# Supplementary material for: Exploring GNRA tetraloop-like motifs in nucleic acid 3D structures
Source: Sci Rep. 2025 Oct 23;15:37081. doi: 10.1038/s41598-025-21072-9 (PMC12550061; doi:10.1038/s41598-025-21072-9)
Supplement: Supplementary file 2 — Supplementary Material 2 [file 41598_2025_21072_MOESM2_ESM.xlsx]

## Sheet: Readme
Table S1. List of 23,283 non-redundant matches of the GNRA tetraloop motif.
Column	Description	Example	Comment
EXTPDBID	Extended PDB ID	pdb_00001a4d	https://www.wwpdb.org/documentation/new-format-for-pdb-ids
SIZE	Number of residues in the match	6
RMSD	Root mean square deviation from the reference instance	1.44
RMSDSIZE	RMSD / SIZE ratio	0.24
RESRMSD	Maximum per-residue RMSD in the match	2.295
MATCHMASK	Boolean mask of the match, M for Mask, 1 for matched residues, 0 for missing residues, from n1 to n6.	M111111
N1	String-id of the n1 residue in the DSSR format (model.chain.base.num)	1.A.C.71.	http://docs.x3dna.org/dssr2-overview.pdf
N2	String-id of the n2 residue	1.A.G.72.
N3	String-id of the n3 residue	1.B.A.101.
N4	String-id of the n4 residue	1.B.G.102.
N5	String-id of the n5 residue	1.B.U.103.
N6	String-id of the n6 residue	1.B.G.105.
B1	Base of the n1 residue (“-” for missing residues)	C
B2	Base of the n2 residue	G
B3	Base of the n3 residue	A
B4	Base of the n4 residue	G
B5	Base of the n5 residue	U
B6	Base of the n6 residue	G
CRYSTALCONTACTS	Boolean mask of the residues involved in crystal contacts, M for Mask, 1 for forming crystal contacts, 0 for no crystal contacts, from n1 to n6.	M000000
SEQDIST12	Sequence distance between n1 and n2 (1 for consecutive residues, 0 for residues from different chains)	1
SEQDIST23	Sequence distance between n2 and n3	0
SEQDIST34	Sequence distance between n3 and n4	1
SEQDIST45	Sequence distance between n4 and n5	1
SEQDIST56	Sequence distance between n5 and n6	2
REL12	RNA secondary structure context of the n1-n2 relationship (SM – same stem/loop, LC – local interaction between adjacent elements, LR – long-range interaction between distant elements)	LC	https://doi.org/10.1093/nar/gkad605
REL23	RNA secondary structure context of the n2-n3 relationship	SM
REL34	RNA secondary structure context of the n3-n4 relationship	SM
REL45	RNA secondary structure context of the n4-n5 relationship	SM
REL56	RNA secondary structure context of the n5-n6 relationship	LC
SS1	RNA secondary structure element of the n1 residue (S – stem, HC/HI/HP – classic, isolated, or pseudoknotted hairpin, IC/II/IP – internal loop, BC/BI/BP – bulge, JC/JI/JP – multiple junction	S	https://doi.org/10.1093/nar/gkad605
SS2	RNA secondary structure element of the n2 residue	IC
SS3	RNA secondary structure element of the n3 residue	IC
SS4	RNA secondary structure element of the n4 residue	IC
SS5	RNA secondary structure element of the n5 residue	IC
SS6	RNA secondary structure element of the n6 residue	S
HAIRPINSEQ	Sequence of the hairpin loop, if all the residues n2-n5 belong to the same hairpin, “-” otherwise	-
HAIRPINLEN	Length of the hairpin loop, if all the residues n2-n5 belong to the same hairpin, “0” otherwise	0
CONF1	base (anti/syn) and sugar pucker (~C3’-endo, ~C2’-endo, etc.) conformation of the n1 residue	anti,~C3'-endo
CONF2	Base and sugar pucker conformation of the n2 residue	anti,~C3'-endo
CONF3	Base and sugar pucker conformation of the n3 residue	anti,~C3'-endo
CONF4	Base and sugar pucker conformation of the n4 residue	anti,~C3'-endo
CONF5	Base and sugar pucker conformation of the n5 residue	anti,~C3'-endo
CONF6	Base and sugar pucker conformation of the n6 residue	anti,~C3'-endo
BP25	Base pair type (Leontis-Westhof nomenclature) for the n2-n5 pair (“-” for no pairing)	-	https://pubmed.ncbi.nlm.nih.gov/11345429/
BP16	Base pair type for the flanking n1-n6 pair	C-G,cWW
INTER1	Base-pairing and base-stacking interactions formed between n1 and non-match residues	-,-
INTER2	Base-pairing and base-stacking interactions formed between n2 and non-match residues	basepair,-
INTER3	Base-pairing and base-stacking interactions formed between n3 and non-match residues	basepair,stack
INTER4	Base-pairing and base-stacking interactions formed between n4 and non-match residues	basepair,-
INTER5	Base-pairing and base-stacking interactions formed between n5 and non-match residues	basepair,-
INTER6	Base-pairing and base-stacking interactions formed between n6 and non-match residues	-,stack
UTURN	1 if the match overlaps with a U-turn annotated by DSSR, 0 otherwise	0
RFAM	Rfam family id of the source RNA chain	-	https://rfam.org/
BGSU	BGSU representative class id of the source RNA chain	NR_all_66286.1	https://rna.bgsu.edu/rna3dhub/nrlist/

## Sheet: nr_hits
EXTPDBID	SIZE	RMSD	RMSDSIZE	RESRMSD	MATCHMASK	N1	N2	N3	N4	N5	N6	B1	B2	B3	B4	B5	B6	CRYSTALCONTACTS	SEQDIST12	SEQDIST23	SEQDIST34	SEQDIST45	SEQDIST56	REL12	REL23	REL34	REL45	REL56	SS1	SS2	SS3	SS4	SS5	SS6	HAIRPINSEQ	HAIRPINLEN	CONF1	CONF2	CONF3	CONF4	CONF5	CONF6	BP25	BP16	INTER1	INTER2	INTER3	INTER4	INTER5
pdb_00001a4d	6	1.44	0.24	2.295	M111111	1.A.C.71.	1.A.G.72.	1.B.A.101.	1.B.G.102.	1.B.U.103.	1.B.G.105.	C	G	A	G	U	G	M000000	1	0	1	1	2	LC	SM	SM	SM	LC	S	IC	IC	IC	IC	S	-	0	anti,~C3'-endo	anti,~C3'-endo	anti,~C3'-endo	anti,~C3'-endo	anti,~C3'-endo	anti,~C3'-endo	-	C-G,cWW	-,-	basepair,-	basepair,stack	basepair,-	basepair,-
pdb_00001a4t	6	1.146	0.191	1.527	M111111	1.A.U.8.	1.A.G.9.	1.A.A.10.	1.A.A.12.	1.A.A.13.	1.A.A.14.	U	G	A	A	A	A	M000000	1	1	2	1	1	LC	SM	SM	SM	LC	S	HC	HC	HC	HC	S	G,A,C,A,A	5	anti,~C3'-endo	anti,~C3'-endo	anti,~C2'-endo	anti,~C3'-endo	anti,~C3'-endo	anti,~C3'-endo	G-A,tSH	U-A,cWW	-,-	-,-	-,-	-,-	-,-
pdb_00001a51	6	1.44	0.24	2.295	M111111	1.A.C.71.	1.A.G.72.	1.A.A.101.	1.A.G.102.	1.A.U.103.	1.A.G.105.	C	G	A	G	U	G	M000000	1	29	1	1	2	LC	SM	SM	SM	LC	S	IC	IC	IC	IC	S	-	0	anti,~C3'-endo	anti,~C3'-endo	anti,~C3'-endo	anti,~C3'-endo	anti,~C3'-endo	anti,~C3'-endo	-	C-G,cWW	-,-	basepair,-	basepair,stack	basepair,-	basepair,-
pdb_00001ajf	6	1.275	0.212	1.749	M111111	1.A.G.7.	1.A.G.8.	1.A.A.9.	1.A.A.10.	1.A.A.11.	1.A.C.12.	G	G	A	A	A	C	M000000	1	1	1	1	1	LC	SM	SM	SM	LC	S	HC	HC	HC	HC	S	G,A,A,A	4	anti,~C3'-endo	anti,~C3'-endo	anti,~C3'-endo	anti,~C3'-endo	anti,~C3'-endo	anti,~C3'-endo	G-A,tSH	G-C,cWW	-,-	-,-	-,-	-,-	-,-
pdb_00001bvj	5	1.067	0.213	1.325	M101111	1.A.U.9.	-	1.A.A.13.	1.A.A.14.	1.A.A.15.	1.A.A.16.	U	-	A	A	A	A	M000000	0	0	1	1	1	NA	NA	SM	SM	LC	S	NA	HC	HC	HC	S	-	0	anti,~C3'-endo	NA,NA	anti,~C3'-endo	anti,~C3'-endo	anti,~C3'-endo	anti,~C3'-endo	-	U-A,cWW	-,stack	-,-	-,stack	basepair,-	basepair,-
pdb_00001bvj	4	0.891	0.223	1.086	M011110	-	1.A.U.11.	1.A.A.12.	1.A.A.13.	1.A.A.14.	-	-	U	A	A	A	-	M000000	0	1	1	1	0	NA	SM	SM	SM	NA	NA	HC	HC	HC	HC	NA	G,U,A,A,A,A	6	NA,NA	anti,~C3'-endo	anti,~C3'-endo	anti,~C3'-endo	anti,~C3'-endo	NA,NA	U-A,tSH	-	-,-	-,stack	-,-	-,-	-,stack
pdb_00001c04	6	0.415	0.069	0.678	M111111	1.F.C.13.	1.F.G.14.	1.F.A.15.	1.F.G.16.	1.F.A.17.	1.F.G.18.	C	G	A	G	A	G	M000000	1	1	1	1	1	SM	SM	SM	SM	SM	HC	HC	HC	HC	HC	HC	U,C,A,G,U,A,C,G,A,G,A,G,G,A,A,C,C	17	anti,~C3'-endo	anti,~C3'-endo	anti,~C3'-endo	anti,~C3'-endo	anti,~C3'-endo	anti,~C3'-endo	G-A,tSH	C-G,cWW	-,stack	-,-	-,-	-,-	-,-
pdb_00001c04	5	1.245	0.249	1.727	M111110	1.E.G.43.	1.E.U.44.	1.E.A.45.	1.E.A.46.	1.E.U.47.	-	G	U	A	A	U	-	M000000	1	1	1	1	0	SM	SM	SM	SM	NA	HC	HC	HC	HC	HC	NA	G,U,A,A,U,A	6	anti,~C3'-endo	anti,~C3'-endo	anti,~C3'-endo	anti,~C3'-endo	anti,~C3'-endo	NA,NA	-	-	basepair,stack	-,-	-,-	-,-	-,stack
pdb_00001c04	3	0.725	0.242	1.006	M011100	-	1.E.U.16.	1.E.A.17.	1.E.G.18.	-	-	-	U	A	G	-	-	M000000	0	1	1	0	0	NA	SM	SM	NA	NA	NA	HC	HC	HC	NA	NA	-	0	NA,NA	anti,~C3'-endo	anti,~C3'-endo	anti,~C3'-endo	NA,NA	NA,NA	-	-	-,-	basepair,stack	-,-	-,stack	-,-
pdb_00001c2w	6	0.84	0.14	1.266	M111111	1.B.C.2658.	1.B.G.2659.	1.B.A.2660.	1.B.G.2661.	1.B.A.2662.	1.B.G.2663.	C	G	A	G	A	G	M000000	1	1	1	1	1	SM	SM	SM	SM	SM	HC	HC	HC	HC	HC	HC	U,A,G,U,A,C,G,A,G,A,G,G,A,C,C	15	anti,~C3'-endo	anti,~C3'-endo	anti,NA	anti,NA	anti,NA	anti,~C3'-endo	G-A,tSH	C-G,cWW	-,stack	-,-	-,-	-,-	-,-
pdb_00001c2w	5	1.165	0.233	1.366	M101111	1.B.A.1307.	-	1.B.1MA.1618.	1.B.G.1619.	1.B.G.1620.	1.B.U.1621.	A	-	1MA	G	G	U	M000000	0	0	1	1	1	NA	NA	LC	SM	NR	S	NA	HC	S	S	S	-	0	anti,~C3'-endo	NA,NA	anti,~C3'-endo	anti,~C3'-endo	anti,~C3'-endo	anti,~C3'-endo	-	A-U,cWW	-,-	-,-	-,-	basepair,-	basepair,-
pdb_00001c2w	5	1.245	0.249	1.727	M111110	1.B.G.1093.	1.B.U.1094.	1.B.A.1095.	1.B.A.1096.	1.B.U.1097.	-	G	U	A	A	U	-	M000000	1	1	1	1	0	SM	SM	SM	SM	NA	HC	HC	HC	HC	HC	NA	G,U,A,A,U,A	6	anti,~C3'-endo	anti,~C3'-endo	anti,~C3'-endo	anti,~C3'-endo	anti,~C3'-endo	NA,NA	-	-	basepair,stack	-,-	-,-	-,-	-,stack
pdb_00001c2w	3	0.714	0.238	1.038	M011100	-	1.B.U.1083.	1.B.A.1084.	1.B.A.1085.	-	-	-	U	A	A	-	-	M000000	0	1	1	0	0	NA	SM	SM	NA	NA	NA	JC	JC	JC	NA	NA	-	0	NA,NA	anti,~C3'-endo	anti,~C3'-endo	anti,~C3'-endo	NA,NA	NA,NA	-	-	-,-	-,stack	-,-	basepair,stack	-,-
pdb_00001c2w	3	0.725	0.242	1.006	M011100	-	1.B.U.1066.	1.B.A.1067.	1.B.G.1068.	-	-	-	U	A	G	-	-	M000000	0	1	1	0	0	NA	SM	SM	NA	NA	NA	HC	HC	HC	NA	NA	-	0	NA,NA	anti,~C3'-endo	anti,~C3'-endo	anti,~C3'-endo	NA,NA	NA,NA	-	-	-,-	basepair,stack	-,-	-,stack	-,-
pdb_00001c2x	6	1.44	0.24	2.295	M111111	1.C.C.71.	1.C.G.72.	1.C.A.101.	1.C.G.102.	1.C.U.103.	1.C.G.105.	C	G	A	G	U	G	M000000	1	29	1	1	2	LC	SM	SM	SM	LC	S	IC	IC	IC	IC	S	-	0	anti,~C3'-endo	anti,~C3'-endo	anti,~C3'-endo	anti,~C3'-endo	anti,~C3'-endo	anti,~C3'-endo	-	C-G,cWW	-,-	basepair,-	-,stack	basepair,-	basepair,stack
pdb_00001cql	6	0.953	0.159	1.245	M111111	1.A.C.21.	1.A.G.22.	1.A.G.23.	1.A.A.24.	1.A.A.25.	1.A.G.26.	C	G	G	A	A	G	M000000	1	1	1	1	1	LC	SM	SM	SM	LC	S	HC	HC	HC	HC	S	G,G,A,A	4	anti,~C3'-endo	anti,~C3'-endo	anti,~C3'-endo	anti,~C3'-endo	anti,~C3'-endo	anti,~C3'-endo	G-A,tSH	C-G,cWW	-,-	-,-	-,-	-,-	-,-
pdb_00001cql	5	1.203	0.241	1.893	M110111	1.A.C.35.	1.A.A.36.	-	1.A.C.10.	1.A.A.11.	1.A.G.12.	C	A	-	C	A	G	M000000	1	0	0	1	1	LC	NA	NA	SM	LC	S	IC	NA	IC	IC	S	-	0	anti,~C3'-endo	anti,~C3'-endo	NA,NA	anti,NA	anti,~C2'-endo	anti,~C3'-endo	A-A,tSH	C-G,cWW	-,-	-,-	-,-	-,-	basepair,-
pdb_00001d6k	6	1.318	0.22	1.723	M111111	1.B.C.271.	1.B.G.272.	1.B.G.302.	1.B.U.303.	1.B.A.304.	1.B.G.305.	C	G	G	U	A	G	M000000	1	25	1	1	1	LC	SM	SM	SM	LC	S	IC	IC	IC	IC	S	-	0	anti,~C3'-endo	anti,~C3'-endo	anti,~C3'-endo	anti,~C3'-endo	anti,~C3'-endo	anti,~C3'-endo	G-A,tSH	C-G,cWW	-,-	-,-	basepair,stack	basepair,-	-,stack
pdb_00001d6k	6	1.42	0.237	2.322	M111111	1.B.C.297.	1.B.G.298.	1.B.G.276.	1.B.U.277.	1.B.A.278.	1.B.G.279.	C	G	G	U	A	G	M000000	1	-17	1	1	1	LC	SM	SM	SM	LC	S	IC	IC	IC	IC	S	-	0	anti,~C3'-endo	anti,~C3'-endo	anti,~C3'-endo	anti,~C3'-endo	anti,~C3'-endo	anti,~C3'-endo	G-A,tSH	C-G,cWW	-,-	-,-	basepair,stack	basepair,-	-,stack
pdb_00001d6k	5	1.13	0.226	1.592	M111110	1.B.C.271.	1.B.G.272.	1.B.A.301.	1.B.G.302.	1.B.U.303.	-	C	G	A	G	U	-	M000000	1	24	1	1	0	LC	SM	SM	SM	NA	S	IC	IC	IC	IC	NA	-	0	anti,~C3'-endo	anti,~C3'-endo	anti,~C3'-endo	anti,~C3'-endo	anti,~C3'-endo	NA,NA	-	-	basepair,-	basepair,-	basepair,stack	basepair,-	basepair,-
pdb_00001dul	6	0.495	0.083	0.827	M111111	1.B.C.153.	1.B.G.154.	1.B.A.155.	1.B.A.156.	1.B.A.157.	1.B.G.158.	C	G	A	A	A	G	M011111	1	1	1	1	1	LC	SM	SM	SM	LC	S	HC	HC	HC	HC	S	G,A,A,A	4	anti,~C3'-endo	anti,~C3'-endo	anti,~C3'-endo	anti,~C3'-endo	anti,~C3'-endo	anti,~C3'-endo	G-A,tSH	C-G,cWW	-,-	-,-	-,-	-,-	-,-
pdb_00001e4p	6	1.313	0.219	1.893	M111111	1.A.C.10.	1.A.G.11.	1.A.A.12.	1.A.A.13.	1.A.A.14.	1.A.G.15.	C	G	A	A	A	G	M000000	1	1	1	1	1	LC	SM	SM	SM	LC	S	HC	HC	HC	HC	S	G,A,A,A	4	anti,~C3'-endo	anti,~C3'-endo	anti,NA	anti,~C3'-endo	anti,~C3'-endo	anti,~C3'-endo	G-A,tSH	C-G,cWW	-,-	-,-	-,-	-,-	-,-
pdb_00001e8o	4	0.766	0.192	1.017	M011110	-	1.E.U.112.	1.E.G.113.	1.E.G.114.	1.E.C.115.	-	-	U	G	G	C	-	M000000	0	1	1	1	0	NA	SM	LC	SM	NA	NA	HP	HP	SHP	SHP	NA	-	0	NA,NA	anti,~C3'-endo	anti,~C3'-endo	anti,~C3'-endo	anti,~C3'-endo	NA,NA	-	-	-,-	-,stack	basepair,stack	basepair,-	basepair,-
pdb_00001e8o	3	0.674	0.225	0.937	M011100	-	1.E.U.125.	1.E.A.126.	1.E.G.127.	-	-	-	U	A	G	-	-	M000000	0	1	1	0	0	NA	SM	SM	NA	NA	NA	HP	HP	HP	NA	NA	-	0	NA,NA	anti,~C3'-endo	anti,~C3'-endo	anti,~C3'-endo	NA,NA	NA,NA	-	-	-,-	-,stack	-,-	-,-	-,-
pdb_00001evv	5	0.74	0.148	1.13	M111110	1.A.OMC.32.	1.A.U.33.	1.A.OMG.34.	1.A.A.35.	1.A.A.36.	-	OMC	U	OMG	A	A	-	M001000	1	1	1	1	0	SM	SM	SM	SM	NA	HC	HC	HC	HC	HC	NA	A,OMC,U,OMG,A,A,YG,A,PSU	9	anti,~C3'-endo	anti,~C3'-endo	anti,~C3'-endo	anti,~C3'-endo	anti,~C3'-endo	NA,NA	U-A,tSH	-	basepair,stack	-,-	-,-	-,-	-,stack
pdb_00001f1t	5	0.692	0.138	0.853	M110111	1.A.C.14.	1.A.G.15.	-	1.A.G.17.	1.A.A.18.	1.A.G.19.	C	G	-	G	A	G	M010111	1	0	0	1	1	LC	NA	NA	SM	LC	S	HC	NA	HC	HC	S	-	0	anti,~C3'-endo	anti,~C3'-endo	NA,NA	anti,~C3'-endo	anti,~C3'-endo	anti,~C3'-endo	G-A,tSH	C-G,cWW	-,-	-,stack	-,-	-,-	-,-
pdb_00001f5u	6	1.406	0.234	1.824	M111111	1.A.A.7.	1.A.G.8.	1.A.A.9.	1.A.C.10.	1.A.G.11.	1.A.U.12.	A	G	A	C	G	U	M000000	1	1	1	1	1	LC	SM	LC	SM	NR	S	HP	HP	SHP	SHP	SHP	-	0	anti,~C3'-endo	anti,~C3'-endo	anti,~C3'-endo	anti,~C3'-endo	anti,~C3'-endo	anti,~C3'-endo	G-G,tWH	A-U,cWW	-,-	-,-	basepair,-	basepair,-	basepair,-
pdb_00001f5u	6	1.414	0.236	1.878	M111111	1.B.A.7.	1.B.G.8.	1.B.A.9.	1.B.C.10.	1.B.G.11.	1.B.U.12.	A	G	A	C	G	U	M000000	1	1	1	1	1	LC	SM	LC	SM	NR	SHP	HP	HP	SHP	SHP	S	-	0	anti,~C3'-endo	anti,~C3'-endo	anti,~C3'-endo	anti,~C3'-endo	anti,~C3'-endo	anti,~C3'-endo	G-G,tWH	A-U,cWW	-,-	-,-	-,-	basepair,-	basepair,-
pdb_00001f84	6	1.487	0.248	2.019	M111111	1.A.C.4.	1.A.G.5.	1.A.A.23.	1.A.A.24.	1.A.A.25.	1.A.G.26.	C	G	A	A	A	G	M000000	1	18	1	1	1	LC	SM	SM	SM	LC	S	IC	IC	IC	IC	S	-	0	anti,~C3'-endo	anti,~C3'-endo	anti,~C3'-endo	anti,~C3'-endo	anti,~C3'-endo	anti,~C3'-endo	G-A,tSH	C-G,cWW	-,-	-,-	basepair,stack	basepair,-	-,-
pdb_00001f9l	6	1.186	0.198	1.976	M111111	1.A.C.9.	1.A.G.10.	1.A.A.11.	1.A.A.12.	1.A.A.13.	1.A.G.14.	C	G	A	A	A	G	M000000	1	1	1	1	1	LC	SM	SM	SM	LC	S	HC	HC	HC	HC	S	G,A,A,A	4	anti,~C3'-endo	anti,~C3'-endo	anti,~C3'-endo	anti,~C3'-endo	anti,~C3'-endo	anti,~C3'-endo	G-A,tSH	C-G,cWW	-,-	-,-	-,-	-,-	-,-
pdb_00001f9l	3	0.713	0.238	0.737	M011100	-	1.A.G.10.	1.A.A.12.	1.A.A.13.	-	-	-	G	A	A	-	-	M000000	0	2	1	0	0	NA	SM	SM	NA	NA	NA	HC	HC	HC	NA	NA	-	0	NA,NA	anti,~C3'-endo	anti,~C3'-endo	anti,~C3'-endo	NA,NA	NA,NA	-	-	-,-	-,stack	-,stack	-,-	-,-
pdb_00001fcw	5	1.071	0.214	1.682	M111110	1.B.OMC.32.	1.B.U.33.	1.B.OMG.34.	1.B.A.35.	1.A.A.36.	-	OMC	U	OMG	A	A	-	M000000	1	1	1	0	0	SM	SM	SM	LR	NA	HC	HC	HC	HC	HC	NA	-	0	anti,~C3'-endo	anti,~C3'-endo	anti,~C3'-endo	anti,~C3'-endo	anti,~C3'-endo	NA,NA	-	-	basepair,stack	basepair,stack	-,stack	basepair,-	basepair,stack
pdb_00001fcw	5	1.186	0.237	1.775	M111110	1.E.OMC.32.	1.E.U.33.	1.E.OMG.34.	1.E.A.35.	1.E.A.36.	-	OMC	U	OMG	A	A	-	M000000	1	1	1	1	0	SM	SM	SM	SM	NA	HC	HC	HC	HC	HC	NA	A,OMC,U,OMG,A,A,YG,A,PSU	9	anti,~C3'-endo	anti,~C3'-endo	anti,~C3'-endo	anti,~C3'-endo	anti,~C3'-endo	NA,NA	U-A,tSH	-	basepair,stack	-,-	-,-	-,-	-,stack
pdb_00001fcw	5	1.186	0.237	1.776	M111110	1.A.OMC.32.	1.A.U.33.	1.A.OMG.34.	1.A.A.35.	1.A.A.36.	-	OMC	U	OMG	A	A	-	M000000	1	1	1	1	0	SM	SM	SM	SM	NA	HC	HC	HC	HC	HC	NA	A,OMC,U,OMG,A,A,YG,A,PSU	9	anti,~C3'-endo	anti,~C3'-endo	anti,~C3'-endo	anti,~C3'-endo	anti,~C3'-endo	NA,NA	U-A,tSH	-	-,stack	basepair,stack	-,stack	-,-	-,stack
pdb_00001fcw	5	1.222	0.244	1.55	M110111	1.A.C.70.	1.A.G.71.	-	1.B.G.1.	1.B.C.2.	1.A.G.3.	C	G	-	G	C	G	M000000	1	0	0	1	0	SM	NA	NA	SM	LR	S	S	NA	S	S	S	-	0	anti,~C3'-endo	anti,~C3'-endo	NA,NA	anti,~C3'-endo	anti,~C3'-endo	anti,~C3'-endo	G-C,tSH	C-G,cWW	-,-	basepair,-	-,-	basepair,stack	basepair,-
pdb_00001ffk	6	0.962	0.16	1.317	M111111	1.0.U.1326.	1.0.G.1327.	1.0.A.1328.	1.0.A.1329.	1.0.A.1330.	1.0.A.1331.	U	G	A	A	A	A	M000000	1	1	1	1	1	LC	SM	SM	SM	LC	S	HC	HC	HC	HC	S	G,A,A,A	4	anti,~C3'-endo	anti,~C3'-endo	anti,~C3'-endo	anti,~C3'-endo	anti,~C3'-endo	anti,~C3'-endo	G-A,tSH	U-A,cWW	-,-	-,-	-,-	basepair,-	basepair,-
pdb_00001ffk	5	1.185	0.237	2.061	M111110	1.0.U.313.	1.0.G.314.	1.0.G.315.	1.0.A.316.	1.0.A.337.	-	U	G	G	A	A	-	M000000	1	1	1	21	0	SM	SM	SM	LR	NA	HC	HC	HC	HC	HP	NA	-	0	anti,~C3'-endo	anti,~C3'-endo	anti,~C3'-endo	anti,~C3'-endo	anti,~C2'-endo	NA,NA	G-A,tSW	-	basepair,stack	-,-	basepair,stack	basepair,-	-,stack
pdb_00001ffk	5	1.248	0.25	1.971	M111101	1.0.U.391.	1.0.U.392.	1.0.G.393.	1.0.G.394.	-	1.0.U.398.	U	U	G	G	-	U	M000000	1	1	1	0	0	SM	SM	SM	NA	NA	HC	HC	HC	HC	NA	HC	-	0	anti,~C3'-endo	anti,~C3'-endo	anti,~C3'-endo	anti,~C3'-endo	NA,NA	anti,~C3'-endo	-	U-U,cWW	-,stack	-,-	basepair,-	-,-	-,-
pdb_00001ffz	5	1.22	0.244	1.558	M111101	1.A.U.2586.	1.A.U.2587.	1.A.G.2588.	1.A.U.2589.	-	1.A.G.2592.	U	U	G	U	-	G	M000000	1	1	1	0	0	SM	SM	SM	NA	NA	HC	HC	HC	HC	NA	HC	-	0	anti,~C3'-endo	anti,~C3'-endo	anti,~C3'-endo	anti,~C3'-endo	NA,NA	anti,~C3'-endo	-	U-G,cWW	-,stack	basepair,-	basepair,-	-,-	-,-
pdb_00001fg0	6	1.495	0.249	2.188	M111111	1.A.U.2586.	1.A.U.2587.	1.A.G.2588.	1.A.U.2589.	1.A.C.2591.	1.A.G.2592.	U	U	G	U	C	G	M000000	1	1	1	2	1	SM	SM	SM	SM	SM	HC	HC	HC	HC	HC	HC	U,U,G,U,U,C,G	7	anti,~C3'-endo	anti,~C3'-endo	anti,~C3'-endo	anti,~C3'-endo	anti,~C3'-endo	anti,~C3'-endo	U-C,tW.	U-G,cWW	-,stack	-,-	basepair,-	-,-	-,stack
pdb_00001fg0	5	1.231	0.246	1.859	M101111	1.A.C.2281.	-	1.A.G.2286.	1.A.C.2287.	1.A.G.2288.	1.A.G.2289.	C	-	G	C	G	G	M000000	0	0	1	1	1	NA	NA	SM	SM	LC	S	NA	HC	HC	HC	S	-	0	anti,~C3'-endo	NA,NA	anti,~C3'-endo	anti,~C3'-endo	anti,~C3'-endo	anti,~C3'-endo	-	C-G,cWW	-,stack	-,-	-,stack	-,-	basepair,-
pdb_00001fhk	3	0.565	0.188	0.941	M011100	-	1.A.U.6.	1.A.G.7.	1.A.A.8.	-	-	-	U	G	A	-	-	M000000	0	1	1	0	0	NA	SM	SM	NA	NA	NA	HC	HC	HC	NA	NA	-	0	NA,NA	anti,~C3'-endo	anti,~C3'-endo	anti,~C3'-endo	NA,NA	NA,NA	-	-	-,-	-,stack	-,-	-,stack	-,-
pdb_00001fjg	6	1.27	0.212	1.72	M111111	1.A.C.1030.	1.A.G.1030.A	1.A.C.1030.B	1.A.G.1030.C	1.A.A.1030.D	1.A.G.1031.	C	G	C	G	A	G	M001000	1	1	1	1	1	SM	SM	SM	SM	SM	HC	HC	HC	HC	HC	HC	C,C,G,C,G,A,G,G	8	anti,~C3'-endo	anti,~C3'-endo	anti,~C3'-endo	anti,~C3'-endo	anti,~C3'-endo	anti,~C3'-endo	-	-	-,-	-,-	-,-	-,-	-,-
pdb_00001fka	6	1.09	0.182	1.512	M111111	1.A.G.1243.	1.A.G.1244.	1.A.C.1245.	1.A.A.1246.	1.A.A.1247.	1.A.C.1248.	G	G	C	A	A	C	M000000	1	1	1	1	1	LC	SM	SM	SM	LC	S	HC	HC	HC	HC	S	G,C,A,A	4	anti,~C3'-endo	anti,~C3'-endo	anti,~C3'-endo	anti,~C3'-endo	anti,~C3'-endo	anti,~C3'-endo	G-A,tSH	G-C,cWW	-,-	-,-	-,-	-,-	-,-
pdb_00001fka	6	1.179	0.197	1.647	M111111	1.A.C.187.	1.A.C.188.	1.A.U.189.	1.A.U.190.	1.A.G.191.	1.A.G.192.	C	C	U	U	G	G	M000000	1	1	1	1	1	LC	SM	SM	SM	LC	S	HC	HC	HC	HC	S	C,U,U,G	4	anti,~C3'-endo	anti,~C3'-endo	anti,~C3'-endo	anti,~C3'-endo	anti,~C3'-endo	anti,~C3'-endo	-	C-G,cWW	-,-	-,-	-,-	-,-	-,-
pdb_00001fka	5	1.121	0.224	1.437	M111101	1.A.C.453.	1.A.G.454.	1.A.C.456.	1.A.G.457.	-	1.A.G.459.	C	G	C	G	-	G	M000000	1	2	1	0	0	LC	SM	SM	NA	NA	S	HC	HC	HC	NA	HC	-	0	anti,~C3'-endo	anti,~C3'-endo	anti,~C3'-endo	anti,~C3'-endo	NA,NA	anti,~C3'-endo	-	C-G,cWW	basepair,-	-,-	-,-	-,-	-,-
pdb_00001fka	5	1.169	0.234	1.336	M101111	1.A.C.488.	-	1.A.G.522.	1.A.A.523.	1.A.G.524.	1.A.G.525.	C	-	G	A	G	G	M000000	0	0	1	1	1	NA	NA	LC	SM	SM	IC	NA	S	IC	IC	IC	-	0	anti,~C3'-endo	NA,NA	anti,~C3'-endo	anti,~C3'-endo	anti,~C3'-endo	anti,~C3'-endo	-	C-G,cWW	-,stack	-,-	basepair,-	-,-	basepair,-
pdb_00001fqz	6	1.311	0.218	1.941	M111111	1.A.C.3.	1.A.G.4.	1.A.A.22.	1.A.A.23.	1.A.A.24.	1.A.G.25.	C	G	A	A	A	G	M000000	1	18	1	1	1	LC	SM	SM	SM	LC	S	IC	IC	IC	IC	S	-	0	anti,~C3'-endo	anti,~C3'-endo	anti,~C3'-endo	anti,~C3'-endo	anti,~C3'-endo	anti,~C3'-endo	G-A,tSH	C-G,cWW	-,-	-,stack	basepair,stack	basepair,-	-,-
pdb_00001fqz	3	0.6	0.2	0.914	M011100	-	1.A.U.13.	1.A.G.14.	1.A.G.15.	-	-	-	U	G	G	-	-	M000000	0	1	1	0	0	NA	SM	SM	NA	NA	NA	HC	HC	HC	NA	NA	-	0	NA,NA	anti,~C3'-endo	anti,~C3'-endo	anti,~C3'-endo	NA,NA	NA,NA	-	-	-,-	-,stack	-,-	-,-	-,-
pdb_00001g1x	6	0.494	0.082	0.883	M111111	1.D.C.590.	1.D.G.591.	1.D.A.592.	1.D.A.593.	1.D.A.594.	1.D.G.649.	C	G	A	A	A	G	M011111	1	1	1	1	1	LC	SM	SM	SM	LC	S	HC	HC	HC	HC	S	G,A,A,A	4	anti,~C3'-endo	anti,~C3'-endo	anti,~C3'-endo	anti,~C3'-endo	anti,~C3'-endo	anti,~C3'-endo	G-A,tSH	C-G,cWW	-,-	-,-	-,-	-,-	-,-
pdb_00001g1x	6	0.95	0.158	1.632	M111111	1.J.C.726.	1.J.G.727.	1.J.A.728.	1.J.A.729.	1.J.G.730.	1.J.G.731.	C	G	A	A	G	G	M001111	1	1	1	1	1	LC	SM	SM	SM	LC	S	HC	HC	HC	HC	S	G,A,A,G	4	anti,~C3'-endo	anti,~C3'-endo	anti,~C3'-endo	anti,~C3'-endo	anti,~C3'-endo	anti,~C3'-endo	G-G,tSH	C-G,cWW	-,-	-,-	-,stack	-,-	-,-
pdb_00001g1x	6	0.984	0.164	1.778	M111111	1.E.C.726.	1.E.G.727.	1.E.A.728.	1.E.A.729.	1.E.G.730.	1.E.G.731.	C	G	A	A	G	G	M001110	1	1	1	1	1	LC	SM	SM	SM	LC	S	HC	HC	HC	HC	S	G,A,A,G	4	anti,~C3'-endo	anti,~C3'-endo	anti,~C3'-endo	anti,~C3'-endo	anti,~C3'-endo	anti,~C3'-endo	G-G,tSH	C-G,cWW	-,-	-,-	-,stack	-,-	-,-
pdb_00001g1x	6	1.161	0.194	1.585	M111111	1.I.C.590.	1.I.G.591.	1.I.A.592.	1.I.A.593.	1.I.A.594.	1.I.G.649.	C	G	A	A	A	G	M001100	1	1	1	1	1	LC	SM	SM	SM	LC	S	HC	HC	HC	HC	S	G,A,A,A	4	anti,~C3'-endo	anti,~C3'-endo	anti,~C3'-endo	anti,~C3'-endo	anti,~C3'-endo	anti,~C3'-endo	G-A,tWH	C-G,cWW	-,-	-,-	-,-	-,-	-,-
pdb_00001gid	6	0.958	0.16	1.271	M111111	1.B.G.149.	1.B.G.150.	1.B.A.151.	1.B.A.152.	1.B.A.153.	1.B.C.154.	G	G	A	A	A	C	M000000	1	1	1	1	1	LC	SM	SM	SM	LC	S	HC	HC	HC	HC	S	G,A,A,A	4	anti,~C3'-endo	anti,~C3'-endo	anti,~C3'-endo	anti,~C3'-endo	anti,~C3'-endo	anti,~C3'-endo	G-A,tSH	G-C,cWW	-,-	-,-	basepair,stack	basepair,-	basepair,-
pdb_00001gid	6	0.968	0.161	1.278	M111111	1.A.G.149.	1.A.G.150.	1.A.A.151.	1.A.A.152.	1.A.A.153.	1.A.C.154.	G	G	A	A	A	C	M000000	1	1	1	1	1	LC	SM	SM	SM	LC	S	HC	HC	HC	HC	S	G,A,A,A	4	anti,~C3'-endo	anti,~C3'-endo	anti,~C3'-endo	anti,~C3'-endo	anti,~C3'-endo	anti,~C3'-endo	G-A,tSH	G-C,cWW	-,-	-,-	basepair,stack	-,-	basepair,-
pdb_00001grz	6	0.751	0.125	0.986	M111111	1.B.C.322.	1.B.G.323.	1.B.A.324.	1.B.A.325.	1.B.A.326.	1.B.G.327.	C	G	A	A	A	G	M000000	1	1	1	1	1	LC	SM	SM	SM	LC	S	HC	HC	HC	HC	S	G,A,A,A	4	anti,~C3'-endo	anti,~C3'-endo	anti,~C3'-endo	anti,~C3'-endo	anti,~C3'-endo	anti,~C3'-endo	G-A,tSH	C-G,cWW	-,-	-,-	-,-	-,-	-,-
pdb_00001grz	6	0.892	0.149	1.469	M111111	1.A.C.322.	1.A.G.323.	1.A.A.324.	1.A.A.325.	1.A.A.326.	1.A.G.327.	C	G	A	A	A	G	M000000	1	1	1	1	1	LC	SM	SM	SM	LC	S	HC	HC	HC	HC	S	G,A,A,A	4	anti,~C3'-endo	anti,~C3'-endo	anti,~C3'-endo	anti,~C3'-endo	anti,~C3'-endo	anti,~C3'-endo	G-A,tSH	C-G,cWW	-,-	-,-	-,stack	-,-	-,-
pdb_00001grz	6	0.988	0.165	1.436	M111111	1.B.G.149.	1.B.G.150.	1.B.A.151.	1.B.A.152.	1.B.A.153.	1.B.C.154.	G	G	A	A	A	C	M000000	1	1	1	1	1	LC	SM	SM	SM	LC	S	HC	HC	HC	HC	S	G,A,A,A	4	anti,~C3'-endo	anti,~C3'-endo	anti,~C3'-endo	anti,~C3'-endo	anti,~C3'-endo	anti,~C3'-endo	G-A,tSH	G-C,cWW	-,-	-,-	basepair,-	-,-	-,-
pdb_00001grz	6	1.045	0.174	1.447	M111111	1.A.G.149.	1.A.G.150.	1.A.A.151.	1.A.A.152.	1.A.A.153.	1.A.C.154.	G	G	A	A	A	C	M000000	1	1	1	1	1	LC	SM	SM	SM	LC	S	HC	HC	HC	HC	S	G,A,A,A	4	anti,~C3'-endo	anti,~C3'-endo	anti,~C3'-endo	anti,~C3'-endo	anti,~C3'-endo	anti,~C3'-endo	G-A,tSH	G-C,cWW	-,-	-,-	basepair,stack	-,-	-,-
pdb_00001grz	6	1.483	0.247	2.051	M111111	1.A.G.234.	1.A.G.235.	1.A.A.236.	1.A.G.237.	1.A.A.238.	1.A.C.240.	G	G	A	G	A	C	M000000	1	1	1	1	1	SM	SM	SM	SM	SM	HC	HC	HC	HC	HC	HC	A,G,G,A,G,A,C,U	8	anti,~C3'-endo	anti,~C3'-endo	anti,~C3'-endo	anti,~C3'-endo	anti,~C3'-endo	anti,~C3'-endo	G-A,tSH	G-C,cWW	-,stack	-,-	-,-	basepair,-	-,-
pdb_00001grz	4	0.93	0.233	1.237	M011110	-	1.B.G.235.	1.B.A.236.	1.B.G.237.	1.B.A.238.	-	-	G	A	G	A	-	M000000	0	1	1	1	0	NA	SM	SM	SM	NA	NA	HC	HC	HC	HC	NA	A,G,G,A,G,A,C,U	8	NA,NA	anti,~C3'-endo	anti,~C3'-endo	anti,~C3'-endo	anti,~C3'-endo	NA,NA	G-A,tSH	-	-,-	-,stack	-,-	basepair,-	-,stack
pdb_00001hc8	5	1.205	0.241	1.58	M111110	1.D.G.343.	1.D.U.344.	1.D.A.345.	1.D.A.346.	1.D.U.347.	-	G	U	A	A	U	-	M001010	1	1	1	1	0	SM	SM	SM	SM	NA	HC	HC	HC	HC	HC	NA	G,U,A,A,U,A	6	anti,~C3'-endo	anti,~C3'-endo	anti,~C3'-endo	anti,~C3'-endo	anti,~C3'-endo	NA,NA	U-U,tSH	-	basepair,stack	-,-	-,-	-,-	-,stack
pdb_00001hc8	5	1.222	0.244	1.646	M111110	1.C.G.143.	1.C.U.144.	1.C.A.145.	1.C.A.146.	1.C.U.147.	-	G	U	A	A	U	-	M001000	1	1	1	1	0	SM	SM	SM	SM	NA	HC	HC	HC	HC	HC	NA	G,U,A,A,U,A	6	anti,~C3'-endo	anti,~C3'-endo	anti,~C3'-endo	anti,~C3'-endo	anti,~C3'-endo	NA,NA	-	-	basepair,stack	-,-	-,-	-,-	-,stack
pdb_00001hc8	3	0.692	0.231	1.002	M011100	-	1.D.U.333.	1.D.A.334.	1.D.A.335.	-	-	-	U	A	A	-	-	M000000	0	1	1	0	0	NA	SM	SM	NA	NA	NA	JC	JC	JC	NA	NA	-	0	NA,NA	anti,~C3'-endo	anti,~C3'-endo	anti,~C3'-endo	NA,NA	NA,NA	-	-	-,-	-,stack	basepair,-	basepair,stack	-,-
pdb_00001hc8	3	0.704	0.235	1.007	M011100	-	1.C.U.133.	1.C.A.134.	1.C.A.135.	-	-	-	U	A	A	-	-	M011000	0	1	1	0	0	NA	SM	SM	NA	NA	NA	JC	JC	JC	NA	NA	-	0	NA,NA	anti,~C3'-endo	anti,~C3'-endo	anti,~C3'-endo	NA,NA	NA,NA	-	-	-,-	-,stack	basepair,-	basepair,stack	-,-
pdb_00001hji	6	0.977	0.163	1.291	M111111	1.A.U.5.	1.A.G.6.	1.A.A.7.	1.A.A.8.	1.A.A.10.	1.A.A.11.	U	G	A	A	A	A	M000000	1	1	1	2	1	LC	SM	SM	SM	LC	S	HC	HC	HC	HC	S	G,A,A,A,A	5	anti,~C3'-endo	anti,~C3'-endo	anti,~C3'-endo	anti,~C3'-endo	anti,~C3'-endo	anti,~C3'-endo	G-A,tSH	U-A,cWW	-,-	-,-	-,stack	-,-	-,-
pdb_00001hmh	6	0.319	0.053	0.446	M111111	1.E.C.104.	1.E.G.21.L	1.E.A.22.L	1.E.A.23.L	1.E.A.24.L	1.E.G.114.	C	G	A	A	A	G	M001001	1	1	1	1	1	LC	SM	SM	SM	LC	S	HC	HC	HC	HC	S	G,A,A,A	4	anti,~C3'-endo	anti,~C3'-endo	anti,~C3'-endo	anti,~C3'-endo	anti,~C3'-endo	anti,~C3'-endo	G-A,tSH	C-G,cWW	-,-	-,-	-,-	-,-	-,-
pdb_00001hmh	6	0.401	0.067	0.634	M111111	1.C.C.104.	1.C.G.21.L	1.C.A.22.L	1.C.A.23.L	1.C.A.24.L	1.C.G.114.	C	G	A	A	A	G	M000000	1	1	1	1	1	LC	SM	SM	SM	LC	S	HC	HC	HC	HC	S	G,A,A,A	4	anti,~C3'-endo	anti,~C3'-endo	anti,~C3'-endo	anti,~C3'-endo	anti,~C3'-endo	anti,~C3'-endo	G-A,tSH	C-G,cWW	basepair,-	-,-	-,-	-,-	basepair,-
pdb_00001hmh	6	0.642	0.107	0.953	M111111	1.A.C.104.	1.A.G.21.L	1.A.A.22.L	1.A.A.23.L	1.A.A.24.L	1.A.G.114.	C	G	A	A	A	G	M000000	1	1	1	1	1	LC	SM	SM	SM	LC	S	HC	HC	HC	HC	S	G,A,A,A	4	anti,~C3'-endo	anti,~C3'-endo	anti,~C3'-endo	anti,~C3'-endo	anti,~C3'-endo	anti,~C3'-endo	G-A,tSH	C-G,cWW	-,-	-,-	basepair,-	basepair,-	basepair,-
pdb_00001hmh	5	1.209	0.242	1.878	M111101	1.A.C.30.	1.A.U.40.	1.A.G.50.	1.A.A.60.	-	1.B.DC.170.	C	U	G	A	-	DC	M000000	1	1	1	0	0	SM	SM	SM	NA	NA	JC	JC	JC	JC	NA	JC	-	0	anti,~C3'-endo	anti,~C3'-endo	anti,~C3'-endo	anti,~C3'-endo	NA,NA	anti,~C3'-endo	-	C-C,cWW	-,stack	-,-	-,-	-,-	-,-
pdb_00001hmh	3	0.663	0.221	0.926	M011100	-	1.E.U.40.	1.E.G.50.	1.E.A.60.	-	-	-	U	G	A	-	-	M000000	0	1	1	0	0	NA	SM	SM	NA	NA	NA	JC	JC	JC	NA	NA	-	0	NA,NA	anti,~C3'-endo	anti,~C3'-endo	anti,~C3'-endo	NA,NA	NA,NA	-	-	-,-	-,stack	-,-	-,stack	-,-
pdb_00001hmh	3	0.743	0.248	0.979	M011100	-	1.C.U.40.	1.C.G.50.	1.C.A.60.	-	-	-	U	G	A	-	-	M000000	0	1	1	0	0	NA	SM	SM	NA	NA	NA	JC	JC	JC	NA	NA	-	0	NA,NA	anti,~C3'-endo	anti,~C3'-endo	anti,~C3'-endo	NA,NA	NA,NA	-	-	-,-	-,stack	-,-	-,-	-,-
pdb_00001hnw	5	1.114	0.223	1.473	M101111	1.A.G.477.	-	1.A.A.452.	1.A.A.453.	1.A.C.454.	1.A.C.455.	G	-	A	A	C	C	M100000	0	0	1	1	1	NA	NA	SM	SM	LC	S	NA	IC	IC	IC	S	-	0	anti,~C3'-endo	NA,NA	anti,~C2'-endo	anti,~C3'-endo	anti,~C3'-endo	anti,~C3'-endo	-	G-C,cWW	-,stack	-,-	basepair,-	basepair,-	basepair,-
pdb_00001hnx	6	0.667	0.111	0.968	M111111	1.A.C.1030.	1.A.G.1030.A	1.A.C.1030.B	1.A.G.1030.C	1.A.A.1030.D	1.A.G.1031.	C	G	C	G	A	G	M001000	1	1	1	1	1	SM	SM	SM	SM	SM	HC	HC	HC	HC	HC	HC	C,C,G,C,G,A,G,G	8	anti,~C3'-endo	anti,~C3'-endo	anti,~C3'-endo	anti,~C3'-endo	anti,~C3'-endo	anti,~C3'-endo	-	C-G,cWW	-,-	-,-	-,-	-,-	-,-
pdb_00001hnz	5	1.115	0.223	1.503	M101111	1.A.G.477.	-	1.A.A.452.	1.A.A.453.	1.A.C.454.	1.A.C.455.	G	-	A	A	C	C	M100000	0	0	1	1	1	NA	NA	SM	SM	LC	S	NA	IC	IC	IC	S	-	0	anti,~C3'-endo	NA,NA	anti,~C3'-endo	anti,~C3'-endo	anti,~C3'-endo	anti,~C3'-endo	-	G-C,cWW	-,stack	-,-	basepair,-	basepair,-	basepair,-
pdb_00001hnz	5	1.213	0.243	1.769	M111110	1.A.U.323.	1.A.G.324.	1.A.A.325.	1.A.G.326.	1.A.A.109.	-	U	G	A	G	A	-	M000000	1	1	1	-219	0	SM	SM	SM	NR	NA	HC	HC	HC	HC	JC	NA	-	0	anti,~C3'-endo	anti,~C3'-endo	anti,~C3'-endo	anti,~C3'-endo	syn,~C2'-endo	NA,NA	-	-	basepair,stack	-,-	-,stack	basepair,-	-,stack
pdb_00001hr0	6	0.577	0.096	0.949	M111111	1.A.C.1030.	1.A.G.1030.A	1.A.C.1030.B	1.A.G.1030.C	1.A.A.1030.D	1.A.G.1031.	C	G	C	G	A	G	M001000	1	1	1	1	1	SM	SM	SM	SM	SM	HC	HC	HC	HC	HC	HC	C,C,G,C,G,A,G,G	8	anti,~C3'-endo	anti,~C3'-endo	anti,~C3'-endo	anti,~C3'-endo	anti,~C3'-endo	anti,~C3'-endo	G-A,tSH	C-G,cWW	-,-	-,-	-,-	-,-	-,-
pdb_00001hr0	6	1.446	0.241	2.069	M111111	1.A.G.887.	1.A.G.888.	1.A.A.907.	1.A.A.908.	1.A.A.909.	1.A.C.910.	G	G	A	A	A	C	M000000	1	19	1	1	1	LC	SM	SM	SM	LC	S	IC	IC	IC	IC	S	-	0	anti,~C3'-endo	anti,~C3'-endo	anti,~C3'-endo	anti,~C3'-endo	anti,~C3'-endo	anti,~C3'-endo	G-A,tSH	G-C,cWW	-,-	-,stack	basepair,stack	basepair,-	-,-
pdb_00001hs1	5	1.143	0.229	1.7	M111101	1.A.U.4.	1.A.U.5.	1.A.A.6.	1.A.A.7.	-	1.A.U.9.	U	U	A	A	-	U	M000000	1	1	1	0	0	SM	SM	SM	NA	NA	HC	HC	HC	HC	NA	HC	-	0	anti,~C3'-endo	anti,~C3'-endo	anti,~C3'-endo	anti,~C3'-endo	NA,NA	anti,~C3'-endo	-	U-U,cWW	-,stack	-,-	-,-	-,-	-,-
pdb_00001hs2	5	1.066	0.213	1.778	M111101	1.A.U.4.	1.A.U.5.	1.A.A.6.	1.A.A.7.	-	1.A.U.9.	U	U	A	A	-	U	M000000	1	1	1	0	0	SM	SM	SM	NA	NA	HC	HC	HC	HC	NA	HC	-	0	anti,~C3'-endo	anti,~C3'-endo	anti,~C3'-endo	anti,~C3'-endo	NA,NA	anti,~C3'-endo	-	U-U,cWW	-,stack	-,-	-,-	-,-	-,-
pdb_00001hs3	5	1.108	0.222	1.853	M111101	1.A.U.4.	1.A.U.5.	1.A.A.6.	1.A.A.7.	-	1.A.U.9.	U	U	A	A	-	U	M000000	1	1	1	0	0	SM	SM	SM	NA	NA	HC	HC	HC	HC	NA	HC	-	0	anti,~C3'-endo	anti,~C3'-endo	anti,~C3'-endo	anti,~C3'-endo	NA,NA	anti,~C3'-endo	-	U-U,cWW	-,stack	-,-	-,-	-,-	-,-
pdb_00001hs4	5	1.037	0.207	1.672	M111101	1.A.U.4.	1.A.U.5.	1.A.A.6.	1.A.A.7.	-	1.A.U.9.	U	U	A	A	-	U	M000000	1	1	1	0	0	SM	SM	SM	NA	NA	HC	HC	HC	HC	NA	HC	-	0	anti,~C3'-endo	anti,~C3'-endo	anti,~C3'-endo	anti,~C3'-endo	NA,NA	anti,~C3'-endo	-	U-U,cWW	-,stack	-,-	-,-	-,-	-,-
pdb_00001hs8	5	1.138	0.228	1.851	M111101	1.A.U.4.	1.A.C.5.	1.A.A.6.	1.A.A.7.	-	1.A.U.9.	U	C	A	A	-	U	M000000	1	1	1	0	0	SM	SM	SM	NA	NA	HC	HC	HC	HC	NA	HC	-	0	anti,~C3'-endo	anti,~C3'-endo	anti,~C3'-endo	anti,~C3'-endo	NA,NA	anti,~C3'-endo	-	U-U,cWW	-,stack	-,-	-,-	-,-	-,-
pdb_00001i94	6	0.895	0.149	1.195	M111111	1.A.C.1008.	1.A.G.1009.	1.A.C.1010.	1.A.G.1011.	1.A.A.1012.	1.A.G.1013.	C	G	C	G	A	G	M001000	1	1	1	1	1	SM	SM	SM	SM	SM	HC	HC	HC	HC	HC	HC	C,C,G,C,G,A,G,G	8	anti,~C3'-endo	anti,~C3'-endo	anti,~C3'-endo	anti,~C3'-endo	anti,~C3'-endo	anti,~C3'-endo	-	-	basepair,stack	-,-	-,-	-,-	-,-
pdb_00001i94	5	1.217	0.243	1.758	M111110	1.A.U.318.	1.A.G.319.	1.A.A.320.	1.A.G.321.	1.A.A.102.	-	U	G	A	G	A	-	M000000	1	1	1	-219	0	SM	SM	SM	NR	NA	HC	HC	HC	HC	JC	NA	-	0	anti,~C3'-endo	anti,~C3'-endo	anti,~C3'-endo	anti,~C3'-endo	syn,NA	NA,NA	G-A,tSH	-	basepair,stack	-,-	-,stack	-,-	-,stack
pdb_00001i95	6	0.9	0.15	1.204	M111111	1.A.C.1008.	1.A.G.1009.	1.A.C.1010.	1.A.G.1011.	1.A.A.1012.	1.A.G.1013.	C	G	C	G	A	G	M000000	1	1	1	1	1	SM	SM	SM	SM	SM	HC	HC	HC	HC	HC	HC	C,C,G,C,G,A,G,G	8	anti,~C3'-endo	anti,~C3'-endo	anti,~C3'-endo	anti,~C3'-endo	anti,~C3'-endo	anti,~C3'-endo	-	-	basepair,stack	-,-	-,-	-,-	-,-
pdb_00001i95	6	0.929	0.155	1.263	M111111	1.A.C.839.	1.A.U.840.	1.A.A.841.	1.A.A.842.	1.A.C.843.	1.A.G.844.	C	U	A	A	C	G	M000000	1	1	1	1	1	LC	SM	LC	SM	NR	SJP	HPJP	HPJP	SHP	SHP	S	-	0	anti,~C3'-endo	anti,~C3'-endo	anti,~C3'-endo	anti,~C3'-endo	anti,~C3'-endo	anti,~C3'-endo	U-C,t.H	C-G,cWW	-,-	-,-	basepair,stack	basepair,-	basepair,-
pdb_00001i95	6	0.987	0.165	1.253	M111111	1.A.C.452.	1.A.G.453.	1.A.A.454.	1.A.G.456.	1.A.A.457.	1.A.G.458.	C	G	A	G	A	G	M100000	1	1	2	1	1	LC	SM	SM	SM	LC	S	HC	HC	HC	HC	S	G,A,C,G,A	5	anti,~C3'-endo	anti,~C3'-endo	anti,~C3'-endo	anti,~C3'-endo	anti,~C3'-endo	anti,~C3'-endo	G-A,tSH	C-G,cWW	-,-	-,-	-,-	-,-	-,-
pdb_00001i95	6	1.025	0.171	1.243	M111111	1.A.U.990.	1.A.G.991.	1.A.A.992.	1.A.A.993.	1.A.A.994.	1.A.G.995.	U	G	A	A	A	G	M000000	1	1	1	1	1	SM	SM	SM	SM	SM	HC	HC	HC	HC	HC	HC	U,G,A,A,A,G	6	anti,~C3'-endo	anti,~C3'-endo	anti,~C3'-endo	anti,~C3'-endo	anti,~C3'-endo	anti,~C3'-endo	G-A,tSH	U-G,cWW	-,stack	-,-	basepair,-	basepair,-	basepair,-
pdb_00001i95	6	1.154	0.192	1.405	M111111	1.A.U.299.	1.A.G.300.	1.A.C.285.	1.A.C.286.	1.A.G.287.	1.A.G.288.	U	G	C	C	G	G	M000000	1	-15	1	1	1	SM	LC	SM	SM	LC	IC	IC	S	S	S	IC	-	0	anti,~C3'-endo	anti,~C3'-endo	anti,~C3'-endo	anti,~C3'-endo	anti,~C3'-endo	anti,~C3'-endo	G-G,tSH	U-G,cWW	-,stack	-,-	basepair,-	basepair,-	basepair,-
pdb_00001i95	5	1.11	0.222	1.576	M111110	1.A.U.318.	1.A.G.319.	1.A.A.320.	1.A.G.321.	1.A.A.102.	-	U	G	A	G	A	-	M000000	1	1	1	-219	0	SM	SM	SM	NR	NA	HC	HC	HC	HC	JC	NA	-	0	anti,~C3'-endo	anti,~C3'-endo	anti,~C3'-endo	anti,~C3'-endo	syn,~C3'-endo	NA,NA	G-A,tSH	-	basepair,stack	-,-	-,stack	-,-	-,stack
pdb_00001i95	4	0.934	0.234	1.338	M011110	-	1.A.U.675.	1.A.A.677.	1.A.A.678.	1.A.A.679.	-	-	U	A	A	A	-	M000000	0	2	1	1	0	NA	SM	SM	SM	NA	NA	HC	HC	HC	HC	NA	G,G,U,G,A,A,A,U	8	NA,NA	anti,~C3'-endo	anti,~C3'-endo	anti,~C3'-endo	anti,~C3'-endo	NA,NA	-	-	-,-	-,stack	-,-	basepair,-	basepair,stack
pdb_00001i95	4	0.977	0.244	1.294	M011110	-	1.A.G.865.	1.A.A.884.	1.A.A.885.	1.A.A.886.	-	-	G	A	A	A	-	M000000	0	19	1	1	0	NA	SM	SM	SM	NA	NA	JP	JP	JP	JP	NA	-	0	NA,NA	anti,~C3'-endo	anti,~C3'-endo	anti,~C3'-endo	anti,~C3'-endo	NA,NA	G-A,tSH	-	-,-	-,stack	basepair,stack	basepair,-	-,stack
pdb_00001i95	3	0.626	0.209	0.96	M011100	-	1.A.G.1297.	1.A.C.1298.	1.A.A.1299.	-	-	-	G	C	A	-	-	M000000	0	1	1	0	0	NA	SM	SM	NA	NA	NA	HC	HC	HC	NA	NA	-	0	NA,NA	anti,~C3'-endo	anti,~C3'-endo	anti,~C3'-endo	NA,NA	NA,NA	-	-	-,-	basepair,stack	basepair,-	-,stack	-,-
pdb_00001i96	6	0.366	0.061	0.499	M111111	1.A.C.1492.	1.A.G.1493.	1.A.G.1494.	1.A.A.1495.	1.A.A.1496.	1.A.G.1497.	C	G	G	A	A	G	M000000	1	1	1	1	1	LC	SM	SM	SM	LC	S	HC	HC	HC	HC	S	G,G,A,A	4	anti,~C3'-endo	anti,~C3'-endo	anti,~C3'-endo	anti,~C3'-endo	anti,~C3'-endo	anti,~C3'-endo	G-A,tSH	C-G,cWW	-,-	-,-	-,-	-,-	-,-
pdb_00001i96	6	0.918	0.153	1.257	M111111	1.A.C.1008.	1.A.G.1009.	1.A.C.1010.	1.A.G.1011.	1.A.A.1012.	1.A.G.1013.	C	G	C	G	A	G	M000000	1	1	1	1	1	SM	SM	SM	SM	SM	HC	HC	HC	HC	HC	HC	C,C,G,C,G,A,G,G	8	anti,~C3'-endo	anti,~C3'-endo	anti,~C3'-endo	anti,~C3'-endo	anti,~C3'-endo	anti,~C3'-endo	-	-	-,stack	-,-	-,-	-,-	-,-
pdb_00001i96	6	1.054	0.176	1.3	M111111	1.A.U.990.	1.A.G.991.	1.A.A.992.	1.A.A.993.	1.A.A.994.	1.A.G.995.	U	G	A	A	A	G	M000000	1	1	1	1	1	SM	SM	SM	SM	SM	HC	HC	HC	HC	HC	HC	U,G,A,A,A,G	6	anti,~C3'-endo	anti,~C3'-endo	anti,~C3'-endo	anti,~C3'-endo	anti,~C3'-endo	anti,~C3'-endo	G-A,tSH	U-G,cWW	-,stack	-,-	-,-	-,-	basepair,-
pdb_00001i96	6	1.167	0.195	1.439	M111111	1.A.U.299.	1.A.G.300.	1.A.C.285.	1.A.C.286.	1.A.G.287.	1.A.G.288.	U	G	C	C	G	G	M000000	1	-15	1	1	1	SM	LC	SM	SM	LC	IC	IC	S	S	S	IC	-	0	anti,~C3'-endo	anti,NA	anti,~C3'-endo	anti,~C3'-endo	anti,~C3'-endo	anti,~C3'-endo	G-G,tWH	U-G,cWW	-,stack	-,-	basepair,-	basepair,-	basepair,-
pdb_00001i96	3	0.69	0.23	1.037	M011100	-	1.A.G.1297.	1.A.C.1298.	1.A.A.1299.	-	-	-	G	C	A	-	-	M000000	0	1	1	0	0	NA	SM	SM	NA	NA	NA	HC	HC	HC	NA	NA	-	0	NA,NA	anti,~C3'-endo	anti,~C3'-endo	anti,~C3'-endo	NA,NA	NA,NA	-	-	-,-	basepair,stack	-,-	-,stack	-,-
pdb_00001i97	6	0.727	0.121	1.04	M111111	1.A.C.1492.	1.A.G.1493.	1.A.G.1494.	1.A.A.1495.	1.A.A.1496.	1.A.G.1497.	C	G	G	A	A	G	M000000	1	1	1	1	1	LC	SM	SM	SM	LC	S	HC	HC	HC	HC	S	G,G,A,A	4	anti,~C3'-endo	anti,~C3'-endo	anti,~C3'-endo	anti,~C3'-endo	anti,~C3'-endo	anti,~C3'-endo	-	C-G,cWW	-,-	-,-	-,-	-,-	-,-
pdb_00001i97	6	0.896	0.149	1.265	M111111	1.A.C.1008.	1.A.G.1009.	1.A.C.1010.	1.A.G.1011.	1.A.A.1012.	1.A.G.1013.	C	G	C	G	A	G	M000000	1	1	1	1	1	SM	SM	SM	SM	SM	IC	IC	IC	IC	IC	IC	-	0	anti,~C3'-endo	anti,~C3'-endo	anti,~C3'-endo	anti,~C3'-endo	anti,~C3'-endo	anti,~C3'-endo	-	C-G,cWW	-,stack	-,-	-,-	-,-	-,-
pdb_00001i97	6	0.899	0.15	1.298	M111111	1.A.C.1058.	1.A.G.1059.	1.A.U.1060.	1.A.G.1061.	1.A.A.1062.	1.A.G.1063.	C	G	U	G	A	G	M000000	1	1	1	1	1	SM	SM	SM	SM	SM	IC	IC	IC	IC	IC	IC	-	0	anti,~C3'-endo	anti,~C3'-endo	anti,~C3'-endo	anti,~C3'-endo	anti,~C3'-endo	anti,~C3'-endo	G-A,tWH	-	-,stack	-,-	-,-	-,-	basepair,-
pdb_00001i97	6	0.901	0.15	1.341	M111111	1.A.C.709.	1.A.G.710.	1.A.A.711.	1.A.A.712.	1.A.G.713.	1.A.G.714.	C	G	A	A	G	G	M000000	1	1	1	1	1	LC	SM	SM	SM	LC	S	HC	HC	HC	HC	S	G,A,A,G	4	anti,~C3'-endo	anti,~C3'-endo	anti,~C3'-endo	anti,~C3'-endo	anti,~C3'-endo	anti,~C3'-endo	G-G,tSH	C-G,cWW	-,-	-,-	-,-	-,-	-,-
pdb_00001i97	6	0.995	0.166	1.385	M111111	1.A.C.839.	1.A.U.840.	1.A.A.841.	1.A.A.842.	1.A.C.843.	1.A.G.844.	C	U	A	A	C	G	M000000	1	1	1	1	1	LC	SM	LC	SM	NR	SJP	HPJP	HPJP	SHP	SHP	S	-	0	anti,~C3'-endo	anti,~C3'-endo	anti,~C3'-endo	anti,~C3'-endo	anti,~C3'-endo	anti,~C3'-endo	-	C-G,cWW	basepair,-	-,-	basepair,stack	basepair,-	basepair,-
pdb_00001i97	6	1.132	0.189	1.493	M111111	1.A.C.1147.	1.A.G.1148.	1.A.A.1149.	1.A.A.1150.	1.A.A.1151.	1.A.G.1152.	C	G	A	A	A	G	M000000	1	1	1	1	1	SM	SM	SM	SM	SM	HC	HC	HC	HC	HC	HC	G,C,G,A,A,A,G,C	8	anti,~C3'-endo	anti,~C3'-endo	anti,~C3'-endo	anti,~C3'-endo	anti,~C3'-endo	anti,~C3'-endo	-	C-G,cWW	-,stack	-,-	-,-	-,-	basepair,-
pdb_00001i97	6	1.182	0.197	1.42	M111111	1.A.U.990.	1.A.G.991.	1.A.A.992.	1.A.A.993.	1.A.A.994.	1.A.G.995.	U	G	A	A	A	G	M000000	1	1	1	1	1	SM	SM	SM	SM	SM	HC	HC	HC	HC	HC	HC	G,G,G,U,G,A,A,A,G,C,C,U	12	anti,~C3'-endo	anti,~C3'-endo	anti,~C3'-endo	anti,~C3'-endo	anti,~C3'-endo	anti,~C3'-endo	-	U-G,cWW	-,stack	-,-	-,-	basepair,-	basepair,-
pdb_00001i97	6	1.314	0.219	1.759	M111111	1.A.U.291.	1.A.G.292.	1.A.A.293.	1.A.G.294.	1.A.A.295.	1.A.G.296.	U	G	A	G	A	G	M000000	1	1	1	1	1	LC	SM	SM	SM	LC	S	HC	HC	HC	HC	S	G,A,G,A	4	anti,~C3'-endo	anti,~C3'-endo	anti,~C3'-endo	anti,~C3'-endo	anti,~C3'-endo	anti,~C3'-endo	-	U-G,cWW	-,-	-,-	-,stack	basepair,-	-,-
pdb_00001i97	6	1.435	0.239	2.02	M111111	1.A.U.299.	1.A.G.300.	1.A.C.285.	1.A.C.286.	1.A.G.287.	1.A.G.288.	U	G	C	C	G	G	M000000	1	-15	1	1	1	SM	NR	LC	SM	LC	IC	IC	JC	S	S	IC	-	0	anti,~C3'-endo	anti,~C3'-endo	anti,~C3'-endo	anti,~C3'-endo	anti,~C3'-endo	anti,~C3'-endo	-	U-G,cWW	basepair,stack	-,-	basepair,stack	basepair,-	basepair,-
pdb_00001i97	5	1.094	0.219	1.396	M110111	1.A.C.511.	1.A.G.512.	-	1.A.C.502.	1.A.A.503.	1.A.G.504.	C	G	-	C	A	G	M000000	1	0	0	1	1	LC	NA	NA	SM	LC	S	IC	NA	HPIC	HPIC	SHP	-	0	anti,~C3'-endo	anti,~C3'-endo	NA,NA	anti,~C3'-endo	anti,~C3'-endo	anti,~C3'-endo	G-A,cSH	C-G,cWW	basepair,-	-,stack	-,-	basepair,-	-,-
pdb_00001i97	5	1.187	0.237	1.379	M101111	1.A.C.672.	-	1.A.A.678.	1.A.A.679.	1.A.U.680.	1.A.G.681.	C	-	A	A	U	G	M000000	0	0	1	1	1	NA	NA	SM	SM	SM	HC	NA	HC	HC	HC	HC	-	0	anti,~C3'-endo	NA,NA	anti,~C3'-endo	anti,~C3'-endo	anti,~C3'-endo	anti,~C3'-endo	-	C-G,cWW	basepair,stack	-,-	-,stack	basepair,-	basepair,-
pdb_00001i9v	5	1.053	0.211	1.309	M111110	1.A.C.32.	1.A.U.33.	1.A.G.34.	1.A.A.35.	1.A.A.36.	-	C	U	G	A	A	-	M001000	1	1	1	1	0	SM	SM	SM	SM	NA	HC	HC	HC	HC	HC	NA	A,C,U,G,A,A,YG,A,U	9	anti,~C3'-endo	anti,~C3'-endo	anti,~C3'-endo	anti,~C3'-endo	anti,~C3'-endo	NA,NA	U-A,tSH	-	basepair,stack	-,-	-,-	-,-	-,stack
pdb_00001ibl	5	1.072	0.214	1.336	M111110	1.Y.U.32.	1.Y.U.33.	1.Y.G.34.	1.Y.A.35.	1.Y.A.36.	-	U	U	G	A	A	-	M000000	1	1	1	1	0	SM	LC	SM	SM	NA	HP	HP	SHP	SHP	SHP	NA	-	0	anti,~C3'-endo	anti,~C3'-endo	anti,~C3'-endo	anti,~C3'-endo	anti,~C3'-endo	NA,NA	U-A,tSH	-	-,stack	-,-	basepair,-	basepair,-	basepair,stack
pdb_00001ibm	5	1.074	0.215	1.303	M111110	1.Y.U.32.	1.Y.U.33.	1.Y.G.34.	1.Y.A.35.	1.Y.A.36.	-	U	U	G	A	A	-	M000000	1	1	1	1	0	SM	SM	LC	SM	NA	HP	HP	HP	SHP	SHP	NA	-	0	anti,~C3'-endo	anti,~C3'-endo	anti,~C3'-endo	anti,~C3'-endo	anti,~C3'-endo	NA,NA	U-A,tSH	-	basepair,stack	-,-	basepair,-	basepair,-	basepair,stack
pdb_00001j5a	6	1.051	0.175	1.309	M111111	1.A.A.2831.	1.A.G.2832.	1.A.C.2833.	1.A.A.2834.	1.A.A.2835.	1.A.U.2836.	A	G	C	A	A	U	M000000	1	1	1	1	1	LC	SM	SM	SM	LC	S	HC	HC	HC	HC	S	G,C,A,A	4	anti,~C3'-endo	anti,~C3'-endo	anti,~C3'-endo	anti,~C3'-endo	anti,~C3'-endo	anti,~C3'-endo	-	A-U,cWW	-,-	-,-	-,-	basepair,-	basepair,-
pdb_00001j5a	6	1.456	0.243	2.134	M111111	1.A.C.1797.	1.A.G.1798.	1.A.A.1799.	1.A.A.1800.	1.A.A.1802.	1.A.G.1803.	C	G	A	A	A	G	M000000	1	1	1	2	1	LC	SM	SM	SM	LC	S	HC	HC	HC	HC	S	G,A,A,C,A	5	anti,~C3'-endo	anti,~C3'-endo	anti,~C3'-endo	anti,~C3'-endo	anti,~C3'-endo	anti,~C3'-endo	G-A,tSH	C-G,cWW	-,-	-,-	-,-	-,-	basepair,-
pdb_00001j5a	5	1.136	0.227	1.641	M111011	1.A.C.1376.	1.A.G.1377.	1.A.A.1378.	-	1.A.C.1380.	1.A.G.1381.	C	G	A	-	C	G	M000000	1	1	0	0	1	LC	SM	NA	NA	LC	S	HC	HC	NA	HC	S	-	0	anti,~C3'-endo	anti,~C3'-endo	anti,~C3'-endo	NA,NA	anti,~C3'-endo	anti,~C3'-endo	-	C-G,cWW	-,-	-,-	-,stack	-,-	-,stack
pdb_00001j5a	4	0.899	0.225	1.516	M011110	-	1.A.A.1441.	1.A.A.1585.	1.A.A.1586.	1.A.A.1587.	-	-	A	A	A	A	-	M000000	0	144	1	1	0	NA	SM	SM	SM	NA	NA	IC	ICJP	ICJP	ICJP	NA	-	0	NA,NA	anti,~C3'-endo	anti,~C3'-endo	anti,~C3'-endo	anti,~C3'-endo	NA,NA	-	-	-,-	-,stack	basepair,-	basepair,-	-,stack
pdb_00001j5e	6	0.733	0.122	1.025	M111111	1.A.C.1030.	1.A.G.1030.A	1.A.C.1030.B	1.A.G.1030.C	1.A.A.1030.D	1.A.G.1031.	C	G	C	G	A	G	M001000	1	1	1	1	1	LC	SM	SM	SM	LC	S	HC	HC	HC	HC	S	G,C,G,A	4	anti,~C3'-endo	anti,~C3'-endo	anti,~C3'-endo	anti,~C3'-endo	anti,~C3'-endo	anti,~C3'-endo	-	C-G,cWW	-,-	-,-	-,-	-,-	-,-
pdb_00001j5e	6	1.281	0.213	1.485	M111111	1.A.C.458.	1.A.G.459.	1.A.A.460.	1.A.G.462.	1.A.A.463.	1.A.G.474.	C	G	A	G	A	G	M010000	1	1	2	1	1	LC	SM	SM	SM	LC	S	HC	HC	HC	HC	S	G,A,C,G,A	5	anti,~C3'-endo	anti,~C3'-endo	anti,~C3'-endo	anti,~C3'-endo	anti,~C3'-endo	anti,~C3'-endo	G-A,tSH	C-G,cWW	-,-	-,-	-,-	-,-	-,-
pdb_00001jgo	5	0.928	0.186	1.243	M111110	1.C.OMC.32.	1.C.U.33.	1.C.OMG.34.	1.C.A.35.	1.C.A.36.	-	OMC	U	OMG	A	A	-	M000000	1	1	1	1	0	SM	SM	LC	SM	NA	HP	HP	HP	SHP	SHP	NA	-	0	anti,~C3'-endo	anti,~C3'-endo	anti,~C3'-endo	anti,~C3'-endo	anti,~C3'-endo	NA,NA	-	-	basepair,stack	-,-	basepair,-	basepair,-	basepair,stack
pdb_00001jgo	5	0.935	0.187	1.249	M111110	1.B.OMC.32.	1.B.U.33.	1.B.OMG.34.	1.B.A.35.	1.B.A.36.	-	OMC	U	OMG	A	A	-	M000000	1	1	1	1	0	SM	LC	SM	SM	NA	HP	HP	SHP	SHP	SHP	NA	-	0	anti,~C3'-endo	anti,~C3'-endo	anti,~C3'-endo	anti,~C3'-endo	anti,~C3'-endo	NA,NA	-	-	basepair,stack	-,-	basepair,-	basepair,-	basepair,stack
pdb_00001jgq	5	0.935	0.187	1.249	M111110	1.B.OMC.32.	1.B.U.33.	1.B.OMG.34.	1.B.A.35.	1.B.A.36.	-	OMC	U	OMG	A	A	-	M000000	1	1	1	1	0	SM	SM	SM	SM	NA	HC	HC	HC	HC	HC	NA	A,OMC,U,OMG,A,A,YG,A,PSU	9	anti,~C3'-endo	anti,~C3'-endo	anti,~C3'-endo	anti,~C3'-endo	anti,~C3'-endo	NA,NA	-	-	basepair,stack	-,-	-,-	-,-	-,stack
pdb_00001jid	6	1.295	0.216	2.026	M111111	1.B.G.146.	1.B.G.147.	1.B.G.148.	1.B.A.149.	1.B.G.150.	1.B.C.151.	G	G	G	A	G	C	M111111	1	1	1	1	1	LC	SM	SM	SM	LC	S	HC	HC	HC	HC	S	G,G,A,G	4	anti,~C3'-endo	anti,~C3'-endo	anti,~C3'-endo	anti,~C3'-endo	anti,~C3'-endo	anti,~C3'-endo	-	G-C,cWW	-,-	-,stack	-,stack	-,-	-,-
pdb_00001jj2	3	0.602	0.201	0.93	M011100	-	1.0.U.392.	1.0.G.393.	1.0.G.394.	-	-	-	U	G	G	-	-	M000000	0	1	1	0	0	NA	SM	SM	NA	NA	NA	HC	HC	HC	NA	NA	-	0	NA,NA	anti,~C3'-endo	anti,~C3'-endo	anti,~C3'-endo	NA,NA	NA,NA	-	-	-,-	-,stack	basepair,-	basepair,stack	-,-
pdb_00001jtw	6	0.65	0.108	1.104	M111111	1.A.C.6.	1.A.G.7.	1.A.A.8.	1.A.G.9.	1.A.A.10.	1.A.G.11.	C	G	A	G	A	G	M000000	1	1	1	1	1	LC	SM	SM	SM	LC	S	HC	HC	HC	HC	S	G,A,G,A	4	anti,~C3'-endo	anti,~C3'-endo	anti,~C3'-endo	anti,~C3'-endo	anti,~C3'-endo	anti,~C3'-endo	G-A,tSH	C-G,cWW	-,-	-,-	-,-	-,-	-,-
pdb_00001jur	4	0.999	0.25	1.267	M011110	-	1.A.G.9.	1.A.A.10.	1.A.G.11.	1.A.A.12.	-	-	G	A	G	A	-	M000000	0	1	1	1	0	NA	SM	SM	SM	NA	NA	HC	HC	HC	HC	NA	G,A,G,A	4	NA,NA	anti,~C3'-endo	anti,~C3'-endo	anti,~C3'-endo	anti,~C3'-endo	NA,NA	G-A,cSH	-	-,-	-,stack	-,-	-,-	-,stack
pdb_00001jzx	6	1.411	0.235	2.843	M111111	1.A.C.223.	1.A.G.224.	1.A.G.225.	1.A.G.227.	1.A.A.228.	1.A.G.229.	C	G	G	G	A	G	M000000	1	1	2	1	1	LC	SM	SM	SM	LC	S	HC	HC	HC	HC	S	G,G,C,G,A	5	anti,~C3'-endo	anti,~C3'-endo	anti,~C3'-endo	anti,~C3'-endo	anti,~C3'-endo	anti,~C3'-endo	G-A,tSH	C-G,cWW	-,-	-,stack	basepair,stack	basepair,-	-,-
pdb_00001jzx	6	1.461	0.244	2.208	M111111	1.A.C.1135.	1.A.G.1136.	1.A.U.1038.	1.A.A.1039.	1.A.A.1040.	1.A.G.1041.	C	G	U	A	A	G	M000000	1	-98	1	1	1	LC	SM	SM	SM	LC	S	IP	IP	IP	IP	S	-	0	anti,~C3'-endo	anti,~C3'-endo	anti,~C3'-endo	anti,~C3'-endo	anti,~C3'-endo	anti,~C3'-endo	G-A,tSH	C-G,cWW	-,-	-,-	-,stack	basepair,-	-,-
pdb_00001jzx	5	1.244	0.249	1.82	M110111	1.A.C.629.	1.A.G.630.	-	1.A.U.617.	1.A.A.618.	1.A.A.619.	C	G	-	U	A	A	M000000	1	0	0	1	1	SM	NA	NA	SM	SM	JC	JC	NA	JC	JC	JC	-	0	anti,~C3'-endo	anti,~C3'-endo	NA,NA	anti,~C3'-endo	anti,~C3'-endo	anti,~C3'-endo	G-A,tSH	C-A,cWW	-,stack	-,-	-,-	-,stack	basepair,-
pdb_00001jzy	6	0.686	0.114	0.854	M111111	1.A.C.2637.	1.A.G.2638.	1.A.A.2639.	1.A.G.2640.	1.A.A.2641.	1.A.G.2642.	C	G	A	G	A	G	M000000	1	1	1	1	1	SM	SM	SM	SM	SM	HC	HC	HC	HC	HC	HC	U,A,G,U,A,C,G,A,G,A,G,G,A,C,C	15	anti,~C3'-endo	anti,~C3'-endo	anti,~C3'-endo	anti,~C3'-endo	anti,~C3'-endo	anti,~C3'-endo	G-A,tSH	C-G,cWW	basepair,stack	-,-	-,-	basepair,-	basepair,-
pdb_00001jzy	6	1.409	0.235	2.315	M111111	1.A.U.2335.	1.A.G.2336.	1.A.A.2337.	1.A.C.2338.	1.A.A.2339.	1.A.C.2340.	U	G	A	C	A	C	M000000	1	1	1	1	1	SM	SM	SM	SM	SM	HC	HC	HC	HC	HC	HC	G,A,G,A,C,U,G,A,C,A,C,G,U,C,G,A	16	anti,~C3'-endo	anti,~C3'-endo	anti,~C3'-endo	anti,~C3'-endo	anti,~C3'-endo	anti,~C3'-endo	-	U-C,cWW	basepair,stack	-,-	-,-	basepair,-	-,-
pdb_00001jzy	5	0.945	0.189	1.177	M101111	1.A.C.982.	-	1.A.A.832.	1.A.A.833.	1.A.A.834.	1.A.G.957.	C	-	A	A	A	G	M000000	0	0	1	1	123	NA	NA	SM	SM	LC	S	NA	JC	JC	JC	S	-	0	anti,~C3'-endo	NA,NA	anti,~C3'-endo	anti,~C3'-endo	anti,~C3'-endo	anti,~C3'-endo	-	C-G,cWW	-,stack	-,-	basepair,stack	basepair,-	basepair,-
pdb_00001jzy	5	0.95	0.19	1.208	M110111	1.A.C.1311.	1.A.G.1312.	-	1.A.A.1657.	1.A.A.1658.	1.A.G.1659.	C	G	-	A	A	G	M000000	1	0	0	1	1	LC	NA	NA	SM	LC	S	JC	NA	JCJP	JCJP	SJP	-	0	anti,~C3'-endo	anti,~C3'-endo	NA,NA	anti,~C3'-endo	anti,~C3'-endo	anti,~C3'-endo	G-A,tSH	C-G,cWW	-,-	-,stack	-,-	-,stack	basepair,-
pdb_00001jzy	5	1.045	0.209	1.363	M101111	1.A.G.24.	-	1.A.A.523.	1.A.A.524.	1.A.A.525.	1.A.C.526.	G	-	A	A	A	C	M000000	0	0	1	1	1	NA	NA	SM	SM	LC	S	NA	JCJP	JCJP	JCJP	SJP	-	0	anti,~C3'-endo	NA,NA	anti,~C3'-endo	anti,~C3'-endo	anti,~C3'-endo	anti,~C3'-endo	-	G-C,cWW	-,stack	-,-	basepair,stack	basepair,-	basepair,-
pdb_00001jzy	5	1.17	0.234	1.581	M111011	1.A.C.133.	1.A.G.134.	1.A.U.135.	-	1.A.A.137.	1.A.G.138.	C	G	U	-	A	G	M000000	1	1	0	0	1	LC	SM	NA	NA	LC	S	HC	HC	NA	HC	S	-	0	anti,~C3'-endo	anti,~C3'-endo	anti,~C3'-endo	NA,NA	anti,~C3'-endo	anti,~C3'-endo	G-A,tSH	C-G,cWW	-,-	-,-	-,stack	-,-	-,stack
pdb_00001jzy	5	1.199	0.24	1.649	M110111	1.A.C.2864.	1.A.G.2865.	-	1.A.U.2783.	1.A.A.2785.	1.A.G.2786.	C	G	-	U	A	G	M000000	1	0	0	2	1	LC	NA	NA	SM	LC	S	JI	NA	JI	JI	S	-	0	anti,~C3'-endo	anti,~C3'-endo	NA,NA	anti,~C3'-endo	anti,~C3'-endo	anti,~C3'-endo	G-A,tSH	C-G,cWW	-,-	-,-	-,-	-,stack	basepair,-
pdb_00001jzz	6	1.465	0.244	2.713	M111111	1.A.C.1743.	1.A.G.1744.	1.A.C.1745.	1.A.A.1746.	1.A.G.1749.	1.A.G.1747.	C	G	C	A	G	G	M000000	1	1	1	3	-2	SM	SM	SM	SM	SM	JC	JC	JC	JC	JC	JC	-	0	anti,~C3'-endo	anti,~C3'-endo	anti,~C3'-endo	anti,~C3'-endo	syn,~C3'-endo	anti,~C3'-endo	-	C-G,cWW	-,stack	-,-	basepair,-	basepair,-	-,-
pdb_00001jzz	5	1.053	0.211	1.418	M101111	1.A.U.179.	-	1.A.A.167.	1.A.A.168.	1.A.C.169.	1.A.U.170.	U	-	A	A	C	U	M000000	0	0	1	1	1	NA	NA	SM	SM	SM	IC	NA	IC	IC	IC	IC	-	0	anti,~C3'-endo	NA,NA	anti,~C3'-endo	anti,~C3'-endo	anti,~C3'-endo	anti,~C3'-endo	-	U-U,cWW	-,stack	-,-	basepair,stack	basepair,-	basepair,-
pdb_00001k01	6	0.404	0.067	0.508	M111111	1.A.C.640.	1.A.G.641.	1.A.A.642.	1.A.A.643.	1.A.A.644.	1.A.G.645.	C	G	A	A	A	G	M000000	1	1	1	1	1	LC	SM	SM	SM	LC	S	HC	HC	HC	HC	S	G,A,A,A	4	anti,~C3'-endo	anti,~C3'-endo	anti,~C3'-endo	anti,~C3'-endo	anti,~C3'-endo	anti,~C3'-endo	G-A,tSH	C-G,cWW	-,-	-,-	basepair,-	-,-	-,-
pdb_00001k01	6	0.685	0.114	0.852	M111111	1.A.C.2637.	1.A.G.2638.	1.A.A.2639.	1.A.G.2640.	1.A.A.2641.	1.A.G.2642.	C	G	A	G	A	G	M000000	1	1	1	1	1	SM	SM	SM	SM	SM	HC	HC	HC	HC	HC	HC	U,A,G,U,A,C,G,A,G,A,G,G,A,C,C	15	anti,~C3'-endo	anti,~C3'-endo	anti,~C3'-endo	anti,~C3'-endo	anti,~C3'-endo	anti,~C3'-endo	G-A,tSH	C-G,cWW	-,stack	-,-	-,-	basepair,-	basepair,-
pdb_00001k01	6	1.309	0.218	2.615	M111111	1.A.U.486.	1.A.G.487.	1.A.A.488.	1.A.A.489.	1.A.A.491.	1.A.A.490.	U	G	A	A	A	A	M000000	1	1	1	2	-1	SM	SM	SM	SM	SM	JCJP	JCJP	JCJP	JCJP	JCJP	JCJP	-	0	anti,~C3'-endo	anti,~C3'-endo	anti,~C3'-endo	anti,~C3'-endo	anti,~C3'-endo	anti,~C3'-endo	G-A,tSH	U-A,tWH	-,-	-,-	-,stack	-,-	basepair,-
pdb_00001k01	6	1.311	0.218	1.699	M111111	1.A.A.966.	1.A.G.967.	1.A.C.968.	1.A.A.970.	1.A.A.971.	1.A.U.973.	A	G	C	A	A	U	M000000	1	1	2	1	2	LC	SM	SM	SM	LC	S	HC	HC	HC	HC	S	G,C,U,A,A,C	6	anti,~C3'-endo	anti,~C3'-endo	anti,~C3'-endo	anti,~C3'-endo	anti,~C3'-endo	anti,~C3'-endo	G-A,tSH	A-U,cWW	-,-	-,-	-,-	-,-	-,-
pdb_00001k01	5	0.977	0.195	1.15	M111110	1.A.U.1093.	1.A.C.1094.	1.A.A.1095.	1.A.A.1096.	1.A.A.1097.	-	U	C	A	A	A	-	M000000	1	1	1	1	0	SM	SM	SM	SM	NA	JC	JC	JC	JC	JC	NA	-	0	anti,~C3'-endo	anti,~C3'-endo	anti,~C3'-endo	anti,~C3'-endo	anti,~C3'-endo	NA,NA	-	-	-,stack	-,-	-,-	basepair,-	-,stack
pdb_00001k01	5	1.233	0.247	1.482	M110111	1.A.C.1621.	1.A.G.1622.	-	1.A.A.1320.	1.A.A.1321.	1.A.G.1322.	C	G	-	A	A	G	M000000	1	0	0	1	1	LC	NA	NA	SM	LC	SJP	JCJP	NA	JC	JC	S	-	0	anti,~C3'-endo	anti,~C3'-endo	NA,NA	anti,~C3'-endo	anti,~C3'-endo	anti,~C3'-endo	G-A,tSH	C-G,cWW	-,stack	-,-	-,-	-,stack	-,-
pdb_00001k2g	6	1.078	0.18	1.317	M111111	1.A.A.15.	1.A.G.16.	1.A.A.17.	1.A.G.18.	1.A.A.19.	1.A.U.20.	A	G	A	G	A	U	M000000	1	1	1	1	1	LC	SM	SM	SM	LC	S	HC	HC	HC	HC	S	G,A,G,A	4	anti,~C3'-endo	anti,~C3'-endo	anti,~C3'-endo	anti,~C3'-endo	anti,~C3'-endo	anti,~C3'-endo	G-A,tSH	A-U,cWW	-,-	-,-	-,-	-,-	-,-
pdb_00001k9m	3	0.617	0.206	0.935	M011100	-	1.A.U.392.	1.A.G.393.	1.A.G.394.	-	-	-	U	G	G	-	-	M000000	0	1	1	0	0	NA	SM	SM	NA	NA	NA	HC	HC	HC	NA	NA	-	0	NA,NA	anti,~C3'-endo	anti,~C3'-endo	anti,~C3'-endo	NA,NA	NA,NA	-	-	-,-	-,stack	-,stack	basepair,stack	-,-
pdb_00001kc8	6	1.495	0.249	2.897	M111111	1.A.U.481.	1.A.G.482.	1.A.C.483.	1.A.A.484.	1.A.A.486.	1.A.A.485.	U	G	C	A	A	A	M000000	1	1	1	2	-1	SM	SM	SM	SM	SM	JCJP	JCJP	JCJP	JCJP	JCJP	JCJP	-	0	anti,~C3'-endo	anti,~C3'-endo	anti,~C3'-endo	anti,~C3'-endo	anti,~C3'-endo	anti,~C2'-endo	G-A,tSH	U-A,tWH	-,stack	-,-	basepair,stack	basepair,-	basepair,-
pdb_00001kc8	5	1.193	0.239	1.668	M101111	1.A.C.2309.	-	1.A.G.2285.	1.A.G.2286.	1.A.C.2287.	1.A.G.2288.	C	-	G	G	C	G	M000000	0	0	1	1	1	NA	NA	SM	SM	SM	HC	NA	HC	HC	HC	HC	-	0	anti,~C2'-endo	NA,NA	anti,~C3'-endo	anti,~C3'-endo	anti,~C3'-endo	anti,~C3'-endo	-	C-G,cWW	-,stack	-,-	basepair,stack	-,-	-,-
pdb_00001kh6	6	0.667	0.111	0.919	M111111	1.A.C.28.	1.A.G.29.	1.A.A.30.	1.A.A.31.	1.A.A.32.	1.A.G.33.	C	G	A	A	A	G	M000000	1	1	1	1	1	LC	SM	SM	SM	LC	S	HC	HC	HC	HC	S	G,A,A,A	4	anti,~C3'-endo	anti,~C3'-endo	anti,~C3'-endo	anti,~C3'-endo	anti,~C3'-endo	anti,~C3'-endo	G-A,tSH	C-G,cWW	-,-	-,-	-,-	-,-	-,-
pdb_00001kqs	5	0.975	0.195	1.25	M111101	1.0.C.1808.	1.0.G.1809.	1.0.C.1810.	1.0.A.1811.	-	1.0.G.1812.	C	G	C	A	-	G	M000000	1	1	1	0	0	SM	SM	SM	NA	NA	JC	JC	JC	JC	NA	JC	-	0	anti,~C3'-endo	anti,~C3'-endo	anti,~C3'-endo	anti,~C3'-endo	NA,NA	anti,~C3'-endo	-	C-G,cWW	-,-	-,-	basepair,-	basepair,-	-,-
pdb_00001kqs	5	1.148	0.23	1.652	M101111	1.0.C.2309.	-	1.0.G.2285.	1.0.G.2286.	1.0.C.2287.	1.0.G.2288.	C	-	G	G	C	G	M000000	0	0	1	1	1	NA	NA	LC	SM	SM	HC	NA	SHP	HPJP	HPJP	HPJP	-	0	anti,~C2'-endo	NA,NA	anti,~C3'-endo	anti,~C3'-endo	anti,~C3'-endo	anti,~C3'-endo	-	C-G,cWW	-,stack	-,-	basepair,-	-,-	-,-
pdb_00001kxk	6	0.681	0.114	1.074	M111111	1.A.U.33.	1.A.G.34.	1.A.A.35.	1.A.A.36.	1.A.A.37.	1.A.G.38.	U	G	A	A	A	G	M001111	1	1	1	1	1	LC	SM	SM	SM	LC	S	HC	HC	HC	HC	S	G,A,A,A	4	anti,~C3'-endo	anti,~C3'-endo	anti,~C3'-endo	anti,~C3'-endo	anti,~C3'-endo	anti,~C3'-endo	G-A,tSH	U-G,cWW	-,-	-,-	-,-	-,-	-,-
pdb_00001l1w	4	0.952	0.238	1.166	M011110	-	1.A.G.13.	1.A.G.14.	1.A.A.15.	1.A.G.16.	-	-	G	G	A	G	-	M000000	0	1	1	1	0	NA	SM	SM	SM	NA	NA	HC	HC	HC	HC	NA	G,G,A,G	4	NA,NA	anti,~C3'-endo	anti,~C2'-endo	anti,~C2'-endo	anti,~C3'-endo	NA,NA	G-G,cSH	-	-,-	-,stack	-,-	-,-	basepair,stack
pdb_00001l8v	6	1.024	0.171	1.303	M111111	1.B.G.149.	1.B.G.150.	1.B.A.151.	1.B.A.152.	1.B.A.153.	1.B.C.154.	G	G	A	A	A	C	M000000	1	1	1	1	1	LC	SM	SM	SM	LC	S	HC	HC	HC	HC	S	G,A,A,A	4	anti,~C3'-endo	anti,~C3'-endo	anti,~C3'-endo	anti,~C3'-endo	anti,~C3'-endo	anti,~C3'-endo	G-A,tSH	G-C,cWW	-,-	-,-	basepair,stack	-,-	basepair,-
pdb_00001l9a	6	0.976	0.163	1.37	M111111	1.B.G.197.	1.B.G.198.	1.B.A.199.	1.B.A.200.	1.B.A.201.	1.B.C.202.	G	G	A	A	A	C	M001000	1	1	1	1	1	LC	SM	SM	SM	LC	S	HC	HC	HC	HC	S	G,A,A,A	4	anti,~C3'-endo	anti,~C3'-endo	anti,~C3'-endo	anti,~C3'-endo	anti,~C3'-endo	anti,~C3'-endo	G-A,tSH	G-C,cWW	basepair,-	-,-	-,-	basepair,-	basepair,-
pdb_00001l9a	6	1.321	0.22	2.068	M111111	1.B.G.146.	1.B.G.147.	1.B.G.148.	1.B.A.149.	1.B.G.150.	1.B.C.151.	G	G	G	A	G	C	M001000	1	1	1	1	1	LC	SM	SM	SM	LC	S	HC	HC	HC	HC	S	G,G,A,G	4	anti,~C3'-endo	anti,~C3'-endo	anti,~C3'-endo	anti,~C3'-endo	anti,~C3'-endo	anti,~C3'-endo	G-G,tWH	G-C,cWW	-,-	-,-	basepair,-	basepair,-	basepair,-
pdb_00001ldz	6	0.76	0.127	1.111	M111111	1.A.C.14.	1.A.G.15.	1.A.A.16.	1.A.A.17.	1.A.A.18.	1.A.G.19.	C	G	A	A	A	G	M000000	1	1	1	1	1	LC	SM	SM	SM	LC	S	HC	HC	HC	HC	S	G,A,A,A	4	anti,~C3'-endo	anti,~C3'-endo	anti,~C3'-endo	anti,~C3'-endo	anti,~C3'-endo	anti,~C3'-endo	G-A,tSH	C-G,cWW	-,-	-,-	-,-	-,-	-,-
pdb_00001lng	6	0.738	0.123	1.329	M111111	1.B.C.208.	1.B.G.209.	1.B.G.210.	1.B.A.211.	1.B.A.212.	1.B.G.213.	C	G	G	A	A	G	M001100	1	1	1	1	1	LC	SM	SM	SM	LC	S	HC	HC	HC	HC	S	G,G,A,A	4	anti,~C3'-endo	anti,~C3'-endo	anti,~C3'-endo	anti,~C3'-endo	anti,~C3'-endo	anti,~C3'-endo	G-A,tSH	C-G,cWW	-,-	-,-	-,-	-,-	basepair,-
pdb_00001lng	5	1.205	0.241	1.608	M101111	1.B.C.192.	-	1.B.G.223.	1.B.U.224.	1.B.A.225.	1.B.G.226.	C	-	G	U	A	G	M000000	0	0	1	1	1	NA	NA	LC	SM	LC	S	NA	S	IC	IC	S	-	0	anti,~C3'-endo	NA,NA	anti,~C3'-endo	anti,~C3'-endo	anti,~C3'-endo	anti,~C3'-endo	-	C-G,cWW	-,stack	-,-	basepair,-	basepair,-	basepair,stack
pdb_00001lu3	4	0.803	0.201	1.051	M011110	-	1.A.U.33.	1.A.G.34.	1.A.A.35.	1.A.A.36.	-	-	U	G	A	A	-	M000000	0	1	1	1	0	NA	SM	SM	SM	NA	NA	HC	HC	HC	HC	NA	A,C,U,G,A,A,G,A,PSU	9	NA,NA	anti,~C3'-endo	anti,~C3'-endo	anti,~C3'-endo	anti,~C3'-endo	NA,NA	U-A,tSH	-	-,-	-,stack	-,-	-,-	-,stack
pdb_00001m1k	5	1.126	0.225	1.3	M111110	1.A.C.1275.	1.A.U.1276.	1.A.C.1277.	1.A.A.1278.	1.A.A.1280.	-	C	U	C	A	A	-	M000000	1	1	1	2	0	SM	SM	SM	SM	NA	HC	HC	HC	HC	HC	NA	C,U,C,A,U,A,C	7	anti,~C3'-endo	anti,~C3'-endo	anti,~C3'-endo	anti,~C3'-endo	anti,~C3'-endo	NA,NA	U-A,tSH	-	basepair,stack	-,-	-,-	-,-	-,stack
pdb_00001m1k	4	0.74	0.185	1.005	M011110	-	1.A.C.1469.	1.A.A.1470.	1.A.A.1471.	1.A.C.1472.	-	-	C	A	A	C	-	M000000	0	1	1	1	0	NA	SM	SM	SM	NA	NA	HC	HC	HC	HC	NA	C,A,A,C,U	5	NA,NA	anti,~C3'-endo	anti,~C3'-endo	anti,~C3'-endo	anti,~C3'-endo	NA,NA	-	-	-,-	-,stack	basepair,-	-,-	-,stack
pdb_00001m1k	3	0.618	0.206	0.955	M011100	-	1.A.U.392.	1.A.G.393.	1.A.G.394.	-	-	-	U	G	G	-	-	M000000	0	1	1	0	0	NA	SM	SM	NA	NA	NA	HC	HC	HC	NA	NA	-	0	NA,NA	anti,~C3'-endo	anti,~C3'-endo	anti,~C3'-endo	NA,NA	NA,NA	-	-	-,-	-,stack	basepair,-	-,-	-,-
pdb_00001m5k	6	0.93	0.155	1.509	M111111	1.E.G.74.	1.E.G.75.	1.E.A.76.	1.E.A.77.	1.E.A.78.	1.E.C.79.	G	G	A	A	A	C	M001010	1	1	1	1	1	LC	SM	SM	SM	LC	S	HC	HC	HC	HC	S	G,A,A,A	4	anti,~C3'-endo	anti,~C3'-endo	anti,~C3'-endo	anti,~C3'-endo	anti,~C3'-endo	anti,~C3'-endo	G-A,tSH	G-C,cWW	-,-	-,-	-,-	-,-	-,-
pdb_00001m5k	6	1.414	0.236	2.344	M111111	1.B.G.74.	1.B.G.75.	1.B.A.76.	1.B.A.77.	1.B.A.78.	1.B.C.79.	G	G	A	A	A	C	M001110	1	1	1	1	1	SM	SM	SM	SM	SM	HC	HC	HC	HC	HC	HC	G,G,G,G,A,A,A,C,U,U	10	anti,~C3'-endo	anti,~C3'-endo	syn,~C3'-endo	anti,~C3'-endo	anti,~C3'-endo	anti,~C3'-endo	G-A,tSH	G-C,cWW	-,stack	-,-	-,-	-,-	-,-
pdb_00001m5o	6	1.287	0.214	1.982	M111111	1.E.G.74.	1.E.G.75.	1.E.A.76.	1.E.A.77.	1.E.A.78.	1.E.C.79.	G	G	A	A	A	C	M001110	1	1	1	1	1	LC	SM	SM	SM	LC	S	HC	HC	HC	HC	S	G,A,A,A	4	anti,~C3'-endo	anti,~C3'-endo	anti,~C3'-endo	anti,~C3'-endo	anti,~C3'-endo	anti,~C3'-endo	G-A,tWH	G-C,cWW	-,-	-,-	-,-	-,-	-,-
pdb_00001m5o	6	1.401	0.234	2.416	M111111	1.B.G.74.	1.B.G.75.	1.B.A.76.	1.B.A.77.	1.B.A.78.	1.B.C.79.	G	G	A	A	A	C	M001110	1	1	1	1	1	SM	SM	SM	SM	SM	HC	HC	HC	HC	HC	HC	G,G,G,A,A,A,C,U	8	anti,~C3'-endo	anti,~C3'-endo	syn,~C3'-endo	anti,~C3'-endo	anti,~C3'-endo	anti,~C3'-endo	G-A,tSH	G-C,cWW	-,stack	-,-	-,-	-,-	-,-
pdb_00001m5v	6	1.266	0.211	2.234	M111111	1.E.G.74.	1.E.G.75.	1.E.A.76.	1.E.A.77.	1.E.A.78.	1.E.C.79.	G	G	A	A	A	C	M001110	1	1	1	1	1	SM	SM	SM	SM	SM	HC	HC	HC	HC	HC	HC	G,G,G,A,A,A,C,U	8	anti,~C3'-endo	anti,~C3'-endo	anti,~C3'-endo	anti,~C3'-endo	anti,~C3'-endo	anti,~C3'-endo	G-A,tSH	G-C,cWW	-,stack	-,-	-,-	-,-	-,-
pdb_00001m5v	6	1.435	0.239	2.435	M111111	1.B.G.74.	1.B.G.75.	1.B.A.76.	1.B.A.77.	1.B.A.78.	1.B.C.79.	G	G	A	A	A	C	M001110	1	1	1	1	1	SM	SM	SM	SM	SM	HC	HC	HC	HC	HC	HC	G,G,G,A,A,A,C,U	8	anti,~C3'-endo	anti,~C3'-endo	syn,~C3'-endo	anti,~C3'-endo	anti,~C3'-endo	anti,~C3'-endo	G-A,tSH	G-C,cWW	-,stack	-,-	-,-	-,-	-,-
pdb_00001m90	6	0.44	0.073	0.922	M111111	1.B.C.3089.	1.B.G.3090.	1.B.C.3091.	1.B.G.3092.	1.B.A.3093.	1.B.G.3094.	C	G	C	G	A	G	M000000	1	1	1	1	1	LC	SM	SM	SM	LC	S	HC	HC	HC	HC	S	G,C,G,A	4	anti,~C3'-endo	anti,~C3'-endo	anti,~C3'-endo	anti,~C3'-endo	anti,~C3'-endo	anti,~C3'-endo	G-A,tSH	C-G,cWW	-,-	-,-	-,-	-,-	-,-
pdb_00001m90	5	1.23	0.246	1.383	M110111	1.A.C.530.	1.A.G.531.	-	1.A.A.11.	1.A.U.12.	1.A.G.13.	C	G	-	A	U	G	M000000	1	0	0	1	1	LC	NA	NA	SM	LC	SJP	JP	NA	HI	HI	S	-	0	anti,~C3'-endo	anti,~C3'-endo	NA,NA	anti,~C3'-endo	anti,~C3'-endo	anti,~C3'-endo	G-U,tSH	C-G,cWW	-,-	-,-	-,-	-,stack	-,-
pdb_00001mfq	6	0.998	0.166	1.556	M111111	1.A.G.197.	1.A.G.198.	1.A.A.199.	1.A.A.200.	1.A.A.201.	1.A.C.202.	G	G	A	A	A	C	M001110	1	1	1	1	1	LC	SM	SM	SM	LC	S	HC	HC	HC	HC	S	G,A,A,A	4	anti,~C3'-endo	anti,~C3'-endo	anti,~C3'-endo	anti,~C3'-endo	anti,~C3'-endo	anti,~C3'-endo	G-A,tSH	G-C,cWW	basepair,-	-,-	-,-	-,-	basepair,-
pdb_00001mj1	5	0.928	0.186	1.243	M111110	1.C.OMC.32.	1.C.U.33.	1.C.OMG.34.	1.C.A.35.	1.C.A.36.	-	OMC	U	OMG	A	A	-	M000000	1	1	1	1	0	SM	SM	SM	SM	NA	HC	HC	HC	HC	HC	NA	A,OMC,U,OMG,A,A,YG,A,PSU	9	anti,~C3'-endo	anti,~C3'-endo	anti,~C3'-endo	anti,~C3'-endo	anti,~C3'-endo	NA,NA	-	-	basepair,stack	-,-	-,-	-,-	-,stack
pdb_00001ml5	5	0.928	0.186	1.243	M111110	1.B.OMC.32.	1.B.U.33.	1.B.OMG.34.	1.B.A.35.	1.B.A.36.	-	OMC	U	OMG	A	A	-	M000000	1	1	1	1	0	SM	SM	LC	SM	NA	HP	HP	HP	SHP	SHP	NA	-	0	anti,~C3'-endo	anti,~C3'-endo	anti,~C3'-endo	anti,~C3'-endo	anti,~C3'-endo	NA,NA	-	-	basepair,stack	-,-	basepair,-	basepair,-	basepair,stack
pdb_00001mme	3	0.678	0.226	1.011	M011100	-	1.A.U.40.	1.A.G.50.	1.A.A.60.	-	-	-	U	G	A	-	-	M000000	0	1	1	0	0	NA	SM	SM	NA	NA	NA	JC	JC	JC	NA	NA	-	0	NA,NA	anti,~C3'-endo	anti,~C3'-endo	anti,~C3'-endo	NA,NA	NA,NA	-	-	-,-	-,stack	-,-	-,-	-,-
pdb_00001mms	5	1.215	0.243	1.562	M111110	1.D.G.1093.	1.D.U.1094.	1.D.A.1095.	1.D.A.1096.	1.D.C.1097.	-	G	U	A	A	C	-	M010000	1	1	1	1	0	SM	SM	SM	SM	NA	HC	HC	HC	HC	HC	NA	G,U,A,A,C,A	6	anti,~C3'-endo	anti,~C3'-endo	anti,~C3'-endo	anti,~C3'-endo	anti,~C3'-endo	NA,NA	U-C,tSH	-	basepair,stack	-,-	-,stack	-,-	-,stack
pdb_00001mms	3	0.569	0.19	0.9	M011100	-	1.D.U.1066.	1.D.A.1067.	1.D.G.1068.	-	-	-	U	A	G	-	-	M000000	0	1	1	0	0	NA	SM	SM	NA	NA	NA	HC	HC	HC	NA	NA	-	0	NA,NA	anti,~C3'-endo	anti,~C3'-endo	anti,~C3'-endo	NA,NA	NA,NA	-	-	-,-	-,stack	-,stack	-,stack	-,-
pdb_00001mms	3	0.583	0.194	0.908	M011100	-	1.C.U.1066.	1.C.A.1067.	1.C.G.1068.	-	-	-	U	A	G	-	-	M001000	0	1	1	0	0	NA	SM	SM	NA	NA	NA	HC	HC	HC	NA	NA	-	0	NA,NA	anti,~C3'-endo	anti,~C3'-endo	anti,~C3'-endo	NA,NA	NA,NA	-	-	-,-	-,stack	-,stack	-,stack	-,-
pdb_00001mms	3	0.665	0.222	0.904	M011100	-	1.C.U.1094.	1.C.A.1095.	1.C.A.1096.	-	-	-	U	A	A	-	-	M000000	0	1	1	0	0	NA	SM	SM	NA	NA	NA	HC	HC	HC	NA	NA	-	0	NA,NA	anti,~C3'-endo	anti,~C3'-endo	anti,~C3'-endo	NA,NA	NA,NA	-	-	-,-	basepair,stack	-,stack	-,stack	-,-
pdb_00001mnx	6	1.24	0.207	1.903	M111111	1.A.C.86.	1.A.G.87.	1.A.A.88.A	1.A.G.88.B	1.A.A.89.	1.A.G.90.	C	G	A	G	A	G	M000000	1	1	1	1	1	LC	SM	SM	SM	LC	S	HC	HC	HC	HC	S	G,A,G,A	4	anti,~C3'-endo	anti,~C3'-endo	anti,~C3'-endo	anti,~C2'-endo	anti,~C3'-endo	anti,~C3'-endo	G-A,tSH	C-G,cWW	-,-	-,-	-,-	-,-	-,-
pdb_00001msy	6	0.8	0.133	1.227	M111111	1.A.C.2658.	1.A.G.2659.	1.A.U.2660.	1.A.A.2661.	1.A.A.2662.	1.A.G.2663.	C	G	U	A	A	G	M111111	1	1	1	1	1	SM	SM	SM	SM	SM	HC	HC	HC	HC	HC	HC	U,A,G,U,A,C,G,U,A,A,G,G,A,C,C	15	anti,~C3'-endo	anti,~C3'-endo	anti,~C3'-endo	anti,~C3'-endo	anti,~C3'-endo	anti,~C3'-endo	G-A,tSH	C-G,cWW	-,stack	-,-	-,-	-,-	-,-
pdb_00001mzp	6	0.744	0.124	1.007	M111111	1.B.C.25.	1.B.G.26.	1.B.C.27.	1.B.A.28.	1.B.A.29.	1.B.G.30.	C	G	C	A	A	G	M001111	1	1	1	1	1	LC	SM	SM	SM	LC	S	HC	HC	HC	HC	S	G,C,A,A	4	anti,~C3'-endo	anti,~C3'-endo	anti,~C3'-endo	anti,~C3'-endo	anti,~C3'-endo	anti,~C3'-endo	G-A,tSH	C-G,cWW	-,-	-,-	-,-	-,-	-,-
pdb_00001mzp	3	0.398	0.133	0.522	M011100	-	1.B.G.39.	1.B.A.40.	1.B.A.41.	-	-	-	G	A	A	-	-	M011000	0	1	1	0	0	NA	SM	SM	NA	NA	NA	IC	IC	IC	NA	NA	-	0	NA,NA	anti,~C3'-endo	anti,~C3'-endo	anti,~C3'-endo	NA,NA	NA,NA	-	-	-,-	basepair,stack	basepair,-	basepair,stack	-,-
pdb_00001n32	6	0.695	0.116	1.009	M111111	1.A.C.1030.	1.A.G.1030.A	1.A.C.1030.B	1.A.G.1030.C	1.A.A.1030.D	1.A.G.1031.	C	G	C	G	A	G	M001000	1	1	1	1	1	LC	SM	SM	SM	LC	S	HC	HC	HC	HC	S	G,C,G,A	4	anti,~C3'-endo	anti,~C3'-endo	anti,~C3'-endo	anti,~C3'-endo	anti,~C3'-endo	anti,~C3'-endo	-	C-G,cWW	basepair,-	-,-	-,-	-,-	-,-
pdb_00001n32	6	1.141	0.19	1.316	M111111	1.A.C.458.	1.A.G.459.	1.A.A.460.	1.A.G.462.	1.A.A.463.	1.A.G.474.	C	G	A	G	A	G	M110000	1	1	2	1	1	LC	SM	SM	SM	LC	S	HC	HC	HC	HC	S	G,A,C,G,A	5	anti,~C3'-endo	anti,~C3'-endo	anti,~C3'-endo	anti,~C3'-endo	anti,~C3'-endo	anti,~C3'-endo	G-A,tSH	C-G,cWW	-,-	-,-	-,-	-,-	-,-
pdb_00001n32	5	1.097	0.219	1.499	M111110	1.Y.U.32.	1.Y.U.33.	1.Y.G.34.	1.Y.A.35.	1.Y.G.36.	-	U	U	G	A	G	-	M000000	1	1	1	1	0	SM	LC	SM	SM	NA	HP	HP	SHP	SHP	SHP	NA	-	0	anti,~C3'-endo	anti,~C3'-endo	anti,~C3'-endo	anti,~C3'-endo	anti,~C3'-endo	NA,NA	-	-	-,stack	-,-	basepair,stack	basepair,-	basepair,stack
pdb_00001n33	6	1.048	0.175	1.699	M111111	1.A.G.158.	1.A.G.159.	1.A.A.160.	1.A.A.161.	1.A.A.162.	1.A.C.163.	G	G	A	A	A	C	M000000	1	1	1	1	1	LC	SM	SM	SM	LC	S	HC	HC	HC	HC	S	G,A,A,A	4	anti,~C3'-endo	anti,~C3'-endo	anti,~C3'-endo	anti,~C3'-endo	anti,~C3'-endo	anti,~C3'-endo	-	G-C,cWW	basepair,-	-,-	basepair,stack	basepair,-	-,-
pdb_00001n33	6	1.162	0.194	1.769	M111111	1.A.C.1030.	1.A.G.1030.A	1.A.C.1030.B	1.A.G.1030.C	1.A.A.1030.D	1.A.G.1031.	C	G	C	G	A	G	M001100	1	1	1	1	1	SM	SM	SM	SM	SM	IC	IC	IC	IC	IC	IC	-	0	anti,~C3'-endo	anti,~C3'-endo	anti,~C3'-endo	anti,~C3'-endo	anti,~C3'-endo	anti,~C3'-endo	-	-	-,stack	-,-	-,-	-,-	-,-
pdb_00001n33	5	0.743	0.149	1.01	M110111	1.A.U.943.	1.A.G.944.	-	1.A.G.1338.	1.A.A.1339.	1.A.A.1340.	U	G	-	G	A	A	M000111	1	0	0	1	1	SM	NA	NA	SM	SM	JC	JC	NA	JC	JC	JC	-	0	anti,~C3'-endo	anti,~C3'-endo	NA,NA	anti,~C3'-endo	anti,~C3'-endo	anti,~C3'-endo	G-A,tSH	U-A,cWW	basepair,stack	-,-	-,-	-,-	-,-
pdb_00001n33	5	1.162	0.232	1.415	M111110	1.Y.C.32.	1.Y.U.33.	1.Y.G.34.	1.Y.G.35.	1.Y.A.36.	-	C	U	G	G	A	-	M000000	1	1	1	1	0	NA	NA	NA	NA	NA	NA	NA	NA	NA	NA	NA	-	0	anti,~C2'-endo	anti,~C3'-endo	anti,~C3'-endo	anti,~C3'-endo	anti,~C3'-endo	NA,NA	U-A,tWH	-	basepair,stack	-,-	basepair,-	basepair,-	basepair,stack
pdb_00001n33	5	1.192	0.238	1.626	M101111	1.Y.C.31.	-	1.Y.A.36.	1.Y.A.37.	1.Y.A.38.	1.Y.G.39.	C	-	A	A	A	G	M000000	0	0	1	1	1	NA	NA	NA	NA	NA	NA	NA	NA	NA	NA	NA	-	0	anti,~C3'-endo	NA,NA	anti,~C3'-endo	anti,~C3'-endo	anti,~C3'-endo	anti,~C3'-endo	-	C-G,cWW	-,stack	-,-	basepair,stack	-,-	basepair,-
pdb_00001n34	6	0.473	0.079	0.753	M111111	1.A.C.1515.	1.A.G.1516.	1.A.G.1517.	1.A.A.1518.	1.A.A.1519.	1.A.G.1520.	C	G	G	A	A	G	M000000	1	1	1	1	1	LC	SM	SM	SM	LC	S	HC	HC	HC	HC	S	G,G,A,A	4	anti,~C3'-endo	anti,~C3'-endo	anti,~C3'-endo	anti,~C3'-endo	anti,~C3'-endo	anti,~C3'-endo	G-A,tSH	C-G,cWW	basepair,-	-,-	-,-	-,-	-,-
pdb_00001n34	6	0.731	0.122	1.055	M111111	1.A.C.379.	1.A.G.380.	1.A.C.381.	1.A.A.382.	1.A.A.383.	1.A.G.384.	C	G	C	A	A	G	M000000	1	1	1	1	1	SM	SM	SM	SM	SM	HC	HC	HC	HC	HC	HC	C,A,A,U,G,G,G,C,G,C,A,A,G,C,C,U,G,A	18	anti,~C3'-endo	anti,~C3'-endo	anti,~C3'-endo	anti,~C3'-endo	anti,~C3'-endo	anti,~C3'-endo	-	-	basepair,stack	-,-	-,stack	-,-	-,-
pdb_00001n34	6	0.852	0.142	1.176	M111111	1.A.C.1165.	1.A.G.1166.	1.A.A.1167.	1.A.A.1168.	1.A.A.1169.	1.A.G.1171.	C	G	A	A	A	G	M000000	1	1	1	1	1	SM	SM	SM	SM	SM	IC	IC	IC	IC	IC	IC	-	0	anti,~C3'-endo	anti,~C3'-endo	anti,~C3'-endo	anti,~C3'-endo	anti,~C3'-endo	anti,~C3'-endo	G-A,tSH	-	-,stack	-,-	-,-	-,-	-,-
pdb_00001n34	6	0.94	0.157	1.223	M111111	1.A.G.158.	1.A.G.159.	1.A.A.160.	1.A.A.161.	1.A.A.162.	1.A.C.163.	G	G	A	A	A	C	M000000	1	1	1	1	1	LC	SM	SM	SM	LC	S	HC	HC	HC	HC	S	G,A,A,A	4	anti,~C3'-endo	anti,~C3'-endo	anti,~C3'-endo	anti,~C3'-endo	anti,~C3'-endo	anti,~C3'-endo	-	G-C,cWW	-,-	-,-	basepair,stack	basepair,-	-,-
pdb_00001n34	6	0.951	0.159	1.356	M111111	1.A.C.1030.	1.A.G.1030.A	1.A.C.1030.B	1.A.G.1030.C	1.A.A.1030.D	1.A.G.1031.	C	G	C	G	A	G	M001100	1	1	1	1	1	SM	SM	SM	SM	SM	IC	IC	IC	IC	IC	IC	-	0	anti,~C3'-endo	anti,~C3'-endo	anti,~C3'-endo	anti,~C3'-endo	anti,~C3'-endo	anti,~C3'-endo	-	C-G,cWW	basepair,stack	-,-	-,-	-,-	-,-
pdb_00001n34	6	1.414	0.236	2.247	M111111	1.A.C.458.	1.A.G.459.	1.A.A.460.	1.A.G.462.	1.A.A.463.	1.A.G.474.	C	G	A	G	A	G	M000000	1	1	2	1	1	SM	SM	SM	SM	SM	HC	HC	HC	HC	HC	HC	C,G,A,C,G,A,G	7	anti,~C3'-endo	anti,~C3'-endo	anti,~C2'-endo	anti,~C3'-endo	anti,~C3'-endo	anti,~C3'-endo	-	-	-,stack	-,-	-,-	-,-	-,-
pdb_00001n34	6	1.417	0.236	1.7	M111111	1.A.U.304.	1.A.G.305.	1.A.C.290.	1.A.C.291.	1.A.G.292.	1.A.G.293.	U	G	C	C	G	G	M000000	1	-15	1	1	1	SM	NR	LC	SM	LC	IC	IC	JC	S	S	IC	-	0	anti,~C3'-endo	anti,~C2'-endo	anti,~C3'-endo	anti,~C3'-endo	anti,~C3'-endo	anti,~C3'-endo	G-G,tSH	-	-,stack	-,-	basepair,stack	basepair,-	basepair,-
pdb_00001n34	5	1.011	0.202	1.292	M110111	1.A.C.528.	1.A.G.529.	-	1.A.C.519.	1.A.A.520.	1.A.G.521.	C	G	-	C	A	G	M000000	1	0	0	1	1	LC	NA	NA	SM	LC	S	BI	NA	HP	HP	SHP	-	0	anti,~C3'-endo	anti,~C3'-endo	NA,NA	anti,~C3'-endo	anti,~C3'-endo	anti,~C3'-endo	G-A,tSH	C-G,cWW	basepair,-	-,-	-,-	-,-	basepair,-
pdb_00001n34	5	1.054	0.211	1.68	M110111	1.A.U.943.	1.A.G.944.	-	1.A.G.1338.	1.A.A.1339.	1.A.A.1340.	U	G	-	G	A	A	M000111	1	0	0	1	1	SM	NA	NA	SM	SM	JC	JC	NA	JC	JC	JC	-	0	anti,~C3'-endo	anti,~C3'-endo	NA,NA	anti,~C3'-endo	anti,~C3'-endo	anti,~C3'-endo	G-A,tSH	-	basepair,stack	-,-	-,-	-,-	-,-
pdb_00001n34	3	0.387	0.129	0.465	M011100	-	1.A.G.1178.	1.A.A.1179.	1.A.A.1180.	-	-	-	G	A	A	-	-	M000000	0	1	1	0	0	NA	SM	SM	NA	NA	NA	IC	IC	IC	NA	NA	-	0	NA,NA	anti,~C3'-endo	anti,~C3'-endo	anti,~C3'-endo	NA,NA	NA,NA	-	-	-,-	-,stack	basepair,-	basepair,stack	-,-
pdb_00001n34	3	0.671	0.224	0.791	M010110	-	1.A.G.1013.	-	1.A.A.1015.	1.A.A.1016.	-	-	G	-	A	A	-	M000000	0	0	0	1	0	NA	NA	NA	SM	NA	NA	HC	NA	HC	HC	NA	-	0	NA,NA	anti,~C3'-endo	NA,NA	anti,~C3'-endo	anti,~C3'-endo	NA,NA	-	-	-,-	-,stack	-,-	basepair,stack	basepair,stack
pdb_00001n36	6	0.825	0.137	1.499	M111111	1.A.C.1165.	1.A.G.1166.	1.A.A.1167.	1.A.A.1168.	1.A.A.1169.	1.A.G.1171.	C	G	A	A	A	G	M000000	1	1	1	1	1	SM	SM	SM	SM	SM	HC	HC	HC	HC	HC	HC	C,G,C,G,A,A,A,G,C,G	10	anti,~C3'-endo	anti,~C3'-endo	anti,~C3'-endo	anti,~C3'-endo	anti,~C3'-endo	anti,~C3'-endo	G-A,tSH	-	basepair,stack	-,-	-,-	basepair,-	basepair,-
pdb_00001n36	6	0.888	0.148	1.267	M111111	1.A.G.158.	1.A.G.159.	1.A.A.160.	1.A.A.161.	1.A.A.162.	1.A.C.163.	G	G	A	A	A	C	M000000	1	1	1	1	1	LC	SM	SM	SM	LC	S	HC	HC	HC	HC	S	G,A,A,A	4	anti,~C3'-endo	anti,~C3'-endo	anti,~C3'-endo	anti,~C3'-endo	anti,~C3'-endo	anti,~C3'-endo	G-A,tSH	G-C,cWW	-,-	-,-	-,-	-,-	-,-
pdb_00001n36	6	1.096	0.183	1.405	M111111	1.A.G.1265.	1.A.G.1266.	1.A.C.1267.	1.A.A.1268.	1.A.A.1269.	1.A.C.1270.	G	G	C	A	A	C	M000000	1	1	1	1	1	SM	SM	SM	SM	SM	HC	HC	HC	HC	HC	HC	C,G,G,C,A,A,C,G	8	anti,~C3'-endo	anti,~C3'-endo	anti,~C3'-endo	anti,~C3'-endo	anti,~C3'-endo	anti,~C3'-endo	G-A,tSH	G-C,cWW	-,stack	-,-	-,-	basepair,-	basepair,-
pdb_00001n36	6	1.231	0.205	1.638	M111111	1.A.U.1012.	1.A.G.1013.	1.A.A.1014.	1.A.A.1015.	1.A.A.1016.	1.A.G.1017.	U	G	A	A	A	G	M000000	1	1	1	1	1	SM	SM	SM	SM	SM	HC	HC	HC	HC	HC	HC	G,G,U,G,A,A,A,G,C,C	10	anti,~C3'-endo	anti,~C3'-endo	anti,~C3'-endo	anti,~C3'-endo	anti,~C3'-endo	anti,~C3'-endo	G-A,tSH	U-G,cWW	-,stack	-,-	basepair,stack	basepair,-	-,-
pdb_00001n36	6	1.461	0.244	1.796	M111111	1.A.U.304.	1.A.G.305.	1.A.C.290.	1.A.C.291.	1.A.G.292.	1.A.G.293.	U	G	C	C	G	G	M000000	1	-15	1	1	1	SM	LC	SM	SM	LC	IC	IC	S	S	S	IC	-	0	anti,~C3'-endo	anti,~C2'-endo	anti,~C3'-endo	anti,~C3'-endo	anti,~C3'-endo	anti,~C3'-endo	G-G,tSH	-	basepair,stack	-,-	basepair,-	basepair,-	basepair,-
pdb_00001n36	5	1.158	0.232	1.889	M111101	1.A.C.1515.	1.A.G.1516.	1.A.G.1517.	1.A.A.1518.	-	1.A.G.1520.	C	G	G	A	-	G	M000000	1	1	1	0	0	LC	SM	SM	NA	NA	S	HC	HC	HC	NA	S	-	0	anti,~C3'-endo	anti,~C3'-endo	anti,~C3'-endo	anti,~C3'-endo	NA,NA	anti,~C3'-endo	-	C-G,cWW	-,-	-,-	basepair,-	-,-	-,-
pdb_00001n36	5	1.184	0.237	1.464	M110111	1.A.C.528.	1.A.G.529.	-	1.A.C.519.	1.A.A.520.	1.A.G.521.	C	G	-	C	A	G	M000000	1	0	0	1	1	LC	NA	NA	SM	LC	S	IC	NA	HPIC	HPIC	SHP	-	0	anti,~C3'-endo	anti,~C3'-endo	NA,NA	anti,NA	anti,~C3'-endo	anti,~C3'-endo	G-A,tSH	C-G,cWW	-,stack	-,stack	-,-	-,-	-,-
pdb_00001n66	6	0.686	0.114	1.184	M111111	1.A.C.9.	1.A.G.10.	1.A.A.11.	1.A.A.12.	1.A.A.13.	1.A.G.14.	C	G	A	A	A	G	M000000	1	1	1	1	1	LC	SM	SM	SM	LC	S	HC	HC	HC	HC	S	G,A,A,A	4	anti,~C3'-endo	anti,~C3'-endo	anti,~C3'-endo	anti,~C3'-endo	anti,~C3'-endo	anti,~C3'-endo	G-A,tSH	C-G,cWW	basepair,-	-,-	-,-	-,-	-,-
pdb_00001n8r	6	1.041	0.173	1.29	M111111	1.A.G.2876.	1.A.G.2877.	1.A.U.2878.	1.A.A.2879.	1.A.A.2880.	1.A.C.2881.	G	G	U	A	A	C	M001000	1	1	1	1	1	SM	SM	SM	SM	SM	HC	HC	HC	HC	HC	HC	G,A,G,G,U,A,A,C,G,A	10	anti,~C3'-endo	anti,~C3'-endo	anti,~C3'-endo	anti,~C3'-endo	anti,~C3'-endo	anti,~C3'-endo	G-A,tSH	G-C,cWW	-,stack	-,-	-,-	-,-	-,-
pdb_00001n8r	5	1.233	0.247	1.917	M111101	1.A.U.391.	1.A.U.392.	1.A.G.393.	1.A.G.394.	-	1.A.U.398.	U	U	G	G	-	U	M000000	1	1	1	0	0	SM	SM	SM	NA	NA	HC	HC	HC	HC	NA	HC	-	0	anti,~C3'-endo	anti,~C3'-endo	anti,~C3'-endo	anti,~C3'-endo	NA,NA	anti,~C3'-endo	-	U-U,cWW	-,stack	-,-	basepair,stack	basepair,-	-,-
pdb_00001n8x	6	1.497	0.25	1.962	M111111	1.A.G.15.	1.A.G.16.	1.A.A.17.	1.A.G.18.	1.A.A.19.	1.A.C.20.	G	G	A	G	A	C	M000000	1	1	1	1	1	LC	SM	SM	SM	LC	S	HC	HC	HC	HC	S	G,A,G,A	4	anti,~C3'-endo	anti,~C3'-endo	anti,~C3'-endo	anti,~C3'-endo	anti,~C3'-endo	anti,~C3'-endo	G-A,tSH	G-C,cWW	-,-	-,-	-,-	-,-	-,-
pdb_00001nbk	6	1.279	0.213	1.466	M111111	1.A.G.15.	1.A.G.16.	1.A.A.17.	1.A.A.18.	1.A.A.19.	1.A.C.20.	G	G	A	A	A	C	M000000	1	1	1	1	1	LC	SM	SM	SM	LC	S	HC	HC	HC	HC	S	G,A,A,A	4	anti,~C3'-endo	anti,~C3'-endo	anti,~C3'-endo	anti,NA	anti,~C3'-endo	anti,~C3'-endo	G-A,tSH	G-C,cWW	-,-	-,-	-,-	-,-	-,-
pdb_00001nbs	6	1.147	0.191	1.451	M111111	1.B.A.204.	1.B.G.205.	1.B.A.206.	1.B.A.207.	1.B.A.208.	1.B.U.209.	A	G	A	A	A	U	M000000	1	1	1	1	1	LC	SM	SM	SM	LC	S	HC	HC	HC	HC	S	G,A,A,A	4	anti,~C3'-endo	anti,~C3'-endo	anti,~C3'-endo	anti,~C3'-endo	anti,~C3'-endo	anti,~C3'-endo	G-A,tSH	A-U,cWW	-,-	-,-	basepair,stack	basepair,-	basepair,-
pdb_00001nbs	6	1.372	0.229	2.362	M111111	1.B.C.96.	1.B.G.97.	1.B.A.98.	1.B.A.105.	1.B.A.106.	1.B.G.107.	C	G	A	A	A	G	M100000	1	1	7	1	1	LC	SM	SM	SM	LC	S	HC	HC	HC	HC	S	G,A,A,G,U,C,A,U,A,A	10	anti,~C3'-endo	anti,~C3'-endo	anti,~C3'-endo	anti,~C3'-endo	anti,~C3'-endo	anti,~C3'-endo	-	C-G,cWW	-,-	-,-	basepair,stack	-,-	-,-
pdb_00001nbs	5	0.967	0.193	1.366	M101111	1.A.C.118.	-	1.A.A.122.	1.A.G.123.	1.A.A.124.	1.A.G.125.	C	-	A	G	A	G	M101000	0	0	1	1	1	NA	NA	SM	SM	LC	S	NA	HC	HC	HC	S	-	0	anti,~C3'-endo	NA,NA	anti,~C3'-endo	anti,~C3'-endo	anti,~C3'-endo	anti,~C3'-endo	-	C-G,cWW	-,stack	-,-	-,stack	-,-	basepair,-
pdb_00001nbs	5	1.063	0.213	1.517	M110111	1.A.C.96.	1.A.G.97.	-	1.A.A.105.	1.A.A.106.	1.A.G.107.	C	G	-	A	A	G	M000000	1	0	0	1	1	LC	NA	NA	SM	LC	S	HC	NA	HC	HC	S	-	0	anti,~C3'-endo	anti,~C3'-endo	NA,NA	anti,~C3'-endo	anti,~C3'-endo	anti,~C3'-endo	G-A,tSH	C-G,cWW	-,-	-,-	-,-	-,stack	-,-
pdb_00001nbs	5	1.118	0.224	1.965	M111101	1.A.U.175.	1.A.G.176.	1.A.A.177.	1.A.A.178.	-	1.A.A.179.	U	G	A	A	-	A	M000000	1	1	1	0	0	SM	SM	SM	NA	NA	JC	JC	JC	JC	NA	JC	-	0	anti,~C3'-endo	anti,~C3'-endo	anti,~C3'-endo	anti,~C3'-endo	NA,NA	syn,~C3'-endo	-	U+A,tWW	-,stack	-,-	-,-	basepair,-	-,-
pdb_00001nbs	5	1.156	0.231	1.957	M111101	1.B.U.175.	1.B.G.176.	1.B.A.177.	1.B.A.178.	-	1.B.A.179.	U	G	A	A	-	A	M100000	1	1	1	0	0	SM	SM	SM	NA	NA	JC	JC	JC	JC	NA	JC	-	0	anti,~C3'-endo	anti,~C3'-endo	anti,~C3'-endo	anti,~C3'-endo	NA,NA	syn,~C3'-endo	-	U+A,tWW	-,stack	-,-	basepair,-	basepair,-	-,-
pdb_00001nbs	4	0.886	0.222	1.277	M011110	-	1.A.G.166.	1.A.A.140.	1.A.A.141.	1.A.A.142.	-	-	G	A	A	A	-	M000000	0	-26	1	1	0	NA	SM	SM	SM	NA	NA	HC	HC	HC	HC	NA	A,A,A,A,A,G,C,C,U,A,C,G,U,C,U,U,C,G,G,A,U,A,U,G,G,C,U,G,A,G,U,A	32	NA,NA	anti,~C3'-endo	anti,~C3'-endo	anti,~C3'-endo	anti,~C3'-endo	NA,NA	-	-	-,-	-,stack	-,stack	-,-	-,-
pdb_00001nbs	3	0.479	0.16	0.602	M011100	-	1.A.G.219.	1.A.G.220.	1.A.A.221.	-	-	-	G	G	A	-	-	M001000	0	1	1	0	0	NA	SM	SM	NA	NA	NA	IC	IC	IC	NA	NA	-	0	NA,NA	anti,~C3'-endo	anti,~C3'-endo	anti,~C3'-endo	NA,NA	NA,NA	-	-	-,-	basepair,stack	-,-	-,stack	-,-
pdb_00001nbs	3	0.745	0.248	0.807	M011100	-	1.B.G.219.	1.B.G.220.	1.B.A.221.	-	-	-	G	G	A	-	-	M000000	0	1	1	0	0	NA	SM	SM	NA	NA	NA	IC	IC	IC	NA	NA	-	0	NA,NA	anti,~C3'-endo	anti,~C3'-endo	anti,~C3'-endo	NA,NA	NA,NA	-	-	-,-	basepair,stack	basepair,stack	basepair,stack	-,-
pdb_00001nem	6	1.321	0.22	1.886	M111111	1.A.C.12.	1.A.G.13.	1.A.A.14.	1.A.G.15.	1.A.A.17.	1.A.G.18.	C	G	A	G	A	G	M000000	1	1	1	2	1	LC	SM	SM	SM	LC	S	HC	HC	HC	HC	S	G,A,G,A,A	5	anti,~C3'-endo	anti,~C3'-endo	anti,~C3'-endo	anti,~C3'-endo	anti,~C3'-endo	anti,~C3'-endo	G-A,tSH	C-G,cWW	-,-	-,-	-,-	-,-	-,-
pdb_00001nji	5	1.153	0.231	1.626	M101111	1.A.C.2309.	-	1.A.G.2285.	1.A.G.2286.	1.A.C.2287.	1.A.G.2288.	C	-	G	G	C	G	M000000	0	0	1	1	1	NA	NA	SM	SM	SM	HC	NA	HC	HC	HC	HC	-	0	anti,~C2'-endo	NA,NA	anti,~C3'-endo	anti,~C3'-endo	anti,~C3'-endo	anti,~C3'-endo	-	C-G,cWW	-,stack	-,-	-,stack	-,-	-,-
pdb_00001njm	6	0.888	0.148	1.281	M111111	1.0.A.2831.	1.0.G.2832.	1.0.C.2833.	1.0.A.2834.	1.0.A.2835.	1.0.U.2836.	A	G	C	A	A	U	M000000	1	1	1	1	1	LC	SM	SM	SM	LC	S	HC	HC	HC	HC	S	G,C,A,A	4	anti,~C3'-endo	anti,~C3'-endo	anti,~C3'-endo	anti,~C3'-endo	anti,~C3'-endo	anti,~C3'-endo	G-A,tSH	A-U,cWW	-,-	-,-	-,-	basepair,-	basepair,-
pdb_00001njm	6	1.249	0.208	2.435	M111111	1.0.C.223.	1.0.G.224.	1.0.G.225.	1.0.G.227.	1.0.A.228.	1.0.G.229.	C	G	G	G	A	G	M000000	1	1	2	1	1	LC	SM	SM	SM	LC	S	HC	HC	HC	HC	S	G,G,C,G,A	5	anti,~C3'-endo	anti,~C3'-endo	anti,~C3'-endo	anti,~C3'-endo	anti,~C3'-endo	anti,~C3'-endo	G-A,tSH	C-G,cWW	-,-	-,stack	basepair,-	basepair,-	-,-
pdb_00001njm	6	1.294	0.216	1.782	M111111	1.0.C.982.	1.0.G.983.	1.0.A.832.	1.0.A.833.	1.0.A.834.	1.0.G.957.	C	G	A	A	A	G	M000000	1	-151	1	1	123	LC	SM	SM	SM	LC	S	JC	JC	JC	JC	S	-	0	anti,~C3'-endo	anti,~C3'-endo	anti,~C3'-endo	anti,~C3'-endo	anti,~C3'-endo	anti,~C3'-endo	G-A,tSH	C-G,cWW	-,-	-,-	basepair,stack	-,-	-,-
pdb_00001njm	6	1.307	0.218	2.138	M111111	1.0.U.2335.	1.0.G.2336.	1.0.A.2337.	1.0.C.2338.	1.0.A.2339.	1.0.C.2340.	U	G	A	C	A	C	M000000	1	1	1	1	1	SM	SM	SM	SM	SM	HC	HC	HC	HC	HC	HC	U,G,A,C,A,C	6	anti,~C3'-endo	anti,~C3'-endo	anti,~C3'-endo	anti,~C3'-endo	anti,~C3'-endo	anti,~C3'-endo	-	U-C,cWW	-,stack	-,-	-,-	basepair,-	-,-
pdb_00001njm	6	1.361	0.227	2.243	M111111	1.0.C.2383.	1.0.G.2384.	1.0.G.2389.	1.0.A.2390.	1.0.A.2391.	1.0.G.2392.	C	G	G	A	A	G	M000000	1	5	1	1	1	LC	LC	LC	SM	LC	SJP	HPJP	SHP	HP	HP	S	-	0	anti,~C3'-endo	anti,~C3'-endo	anti,~C3'-endo	anti,~C3'-endo	anti,~C3'-endo	anti,~C3'-endo	-	C-G,cWW	-,-	-,-	basepair,-	basepair,-	-,-
pdb_00001njm	6	1.456	0.243	1.926	M111111	1.0.U.486.	1.0.G.487.	1.0.A.488.	1.0.A.489.	1.0.A.491.	1.0.A.490.	U	G	A	A	A	A	M000000	1	1	1	2	-1	SM	SM	SM	SM	SM	JCJP	JCJP	JCJP	JCJP	JCJP	JCJP	-	0	anti,~C3'-endo	anti,~C3'-endo	anti,~C3'-endo	anti,~C3'-endo	anti,~C3'-endo	anti,~C3'-endo	-	-	-,-	-,-	basepair,-	-,-	basepair,-
pdb_00001njm	5	1.035	0.207	1.262	M110111	1.0.C.1311.	1.0.G.1312.	-	1.0.A.1657.	1.0.A.1658.	1.0.G.1659.	C	G	-	A	A	G	M000000	1	0	0	1	1	LC	NA	NA	SM	LC	S	JC	NA	JCJP	JCJP	SJP	-	0	anti,~C3'-endo	anti,~C3'-endo	NA,NA	anti,~C3'-endo	anti,~C3'-endo	anti,~C3'-endo	G-A,tSH	C-G,cWW	-,-	-,stack	-,-	-,stack	-,-
pdb_00001njm	5	1.158	0.232	1.238	M111110	1.0.C.2383.	1.0.G.2384.	1.0.G.2388.	1.0.G.2389.	1.0.A.2390.	-	C	G	G	G	A	-	M000000	1	4	1	1	0	LC	LC	SM	LC	NA	SJP	HPJP	SHP	SHP	HP	NA	-	0	anti,~C3'-endo	anti,~C3'-endo	anti,~C3'-endo	anti,~C3'-endo	anti,~C3'-endo	NA,NA	-	-	basepair,-	-,-	basepair,-	basepair,-	basepair,stack
pdb_00001njm	5	1.197	0.239	1.665	M111011	1.0.C.133.	1.0.G.134.	1.0.U.135.	-	1.0.A.137.	1.0.G.138.	C	G	U	-	A	G	M000000	1	1	0	0	1	LC	SM	NA	NA	LC	S	HC	HC	NA	HC	S	-	0	anti,~C3'-endo	anti,~C3'-endo	anti,~C3'-endo	NA,NA	anti,~C3'-endo	anti,~C3'-endo	-	C-G,cWW	-,-	-,-	-,stack	-,-	-,stack
pdb_00001njm	5	1.215	0.243	1.539	M101111	1.0.G.24.	-	1.0.A.523.	1.0.A.524.	1.0.A.525.	1.0.C.526.	G	-	A	A	A	C	M000000	0	0	1	1	1	NA	NA	SM	LC	SM	S	NA	JCJP	JCJP	SJP	SJP	-	0	anti,~C3'-endo	NA,NA	anti,~C3'-endo	anti,~C3'-endo	anti,~C3'-endo	anti,~C3'-endo	-	G-C,cWW	-,-	-,-	basepair,stack	basepair,-	basepair,-
pdb_00001njm	3	0.502	0.167	0.585	M011100	-	1.0.G.1296.	1.0.A.1297.	1.0.G.1298.	-	-	-	G	A	G	-	-	M000000	0	1	1	0	0	NA	SM	SM	NA	NA	NA	HC	HC	HC	NA	NA	-	0	NA,NA	anti,~C3'-endo	anti,~C3'-endo	anti,~C3'-endo	NA,NA	NA,NA	-	-	-,-	-,stack	-,stack	-,-	-,-
pdb_00001njn	6	0.764	0.127	1.289	M111111	1.0.C.473.	1.0.G.474.	1.0.U.475.	1.0.G.476.	1.0.A.477.	1.0.G.478.	C	G	U	G	A	G	M000000	1	1	1	1	1	LC	SM	SM	SM	LC	S	HC	HC	HC	HC	S	G,U,G,A	4	anti,~C3'-endo	anti,~C3'-endo	anti,~C3'-endo	anti,~C3'-endo	anti,~C3'-endo	anti,~C3'-endo	G-A,tSH	C-G,cWW	-,-	-,-	-,stack	basepair,-	-,-
pdb_00001njn	6	1.249	0.208	2.366	M111111	1.0.C.1743.	1.0.G.1744.	1.0.C.1745.	1.0.A.1746.	1.0.G.1749.	1.0.G.1747.	C	G	C	A	G	G	M000000	1	1	1	3	-2	SM	SM	SM	SM	SM	JC	JC	JC	JC	JC	JC	-	0	anti,~C3'-endo	anti,~C3'-endo	anti,~C3'-endo	anti,~C3'-endo	anti,~C3'-endo	anti,~C3'-endo	-	C-G,cWW	-,stack	-,-	basepair,-	basepair,-	-,-
pdb_00001njn	6	1.278	0.213	2.072	M111111	1.0.C.2573.	1.0.G.2574.	1.0.U.2575.	1.0.G.2576.	1.0.A.2577.	1.0.G.2578.	C	G	U	G	A	G	M000000	1	1	1	1	1	LC	SM	SM	SM	LC	S	HC	HC	HC	HC	S	G,U,G,A	4	anti,~C3'-endo	NA,~C3'-endo	anti,~C3'-endo	anti,~C3'-endo	anti,~C3'-endo	anti,~C3'-endo	-	C-G,cWW	-,-	-,-	-,-	basepair,-	basepair,-
pdb_00001njn	5	1.161	0.232	1.862	M101111	1.0.U.509.	-	1.0.A.511.	1.0.A.512.	1.0.A.515.	1.0.A.513.	U	-	A	A	A	A	M000000	0	0	1	3	-2	NA	NA	SM	SM	SM	JCJP	NA	JCJP	JCJP	JCJP	JCJP	-	0	anti,~C3'-endo	NA,NA	anti,~C3'-endo	anti,~C3'-endo	anti,~C3'-endo	anti,~C3'-endo	-	U-A,tWH	basepair,stack	-,-	basepair,stack	-,-	-,-
pdb_00001njn	5	1.162	0.232	1.844	M111011	1.0.C.1376.	1.0.G.1377.	1.0.A.1378.	-	1.0.C.1380.	1.0.G.1381.	C	G	A	-	C	G	M000000	1	1	0	0	1	LC	SM	NA	NA	LC	S	HC	HC	NA	HC	S	-	0	anti,~C3'-endo	anti,~C3'-endo	anti,~C3'-endo	NA,NA	anti,~C3'-endo	anti,~C3'-endo	G-C,tWH	C-G,cWW	-,-	-,-	-,-	-,-	basepair,stack
pdb_00001njo	5	1.232	0.246	1.64	M110111	1.0.C.114.	1.0.G.115.	-	1.0.A.51.	1.0.A.52.	1.0.G.53.	C	G	-	A	A	G	M000000	1	0	0	1	1	LC	NA	NA	SM	LC	S	JC	NA	JC	JC	S	-	0	anti,~C3'-endo	anti,~C3'-endo	NA,NA	anti,~C3'-endo	anti,~C3'-endo	anti,~C3'-endo	G-A,tSH	C-G,cWW	basepair,-	-,stack	-,-	basepair,stack	-,-
pdb_00001nkw	5	1.212	0.242	1.802	M111110	1.0.U.1093.	1.0.C.1094.	1.0.A.1095.	1.0.A.1096.	1.0.A.1097.	-	U	C	A	A	A	-	M000000	1	1	1	1	0	SM	SM	SM	SM	NA	JC	JC	JC	JC	JC	NA	-	0	anti,~C3'-endo	anti,~C3'-endo	anti,~C3'-endo	anti,~C3'-endo	anti,~C3'-endo	NA,NA	-	-	-,-	-,-	-,-	basepair,-	basepair,stack
pdb_00001nwx	6	0.692	0.115	1.148	M111111	1.0.C.2637.	1.0.G.2638.	1.0.A.2639.	1.0.G.2640.	1.0.A.2641.	1.0.G.2642.	C	G	A	G	A	G	M000000	1	1	1	1	1	SM	SM	SM	SM	SM	HC	HC	HC	HC	HC	HC	U,A,G,U,A,C,G,A,G,A,G,G,A,C,C	15	anti,~C3'-endo	anti,~C3'-endo	anti,~C3'-endo	anti,~C3'-endo	anti,~C3'-endo	anti,~C3'-endo	-	C-G,cWW	-,stack	-,-	-,-	-,-	basepair,-
pdb_00001nwx	6	1.081	0.18	1.373	M111111	1.0.A.2831.	1.0.G.2832.	1.0.C.2833.	1.0.A.2834.	1.0.A.2835.	1.0.U.2836.	A	G	C	A	A	U	M000000	1	1	1	1	1	LC	SM	SM	SM	LC	S	HC	HC	HC	HC	S	G,C,A,A	4	anti,~C3'-endo	anti,~C3'-endo	anti,~C3'-endo	anti,~C3'-endo	anti,~C3'-endo	anti,~C3'-endo	-	A-U,cWW	-,-	-,-	-,-	-,-	basepair,-
pdb_00001nwx	6	1.482	0.247	2.093	M111111	1.0.U.1276.	1.0.G.1277.	1.0.A.1996.	1.0.A.1997.	1.0.A.1998.	1.0.U.1999.	U	G	A	A	A	U	M000000	1	719	1	1	1	SM	SM	SM	SM	SM	JP	JP	JP	JP	JP	JP	-	0	anti,~C3'-endo	anti,~C3'-endo	anti,~C3'-endo	anti,~C3'-endo	anti,~C3'-endo	anti,~C3'-endo	G-A,tSH	U-U,cWW	-,stack	basepair,-	basepair,stack	basepair,-	-,-
pdb_00001nwx	5	1.112	0.222	1.759	M111011	1.0.C.1376.	1.0.G.1377.	1.0.A.1378.	-	1.0.C.1380.	1.0.G.1381.	C	G	A	-	C	G	M000000	1	1	0	0	1	LC	SM	NA	NA	LC	S	HC	HC	NA	HC	S	-	0	anti,~C3'-endo	anti,~C3'-endo	anti,~C3'-endo	NA,NA	anti,~C3'-endo	anti,~C3'-endo	-	C-G,cWW	-,-	-,-	-,-	-,-	-,stack
pdb_00001nwx	5	1.227	0.245	1.65	M101111	1.0.U.179.	-	1.0.A.167.	1.0.A.168.	1.0.C.169.	1.0.U.170.	U	-	A	A	C	U	M000000	0	0	1	1	1	NA	NA	SM	SM	SM	IC	NA	IC	IC	IC	IC	-	0	anti,~C3'-endo	NA,NA	anti,~C3'-endo	anti,~C3'-endo	anti,~C3'-endo	anti,~C3'-endo	-	-	-,stack	-,-	basepair,stack	basepair,-	basepair,-
pdb_00001nwy	6	0.641	0.107	1.055	M111111	1.0.C.473.	1.0.G.474.	1.0.U.475.	1.0.G.476.	1.0.A.477.	1.0.G.478.	C	G	U	G	A	G	M000000	1	1	1	1	1	LC	SM	SM	SM	LC	S	HC	HC	HC	HC	S	G,U,G,A	4	anti,~C3'-endo	anti,~C3'-endo	anti,~C3'-endo	anti,~C3'-endo	anti,~C3'-endo	anti,~C3'-endo	G-A,tSH	C-G,cWW	-,-	-,-	-,-	basepair,-	basepair,-
pdb_00001nyb	6	1.471	0.245	2.374	M111111	1.B.C.10.	1.B.U.11.	1.B.A.12.	1.B.A.13.	1.B.C.14.	1.B.C.15.	C	U	A	A	C	C	M000000	1	1	1	1	1	SM	SM	SM	SM	SM	HC	HC	HC	HC	HC	HC	C,U,A,A,C,C	6	anti,~C3'-endo	anti,~C3'-endo	anti,~C3'-endo	anti,~C3'-endo	anti,~C3'-endo	anti,~C3'-endo	U-C,tWH	C-C,cWW	-,stack	-,-	-,-	-,-	-,-
pdb_00001ob2	5	1.193	0.239	1.619	M111110	1.B.OMC.32.	1.B.U.33.	1.B.OMG.34.	1.B.A.35.	1.B.A.36.	-	OMC	U	OMG	A	A	-	M000000	1	1	1	1	0	SM	SM	SM	SM	NA	HC	HC	HC	HC	HC	NA	A,OMC,U,OMG,A,A,YG,A,PSU	9	anti,~C3'-endo	anti,~C3'-endo	anti,~C3'-endo	anti,~C3'-endo	anti,~C3'-endo	NA,NA	-	-	basepair,stack	-,-	-,-	-,-	-,stack
pdb_00001ob5	5	0.942	0.188	1.328	M111110	1.F.OMC.32.	1.F.U.33.	1.F.OMG.34.	1.F.A.35.	1.F.A.36.	-	OMC	U	OMG	A	A	-	M000000	1	1	1	1	0	SM	SM	SM	SM	NA	HC	HC	HC	HC	HC	NA	A,OMC,U,OMG,A,A,YG,A,PSU	9	anti,~C3'-endo	anti,~C3'-endo	anti,~C3'-endo	anti,~C3'-endo	anti,~C3'-endo	NA,NA	-	-	basepair,stack	-,-	-,stack	-,-	-,stack
pdb_00001oln	3	0.583	0.194	0.908	M011100	-	1.C.U.1066.	1.C.A.1067.	1.C.G.1068.	-	-	-	U	A	G	-	-	M000000	0	1	1	0	0	NA	SM	SM	NA	NA	NA	HC	HC	HC	NA	NA	-	0	NA,NA	anti,~C3'-endo	anti,~C3'-endo	anti,~C3'-endo	NA,NA	NA,NA	-	-	-,-	-,stack	-,-	-,stack	-,-
pdb_00001oln	3	0.665	0.222	0.904	M011100	-	1.C.U.1094.	1.C.A.1095.	1.C.A.1096.	-	-	-	U	A	A	-	-	M000000	0	1	1	0	0	NA	SM	SM	NA	NA	NA	HC	HC	HC	NA	NA	-	0	NA,NA	anti,~C3'-endo	anti,~C3'-endo	anti,~C3'-endo	NA,NA	NA,NA	-	-	-,-	basepair,stack	-,-	-,stack	-,-
pdb_00001ond	6	1.447	0.241	2.594	M111111	1.0.C.1743.	1.0.G.1744.	1.0.C.1745.	1.0.A.1746.	1.0.G.1749.	1.0.G.1747.	C	G	C	A	G	G	M000000	1	1	1	3	-2	SM	SM	SM	SM	SM	JC	JC	JC	JC	JC	JC	-	0	anti,~C3'-endo	anti,~C3'-endo	anti,~C3'-endo	anti,~C3'-endo	NA,~C3'-endo	anti,~C3'-endo	-	C-G,cWW	-,stack	-,-	basepair,-	basepair,-	-,-
pdb_00001ond	5	0.6	0.12	0.83	M110111	1.0.C.223.	1.0.G.224.	-	1.0.G.227.	1.0.A.228.	1.0.G.229.	C	G	-	G	A	G	M000000	1	0	0	1	1	LC	NA	NA	SM	LC	S	HC	NA	HC	HC	S	-	0	anti,~C3'-endo	anti,~C3'-endo	NA,NA	anti,~C3'-endo	anti,~C3'-endo	anti,~C3'-endo	-	C-G,cWW	-,-	-,-	-,-	basepair,stack	-,-
pdb_00001ond	5	1.199	0.24	1.789	M111110	1.0.U.1093.	1.0.C.1094.	1.0.A.1095.	1.0.A.1096.	1.0.A.1097.	-	U	C	A	A	A	-	M000000	1	1	1	1	0	SM	SM	SM	SM	NA	JC	JC	JC	JC	JC	NA	-	0	anti,~C3'-endo	anti,~C3'-endo	anti,~C3'-endo	anti,~C3'-endo	anti,~C3'-endo	NA,NA	-	-	-,-	-,-	-,-	basepair,-	-,stack
pdb_00001ow9	6	1.277	0.213	2.191	M111111	1.A.C.10.	1.A.G.11.	1.A.A.12.	1.A.A.13.	1.A.A.14.	1.A.G.15.	C	G	A	A	A	G	M000000	1	1	1	1	1	LC	SM	SM	SM	LC	S	HC	HC	HC	HC	S	G,A,A,A	4	anti,~C3'-endo	anti,~C3'-endo	anti,~C3'-endo	anti,~C3'-endo	anti,~C3'-endo	anti,~C3'-endo	G-A,tSH	C-G,cWW	-,-	-,-	-,-	-,-	-,-
pdb_00001p5n	5	1.232	0.246	1.583	M101111	1.A.U.25.	-	1.A.A.6.	1.A.A.7.	1.A.A.8.	1.A.G.9.	U	-	A	A	A	G	M000000	0	0	1	1	1	NA	NA	SM	SM	LC	S	NA	IC	IC	IC	S	-	0	anti,~C3'-endo	NA,NA	anti,~C3'-endo	anti,~C3'-endo	anti,~C3'-endo	anti,~C3'-endo	-	U-G,cWW	-,stack	-,-	basepair,stack	basepair,-	basepair,-
pdb_00001p5o	5	0.997	0.199	1.233	M101111	1.A.U.49.	-	1.A.A.30.	1.A.A.31.	1.A.A.32.	1.A.G.33.	U	-	A	A	A	G	M000000	0	0	1	1	1	NA	NA	SM	SM	LC	S	NA	IC	IC	IC	S	-	0	anti,~C3'-endo	NA,NA	anti,~C3'-endo	anti,~C3'-endo	anti,~C3'-endo	anti,~C3'-endo	-	U-G,cWW	-,stack	-,-	basepair,stack	basepair,-	basepair,-
pdb_00001p9x	6	0.977	0.163	1.148	M111111	1.0.C.2637.	1.0.G.2638.	1.0.A.2639.	1.0.G.2640.	1.0.A.2641.	1.0.G.2642.	C	G	A	G	A	G	M000100	1	1	1	1	1	SM	SM	SM	SM	SM	HC	HC	HC	HC	HC	HC	U,A,G,U,A,C,G,A,G,A,G,G,A,C,C	15	anti,~C3'-endo	anti,~C3'-endo	anti,~C3'-endo	anti,~C3'-endo	anti,~C3'-endo	anti,~C3'-endo	G-A,tSH	C-G,cWW	basepair,stack	-,-	-,-	-,-	basepair,-
pdb_00001p9x	6	1.014	0.169	1.306	M111111	1.0.G.2353.	1.0.G.2354.	1.0.A.2355.	1.0.A.2356.	1.0.A.2357.	1.0.C.2358.	G	G	A	A	A	C	M000000	1	1	1	1	1	LC	SM	SM	SM	LC	S	HC	HC	HC	HC	S	G,A,A,A	4	anti,~C3'-endo	anti,~C3'-endo	anti,~C3'-endo	anti,~C3'-endo	anti,~C3'-endo	anti,~C3'-endo	G-A,tSH	G-C,cWW	-,-	-,-	-,-	-,-	-,-
pdb_00001p9x	6	1.119	0.186	1.508	M111111	1.0.A.2831.	1.0.G.2832.	1.0.C.2833.	1.0.A.2834.	1.0.A.2835.	1.0.U.2836.	A	G	C	A	A	U	M000000	1	1	1	1	1	LC	SM	SM	SM	LC	S	HC	HC	HC	HC	S	G,C,A,A	4	anti,~C3'-endo	anti,~C3'-endo	anti,~C3'-endo	anti,~C3'-endo	anti,~C3'-endo	anti,~C3'-endo	-	A-U,cWW	-,-	-,-	-,-	basepair,-	-,-
pdb_00001p9x	6	1.299	0.216	1.731	M111111	1.0.C.2383.	1.0.G.2384.	1.0.G.2389.	1.0.A.2390.	1.0.A.2391.	1.0.G.2392.	C	G	G	A	A	G	M000000	1	5	1	1	1	LC	SM	SM	SM	LC	S	HC	HC	HC	HC	S	G,U,G,U,G,G,A,A	8	anti,~C3'-endo	anti,~C3'-endo	anti,~C3'-endo	anti,~C3'-endo	anti,~C3'-endo	anti,~C3'-endo	G-A,tSH	C-G,cWW	-,-	-,-	-,stack	-,-	-,-
pdb_00001p9x	6	1.447	0.241	2.197	M111111	1.0.U.1276.	1.0.G.1277.	1.0.A.1996.	1.0.A.1997.	1.0.A.1998.	1.0.U.1999.	U	G	A	A	A	U	M000000	1	719	1	1	1	SM	NR	SM	SM	SM	JI	JI	JP	JP	JP	JP	-	0	anti,~C3'-endo	anti,~C3'-endo	anti,~C3'-endo	anti,~C3'-endo	anti,~C3'-endo	anti,~C3'-endo	G-A,tSH	U-U,cWW	-,-	-,-	basepair,stack	basepair,-	-,-
pdb_00001p9x	6	1.456	0.243	1.716	M111111	1.0.A.966.	1.0.G.967.	1.0.C.968.	1.0.A.970.	1.0.A.971.	1.0.U.973.	A	G	C	A	A	U	M000000	1	1	2	1	2	LC	SM	SM	SM	LC	S	HC	HC	HC	HC	S	G,C,U,A,A,C	6	anti,~C3'-endo	anti,~C3'-endo	anti,~C3'-endo	anti,~C3'-endo	anti,~C3'-endo	anti,~C3'-endo	-	A-U,cWW	basepair,-	-,-	-,-	basepair,-	-,-
pdb_00001p9x	6	1.457	0.243	2.129	M111111	1.0.C.1376.	1.0.G.1377.	1.0.A.1378.	1.0.A.1379.	1.0.C.1380.	1.0.G.1381.	C	G	A	A	C	G	M000000	1	1	1	1	1	LC	SM	SM	SM	LC	S	HC	HC	HC	HC	S	G,A,A,C	4	anti,~C3'-endo	anti,~C3'-endo	anti,~C3'-endo	anti,~C3'-endo	anti,~C3'-endo	anti,~C3'-endo	G-C,t.H	C-G,cWW	-,-	-,-	basepair,-	-,-	-,-
pdb_00001p9x	6	1.473	0.246	2.127	M111111	1.0.C.1135.	1.0.G.1136.	1.0.U.1038.	1.0.A.1039.	1.0.A.1040.	1.0.G.1041.	C	G	U	A	A	G	M000000	1	-98	1	1	1	LC	SM	SM	SM	LC	S	IC	IC	IC	IC	S	-	0	anti,~C3'-endo	anti,~C3'-endo	anti,~C3'-endo	anti,~C3'-endo	anti,~C3'-endo	anti,~C3'-endo	G-A,tSH	C-G,cWW	-,-	-,-	-,stack	basepair,-	-,-
pdb_00001p9x	6	1.48	0.247	2.704	M111111	1.0.U.2335.	1.0.G.2336.	1.0.A.2337.	1.0.C.2338.	1.0.A.2339.	1.0.C.2340.	U	G	A	C	A	C	M000000	1	1	1	1	1	SM	SM	SM	SM	SM	HC	HC	HC	HC	HC	HC	U,G,A,C,A,C	6	anti,~C3'-endo	anti,~C3'-endo	anti,~C3'-endo	anti,~C3'-endo	anti,~C3'-endo	anti,~C3'-endo	G-A,tSH	U-C,tWH	-,-	-,-	-,-	basepair,-	-,-
pdb_00001p9x	5	0.524	0.105	0.623	M110111	1.0.C.223.	1.0.G.224.	-	1.0.G.227.	1.0.A.228.	1.0.G.229.	C	G	-	G	A	G	M000000	1	0	0	1	1	LC	NA	NA	SM	LC	S	HC	NA	HC	HC	S	-	0	anti,~C3'-endo	anti,~C3'-endo	NA,NA	anti,~C3'-endo	anti,~C3'-endo	anti,~C3'-endo	G-A,tSH	C-G,cWW	-,-	-,-	-,-	basepair,stack	basepair,-
pdb_00001p9x	5	1.08	0.216	2.049	M111101	1.0.U.1295.	1.0.G.1296.	1.0.A.1297.	1.0.G.1298.	-	1.0.A.1299.	U	G	A	G	-	A	M000000	1	1	1	0	0	SM	SM	SM	NA	NA	HC	HC	HC	HC	NA	HC	-	0	anti,~C3'-endo	anti,~C3'-endo	anti,~C3'-endo	anti,~C3'-endo	NA,NA	anti,~C3'-endo	-	U-A,tWH	basepair,stack	-,-	-,stack	-,-	-,-
pdb_00001p9x	5	1.083	0.217	1.413	M110111	1.0.C.114.	1.0.G.115.	-	1.0.A.51.	1.0.A.52.	1.0.G.53.	C	G	-	A	A	G	M000000	1	0	0	1	1	LC	NA	NA	SM	LC	S	JC	NA	JC	JC	S	-	0	anti,~C3'-endo	anti,~C3'-endo	NA,NA	anti,~C3'-endo	anti,~C3'-endo	anti,~C3'-endo	G-A,tSH	C-G,cWW	-,-	-,stack	-,-	basepair,stack	-,-
pdb_00001p9x	5	1.148	0.23	1.885	M110111	1.0.C.146.	1.0.G.147.	-	1.0.A.149.	1.0.A.150.	1.0.G.151.	C	G	-	A	A	G	M000000	1	0	0	1	1	LC	NA	NA	SM	LC	S	HC	NA	HC	HC	S	-	0	anti,~C3'-endo	anti,~C3'-endo	NA,NA	anti,~C3'-endo	anti,~C3'-endo	anti,~C3'-endo	G-A,tSH	C-G,cWW	-,-	-,-	-,-	-,-	-,-
pdb_00001p9x	5	1.163	0.233	1.424	M111101	1.0.C.1743.	1.0.G.1744.	1.0.C.1745.	1.0.A.1746.	-	1.0.G.1747.	C	G	C	A	-	G	M000000	1	1	1	0	0	SM	SM	SM	NA	NA	JC	JC	JC	JC	NA	JC	-	0	anti,~C3'-endo	anti,~C3'-endo	anti,~C3'-endo	anti,~C3'-endo	NA,NA	anti,~C3'-endo	-	-	-,-	-,-	basepair,-	basepair,-	-,-
pdb_00001p9x	5	1.174	0.235	1.4	M110111	1.0.G.1805.	1.0.G.1806.	-	1.0.A.1793.	1.0.A.1794.	1.0.C.1795.	G	G	-	A	A	C	M000000	1	0	0	1	1	LC	NA	NA	SM	LC	S	IC	NA	IC	IC	S	-	0	anti,~C3'-endo	anti,~C3'-endo	NA,NA	anti,~C3'-endo	anti,~C3'-endo	anti,~C3'-endo	G-A,tSH	G-C,cWW	-,-	-,-	-,-	basepair,stack	basepair,-
pdb_00001p9x	5	1.177	0.235	1.813	M101111	1.0.C.725.	-	1.0.A.729.	1.0.C.730.	1.0.A.731.	1.0.G.732.	C	-	A	C	A	G	M000000	0	0	1	1	1	NA	NA	SM	SM	LC	S	NA	HC	HC	HC	S	-	0	anti,~C3'-endo	NA,NA	anti,~C3'-endo	anti,~C3'-endo	anti,~C3'-endo	anti,~C3'-endo	-	C-G,cWW	-,-	-,-	-,stack	-,-	-,-
pdb_00001p9x	4	0.999	0.25	1.38	M011110	-	1.0.U.1105.	1.0.A.1106.	1.0.A.1107.	1.0.U.1108.	-	-	U	A	A	U	-	M000000	0	1	1	1	0	NA	SM	SM	SM	NA	NA	HC	HC	HC	HC	NA	G,U,A,A,U,A	6	NA,NA	anti,~C3'-endo	anti,~C3'-endo	anti,~C3'-endo	anti,~C3'-endo	NA,NA	-	-	-,-	-,stack	-,-	-,-	-,-
pdb_00001p9x	3	0.738	0.246	0.859	M011100	-	1.0.G.487.	1.0.A.488.	1.0.A.489.	-	-	-	G	A	A	-	-	M000000	0	1	1	0	0	NA	SM	SM	NA	NA	NA	JC	JC	JC	NA	NA	-	0	NA,NA	anti,~C3'-endo	anti,~C3'-endo	anti,~C3'-endo	NA,NA	NA,NA	-	-	-,-	-,stack	basepair,stack	basepair,-	-,-
pdb_00001pjy	5	1.204	0.241	1.867	M110111	1.A.C.9.	1.A.A.10.	-	1.A.A.12.	1.A.A.13.	1.A.G.14.	C	A	-	A	A	G	M000000	1	0	0	1	1	LC	NA	NA	SM	LC	S	HC	NA	HC	HC	S	-	0	anti,~C3'-endo	anti,~C3'-endo	NA,NA	anti,~C2'-endo	anti,~C3'-endo	anti,~C3'-endo	A-A,tSH	C-G,cWW	-,-	-,-	-,-	-,-	-,-
pdb_00001q29	3	0.652	0.217	0.951	M011100	-	1.A.U.17.	1.A.G.18.	1.A.A.19.	-	-	-	U	G	A	-	-	M000000	0	1	1	0	0	NA	SM	SM	NA	NA	NA	JC	JC	JC	NA	NA	-	0	NA,NA	anti,~C3'-endo	anti,~C3'-endo	anti,NA	NA,NA	NA,NA	-	-	-,-	-,stack	-,-	-,-	-,-
pdb_00001q7y	6	0.933	0.155	1.274	M111111	1.A.U.1326.	1.A.G.1327.	1.A.A.1328.	1.A.A.1329.	1.A.A.1330.	1.A.A.1331.	U	G	A	A	A	A	M000000	1	1	1	1	1	LC	SM	SM	SM	LC	S	HC	HC	HC	HC	S	G,A,A,A	4	anti,~C3'-endo	anti,~C3'-endo	anti,~C3'-endo	anti,~C3'-endo	anti,~C3'-endo	anti,~C3'-endo	G-A,tSH	U-A,cWW	-,-	-,-	-,stack	-,-	basepair,-
pdb_00001q7y	5	0.953	0.191	1.475	M110111	1.A.C.217.	1.A.C.218.	-	1.A.G.221.	1.A.A.222.	1.A.G.223.	C	C	-	G	A	G	M000000	1	0	0	1	1	LC	NA	NA	SM	LC	S	HC	NA	HC	HC	S	-	0	anti,~C3'-endo	anti,~C3'-endo	NA,NA	anti,~C3'-endo	anti,~C3'-endo	anti,~C3'-endo	C-A,tSH	C-G,cWW	-,-	-,stack	-,-	basepair,stack	-,-
pdb_00001q7y	5	1.222	0.244	1.423	M110111	1.A.C.2298.	1.A.G.2299.	-	1.A.A.2307.	1.A.U.2308.	1.A.G.2310.	C	G	-	A	U	G	M000000	1	0	0	1	2	LC	NA	NA	SM	LC	S	HC	NA	HC	HC	S	-	0	anti,~C3'-endo	anti,~C3'-endo	NA,NA	anti,~C3'-endo	anti,~C3'-endo	anti,~C3'-endo	G-U,tSH	C-G,cWW	-,-	-,stack	-,-	basepair,-	basepair,-
pdb_00001q7y	5	1.237	0.247	1.572	M111101	1.A.U.2586.	1.A.U.2587.	1.A.G.2588.	1.A.U.2589.	-	1.A.G.2592.	U	U	G	U	-	G	M000000	1	1	1	0	0	SM	SM	SM	NA	NA	HC	HC	HC	HC	NA	HC	-	0	anti,~C3'-endo	anti,~C3'-endo	anti,~C3'-endo	anti,~C3'-endo	NA,NA	anti,~C3'-endo	-	U-G,cWW	-,stack	basepair,-	basepair,-	-,stack	-,-
pdb_00001q7y	4	0.935	0.234	1.151	M011110	-	1.A.G.1707.	1.A.C.1708.	1.A.G.1709.	1.A.A.1711.	-	-	G	C	G	A	-	M000000	0	1	1	2	0	NA	SM	SM	SM	NA	NA	HC	HC	HC	HC	NA	G,G,C,G,A,A,A	7	NA,NA	anti,~C3'-endo	anti,~C3'-endo	anti,~C3'-endo	anti,~C3'-endo	NA,NA	G-A,tSH	-	-,-	-,stack	-,-	basepair,-	-,stack
pdb_00001q7y	3	0.623	0.208	0.924	M011100	-	1.A.U.1198.	1.A.A.1199.	1.A.A.1200.	-	-	-	U	A	A	-	-	M000000	0	1	1	0	0	NA	SM	SM	NA	NA	NA	HC	HC	HC	NA	NA	-	0	NA,NA	anti,~C3'-endo	anti,~C3'-endo	anti,~C3'-endo	NA,NA	NA,NA	-	-	-,-	basepair,stack	-,-	-,stack	-,-
pdb_00001q7y	3	0.677	0.226	0.817	M011010	-	1.A.G.1589.	1.A.A.1603.	-	1.A.A.1606.	-	-	G	A	-	A	-	M000000	0	14	0	0	0	NA	SM	NA	NA	NA	NA	IC	IC	NA	IC	NA	-	0	NA,NA	anti,~C2'-endo	syn,~C2'-endo	NA,NA	anti,~C3'-endo	NA,NA	G-A,tSH	-	-,-	-,stack	-,stack	-,-	-,stack
pdb_00001q81	6	0.796	0.133	1.188	M111111	1.A.G.1628.	1.A.G.1629.	1.A.A.1630.	1.A.A.1631.	1.A.A.1632.	1.A.C.1633.	G	G	A	A	A	C	M000000	1	1	1	1	1	SM	SM	SM	SM	SM	JCJP	JCJP	JCJP	JCJP	JCJP	JCJP	-	0	anti,~C3'-endo	anti,~C3'-endo	anti,~C3'-endo	anti,~C3'-endo	anti,~C3'-endo	anti,~C3'-endo	G-A,tSH	G-C,cWW	-,stack	-,-	-,-	-,-	basepair,-
pdb_00001q81	6	0.982	0.164	1.265	M111111	1.A.U.1326.	1.A.G.1327.	1.A.A.1328.	1.A.A.1329.	1.A.A.1330.	1.A.A.1331.	U	G	A	A	A	A	M000000	1	1	1	1	1	LC	SM	SM	SM	LC	S	HC	HC	HC	HC	S	G,A,A,A	4	anti,~C3'-endo	anti,~C3'-endo	anti,~C3'-endo	anti,~C3'-endo	anti,~C3'-endo	anti,~C3'-endo	G-A,tSH	U-A,cWW	-,-	-,-	-,-	-,stack	basepair,-
pdb_00001q81	5	1.24	0.248	1.602	M111101	1.A.U.2586.	1.A.U.2587.	1.A.G.2588.	1.A.U.2589.	-	1.A.G.2592.	U	U	G	U	-	G	M000000	1	1	1	0	0	SM	SM	SM	NA	NA	HC	HC	HC	HC	NA	HC	-	0	anti,~C3'-endo	anti,~C3'-endo	anti,~C3'-endo	anti,~C3'-endo	NA,NA	anti,~C3'-endo	-	U-G,cWW	-,stack	basepair,-	basepair,-	basepair,-	-,-
pdb_00001q82	5	0.891	0.178	1.03	M111110	1.A.U.481.	1.A.G.482.	1.A.C.483.	1.A.A.484.	1.A.A.486.	-	U	G	C	A	A	-	M000000	1	1	1	2	0	SM	SM	SM	SM	NA	JCJP	JCJP	JCJP	JCJP	JCJP	NA	-	0	anti,~C3'-endo	anti,~C3'-endo	anti,~C3'-endo	anti,~C3'-endo	anti,~C3'-endo	NA,NA	G-A,tSH	-	basepair,-	-,-	basepair,stack	basepair,-	basepair,stack
pdb_00001q8n	6	1.37	0.228	2.151	M111111	1.A.C.14.	1.A.G.15.	1.A.A.16.	1.A.G.17.	1.A.A.18.	1.A.G.19.	C	G	A	G	A	G	M000000	1	1	1	1	1	LC	SM	SM	SM	LC	S	HC	HC	HC	HC	S	G,A,G,A	4	anti,~C3'-endo	anti,~C3'-endo	anti,~C3'-endo	anti,~C3'-endo	anti,~C2'-endo	anti,~C3'-endo	G-A,tSH	C-G,cWW	-,-	-,-	-,-	-,-	-,-
pdb_00001q8n	4	0.955	0.239	1.288	M011110	-	1.A.U.25.	1.A.A.26.	1.A.A.27.	1.A.C.28.	-	-	U	A	A	C	-	M000000	0	1	1	1	0	NA	SM	SM	LC	NA	NA	IC	IC	IC	S	NA	-	0	NA,NA	anti,~C3'-endo	anti,~C3'-endo	anti,~C3'-endo	anti,~C3'-endo	NA,NA	-	-	-,-	-,-	basepair,-	basepair,-	basepair,-
pdb_00001q93	6	0.87	0.145	1.185	M111111	1.B.G.13.	1.B.G.14.	1.B.A.15.	1.B.G.16.	1.B.A.17.	1.B.C.18.	G	G	A	G	A	C	M101000	1	1	1	1	1	SM	SM	SM	SM	SM	HC	HC	HC	HC	HC	HC	U,C,A,G,U,A,G,G,A,G,A,C,G,A,A,C,C	17	anti,~C3'-endo	anti,~C3'-endo	anti,~C3'-endo	anti,~C3'-endo	anti,~C3'-endo	anti,~C3'-endo	G-A,tSH	G-C,cWW	-,stack	-,-	-,-	-,-	-,-
pdb_00001q93	6	0.883	0.147	1.113	M111111	1.C.G.13.	1.C.G.14.	1.C.A.15.	1.C.G.16.	1.C.A.17.	1.C.C.18.	G	G	A	G	A	C	M000011	1	1	1	1	1	SM	SM	SM	SM	SM	HC	HC	HC	HC	HC	HC	U,C,A,G,U,A,G,G,A,G,A,C,G,A,A,C,C	17	anti,~C3'-endo	anti,~C3'-endo	anti,~C3'-endo	anti,~C3'-endo	anti,~C3'-endo	anti,~C3'-endo	G-A,tSH	G-C,cWW	-,stack	-,-	basepair,-	basepair,-	-,-
pdb_00001q93	6	0.903	0.15	1.29	M111111	1.A.G.13.	1.A.G.14.	1.A.A.15.	1.A.G.16.	1.A.A.17.	1.A.C.18.	G	G	A	G	A	C	M111010	1	1	1	1	1	SM	SM	SM	SM	SM	HC	HC	HC	HC	HC	HC	U,C,A,G,U,A,G,G,A,G,A,C,G,A,A,C,C	17	anti,~C3'-endo	anti,~C3'-endo	anti,~C3'-endo	anti,~C3'-endo	anti,~C3'-endo	anti,~C3'-endo	G-A,tSH	G-C,cWW	-,stack	-,-	basepair,-	basepair,-	-,-
pdb_00001q96	6	0.39	0.065	0.59	M111111	1.B.U.13.	1.B.G.14.	1.B.A.15.	1.B.G.16.	1.B.A.17.	1.B.A.18.	U	G	A	G	A	A	M111111	1	1	1	1	1	SM	SM	SM	SM	SM	HC	HC	HC	HC	HC	HC	U,C,A,G,U,A,U,G,A,G,A,A,G,A,A,C,C	17	anti,~C3'-endo	anti,~C3'-endo	anti,~C3'-endo	anti,~C3'-endo	anti,~C3'-endo	anti,~C3'-endo	G-A,tSH	U-A,cWW	-,stack	-,-	-,-	-,-	-,-
pdb_00001q96	6	0.414	0.069	0.71	M111111	1.A.U.13.	1.A.G.14.	1.A.A.15.	1.A.G.16.	1.A.A.17.	1.A.A.18.	U	G	A	G	A	A	M111110	1	1	1	1	1	SM	SM	SM	SM	SM	HC	HC	HC	HC	HC	HC	U,C,A,G,U,A,U,G,A,G,A,A,G,A,A,C,C	17	anti,~C3'-endo	anti,~C3'-endo	anti,~C3'-endo	anti,~C3'-endo	anti,~C3'-endo	anti,~C3'-endo	G-A,tSH	U-A,cWW	-,stack	-,-	basepair,-	basepair,-	-,-
pdb_00001q96	6	0.905	0.151	1.381	M111111	1.C.U.13.	1.C.G.14.	1.C.A.15.	1.C.G.16.	1.C.A.17.	1.C.A.18.	U	G	A	G	A	A	M000011	1	1	1	1	1	SM	SM	SM	SM	SM	HC	HC	HC	HC	HC	HC	U,C,A,G,U,A,U,G,A,G,A,A,G,A,A,C,C	17	anti,~C3'-endo	anti,~C3'-endo	anti,~C3'-endo	anti,~C3'-endo	anti,~C3'-endo	anti,~C3'-endo	G-A,tWH	U-A,cWW	-,stack	-,-	basepair,-	basepair,-	-,-
pdb_00001q9a	6	0.382	0.064	0.543	M111111	1.A.C.2658.	1.A.G.2659.	1.A.A.2660.	1.A.G.2661.	1.A.A.2662.	1.A.G.2663.	C	G	A	G	A	G	M111111	1	1	1	1	1	SM	SM	SM	SM	SM	HC	HC	HC	HC	HC	HC	U,A,G,U,A,C,G,A,G,A,G,G,A,C,C	15	anti,~C3'-endo	anti,~C3'-endo	anti,~C3'-endo	anti,~C3'-endo	anti,~C3'-endo	anti,~C3'-endo	G-A,tSH	C-G,cWW	-,stack	-,-	-,-	-,-	-,-
pdb_00001qa6	5	1.245	0.249	1.727	M111110	1.D.G.143.	1.D.U.144.	1.D.A.145.	1.D.A.146.	1.D.U.147.	-	G	U	A	A	U	-	M001010	1	1	1	1	0	SM	SM	SM	SM	NA	HC	HC	HC	HC	HC	NA	G,U,A,A,U,A	6	anti,~C3'-endo	anti,~C3'-endo	anti,~C3'-endo	anti,~C3'-endo	anti,~C3'-endo	NA,NA	-	-	basepair,stack	-,-	-,-	-,-	-,stack
pdb_00001qfq	6	0.977	0.163	1.291	M111111	1.A.U.5.	1.A.G.6.	1.A.A.7.	1.A.A.8.	1.A.A.10.	1.A.A.11.	U	G	A	A	A	A	M000000	1	1	1	2	1	LC	SM	SM	SM	LC	S	HC	HC	HC	HC	S	G,A,A,A,A	5	anti,~C3'-endo	anti,~C3'-endo	anti,~C3'-endo	anti,~C3'-endo	anti,~C3'-endo	anti,~C3'-endo	G-A,tSH	U-A,cWW	-,-	-,stack	-,stack	-,-	-,-
pdb_00001qvf	5	0.893	0.179	1.063	M111110	1.0.U.481.	1.0.G.482.	1.0.C.483.	1.0.A.484.	1.0.A.486.	-	U	G	C	A	A	-	M000000	1	1	1	2	0	SM	SM	SM	SM	NA	JCJP	JCJP	JCJP	JCJP	JCJP	NA	-	0	anti,~C3'-endo	anti,~C3'-endo	anti,~C3'-endo	anti,~C3'-endo	anti,~C3'-endo	NA,NA	G-A,tSH	-	basepair,stack	-,-	basepair,stack	basepair,-	basepair,stack
pdb_00001qvg	6	0.993	0.166	1.328	M111111	1.0.U.1326.	1.0.G.1327.	1.0.A.1328.	1.0.A.1329.	1.0.A.1330.	1.0.A.1331.	U	G	A	A	A	A	M000000	1	1	1	1	1	LC	SM	SM	SM	LC	S	HC	HC	HC	HC	S	G,A,A,A	4	anti,~C3'-endo	anti,~C3'-endo	anti,~C3'-endo	anti,~C3'-endo	anti,~C3'-endo	anti,~C3'-endo	G-A,tSH	U-A,cWW	-,-	-,-	-,-	basepair,stack	basepair,-
pdb_00001qvg	5	1.232	0.246	1.461	M101111	1.0.U.1883.	-	1.0.A.1845.	1.0.U.1846.	1.0.A.1847.	1.0.G.1848.	U	-	A	U	A	G	M000000	0	0	1	1	1	NA	NA	SM	SM	LC	S	NA	JC	JC	JC	S	-	0	anti,~C3'-endo	NA,NA	anti,~C3'-endo	anti,~C3'-endo	anti,~C3'-endo	anti,~C3'-endo	-	U-G,cWW	-,stack	-,-	basepair,stack	basepair,-	basepair,-
pdb_00001qvg	3	0.365	0.122	0.477	M011100	-	1.0.G.314.	1.0.G.315.	1.0.A.316.	-	-	-	G	G	A	-	-	M000000	0	1	1	0	0	NA	SM	SM	NA	NA	NA	HC	HC	HC	NA	NA	-	0	NA,NA	anti,~C3'-endo	anti,~C3'-endo	anti,~C3'-endo	NA,NA	NA,NA	-	-	-,-	basepair,stack	basepair,stack	basepair,stack	-,-
pdb_00001qzw	6	1.365	0.228	2.164	M111111	1.H.C.201.	1.H.G.202.	1.H.G.203.	1.H.A.204.	1.H.A.205.	1.H.G.206.	C	G	G	A	A	G	M011100	1	1	1	1	1	LC	SM	SM	SM	LC	S	HC	HC	HC	HC	S	G,G,A,A	4	anti,~C3'-endo	anti,~C3'-endo	anti,~C3'-endo	anti,~C3'-endo	anti,~C3'-endo	anti,~C3'-endo	G-A,tSH	C-G,cWW	-,-	-,-	-,-	-,-	-,-
pdb_00001r2p	5	1.098	0.22	1.619	M111110	1.A.U.14.	1.A.G.15.	1.A.A.16.	1.A.A.17.	1.A.A.18.	-	U	G	A	A	A	-	M000000	1	1	1	1	0	LC	SM	SM	SM	NA	S	HC	HC	HC	HC	NA	G,A,A,A	4	anti,~C3'-endo	anti,~C3'-endo	anti,~C2'-endo	anti,NA	anti,~C3'-endo	NA,NA	G-A,tSH	-	basepair,-	-,-	-,-	-,-	-,stack
pdb_00001r7w	6	0.889	0.148	1.185	M111111	1.A.G.18.	1.A.G.19.	1.A.U.20.	1.A.G.21.	1.A.A.22.	1.A.C.23.	G	G	U	G	A	C	M000000	1	1	1	1	1	LC	SM	SM	SM	LC	S	HC	HC	HC	HC	S	G,U,G,A	4	anti,~C3'-endo	anti,~C3'-endo	anti,~C3'-endo	anti,~C3'-endo	anti,~C3'-endo	anti,~C3'-endo	G-A,tSH	G-C,cWW	-,-	-,-	-,-	-,-	-,-
pdb_00001r7z	6	1.215	0.203	1.571	M111111	1.A.G.18.	1.A.G.19.	1.A.U.20.	1.A.G.21.	1.A.A.22.	1.A.C.23.	G	G	U	G	A	C	M000000	1	1	1	1	1	LC	SM	SM	SM	LC	S	HC	HC	HC	HC	S	G,U,G,A	4	anti,~C3'-endo	anti,~C3'-endo	anti,~C3'-endo	anti,~C3'-endo	anti,~C3'-endo	anti,~C3'-endo	G-A,tSH	G-C,cWW	-,-	-,-	-,-	-,-	-,-
pdb_00001rlg	6	0.433	0.072	0.754	M111111	1.C.C.9.	1.C.G.10.	1.C.A.11.	1.C.A.12.	1.C.A.13.	1.C.G.14.	C	G	A	A	A	G	M001111	1	1	1	1	1	LC	SM	SM	SM	LC	S	HC	HC	HC	HC	S	G,A,A,A	4	anti,~C3'-endo	anti,~C3'-endo	anti,~C3'-endo	anti,~C3'-endo	anti,~C3'-endo	anti,~C3'-endo	G-A,tSH	C-G,cWW	-,-	-,-	-,-	-,-	-,-
pdb_00001rlg	6	0.451	0.075	0.739	M111111	1.D.C.9.	1.D.G.10.	1.D.A.11.	1.D.A.12.	1.D.A.13.	1.D.G.14.	C	G	A	A	A	G	M011000	1	1	1	1	1	LC	SM	SM	SM	LC	S	HC	HC	HC	HC	S	G,A,A,A	4	anti,~C3'-endo	anti,~C3'-endo	anti,~C3'-endo	anti,~C3'-endo	anti,~C3'-endo	anti,~C3'-endo	G-A,tSH	C-G,cWW	-,-	-,-	-,-	-,-	-,-
pdb_00001rlg	3	0.719	0.24	0.759	M011010	-	1.D.G.6.	1.D.G.17.	-	1.D.A.20.	-	-	G	G	-	A	-	M000000	0	11	0	0	0	NA	SM	NA	NA	NA	NA	IC	IC	NA	IC	NA	-	0	NA,NA	anti,~C2'-endo	syn,~C2'-endo	NA,NA	anti,~C3'-endo	NA,NA	G-A,tSH	-	-,-	-,stack	-,stack	-,-	-,stack
pdb_00001rmn	5	1.168	0.234	1.683	M111011	1.A.C.33.	1.A.G.34.	1.A.C.35.	-	1.A.A.37.	1.A.G.38.	C	G	C	-	A	G	M000000	1	1	0	0	1	LC	SM	NA	NA	LC	S	HC	HC	NA	HC	S	-	0	anti,~C3'-endo	anti,~C3'-endo	anti,~C3'-endo	NA,NA	anti,~C3'-endo	anti,~C3'-endo	G-A,tSH	C-G,cWW	-,-	-,-	-,-	-,-	-,-
pdb_00001ry1	6	0.998	0.166	1.556	M111111	1.A.G.197.	1.A.G.198.	1.A.A.199.	1.A.A.200.	1.A.A.201.	1.A.C.202.	G	G	A	A	A	C	M000000	1	1	1	1	1	LC	SM	SM	SM	LC	S	HC	HC	HC	HC	S	G,A,A,A	4	anti,~C3'-endo	anti,~C3'-endo	anti,~C3'-endo	anti,~C3'-endo	anti,~C3'-endo	anti,~C3'-endo	G-A,tSH	G-C,cWW	basepair,-	-,-	-,-	-,-	basepair,-
pdb_00001ry1	6	1.357	0.226	2.072	M111111	1.A.G.146.	1.A.G.147.	1.A.G.148.	1.A.A.149.	1.A.G.150.	1.A.C.151.	G	G	G	A	G	C	M000000	1	1	1	1	1	LC	SM	SM	SM	LC	S	HC	HC	HC	HC	S	G,G,A,G	4	anti,~C3'-endo	anti,~C3'-endo	anti,~C3'-endo	anti,~C3'-endo	anti,~C3'-endo	anti,~C3'-endo	-	G-C,cWW	-,-	-,-	-,-	basepair,-	basepair,-
pdb_00001ry1	4	0.766	0.192	1.017	M011110	-	1.E.U.112.	1.E.G.113.	1.E.G.114.	1.E.C.115.	-	-	U	G	G	C	-	M000000	0	1	1	1	0	NA	SM	LC	SM	NA	NA	HP	HP	SHP	SHP	NA	-	0	NA,NA	anti,~C3'-endo	anti,~C3'-endo	anti,~C3'-endo	anti,~C3'-endo	NA,NA	-	-	-,-	-,stack	basepair,stack	basepair,-	basepair,-
pdb_00001ry1	3	0.674	0.225	0.938	M011100	-	1.E.U.125.	1.E.A.126.	1.E.G.127.	-	-	-	U	A	G	-	-	M000000	0	1	1	0	0	NA	SM	SM	NA	NA	NA	HP	HP	HP	NA	NA	-	0	NA,NA	anti,~C3'-endo	anti,~C3'-endo	anti,~C3'-endo	NA,NA	NA,NA	-	-	-,-	-,stack	-,-	-,-	-,-
pdb_00001s72	6	1.012	0.169	1.382	M111111	1.0.G.1054.	1.0.G.1055.	1.0.U.1056.	1.0.A.1057.	1.0.A.1058.	1.0.C.1060.	G	G	U	A	A	C	M000000	1	1	1	1	2	LC	SM	SM	SM	LC	S	HC	HC	HC	HC	S	G,U,A,A,G	5	anti,~C3'-endo	anti,~C3'-endo	anti,~C3'-endo	anti,~C3'-endo	anti,~C3'-endo	anti,~C3'-endo	G-A,tSH	G-C,cWW	basepair,-	-,-	basepair,-	basepair,-	basepair,-
pdb_00001s9s	6	0.976	0.163	1.501	M111111	1.A.U.328.	1.A.G.329.	1.A.U.330.	1.A.G.331.	1.A.A.332.	1.A.A.333.	U	G	U	G	A	A	M000000	1	1	1	1	1	LC	SM	SM	SM	LC	S	HC	HC	HC	HC	S	G,U,G,A	4	anti,~C3'-endo	anti,~C3'-endo	anti,~C3'-endo	anti,~C3'-endo	anti,~C3'-endo	anti,~C3'-endo	G-A,tSH	U-A,cWW	-,-	-,-	-,-	-,-	-,-
pdb_00001s9s	6	1.081	0.18	1.538	M111111	1.A.U.288.	1.A.G.289.	1.A.A.290.	1.A.G.291.	1.A.A.292.	1.A.A.293.	U	G	A	G	A	A	M000000	1	1	1	1	1	LC	SM	SM	SM	LC	S	HC	HC	HC	HC	S	G,A,G,A	4	anti,~C3'-endo	anti,~C3'-endo	anti,~C3'-endo	anti,~C3'-endo	anti,~C3'-endo	anti,~C3'-endo	G-A,tSH	U-A,cWW	-,-	-,-	-,-	-,-	-,-
pdb_00001scl	6	0.829	0.138	1.239	M111111	1.A.C.13.	1.A.G.14.	1.A.A.15.	1.A.G.16.	1.A.A.17.	1.A.G.18.	C	G	A	G	A	G	M000000	1	1	1	1	1	SM	SM	SM	SM	SM	HC	HC	HC	HC	HC	HC	U,C,A,G,U,A,C,G,A,G,A,G,G,A,A,C,C	17	anti,~C3'-endo	anti,~C3'-endo	anti,NA	anti,NA	anti,NA	anti,~C3'-endo	G-A,tSH	C-G,cWW	-,stack	-,-	-,-	-,-	-,-
pdb_00001sjf	4	0.957	0.239	1.2	M011110	-	1.B.U.100.	1.B.G.101.	1.B.G.102.	1.B.C.103.	-	-	U	G	G	C	-	M000000	0	1	1	1	0	NA	LC	SM	SM	NA	NA	HI	S	S	S	NA	-	0	NA,NA	anti,~C3'-endo	anti,~C3'-endo	anti,~C3'-endo	anti,~C3'-endo	NA,NA	-	-	-,-	-,stack	basepair,stack	basepair,-	basepair,-
pdb_00001sm1	6	0.551	0.092	0.991	M111111	1.0.C.473.	1.0.G.474.	1.0.U.475.	1.0.G.476.	1.0.A.477.	1.0.G.478.	C	G	U	G	A	G	M000000	1	1	1	1	1	LC	SM	SM	SM	LC	S	HC	HC	HC	HC	S	G,U,G,A	4	anti,~C3'-endo	anti,~C3'-endo	anti,~C3'-endo	anti,~C3'-endo	anti,~C3'-endo	anti,~C3'-endo	G-A,tSH	C-G,cWW	-,-	-,-	basepair,stack	basepair,-	basepair,-
pdb_00001sm1	6	1.415	0.236	2.854	M111111	1.0.C.223.	1.0.G.224.	1.0.G.225.	1.0.G.227.	1.0.A.228.	1.0.G.229.	C	G	G	G	A	G	M000000	1	1	2	1	1	LC	SM	SM	SM	LC	S	HC	HC	HC	HC	S	G,G,C,G,A	5	anti,~C3'-endo	anti,~C3'-endo	anti,~C3'-endo	anti,~C3'-endo	anti,~C3'-endo	anti,~C3'-endo	-	C-G,cWW	-,-	-,-	basepair,-	basepair,-	-,-
pdb_00001sm1	6	1.446	0.241	2.168	M111111	1.0.C.1103.	1.0.G.1104.	1.0.A.1107.	1.0.U.1108.	1.0.A.1109.	1.0.G.1110.	C	G	A	U	A	G	M000000	1	3	1	1	1	LC	SM	SM	SM	LC	S	HC	HC	HC	HC	S	G,U,A,A,U,A	6	anti,~C3'-endo	anti,~C3'-endo	anti,~C3'-endo	anti,~C3'-endo	anti,~C3'-endo	anti,~C3'-endo	G-A,tWH	C-G,cWW	basepair,-	-,stack	-,stack	-,-	-,-
pdb_00001sm1	5	0.802	0.16	1.201	M111110	1.0.U.2335.	1.0.G.2336.	1.0.A.2337.	1.0.C.2338.	1.0.A.2339.	-	U	G	A	C	A	-	M000000	1	1	1	1	0	SM	SM	SM	SM	NA	HC	HC	HC	HC	HC	NA	U,G,A,C,A,C	6	anti,~C3'-endo	anti,~C3'-endo	anti,~C3'-endo	anti,~C3'-endo	anti,~C3'-endo	NA,NA	-	-	basepair,stack	-,-	-,-	basepair,-	-,stack
pdb_00001sm1	5	1.138	0.228	1.682	M111101	1.0.C.1743.	1.0.G.1744.	1.0.C.1745.	1.0.A.1746.	-	1.0.G.1747.	C	G	C	A	-	G	M000000	1	1	1	0	0	SM	SM	SM	NA	NA	JC	JC	JC	JC	NA	JC	-	0	anti,~C3'-endo	anti,~C3'-endo	anti,~C3'-endo	anti,~C3'-endo	NA,NA	anti,~C3'-endo	-	C-G,cWW	-,stack	-,-	-,-	basepair,stack	-,-
pdb_00001sm1	5	1.162	0.232	1.642	M110111	1.0.C.114.	1.0.G.115.	-	1.0.A.51.	1.0.A.52.	1.0.G.53.	C	G	-	A	A	G	M000000	1	0	0	1	1	LC	NA	NA	SM	LC	S	JC	NA	JC	JC	S	-	0	anti,~C3'-endo	anti,~C3'-endo	NA,NA	anti,~C3'-endo	anti,~C3'-endo	anti,~C3'-endo	G-A,tSH	C-G,cWW	-,-	-,stack	-,-	basepair,-	-,-
pdb_00001sm1	5	1.178	0.236	1.656	M111110	1.0.C.2530.	1.0.U.2531.	1.0.G.2532.	1.0.U.2533.	1.0.U.2534.	-	C	U	G	U	U	-	M000000	1	1	1	1	0	LC	SM	SM	SM	NA	S	HC	HC	HC	HC	NA	U,G,U,U,C	5	anti,~C3'-endo	anti,~C3'-endo	anti,~C3'-endo	anti,~C3'-endo	anti,~C3'-endo	NA,NA	-	-	basepair,-	basepair,-	basepair,-	-,-	-,stack
pdb_00001sm1	5	1.229	0.246	1.861	M110111	1.0.C.1311.	1.0.G.1312.	-	1.0.A.1657.	1.0.A.1658.	1.0.G.1659.	C	G	-	A	A	G	M000000	1	0	0	1	1	LC	NA	NA	SM	LC	S	JC	NA	JCJP	JCJP	SJP	-	0	anti,~C3'-endo	anti,~C3'-endo	NA,NA	anti,~C3'-endo	anti,~C3'-endo	anti,~C3'-endo	-	C-G,cWW	-,-	-,stack	-,-	-,stack	basepair,-
pdb_00001sm1	5	1.234	0.247	2.122	M101111	1.0.U.509.	-	1.0.A.511.	1.0.A.512.	1.0.A.515.	1.0.A.513.	U	-	A	A	A	A	M000000	0	0	1	3	-2	NA	NA	SM	SM	SM	JCJP	NA	JCJP	JCJP	JCJP	JCJP	-	0	anti,~C3'-endo	NA,NA	anti,~C3'-endo	anti,~C3'-endo	anti,~C3'-endo	anti,~C3'-endo	-	U-A,tWH	-,stack	-,-	basepair,stack	-,-	-,-
pdb_00001sm1	5	1.236	0.247	1.849	M111011	1.0.C.1376.	1.0.G.1377.	1.0.A.1378.	-	1.0.C.1380.	1.0.G.1381.	C	G	A	-	C	G	M000000	1	1	0	0	1	LC	SM	NA	NA	LC	S	HC	HC	NA	HC	S	-	0	anti,~C3'-endo	anti,~C3'-endo	anti,~C3'-endo	NA,NA	anti,~C3'-endo	anti,~C3'-endo	-	C-G,cWW	-,-	-,-	-,-	-,-	-,stack
pdb_00001sm1	4	0.633	0.158	0.906	M011110	-	1.0.C.1094.	1.0.A.1095.	1.0.A.1096.	1.0.A.1097.	-	-	C	A	A	A	-	M000000	0	1	1	1	0	NA	SM	SM	SM	NA	NA	JC	JC	JC	JC	NA	-	0	NA,NA	anti,~C3'-endo	anti,~C3'-endo	anti,~C3'-endo	anti,~C3'-endo	NA,NA	-	-	-,-	-,stack	-,-	basepair,-	-,stack
pdb_00001sm1	4	0.798	0.2	0.957	M011110	-	1.0.U.1077.	1.0.A.1078.	1.0.G.1079.	1.0.A.1080.	-	-	U	A	G	A	-	M000000	0	1	1	1	0	NA	SM	SM	SM	NA	NA	HC	HC	HC	HC	NA	U,U,A,G,A,A,G,C,A	9	NA,NA	anti,~C3'-endo	anti,~C3'-endo	anti,~C3'-endo	anti,~C3'-endo	NA,NA	U-A,tSH	-	-,-	-,stack	-,-	-,-	basepair,-
pdb_00001sm1	3	0.545	0.182	0.619	M011100	-	1.0.G.1296.	1.0.A.1297.	1.0.G.1298.	-	-	-	G	A	G	-	-	M000000	0	1	1	0	0	NA	SM	SM	NA	NA	NA	HC	HC	HC	NA	NA	-	0	NA,NA	anti,~C3'-endo	anti,~C3'-endo	anti,~C3'-endo	NA,NA	NA,NA	-	-	-,-	-,stack	-,stack	-,stack	-,-
pdb_00001sm1	3	0.708	0.236	0.939	M011100	-	1.0.U.1105.	1.0.A.1106.	1.0.A.1107.	-	-	-	U	A	A	-	-	M000000	0	1	1	0	0	NA	SM	SM	NA	NA	NA	HC	HC	HC	NA	NA	-	0	NA,NA	anti,~C3'-endo	anti,~C3'-endo	anti,~C3'-endo	NA,NA	NA,NA	-	-	-,-	-,stack	-,-	-,-	-,-
pdb_00001sz1	5	0.741	0.148	1.131	M111110	1.F.OMC.32.	1.F.U.33.	1.F.OMG.34.	1.F.A.35.	1.F.A.36.	-	OMC	U	OMG	A	A	-	M000000	1	1	1	1	0	SM	SM	SM	SM	NA	HC	HC	HC	HC	HC	NA	A,OMC,U,OMG,A,A,YG,A,PSU	9	anti,~C3'-endo	anti,~C3'-endo	anti,~C3'-endo	anti,~C3'-endo	anti,~C3'-endo	NA,NA	U-A,tSH	-	basepair,stack	-,-	-,-	-,-	-,stack
pdb_00001t0k	3	0.75	0.25	1.135	M011010	-	1.C.G.11.	1.D.G.56.	-	1.D.A.59.	-	-	G	G	-	A	-	M000000	0	0	0	0	0	NA	SM	NA	NA	NA	NA	IC	IC	NA	IC	NA	-	0	NA,NA	anti,~C2'-endo	syn,~C2'-endo	NA,NA	anti,~C3'-endo	NA,NA	G-A,tSH	-	-,-	-,stack	-,stack	-,-	-,stack
pdb_00001tbk	6	1.489	0.248	1.918	M111111	1.A.U.695.	1.A.U.696.	1.A.G.697.	1.A.A.698.	1.A.C.699.	1.A.A.701.	U	U	G	A	C	A	M000000	1	1	1	1	2	LC	SM	SM	SM	LC	S	HC	HC	HC	HC	S	U,G,A,C,U	5	anti,~C3'-endo	anti,~C3'-endo	anti,~C3'-endo	anti,~C3'-endo	anti,~C3'-endo	anti,~C3'-endo	-	U-A,cWW	-,-	-,-	-,-	-,-	-,-
pdb_00001tjz	6	1.353	0.226	2.618	M111111	1.A.C.13.	1.A.G.14.	1.A.U.15.	1.A.A.16.	1.A.A.17.	1.A.G.18.	C	G	U	A	A	G	M000000	1	1	1	1	1	LC	SM	SM	SM	LC	S	HC	HC	HC	HC	S	G,U,A,A	4	anti,~C3'-endo	anti,~C3'-endo	anti,~C3'-endo	anti,~C2'-endo	anti,~C3'-endo	anti,~C3'-endo	G-A,tSH	C-G,cWW	-,-	-,-	-,-	-,-	-,-
pdb_00001tn1	5	0.995	0.199	1.385	M111110	1.A.OMC.32.	1.A.U.33.	1.A.OMG.34.	1.A.A.35.	1.A.A.36.	-	OMC	U	OMG	A	A	-	M101000	1	1	1	1	0	SM	SM	SM	SM	NA	HC	HC	HC	HC	HC	NA	A,OMC,U,OMG,A,A,YG,A,PSU	9	anti,~C3'-endo	anti,~C3'-endo	anti,~C3'-endo	anti,~C3'-endo	anti,~C3'-endo	NA,NA	U-A,tWH	-	-,stack	-,-	-,-	-,-	-,stack
pdb_00001tra	5	1.165	0.233	1.551	M111110	1.A.OMC.32.	1.A.U.33.	1.A.OMG.34.	1.A.A.35.	1.A.A.36.	-	OMC	U	OMG	A	A	-	M001000	1	1	1	1	0	SM	SM	SM	SM	NA	HC	HC	HC	HC	HC	NA	A,OMC,U,OMG,A,A,YG,A,PSU	9	anti,~C3'-endo	anti,~C3'-endo	anti,~C3'-endo	anti,~C3'-endo	anti,~C3'-endo	NA,NA	-	-	basepair,stack	-,-	-,-	-,-	-,stack
pdb_00001ttt	5	0.842	0.168	1.288	M111110	1.E.OMC.32.	1.E.U.33.	1.E.OMG.34.	1.E.A.35.	1.E.A.36.	-	OMC	U	OMG	A	A	-	M000000	1	1	1	1	0	SM	SM	SM	SM	NA	HC	HC	HC	HC	HC	NA	A,OMC,U,OMG,A,A,YYG,A,PSU	9	anti,~C3'-endo	anti,~C3'-endo	anti,~C3'-endo	anti,~C3'-endo	anti,~C3'-endo	NA,NA	-	-	basepair,stack	-,-	-,stack	-,-	-,stack
pdb_00001ttt	5	0.974	0.195	1.379	M111110	1.F.OMC.32.	1.F.U.33.	1.F.OMG.34.	1.F.A.35.	1.F.A.36.	-	OMC	U	OMG	A	A	-	M000000	1	1	1	1	0	SM	SM	SM	SM	NA	HC	HC	HC	HC	HC	NA	A,OMC,U,OMG,A,A,YYG,A,PSU	9	anti,~C3'-endo	anti,~C3'-endo	anti,~C3'-endo	anti,~C3'-endo	anti,~C3'-endo	NA,NA	U-A,tWH	-	basepair,stack	-,-	-,stack	-,-	-,stack
pdb_00001u3k	6	1.212	0.202	1.76	M111111	1.A.C.17.	1.A.G.18.	1.A.A.19.	1.A.G.20.	1.A.A.21.	1.A.G.22.	C	G	A	G	A	G	M000000	1	1	1	1	1	LC	SM	SM	SM	LC	S	HC	HC	HC	HC	S	G,A,G,A	4	anti,~C3'-endo	anti,~C3'-endo	anti,~C3'-endo	anti,~C3'-endo	anti,~C3'-endo	anti,~C3'-endo	G-A,cWH	C-G,cWW	-,-	-,-	-,-	-,-	-,-
pdb_00001u6b	6	0.945	0.158	1.889	M111111	1.B.C.153.	1.B.A.154.	1.B.A.155.	1.B.A.156.	1.B.C.157.	1.B.G.158.	C	A	A	A	C	G	M111101	1	1	1	1	1	LC	SM	SM	SM	LC	S	HC	HC	HC	HC	S	A,A,A,C	4	anti,~C3'-endo	anti,~C3'-endo	anti,~C3'-endo	anti,~C3'-endo	anti,~C3'-endo	anti,~C3'-endo	-	C-G,cWW	-,-	-,-	-,-	-,-	-,-
pdb_00001u6b	6	1.038	0.173	1.416	M111111	1.B.G.23.	1.B.G.24.	1.B.A.25.	1.B.A.26.	1.B.A.27.	1.B.C.28.	G	G	A	A	A	C	M000000	1	1	1	1	1	LC	SM	SM	SM	LC	S	HC	HC	HC	HC	S	G,A,A,A	4	anti,~C3'-endo	anti,~C3'-endo	anti,~C3'-endo	anti,~C3'-endo	anti,~C3'-endo	anti,~C3'-endo	G-A,tSH	G-C,cWW	-,-	-,-	basepair,-	-,-	basepair,-
pdb_00001u6p	6	0.908	0.151	1.319	M111111	1.B.U.328.	1.B.G.329.	1.B.U.330.	1.B.G.331.	1.B.A.332.	1.B.A.333.	U	G	U	G	A	A	M000000	1	1	1	1	1	LC	SM	SM	SM	LC	S	HC	HC	HC	HC	S	G,U,G,A	4	anti,~C3'-endo	anti,~C3'-endo	anti,~C3'-endo	anti,~C3'-endo	anti,~C3'-endo	anti,~C3'-endo	G-A,tSH	U-A,cWW	-,-	-,-	-,-	-,-	-,-
pdb_00001u6p	6	0.939	0.157	1.466	M111111	1.B.U.288.	1.B.G.289.	1.B.A.290.	1.B.G.291.	1.B.A.292.	1.B.A.293.	U	G	A	G	A	A	M000000	1	1	1	1	1	LC	SM	SM	SM	LC	S	HC	HC	HC	HC	S	G,A,G,A	4	anti,~C3'-endo	anti,~C3'-endo	anti,~C3'-endo	anti,~C3'-endo	anti,~C3'-endo	anti,~C3'-endo	G-A,tSH	U-A,cWW	-,-	-,-	-,-	-,-	-,-
pdb_00001u9s	6	0.931	0.155	1.251	M111111	1.A.G.204.	1.A.G.205.	1.A.C.206.	1.A.A.207.	1.A.A.208.	1.A.C.209.	G	G	C	A	A	C	M000000	1	1	1	1	1	LC	SM	SM	SM	LC	S	HC	HC	HC	HC	S	G,C,A,A	4	anti,~C3'-endo	anti,~C3'-endo	anti,~C3'-endo	anti,~C3'-endo	anti,~C3'-endo	anti,~C3'-endo	G-A,tSH	G-C,cWW	-,-	-,-	-,-	-,-	basepair,-
pdb_00001u9s	6	1.057	0.176	1.423	M111111	1.A.G.99.	1.A.G.100.	1.A.U.101.	1.A.A.102.	1.A.A.103.	1.A.C.104.	G	G	U	A	A	C	M000111	1	1	1	1	1	LC	SM	SM	SM	LC	S	HC	HC	HC	HC	S	G,U,A,A	4	anti,~C3'-endo	anti,~C3'-endo	anti,~C3'-endo	anti,~C3'-endo	anti,~C3'-endo	anti,~C3'-endo	G-A,tSH	G-C,cWW	-,-	-,-	-,-	-,-	-,-
pdb_00001u9s	3	0.346	0.115	0.416	M011100	-	1.A.G.171.	1.A.A.172.	1.A.A.173.	-	-	-	G	A	A	-	-	M000000	0	1	1	0	0	NA	SM	SM	NA	NA	NA	JC	JC	JC	NA	NA	-	0	NA,NA	anti,~C3'-endo	anti,~C3'-endo	anti,~C3'-endo	NA,NA	NA,NA	-	-	-,-	basepair,stack	basepair,-	-,stack	-,-
pdb_00001u9s	3	0.532	0.177	0.592	M011100	-	1.A.G.123.	1.A.A.124.	1.A.G.125.	-	-	-	G	A	G	-	-	M000000	0	1	1	0	0	NA	SM	SM	NA	NA	NA	JC	JC	JC	NA	NA	-	0	NA,NA	anti,~C3'-endo	anti,~C3'-endo	anti,~C3'-endo	NA,NA	NA,NA	-	-	-,-	basepair,stack	basepair,stack	basepair,stack	-,-
pdb_00001u9s	3	0.656	0.219	0.943	M011100	-	1.A.U.183.	1.A.A.184.	1.A.A.185.	-	-	-	U	A	A	-	-	M000000	0	1	1	0	0	NA	SM	SM	NA	NA	NA	HC	HC	HC	NA	NA	-	0	NA,NA	anti,~C3'-endo	anti,~C3'-endo	anti,~C3'-endo	NA,NA	NA,NA	-	-	-,-	-,stack	basepair,stack	basepair,stack	-,-
pdb_00001u9s	3	0.743	0.248	1.059	M010110	-	1.A.G.182.	-	1.A.G.186.	1.A.A.187.	-	-	G	-	G	A	-	M000000	0	0	0	1	0	NA	NA	NA	SM	NA	NA	HC	NA	HC	HC	NA	-	0	NA,NA	anti,~C3'-endo	NA,NA	anti,~C3'-endo	anti,~C3'-endo	NA,NA	G-A,tWH	-	-,-	-,stack	-,-	-,stack	-,stack
pdb_00001un6	6	0.749	0.125	1.143	M111111	1.F.G.82.	1.F.G.83.	1.F.A.84.	1.F.A.85.	1.F.A.86.	1.F.C.94.	G	G	A	A	A	C	M001000	1	1	1	1	1	LC	SM	SM	SM	LC	S	HC	HC	HC	HC	S	G,A,A,A	4	anti,~C3'-endo	anti,~C3'-endo	anti,~C3'-endo	anti,~C3'-endo	anti,~C3'-endo	anti,~C3'-endo	G-A,tSH	G-C,cWW	-,-	-,-	-,-	-,-	-,-
pdb_00001un6	6	1.02	0.17	1.389	M111111	1.E.G.82.	1.E.G.83.	1.E.A.84.	1.E.A.85.	1.E.A.86.	1.E.C.94.	G	G	A	A	A	C	M001000	1	1	1	1	1	SM	SM	SM	SM	SM	HC	HC	HC	HC	HC	HC	U,G,G,G,A,A,A,C,C,U	10	anti,~C3'-endo	anti,~C3'-endo	anti,~C3'-endo	anti,~C3'-endo	anti,~C3'-endo	anti,~C3'-endo	-	G-C,cWW	basepair,-	-,-	-,-	-,-	-,-
pdb_00001vq4	5	0.909	0.182	1.104	M111110	1.0.U.481.	1.0.G.482.	1.0.C.483.	1.0.A.484.	1.0.A.486.	-	U	G	C	A	A	-	M000000	1	1	1	2	0	SM	SM	SM	SM	NA	JCJP	JCJP	JCJP	JCJP	JCJP	NA	-	0	anti,~C3'-endo	anti,~C3'-endo	anti,~C3'-endo	anti,~C3'-endo	anti,~C3'-endo	NA,NA	G-A,tSH	-	basepair,-	-,-	-,stack	basepair,-	basepair,stack
pdb_00001vq5	6	1.017	0.169	1.359	M111111	1.0.G.2876.	1.0.G.2877.	1.0.U.2878.	1.0.A.2879.	1.0.A.2880.	1.0.C.2881.	G	G	U	A	A	C	M001000	1	1	1	1	1	SM	SM	SM	SM	SM	HC	HC	HC	HC	HC	HC	G,A,G,G,U,A,A,C,G,A	10	anti,~C3'-endo	anti,~C3'-endo	anti,~C3'-endo	anti,~C3'-endo	anti,~C3'-endo	anti,~C3'-endo	G-A,tSH	G-C,cWW	-,stack	-,-	-,-	-,-	-,-
pdb_00001vq5	6	1.383	0.231	2.073	M111111	1.0.U.493.	1.0.C.494.	1.0.A.495.	1.0.G.496.	1.0.A.498.	1.0.G.499.	U	C	A	G	A	G	M000000	1	1	1	2	1	LC	SM	SM	SM	LC	S	HC	HC	HC	HC	S	C,A,G,A,A	5	anti,~C3'-endo	anti,~C3'-endo	anti,~C3'-endo	anti,~C2'-endo	anti,~C3'-endo	anti,~C3'-endo	C-A,t.H	U-G,cWW	-,-	-,-	-,stack	-,-	-,-
pdb_00001vq5	5	1.174	0.235	1.559	M101111	1.0.C.2309.	-	1.0.G.2285.	1.0.G.2286.	1.0.C.2287.	1.0.G.2288.	C	-	G	G	C	G	M000000	0	0	1	1	1	NA	NA	SM	SM	SM	HC	NA	HC	HC	HC	HC	-	0	anti,~C2'-endo	NA,NA	anti,~C3'-endo	anti,~C3'-endo	anti,~C3'-endo	anti,~C3'-endo	-	C-G,cWW	-,stack	-,-	basepair,-	-,-	-,-
pdb_00001vq6	5	1.067	0.213	1.572	M110111	1.0.C.2797.	1.0.G.2798.	-	1.0.A.2775.	1.0.A.2776.	1.0.G.2777.	C	G	-	A	A	G	M000000	1	0	0	1	1	LC	NA	NA	SM	LC	S	IC	NA	IC	IC	S	-	0	anti,~C3'-endo	anti,~C3'-endo	NA,NA	anti,~C3'-endo	anti,~C3'-endo	anti,~C3'-endo	G-A,tSH	C-G,cWW	-,-	-,stack	-,-	-,stack	basepair,-
pdb_00001vq6	4	0.924	0.231	1.18	M011110	-	1.0.U.1198.	1.0.A.1199.	1.0.A.1200.	1.0.C.1201.	-	-	U	A	A	C	-	M000000	0	1	1	1	0	NA	SM	SM	SM	NA	NA	HC	HC	HC	HC	NA	G,U,A,A,C,A	6	NA,NA	anti,~C3'-endo	anti,~C3'-endo	anti,~C3'-endo	anti,~C3'-endo	NA,NA	-	-	-,-	-,stack	-,-	basepair,-	-,stack
pdb_00001vq7	3	0.607	0.202	0.929	M011100	-	1.0.U.392.	1.0.G.393.	1.0.G.394.	-	-	-	U	G	G	-	-	M000000	0	1	1	0	0	NA	SM	SM	NA	NA	NA	HC	HC	HC	NA	NA	-	0	NA,NA	anti,~C3'-endo	anti,~C3'-endo	anti,~C3'-endo	NA,NA	NA,NA	-	-	-,-	-,stack	-,-	-,stack	-,-
pdb_00001vq8	6	0.968	0.161	1.276	M111111	1.0.C.252.	1.0.U.253.	1.0.C.254.	1.0.A.255.	1.0.C.256.	1.0.G.257.	C	U	C	A	C	G	M000000	1	1	1	1	1	LC	SM	SM	SM	LC	S	HC	HC	HC	HC	S	U,C,A,C	4	anti,~C3'-endo	anti,~C3'-endo	anti,~C3'-endo	anti,~C3'-endo	anti,~C3'-endo	anti,~C3'-endo	U-C,tSH	C-G,cWW	-,-	-,-	-,-	-,-	-,-
pdb_00001vq9	6	0.305	0.051	0.418	M111111	1.0.C.2248.	1.0.G.2249.	1.0.G.2250.	1.0.G.2251.	1.0.A.2252.	1.0.G.2253.	C	G	G	G	A	G	M000000	1	1	1	1	1	LC	SM	SM	SM	LC	S	HC	HC	HC	HC	S	G,G,G,A	4	anti,~C3'-endo	anti,~C3'-endo	anti,~C3'-endo	anti,~C3'-endo	anti,~C3'-endo	anti,~C3'-endo	G-A,tSH	C-G,cWW	-,-	-,-	-,-	-,-	-,-
pdb_00001vq9	6	0.74	0.123	0.99	M111111	1.0.U.468.	1.0.G.469.	1.0.U.470.	1.0.G.471.	1.0.A.472.	1.0.A.473.	U	G	U	G	A	A	M000000	1	1	1	1	1	LC	SM	SM	SM	LC	S	HC	HC	HC	HC	S	G,U,G,A	4	anti,~C3'-endo	anti,~C3'-endo	anti,~C3'-endo	anti,~C3'-endo	anti,~C3'-endo	anti,~C3'-endo	G-A,tSH	U-A,cWW	-,-	-,-	-,stack	basepair,-	basepair,-
pdb_00001vq9	6	1.434	0.239	2.487	M111111	1.0.C.1257.	1.0.G.1258.	1.0.A.1259.	1.0.A.1097.	1.0.A.1098.	1.0.G.1099.	C	G	A	A	A	G	M000000	1	1	-162	1	1	LC	SM	SM	SM	LC	S	IC	IC	IC	IC	S	-	0	anti,~C3'-endo	anti,~C3'-endo	anti,~C3'-endo	anti,~C3'-endo	anti,~C3'-endo	anti,~C3'-endo	G-A,tSH	C-G,cWW	-,-	-,stack	basepair,stack	-,-	basepair,-
pdb_00001vq9	6	1.474	0.246	2.376	M111111	1.0.C.530.	1.0.G.531.	1.0.A.532.	1.0.A.11.	1.0.U.12.	1.0.G.13.	C	G	A	A	U	G	M000000	1	1	-521	1	1	LC	SM	NR	SM	LC	SJP	JP	JP	HI	HI	S	-	0	anti,~C3'-endo	anti,~C3'-endo	anti,~C3'-endo	anti,~C3'-endo	anti,~C3'-endo	anti,~C3'-endo	G-U,tSH	C-G,cWW	-,-	-,-	basepair,-	-,-	-,-
pdb_00001vq9	3	0.696	0.232	0.882	M010110	-	1.0.G.592.	-	1.0.A.565.	1.0.A.566.	-	-	G	-	A	A	-	M000000	0	0	0	1	0	NA	NA	NA	SM	NA	NA	IC	NA	IC	IC	NA	-	0	NA,NA	anti,~C3'-endo	NA,NA	anti,~C3'-endo	anti,~C3'-endo	NA,NA	G-A,tSH	-	-,-	-,stack	-,-	basepair,stack	basepair,stack
pdb_00001vql	5	1.086	0.217	1.582	M110111	1.0.C.2797.	1.0.G.2798.	-	1.0.A.2775.	1.0.A.2776.	1.0.G.2777.	C	G	-	A	A	G	M000000	1	0	0	1	1	LC	NA	NA	SM	LC	S	IC	NA	IC	IC	S	-	0	anti,~C3'-endo	anti,~C3'-endo	NA,NA	anti,~C3'-endo	anti,~C3'-endo	anti,~C3'-endo	G-A,tSH	C-G,cWW	-,-	-,stack	-,-	basepair,stack	basepair,-
pdb_00001vqm	5	0.889	0.178	1.182	M111101	1.0.C.1808.	1.0.G.1809.	1.0.C.1810.	1.0.A.1811.	-	1.0.G.1812.	C	G	C	A	-	G	M000000	1	1	1	0	0	SM	SM	SM	NA	NA	JC	JC	JC	JC	NA	JC	-	0	anti,~C3'-endo	anti,~C3'-endo	anti,~C3'-endo	anti,~C3'-endo	NA,NA	anti,~C3'-endo	-	C-G,cWW	-,-	-,-	basepair,-	basepair,-	-,-
pdb_00001vqm	5	1.099	0.22	1.563	M110111	1.0.C.111.	1.0.G.112.	-	1.0.A.48.	1.0.A.49.	1.0.G.50.	C	G	-	A	A	G	M000000	1	0	0	1	1	LC	NA	NA	SM	LC	S	JC	NA	JC	JC	S	-	0	anti,~C3'-endo	anti,~C3'-endo	NA,NA	anti,~C3'-endo	anti,~C3'-endo	anti,~C3'-endo	G-A,tSH	C-G,cWW	-,-	-,stack	-,-	basepair,stack	-,-
pdb_00001vqo	6	0.322	0.054	0.482	M111111	1.0.C.804.	1.0.G.805.	1.0.A.806.	1.0.A.807.	1.0.A.808.	1.0.G.809.	C	G	A	A	A	G	M001000	1	1	1	1	1	LC	SM	SM	SM	LC	S	HC	HC	HC	HC	S	G,A,A,A	4	anti,~C3'-endo	anti,~C3'-endo	anti,~C3'-endo	anti,~C3'-endo	anti,~C3'-endo	anti,~C3'-endo	G-A,tSH	C-G,cWW	-,-	-,-	-,-	-,-	-,-
pdb_00001vqo	6	0.982	0.164	1.292	M111111	1.0.C.252.	1.0.U.253.	1.0.C.254.	1.0.A.255.	1.0.C.256.	1.0.G.257.	C	U	C	A	C	G	M000000	1	1	1	1	1	LC	SM	SM	SM	LC	S	HC	HC	HC	HC	S	U,C,A,C	4	anti,~C3'-endo	anti,~C3'-endo	anti,~C3'-endo	anti,~C3'-endo	anti,~C3'-endo	anti,~C3'-endo	U-C,t.H	C-G,cWW	-,-	-,-	-,-	-,-	-,-
pdb_00001vqo	6	1.478	0.246	2.697	M111111	1.0.C.1808.	1.0.G.1809.	1.0.C.1810.	1.0.A.1811.	1.0.G.1814.	1.0.G.1812.	C	G	C	A	G	G	M000000	1	1	1	3	-2	SM	SM	SM	SM	SM	JC	JC	JC	JC	JC	JC	-	0	anti,~C3'-endo	anti,~C3'-endo	anti,~C3'-endo	anti,~C3'-endo	syn,~C2'-endo	anti,~C3'-endo	-	C-G,cWW	-,-	-,-	basepair,-	basepair,-	-,-
pdb_00001vqo	5	1.249	0.25	1.422	M110111	1.0.A.591.	1.0.G.592.	-	1.0.A.565.	1.0.A.566.	1.0.U.567.	A	G	-	A	A	U	M000000	1	0	0	1	1	SM	NA	NA	SM	SM	IC	IC	NA	IC	IC	IC	-	0	anti,~C3'-endo	anti,~C3'-endo	NA,NA	anti,~C3'-endo	anti,~C3'-endo	anti,~C3'-endo	G-A,tSH	A-U,cWW	-,stack	-,-	-,-	basepair,stack	basepair,-
pdb_00001vqo	4	0.808	0.202	1.094	M011110	-	1.0.U.1170.	1.0.A.1171.	1.0.G.1172.	1.0.A.1173.	-	-	U	A	G	A	-	M001000	0	1	1	1	0	NA	SM	SM	SM	NA	NA	HC	HC	HC	HC	NA	U,U,A,G,A,A,G,C,A	9	NA,NA	anti,~C3'-endo	anti,~C3'-endo	anti,~C3'-endo	anti,~C3'-endo	NA,NA	U-A,tSH	-	-,-	-,stack	-,-	-,-	-,stack
pdb_00001vtq	5	1.157	0.231	1.425	M111110	1.A.PSU.32.	1.A.U.33.	1.A.G.34.	1.A.U.35.	1.A.C.36.	-	PSU	U	G	U	C	-	M101100	1	1	1	1	0	SM	SM	SM	SM	NA	HC	HC	HC	HC	HC	NA	PSU,U,G,U,C,1MG,C	7	anti,~C3'-endo	anti,~C3'-endo	anti,~C3'-endo	anti,~C3'-endo	anti,~C3'-endo	NA,NA	U-C,tWH	-	basepair,stack	-,-	-,-	-,-	-,stack
pdb_00001vvj	6	1.273	0.212	1.671	M111111	1.XA.C.1515.	1.XA.G.1516.	1.XA.G.1517.	1.XA.A.1518.	1.XA.A.1519.	1.XA.G.1520.	C	G	G	A	A	G	M000000	1	1	1	1	1	LC	SM	SM	SM	LC	S	HC	HC	HC	HC	S	G,G,A,A	4	anti,~C3'-endo	anti,~C3'-endo	anti,~C3'-endo	anti,~C3'-endo	anti,~C3'-endo	anti,~C3'-endo	-	C-G,cWW	-,-	-,-	basepair,-	basepair,-	-,-
pdb_00001vvj	6	1.426	0.238	2.103	M111111	1.RA.C.601.	1.RA.G.602.	1.RA.A.654.U	1.RA.A.654.V	1.RA.A.655.	1.RA.G.656.	C	G	A	A	A	G	M000000	1	75	1	1	1	LC	SM	SM	SM	LC	S	JC	JC	JC	JC	S	-	0	anti,~C3'-endo	anti,~C3'-endo	anti,~C3'-endo	anti,~C3'-endo	anti,~C3'-endo	anti,~C3'-endo	G-A,tSH	C-G,cWW	-,-	-,-	basepair,stack	-,-	-,stack
pdb_00001vvj	6	1.456	0.243	2.11	M111111	1.YA.C.601.	1.YA.G.602.	1.YA.A.654.U	1.YA.A.654.V	1.YA.A.655.	1.YA.G.656.	C	G	A	A	A	G	M000000	1	75	1	1	1	LC	SM	SM	SM	LC	S	JC	JC	JC	JC	S	-	0	anti,~C3'-endo	anti,~C3'-endo	anti,~C3'-endo	anti,~C3'-endo	anti,~C3'-endo	anti,~C3'-endo	-	C-G,cWW	-,-	-,-	basepair,stack	-,-	-,stack
pdb_00001vvj	6	1.482	0.247	2.301	M111111	1.XA.G.993.	1.XA.U.992.	1.XA.G.1042.	1.XA.C.1043.	1.XA.A.1044.	1.XA.C.1045.	G	U	G	C	A	C	M000000	-1	55	1	1	1	SM	LC	SM	SM	LC	JC	JC	S	S	S	JC	-	0	syn,NA	anti,~C2'-endo	anti,~C3'-endo	anti,~C3'-endo	anti,~C3'-endo	anti,~C3'-endo	-	G-C,cWW	-,stack	-,-	basepair,-	basepair,-	basepair,-
pdb_00001vvj	5	1.079	0.216	1.541	M111101	1.YA.C.1925.	1.YA.U.1926.	1.YA.A.1927.	1.YA.A.1928.	-	1.YA.G.1929.	C	U	A	A	-	G	M000000	1	1	1	0	0	SM	SM	SM	NA	NA	JC	JC	JC	JC	NA	JC	-	0	anti,~C3'-endo	anti,~C3'-endo	anti,~C3'-endo	anti,~C3'-endo	NA,NA	anti,~C3'-endo	-	-	-,stack	-,-	-,stack	basepair,-	-,-
pdb_00001vvj	5	1.099	0.22	1.537	M101111	1.QA.C.1028.B	-	1.QA.C.1030.	1.QA.G.1031.	1.QA.A.1032.	1.QA.G.1032.A	C	-	C	G	A	G	M000000	0	0	1	1	1	NA	NA	SM	SM	LC	S	NA	HC	HC	HC	S	-	0	anti,~C3'-endo	NA,NA	anti,~C3'-endo	anti,~C3'-endo	anti,~C3'-endo	anti,~C3'-endo	-	C-G,cWW	-,-	-,-	-,-	-,-	-,-
pdb_00001vvj	5	1.101	0.22	1.658	M111101	1.RA.C.1925.	1.RA.U.1926.	1.RA.A.1927.	1.RA.A.1928.	-	1.RA.G.1929.	C	U	A	A	-	G	M000000	1	1	1	0	0	SM	SM	SM	NA	NA	JC	JC	JC	JC	NA	JC	-	0	anti,~C3'-endo	anti,~C3'-endo	anti,~C3'-endo	anti,~C3'-endo	NA,NA	anti,~C3'-endo	-	C-G,cWW	basepair,stack	-,-	basepair,stack	basepair,-	-,-
pdb_00001vvj	4	0.995	0.249	1.077	M011110	-	1.QY.U.33.	1.QY.C.34.	1.QY.G.35.	1.QY.G.36.	-	-	U	C	G	G	-	M000000	0	1	1	1	0	NA	SM	LC	SM	NA	NA	HP	HP	SHP	SHP	NA	-	0	NA,NA	anti,~C3'-endo	anti,~C3'-endo	anti,~C3'-endo	anti,~C3'-endo	NA,NA	U-G,tSH	-	-,-	-,stack	basepair,-	basepair,-	basepair,stack
pdb_00001vy4	5	1.12	0.224	1.374	M111110	1.CX.5MC.32.	1.CX.U.33.	1.CX.C.34.	1.CX.A.35.	1.CX.U.36.	-	5MC	U	C	A	U	-	M000000	1	1	1	1	0	SM	LC	SM	SM	NA	HPJP	HPJP	SHP	SHP	SHP	NA	-	0	anti,~C3'-endo	anti,~C3'-endo	anti,~C3'-endo	anti,~C3'-endo	anti,~C3'-endo	NA,NA	-	-	basepair,stack	-,stack	basepair,stack	basepair,-	basepair,-
pdb_00001vy4	5	1.171	0.234	1.353	M111110	1.AX.5MC.32.	1.AX.U.33.	1.AX.C.34.	1.AX.A.35.	1.AX.U.36.	-	5MC	U	C	A	U	-	M000000	1	1	1	1	0	SM	LC	SM	SM	NA	HPJP	HPJP	SHP	SHP	SHP	NA	-	0	anti,~C3'-endo	anti,~C3'-endo	anti,~C3'-endo	anti,~C3'-endo	anti,~C3'-endo	NA,NA	U-U,tWH	-	basepair,stack	-,stack	basepair,stack	basepair,-	basepair,-
pdb_00001vy5	6	0.951	0.159	1.502	M111111	1.CA.C.726.	1.CA.G.727.	1.CA.A.728.	1.CA.A.729.	1.CA.G.730.	1.CA.G.731.	C	G	A	A	G	G	M000000	1	1	1	1	1	LC	SM	SM	SM	LC	S	HC	HC	HC	HC	S	G,A,A,G	4	anti,~C3'-endo	anti,~C3'-endo	anti,~C3'-endo	anti,~C3'-endo	anti,~C3'-endo	anti,~C3'-endo	-	C-G,cWW	-,-	-,-	basepair,-	basepair,-	-,-
pdb_00001vy5	6	1.481	0.247	2.053	M111111	1.CA.G.361.	1.CA.G.362.	1.CA.A.363.	1.CA.A.364.	1.CA.U.365.	1.CA.C.47.	G	G	A	A	U	C	M000000	1	1	1	1	-313	SM	SM	SM	SM	SM	JC	JC	JC	JC	JC	JC	-	0	anti,~C3'-endo	anti,~C3'-endo	anti,~C3'-endo	anti,~C3'-endo	anti,NA	anti,~C2'-endo	-	G-C,cWW	-,stack	basepair,-	-,-	-,stack	-,-
pdb_00001vy5	5	1.111	0.222	1.852	M111110	1.BA.U.306.	1.BA.G.307.	1.BA.G.308.	1.BA.G.309.	1.BA.A.330.	-	U	G	G	G	A	-	M000000	1	1	1	21	0	SM	SM	SM	LR	NA	HC	HC	HC	HC	HP	NA	-	0	anti,~C3'-endo	anti,~C3'-endo	anti,~C3'-endo	anti,~C3'-endo	anti,~C2'-endo	NA,NA	G-A,cSW	-	basepair,stack	-,-	basepair,stack	-,-	-,stack
pdb_00001vy5	5	1.186	0.237	1.527	M111110	1.CW.PSU.32.	1.CW.U.33.	1.CW.G.34.	1.CW.A.35.	1.CW.A.36.	-	PSU	U	G	A	A	-	M000000	1	1	1	1	0	SM	LC	SM	SM	NA	HPIP	HPIP	SHP	SHP	SHP	NA	-	0	anti,~C3'-endo	anti,~C3'-endo	anti,~C3'-endo	anti,~C3'-endo	anti,~C3'-endo	NA,NA	-	-	basepair,stack	-,-	basepair,-	basepair,-	basepair,stack
pdb_00001vy6	6	0.89	0.148	1.242	M111111	1.CA.U.296.	1.CA.G.297.	1.CA.A.298.	1.CA.G.299.	1.CA.A.300.	1.CA.G.301.	U	G	A	G	A	G	M000000	1	1	1	1	1	LC	SM	SM	SM	LC	S	HC	HC	HC	HC	S	G,A,G,A	4	anti,~C3'-endo	anti,~C3'-endo	anti,~C3'-endo	anti,~C3'-endo	anti,~C3'-endo	anti,~C3'-endo	-	U-G,cWW	-,-	-,-	basepair,stack	basepair,-	basepair,-
pdb_00001vy6	6	1.101	0.183	1.667	M111111	1.CA.U.1012.	1.CA.G.1013.	1.CA.A.1014.	1.CA.A.1015.	1.CA.A.1016.	1.CA.G.1017.	U	G	A	A	A	G	M000000	1	1	1	1	1	SM	SM	SM	SM	SM	HC	HC	HC	HC	HC	HC	U,G,A,A,A,G	6	anti,~C3'-endo	anti,~C3'-endo	anti,~C3'-endo	anti,~C3'-endo	anti,~C3'-endo	anti,~C3'-endo	G-A,tSH	U-G,cWW	basepair,stack	-,-	-,stack	basepair,-	-,-
pdb_00001vy6	6	1.353	0.226	2.586	M111111	1.DA.C.2889.	1.DA.G.2891.	1.DA.A.2892.	1.DA.A.2809.	1.DA.A.2810.	1.DA.G.2811.	C	G	A	A	A	G	M000000	1	1	-82	1	1	LC	SM	SM	SM	LC	S	JI	JI	JI	JI	S	-	0	anti,~C3'-endo	anti,~C3'-endo	anti,~C3'-endo	anti,~C3'-endo	anti,~C3'-endo	anti,~C3'-endo	-	C-G,cWW	-,-	-,stack	basepair,-	-,-	basepair,-
pdb_00001vy6	6	1.432	0.239	2.835	M111111	1.BA.U.475.	1.BA.G.476.	1.BA.A.477.	1.BA.A.478.	1.BA.A.480.	1.BA.A.479.	U	G	A	A	A	A	M000000	1	1	1	2	-1	SM	SM	SM	SM	SM	JCJP	JCJP	JCJP	JCJP	JCJP	JCJP	-	0	anti,~C3'-endo	anti,~C3'-endo	anti,~C3'-endo	anti,~C3'-endo	anti,~C3'-endo	anti,~C2'-endo	G-A,tSH	U-A,tWH	-,-	-,-	basepair,-	basepair,-	basepair,-
pdb_00001vy6	6	1.445	0.241	1.991	M111111	1.CA.G.361.	1.CA.G.362.	1.CA.A.363.	1.CA.A.364.	1.CA.U.365.	1.CA.C.47.	G	G	A	A	U	C	M000000	1	1	1	1	-313	SM	SM	SM	SM	SM	JC	JC	JC	JC	JC	JC	-	0	anti,~C3'-endo	anti,~C3'-endo	anti,~C3'-endo	anti,~C3'-endo	anti,~C3'-endo	anti,~C2'-endo	-	G-C,cWW	-,stack	basepair,-	-,-	-,-	-,-
pdb_00001vy6	6	1.46	0.243	2.611	M111111	1.DA.C.618.	1.DA.G.619.	1.DA.A.621.	1.DA.A.608.	1.DA.A.609.	1.DA.G.610.	C	G	A	A	A	G	M000000	1	2	-15	1	1	LC	SM	SM	SM	LC	S	IC	IC	IC	IC	S	-	0	anti,~C3'-endo	anti,~C3'-endo	anti,~C3'-endo	anti,~C3'-endo	anti,~C3'-endo	anti,~C3'-endo	G-A,tSH	C-G,cWW	-,-	-,stack	basepair,stack	-,-	-,-
pdb_00001vy6	5	0.858	0.172	1.033	M111101	1.DA.C.1752.	1.DA.G.1753.	1.DA.C.1754.	1.DA.A.1755.	-	1.DA.G.1756.	C	G	C	A	-	G	M000000	1	1	1	0	0	SM	SM	SM	NA	NA	JC	JC	JC	JC	NA	JC	-	0	anti,~C3'-endo	anti,~C3'-endo	anti,~C3'-endo	anti,~C3'-endo	NA,NA	anti,~C3'-endo	-	C-G,cWW	-,-	-,-	basepair,-	basepair,-	-,-
pdb_00001vy6	5	0.912	0.182	1.219	M110111	1.AA.C.528.	1.AA.G.529.	-	1.AA.C.519.	1.AA.A.520.	1.AA.G.521.	C	G	-	C	A	G	M000000	1	0	0	1	1	LC	NA	NA	SM	LC	S	IC	NA	HPIC	HPIC	SHP	-	0	anti,~C3'-endo	anti,~C3'-endo	NA,NA	anti,~C3'-endo	anti,~C3'-endo	anti,~C3'-endo	G-A,tSH	C-G,cWW	-,-	-,stack	-,-	basepair,-	-,-
pdb_00001vy6	5	1.013	0.203	1.409	M101111	1.CA.G.409.	-	1.CA.A.430.	1.CA.A.431.	1.CA.A.432.	1.CA.C.433.	G	-	A	A	A	C	M000000	0	0	1	1	1	NA	NA	SM	SM	LC	S	NA	IC	IC	IC	S	-	0	anti,~C3'-endo	NA,NA	anti,~C3'-endo	anti,~C3'-endo	anti,~C3'-endo	anti,~C3'-endo	-	G-C,cWW	-,stack	-,-	basepair,stack	basepair,-	basepair,-
pdb_00001vy6	5	1.164	0.233	1.462	M111110	1.CX.5MC.32.	1.CX.U.33.	1.CX.C.34.	1.CX.A.35.	1.CX.U.36.	-	5MC	U	C	A	U	-	M000000	1	1	1	1	0	SM	LC	SM	SM	NA	HPIP	HPIP	SHP	SHP	SHP	NA	-	0	anti,~C3'-endo	anti,~C3'-endo	anti,~C3'-endo	anti,~C3'-endo	anti,~C3'-endo	NA,NA	U-U,tSH	-	basepair,stack	-,-	basepair,stack	basepair,-	basepair,-
pdb_00001vy6	5	1.172	0.234	1.88	M111101	1.CA.U.1090.	1.CA.U.1091.	1.CA.A.1092.	1.CA.A.1093.	-	1.CA.U.1095.	U	U	A	A	-	U	M000000	1	1	1	0	0	SM	SM	SM	NA	NA	HC	HC	HC	HC	NA	HC	-	0	anti,~C3'-endo	anti,~C3'-endo	anti,~C3'-endo	anti,~C3'-endo	NA,NA	anti,~C3'-endo	-	U-U,cWW	-,stack	-,-	-,-	-,-	-,-
pdb_00001vy6	5	1.197	0.239	1.429	M111110	1.AX.5MC.32.	1.AX.U.33.	1.AX.C.34.	1.AX.A.35.	1.AX.U.36.	-	5MC	U	C	A	U	-	M000000	1	1	1	1	0	SM	LC	SM	SM	NA	HPIP	HPIP	SHP	SHP	SHP	NA	-	0	anti,~C3'-endo	anti,~C3'-endo	anti,~C3'-endo	anti,~C3'-endo	anti,~C3'-endo	NA,NA	U-U,tWH	-	basepair,stack	-,-	basepair,stack	basepair,-	basepair,-
pdb_00001vy7	6	1.324	0.221	2.508	M111111	1.DA.C.2889.	1.DA.G.2891.	1.DA.A.2892.	1.DA.A.2809.	1.DA.A.2810.	1.DA.G.2811.	C	G	A	A	A	G	M000000	1	1	-82	1	1	LC	SM	SM	SM	LC	S	JI	JI	JI	JI	S	-	0	anti,~C3'-endo	anti,~C3'-endo	anti,~C3'-endo	anti,~C3'-endo	anti,~C3'-endo	anti,~C3'-endo	-	C-G,cWW	-,-	-,-	basepair,stack	-,-	basepair,-
pdb_00001vy7	6	1.419	0.237	2.006	M111111	1.CA.G.361.	1.CA.G.362.	1.CA.A.363.	1.CA.A.364.	1.CA.U.365.	1.CA.C.47.	G	G	A	A	U	C	M000000	1	1	1	1	-313	SM	SM	SM	SM	SM	JC	JC	JC	JC	JC	JC	-	0	anti,~C3'-endo	anti,~C3'-endo	anti,~C3'-endo	anti,~C3'-endo	anti,~C3'-endo	anti,~C2'-endo	G-U,tWH	G-C,cWW	-,stack	basepair,-	-,-	-,stack	-,-
pdb_00001vy7	4	0.731	0.183	1.041	M011110	-	1.CA.G.691.	1.CA.A.694.	1.CA.A.695.	1.CA.A.696.	-	-	G	A	A	A	-	M000000	0	3	1	1	0	NA	SM	SM	SM	NA	NA	HC	HC	HC	HC	NA	G,G,U,G,A,A,A,U	8	NA,NA	anti,~C3'-endo	anti,~C3'-endo	anti,~C3'-endo	anti,~C3'-endo	NA,NA	G-A,tSH	-	-,-	-,stack	-,stack	basepair,-	-,stack
pdb_00001vy7	3	0.254	0.085	0.314	M011100	-	1.AA.G.1178.	1.AA.A.1179.	1.AA.A.1180.	-	-	-	G	A	A	-	-	M000000	0	1	1	0	0	NA	SM	SM	NA	NA	NA	JC	JC	JC	NA	NA	-	0	NA,NA	anti,~C3'-endo	anti,~C3'-endo	anti,~C3'-endo	NA,NA	NA,NA	-	-	-,-	basepair,stack	-,stack	-,stack	-,-
pdb_00001vy7	3	0.644	0.215	0.938	M011100	-	1.CA.U.1091.	1.CA.A.1092.	1.CA.A.1093.	-	-	-	U	A	A	-	-	M000000	0	1	1	0	0	NA	SM	SM	NA	NA	NA	HC	HC	HC	NA	NA	-	0	NA,NA	anti,~C3'-endo	anti,~C3'-endo	anti,~C3'-endo	NA,NA	NA,NA	-	-	-,-	-,stack	-,-	-,-	-,-
pdb_00001w2b	6	0.62	0.103	1.11	M111111	1.0.C.1862.	1.0.G.1863.	1.0.C.1864.	1.0.A.1865.	1.0.A.1866.	1.0.G.1867.	C	G	C	A	A	G	M000000	1	1	1	1	1	LC	SM	SM	SM	LC	S	HC	HC	HC	HC	S	G,C,A,A	4	anti,~C3'-endo	anti,~C3'-endo	anti,~C3'-endo	anti,~C3'-endo	anti,~C3'-endo	anti,~C3'-endo	G-A,tSH	C-G,cWW	-,-	-,-	-,-	basepair,-	basepair,stack
pdb_00001w2b	6	1.071	0.178	1.361	M111111	1.0.U.1326.	1.0.G.1327.	1.0.A.1328.	1.0.A.1329.	1.0.A.1330.	1.0.A.1331.	U	G	A	A	A	A	M000000	1	1	1	1	1	LC	SM	SM	SM	LC	S	HC	HC	HC	HC	S	G,A,A,A	4	anti,~C3'-endo	anti,~C3'-endo	anti,~C3'-endo	anti,~C3'-endo	anti,~C3'-endo	anti,~C3'-endo	G-A,tSH	U-A,cWW	-,-	-,-	-,-	-,-	basepair,-
pdb_00001w2b	6	1.235	0.206	2.272	M111111	1.0.C.1483.	1.0.G.1484.	1.0.A.1485.	1.0.A.1458.	1.0.A.1459.	1.0.G.1460.	C	G	A	A	A	G	M000000	1	1	-27	1	1	LC	SM	SM	SM	LC	S	IC	IC	IC	IC	S	-	0	anti,~C3'-endo	anti,~C3'-endo	anti,NA	anti,~C3'-endo	anti,~C3'-endo	anti,~C3'-endo	G-A,tSH	C-G,cWW	-,-	-,stack	basepair,stack	-,-	basepair,-
pdb_00001w2b	6	1.384	0.231	2.037	M111111	1.0.U.493.	1.0.C.494.	1.0.A.495.	1.0.G.496.	1.0.A.498.	1.0.G.499.	U	C	A	G	A	G	M000000	1	1	1	2	1	LC	SM	SM	SM	LC	S	HC	HC	HC	HC	S	C,A,G,A,A	5	anti,~C3'-endo	anti,~C3'-endo	anti,~C3'-endo	anti,~C3'-endo	anti,~C3'-endo	anti,~C3'-endo	C-A,tSH	U-G,cWW	-,-	-,-	-,stack	-,-	-,-
pdb_00001w2b	5	0.985	0.197	1.244	M111101	1.0.C.1808.	1.0.G.1809.	1.0.C.1810.	1.0.A.1811.	-	1.0.G.1812.	C	G	C	A	-	G	M000000	1	1	1	0	0	SM	SM	SM	NA	NA	JC	JC	JC	JC	NA	JC	-	0	anti,~C3'-endo	anti,~C3'-endo	anti,~C3'-endo	anti,~C3'-endo	NA,NA	anti,~C3'-endo	-	C-G,cWW	-,stack	-,-	basepair,-	basepair,-	-,-
pdb_00001w2b	5	1.2	0.24	1.746	M101111	1.0.C.2309.	-	1.0.G.2285.	1.0.G.2286.	1.0.C.2287.	1.0.G.2288.	C	-	G	G	C	G	M000000	0	0	1	1	1	NA	NA	SM	SM	SM	HC	NA	HC	HC	HC	HC	-	0	anti,NA	NA,NA	anti,~C3'-endo	anti,~C3'-endo	anti,~C3'-endo	anti,~C3'-endo	-	C-G,cWW	-,stack	-,-	-,stack	-,-	-,-
pdb_00001w2b	5	1.209	0.242	1.336	M110111	1.0.C.2298.	1.0.G.2299.	-	1.0.A.2307.	1.0.U.2308.	1.0.G.2310.	C	G	-	A	U	G	M000000	1	0	0	1	2	LC	NA	NA	SM	LC	S	HC	NA	HC	HC	S	-	0	anti,~C3'-endo	anti,~C3'-endo	NA,NA	anti,~C3'-endo	anti,~C3'-endo	anti,~C3'-endo	G-U,tSH	C-G,cWW	basepair,-	-,stack	-,-	basepair,-	basepair,-
pdb_00001w2b	4	0.87	0.217	1.164	M011110	-	1.0.U.1596.	1.0.A.1597.	1.0.A.1598.	1.0.U.1599.	-	-	U	A	A	U	-	M000000	0	1	1	1	0	NA	SM	SM	SM	NA	NA	HC	HC	HC	HC	NA	G,U,A,A,U	5	NA,NA	anti,~C3'-endo	anti,~C3'-endo	anti,~C3'-endo	anti,~C3'-endo	NA,NA	-	-	-,-	-,stack	basepair,-	-,-	-,-
pdb_00001w2b	4	0.903	0.226	1.011	M011110	-	1.0.U.1170.	1.0.A.1171.	1.0.G.1172.	1.0.A.1173.	-	-	U	A	G	A	-	M000000	0	1	1	1	0	NA	SM	SM	SM	NA	NA	HC	HC	HC	HC	NA	U,A,G,A,A,G,C	7	NA,NA	anti,~C3'-endo	anti,~C3'-endo	anti,~C3'-endo	anti,~C3'-endo	NA,NA	U-A,tSH	-	-,-	-,stack	-,-	-,-	-,stack
pdb_00001w2b	3	0.749	0.25	0.786	M011010	-	1.0.G.1589.	1.0.A.1603.	-	1.0.A.1606.	-	-	G	A	-	A	-	M000000	0	14	0	0	0	NA	SM	NA	NA	NA	NA	IC	IC	NA	IC	NA	-	0	NA,NA	anti,NA	syn,NA	NA,NA	anti,~C3'-endo	NA,NA	G-A,tSH	-	-,-	-,stack	-,stack	-,-	-,stack
pdb_00001wks	5	1.206	0.241	1.566	M110111	1.A.U.6.	1.A.G.7.	-	1.A.A.9.	1.A.A.11.	1.A.A.12.	U	G	-	A	A	A	M000000	1	0	0	2	1	LC	NA	NA	SM	LC	S	HC	NA	HC	HC	S	-	0	anti,~C3'-endo	anti,~C3'-endo	NA,NA	anti,~C3'-endo	anti,~C3'-endo	anti,~C3'-endo	G-A,tSH	U-A,cWW	-,-	-,stack	-,-	-,-	-,-
pdb_00001x8w	6	0.726	0.121	0.846	M111111	1.D.C.322.	1.D.G.323.	1.D.A.324.	1.D.A.325.	1.D.A.326.	1.D.G.327.	C	G	A	A	A	G	M100000	1	1	1	1	1	LC	SM	SM	SM	LC	S	HC	HC	HC	HC	S	G,A,A,A	4	anti,~C3'-endo	anti,~C3'-endo	anti,~C3'-endo	anti,~C3'-endo	anti,~C3'-endo	anti,~C3'-endo	G-A,tSH	C-G,cWW	-,-	-,-	-,stack	-,-	basepair,-
pdb_00001x8w	6	0.899	0.15	1.359	M111111	1.B.C.322.	1.B.G.323.	1.B.A.324.	1.B.A.325.	1.B.A.326.	1.B.G.327.	C	G	A	A	A	G	M000000	1	1	1	1	1	LC	SM	SM	SM	LC	S	HC	HC	HC	HC	S	G,A,A,A	4	anti,~C3'-endo	anti,~C3'-endo	anti,~C3'-endo	anti,~C3'-endo	anti,~C3'-endo	anti,~C3'-endo	G-A,tSH	C-G,cWW	-,-	-,-	-,stack	basepair,-	-,-
pdb_00001x8w	6	0.922	0.154	1.307	M111111	1.A.C.322.	1.A.G.323.	1.A.A.324.	1.A.A.325.	1.A.A.326.	1.A.G.327.	C	G	A	A	A	G	M000000	1	1	1	1	1	LC	SM	SM	SM	LC	S	HC	HC	HC	HC	S	G,A,A,A	4	anti,~C3'-endo	anti,~C3'-endo	anti,~C3'-endo	anti,~C3'-endo	anti,~C3'-endo	anti,~C3'-endo	G-A,tSH	C-G,cWW	-,-	-,-	-,stack	-,-	basepair,-
pdb_00001x8w	6	0.937	0.156	1.248	M111111	1.A.G.149.	1.A.G.150.	1.A.A.151.	1.A.A.152.	1.A.A.153.	1.A.C.154.	G	G	A	A	A	C	M000000	1	1	1	1	1	LC	SM	SM	SM	LC	S	HC	HC	HC	HC	S	G,A,A,A	4	anti,~C3'-endo	anti,~C3'-endo	anti,~C3'-endo	anti,~C3'-endo	anti,~C3'-endo	anti,~C3'-endo	G-A,tSH	G-C,cWW	-,-	-,-	basepair,stack	-,-	basepair,-
pdb_00001x8w	6	0.938	0.156	1.341	M111111	1.B.G.234.	1.B.G.235.	1.B.A.236.	1.B.G.237.	1.B.A.238.	1.B.C.240.	G	G	A	G	A	C	M000000	1	1	1	1	1	LC	SM	SM	SM	LC	S	HC	HC	HC	HC	S	G,A,G,A	4	anti,~C3'-endo	anti,~C3'-endo	anti,~C3'-endo	anti,~C3'-endo	anti,~C3'-endo	anti,~C3'-endo	G-A,tSH	G-C,cWW	-,-	-,-	-,-	basepair,-	basepair,-
pdb_00001x8w	6	0.943	0.157	1.378	M111111	1.C.C.322.	1.C.G.323.	1.C.A.324.	1.C.A.325.	1.C.A.326.	1.C.G.327.	C	G	A	A	A	G	M011000	1	1	1	1	1	LC	SM	SM	SM	LC	S	HC	HC	HC	HC	S	G,A,A,A	4	anti,~C3'-endo	anti,~C3'-endo	anti,~C3'-endo	anti,~C3'-endo	anti,~C3'-endo	anti,~C3'-endo	G-A,tSH	C-G,cWW	-,-	-,-	-,-	-,-	-,-
pdb_00001x8w	6	0.959	0.16	1.295	M111111	1.C.G.234.	1.C.G.235.	1.C.A.236.	1.C.G.237.	1.C.A.238.	1.C.C.240.	G	G	A	G	A	C	M000000	1	1	1	1	1	LC	SM	SM	SM	LC	S	HC	HC	HC	HC	S	G,A,G,A	4	anti,~C3'-endo	anti,~C3'-endo	anti,~C3'-endo	anti,~C3'-endo	anti,~C3'-endo	anti,~C3'-endo	G-A,tSH	G-C,cWW	-,-	-,-	-,-	basepair,-	basepair,-
pdb_00001x8w	6	0.977	0.163	1.299	M111111	1.C.G.149.	1.C.G.150.	1.C.A.151.	1.C.A.152.	1.C.A.153.	1.C.C.154.	G	G	A	A	A	C	M000000	1	1	1	1	1	LC	SM	SM	SM	LC	S	HC	HC	HC	HC	S	G,A,A,A	4	anti,~C3'-endo	anti,~C3'-endo	anti,~C3'-endo	anti,~C3'-endo	anti,~C3'-endo	anti,~C3'-endo	G-A,tSH	G-C,cWW	-,-	-,-	basepair,stack	-,-	basepair,-
pdb_00001x8w	6	0.984	0.164	1.266	M111111	1.D.G.149.	1.D.G.150.	1.D.A.151.	1.D.A.152.	1.D.A.153.	1.D.C.154.	G	G	A	A	A	C	M000000	1	1	1	1	1	LC	SM	SM	SM	LC	S	HC	HC	HC	HC	S	G,A,A,A	4	anti,~C3'-endo	anti,~C3'-endo	anti,~C3'-endo	anti,~C3'-endo	anti,~C3'-endo	anti,~C3'-endo	-	G-C,cWW	-,-	-,-	basepair,stack	-,-	basepair,-
pdb_00001x8w	6	0.991	0.165	1.245	M111111	1.B.G.149.	1.B.G.150.	1.B.A.151.	1.B.A.152.	1.B.A.153.	1.B.C.154.	G	G	A	A	A	C	M000010	1	1	1	1	1	LC	SM	SM	SM	LC	S	HC	HC	HC	HC	S	G,A,A,A	4	anti,~C3'-endo	anti,~C3'-endo	anti,~C3'-endo	anti,~C3'-endo	anti,~C3'-endo	anti,~C3'-endo	-	G-C,cWW	-,-	-,-	basepair,stack	basepair,-	basepair,-
pdb_00001x8w	6	0.992	0.165	1.279	M111111	1.D.G.234.	1.D.G.235.	1.D.A.236.	1.D.G.237.	1.D.A.238.	1.D.C.240.	G	G	A	G	A	C	M000000	1	1	1	1	1	LC	SM	SM	SM	LC	S	HC	HC	HC	HC	S	G,A,G,A	4	anti,~C3'-endo	anti,~C3'-endo	anti,~C3'-endo	anti,~C3'-endo	anti,~C3'-endo	anti,~C3'-endo	G-A,tSH	G-C,cWW	-,-	-,-	-,-	basepair,-	-,-
pdb_00001x8w	6	1.346	0.224	1.755	M111111	1.A.G.234.	1.A.G.235.	1.A.A.236.	1.A.G.237.	1.A.A.238.	1.A.C.240.	G	G	A	G	A	C	M000000	1	1	1	1	1	LC	SM	SM	SM	LC	S	HC	HC	HC	HC	S	G,A,G,A	4	anti,~C3'-endo	anti,~C3'-endo	anti,~C3'-endo	anti,~C3'-endo	anti,~C3'-endo	anti,~C3'-endo	-	G-C,cWW	-,-	-,-	-,-	basepair,-	basepair,-
pdb_00001xbp	6	0.986	0.164	1.771	M111111	1.0.C.2637.	1.0.G.2638.	1.0.A.2639.	1.0.G.2640.	1.0.A.2641.	1.0.G.2642.	C	G	A	G	A	G	M000100	1	1	1	1	1	SM	SM	SM	SM	SM	HC	HC	HC	HC	HC	HC	U,A,G,U,A,C,G,A,G,A,G,G,A,C,C	15	anti,~C3'-endo	anti,~C3'-endo	anti,~C3'-endo	anti,~C3'-endo	anti,~C3'-endo	anti,~C3'-endo	-	C-G,cWW	-,stack	-,-	-,-	-,-	basepair,-
pdb_00001xbp	6	1.062	0.177	1.395	M111111	1.0.A.2831.	1.0.G.2832.	1.0.C.2833.	1.0.A.2834.	1.0.A.2835.	1.0.U.2836.	A	G	C	A	A	U	M000000	1	1	1	1	1	SM	SM	SM	SM	SM	HC	HC	HC	HC	HC	HC	U,A,G,C,A,A,U,G	8	anti,~C3'-endo	anti,~C3'-endo	anti,~C3'-endo	anti,~C3'-endo	anti,~C3'-endo	anti,~C3'-endo	-	A-U,cWW	-,stack	-,-	-,-	basepair,-	basepair,-
pdb_00001xbp	6	1.301	0.217	1.931	M111111	1.0.C.982.	1.0.G.983.	1.0.A.832.	1.0.A.833.	1.0.A.834.	1.0.G.957.	C	G	A	A	A	G	M000000	1	-151	1	1	123	LC	SM	SM	SM	LC	S	JC	JC	JC	JC	S	-	0	anti,~C3'-endo	anti,~C3'-endo	anti,~C3'-endo	anti,~C3'-endo	anti,~C3'-endo	anti,~C3'-endo	G-A,tSH	C-G,cWW	-,-	basepair,-	basepair,stack	-,-	-,-
pdb_00001xbp	6	1.423	0.237	2.449	M111111	1.0.U.2335.	1.0.G.2336.	1.0.A.2337.	1.0.C.2338.	1.0.A.2339.	1.0.C.2340.	U	G	A	C	A	C	M000000	1	1	1	1	1	SM	SM	SM	SM	SM	HC	HC	HC	HC	HC	HC	U,G,A,C,A,C	6	anti,~C3'-endo	anti,~C3'-endo	anti,~C3'-endo	anti,~C3'-endo	anti,~C3'-endo	anti,~C3'-endo	-	U-C,tW.	-,-	-,-	-,-	basepair,-	-,-
pdb_00001xbp	6	1.434	0.239	1.829	M111111	1.0.C.1235.	1.0.G.1236.	1.0.G.1237.	1.0.A.1238.	1.0.A.1239.	1.0.G.1240.	C	G	G	A	A	G	M000000	1	1	1	1	1	LC	SM	SM	SM	LC	S	HC	HC	HC	HC	S	G,G,A,A	4	anti,~C3'-endo	anti,~C3'-endo	anti,~C3'-endo	anti,~C3'-endo	anti,~C3'-endo	anti,~C3'-endo	-	C-G,cWW	-,-	-,-	-,-	basepair,-	basepair,-
pdb_00001xbp	5	0.698	0.14	1.21	M110111	1.0.C.223.	1.0.G.224.	-	1.0.G.227.	1.0.A.228.	1.0.G.229.	C	G	-	G	A	G	M000000	1	0	0	1	1	LC	NA	NA	SM	LC	S	HC	NA	HC	HC	S	-	0	anti,~C3'-endo	anti,~C3'-endo	NA,NA	anti,~C3'-endo	anti,~C3'-endo	anti,~C3'-endo	-	C-G,cWW	-,-	-,-	-,-	basepair,-	-,-
pdb_00001xbp	5	1.138	0.228	1.471	M111110	1.0.C.2383.	1.0.G.2384.	1.0.G.2388.	1.0.G.2389.	1.0.A.2390.	-	C	G	G	G	A	-	M000000	1	4	1	1	0	LC	LC	SM	LC	NA	SJP	HPJP	SHP	SHP	HP	NA	-	0	anti,~C3'-endo	anti,~C3'-endo	anti,~C3'-endo	anti,~C3'-endo	anti,~C3'-endo	NA,NA	-	-	basepair,-	basepair,-	basepair,-	basepair,-	basepair,stack
pdb_00001xbp	5	1.148	0.23	1.449	M110111	1.0.C.114.	1.0.G.115.	-	1.0.A.51.	1.0.A.52.	1.0.G.53.	C	G	-	A	A	G	M000000	1	0	0	1	1	LC	NA	NA	SM	LC	S	JC	NA	JC	JC	S	-	0	anti,~C3'-endo	anti,~C3'-endo	NA,NA	anti,~C3'-endo	anti,~C3'-endo	anti,~C3'-endo	G-A,tSH	C-G,cWW	-,-	-,-	-,-	-,-	-,-
pdb_00001xbp	5	1.249	0.25	2.044	M101111	1.0.C.2383.	-	1.0.G.2389.	1.0.A.2390.	1.0.A.2391.	1.0.G.2392.	C	-	G	A	A	G	M000000	0	0	1	1	1	NA	NA	LC	SM	LC	SJP	NA	SHP	HP	HP	S	-	0	anti,~C3'-endo	NA,NA	anti,~C3'-endo	anti,~C3'-endo	anti,~C3'-endo	anti,~C3'-endo	-	C-G,cWW	-,stack	-,-	basepair,-	basepair,-	basepair,-
pdb_00001xbp	5	1.25	0.25	1.586	M110111	1.0.C.629.	1.0.G.630.	-	1.0.U.617.	1.0.A.618.	1.0.A.619.	C	G	-	U	A	A	M000000	1	0	0	1	1	LC	NA	NA	SM	SM	S	IC	NA	IC	IC	IC	-	0	anti,~C3'-endo	anti,~C3'-endo	NA,NA	anti,~C3'-endo	anti,~C3'-endo	anti,~C3'-endo	G-A,tSH	-	basepair,-	-,-	-,-	basepair,stack	basepair,-
pdb_00001xbp	3	0.673	0.224	0.756	M011100	-	1.0.G.1296.	1.0.A.1297.	1.0.G.1298.	-	-	-	G	A	G	-	-	M000000	0	1	1	0	0	NA	SM	SM	NA	NA	NA	HC	HC	HC	NA	NA	-	0	NA,NA	anti,~C3'-endo	anti,~C3'-endo	anti,~C3'-endo	NA,NA	NA,NA	-	-	-,-	basepair,stack	-,stack	-,-	-,-
pdb_00001xbp	3	0.74	0.247	0.958	M011100	-	1.0.U.1077.	1.0.A.1078.	1.0.G.1079.	-	-	-	U	A	G	-	-	M000000	0	1	1	0	0	NA	SM	SM	NA	NA	NA	HC	HC	HC	NA	NA	-	0	NA,NA	anti,~C3'-endo	anti,~C3'-endo	anti,~C3'-endo	NA,NA	NA,NA	-	-	-,-	-,stack	-,-	-,-	-,-
pdb_00001xjr	4	0.707	0.177	0.937	M011110	-	1.A.G.22.	1.A.A.23.	1.A.G.24.	1.A.A.26.	-	-	G	A	G	A	-	M000010	0	1	1	2	0	NA	SM	SM	SM	NA	NA	HC	HC	HC	HC	NA	G,A,G,U,A	5	NA,NA	anti,~C3'-endo	anti,~C3'-endo	anti,~C3'-endo	anti,~C3'-endo	NA,NA	G-A,tSH	-	-,-	-,stack	-,-	-,-	-,stack
pdb_00001xmo	6	1.434	0.239	2.249	M111111	1.A.C.689.	1.A.G.690.	1.A.A.695.	1.A.A.696.	1.A.U.697.	1.A.G.698.	C	G	A	A	U	G	M000000	1	5	1	1	1	LC	SM	SM	SM	LC	S	HC	HC	HC	HC	S	G,G,U,G,A,A,A,U	8	anti,~C3'-endo	anti,~C3'-endo	anti,~C3'-endo	anti,~C3'-endo	anti,~C3'-endo	anti,~C3'-endo	G-U,tSH	C-G,cWW	-,-	-,stack	basepair,stack	basepair,-	-,-
pdb_00001xmo	5	1.22	0.244	1.916	M101111	1.A.G.476.	-	1.A.A.452.	1.A.A.453.	1.A.C.454.	1.A.C.455.	G	-	A	A	C	C	M000000	0	0	1	1	1	NA	NA	SM	SM	SM	HC	NA	HC	HC	HC	HC	-	0	anti,~C3'-endo	NA,NA	anti,~C2'-endo	anti,~C3'-endo	anti,~C3'-endo	anti,~C3'-endo	-	G-C,cHW	-,-	-,-	basepair,-	-,-	-,-
pdb_00001xmq	5	1.238	0.248	1.538	M101111	1.A.G.409.	-	1.A.A.430.	1.A.A.431.	1.A.A.432.	1.A.C.433.	G	-	A	A	A	C	M000000	0	0	1	1	1	NA	NA	SM	SM	LC	S	NA	HC	HC	HC	S	-	0	anti,~C3'-endo	NA,NA	anti,~C3'-endo	anti,~C3'-endo	anti,~C3'-endo	anti,~C3'-endo	-	G-C,cWW	-,stack	-,-	-,stack	basepair,-	basepair,-
pdb_00001xnq	5	1.232	0.246	1.475	M101111	1.A.G.993.	-	1.A.G.1042.	1.A.C.1043.	1.A.A.1044.	1.A.C.1045.	G	-	G	C	A	C	M000000	0	0	1	1	1	NA	NA	SM	SM	LC	JC	NA	S	S	S	JC	-	0	syn,~C3'-endo	NA,NA	anti,~C3'-endo	anti,~C3'-endo	anti,~C3'-endo	anti,~C3'-endo	-	G-C,cWW	basepair,stack	-,-	basepair,-	basepair,-	basepair,-
pdb_00001y0q	6	0.868	0.145	1.255	M111111	1.A.A.101.	1.A.G.102.	1.A.U.103.	1.A.A.104.	1.A.A.105.	1.A.U.106.	A	G	U	A	A	U	M001111	1	1	1	1	1	LC	SM	SM	SM	LC	S	HC	HC	HC	HC	S	G,U,A,A	4	anti,~C3'-endo	anti,~C3'-endo	anti,~C3'-endo	anti,~C3'-endo	anti,~C3'-endo	anti,~C3'-endo	G-A,tSH	A-U,cWW	-,-	-,-	-,-	-,-	-,-
pdb_00001y0q	6	0.976	0.163	1.26	M111111	1.A.G.204.	1.A.G.205.	1.A.A.206.	1.A.A.207.	1.A.A.208.	1.A.C.209.	G	G	A	A	A	C	M000010	1	1	1	1	1	LC	SM	SM	SM	LC	S	HC	HC	HC	HC	S	G,A,A,A	4	anti,~C3'-endo	anti,~C3'-endo	anti,~C3'-endo	anti,~C3'-endo	anti,~C3'-endo	anti,~C3'-endo	G-A,tSH	G-C,cWW	-,-	-,-	-,-	-,-	-,-
pdb_00001y0q	6	1.226	0.204	1.681	M111111	1.A.A.21.	1.A.G.22.	1.A.U.23.	1.A.A.24.	1.A.A.25.	1.A.U.26.	A	G	U	A	A	U	M100000	1	1	1	1	1	LC	SM	SM	SM	LC	S	HC	HC	HC	HC	S	G,U,A,A	4	anti,~C3'-endo	anti,~C3'-endo	anti,~C3'-endo	anti,~C3'-endo	anti,~C3'-endo	anti,~C3'-endo	G-A,tSH	A-U,cWW	-,-	-,-	-,stack	basepair,-	basepair,-
pdb_00001y0q	5	0.976	0.195	1.282	M111110	1.A.G.226.	1.A.U.227.	1.A.A.228.	1.A.A.229.	1.A.C.230.	-	G	U	A	A	C	-	M001110	1	1	1	1	0	SM	SM	LC	SM	NA	HPJP	HPJP	HPJP	SHP	SHP	NA	-	0	anti,~C3'-endo	anti,~C3'-endo	anti,~C3'-endo	anti,~C3'-endo	anti,~C3'-endo	NA,NA	U-C,tSH	-	-,stack	-,-	-,-	basepair,-	basepair,-
pdb_00001y69	6	0.743	0.124	0.852	M111111	1.0.C.2637.	1.0.G.2638.	1.0.A.2639.	1.0.G.2640.	1.0.A.2641.	1.0.G.2642.	C	G	A	G	A	G	M000110	1	1	1	1	1	SM	SM	SM	SM	SM	HC	HC	HC	HC	HC	HC	U,A,G,U,A,C,G,A,G,A,G,G,A,C,C	15	anti,~C3'-endo	anti,~C3'-endo	anti,~C3'-endo	anti,~C3'-endo	anti,~C3'-endo	anti,~C3'-endo	G-A,tSH	C-G,cWW	-,stack	-,-	-,-	-,-	basepair,-
pdb_00001y69	6	0.818	0.136	1.184	M111111	1.0.G.2353.	1.0.G.2354.	1.0.A.2355.	1.0.A.2356.	1.0.A.2357.	1.0.C.2358.	G	G	A	A	A	C	M000000	1	1	1	1	1	LC	SM	SM	SM	LC	S	HC	HC	HC	HC	S	G,A,A,A	4	anti,~C3'-endo	anti,~C3'-endo	anti,~C3'-endo	anti,~C3'-endo	anti,~C3'-endo	anti,~C3'-endo	G-A,tSH	G-C,cWW	-,-	-,-	-,-	-,-	-,-
pdb_00001y69	6	0.918	0.153	1.51	M111111	1.9.C.88.	1.9.G.89.	1.9.C.90.	1.9.A.91.	1.9.G.92.	1.9.G.93.	C	G	C	A	G	G	M000000	1	1	1	1	1	LC	SM	SM	SM	LC	S	HC	HC	HC	HC	S	G,C,A,G	4	anti,~C3'-endo	anti,~C3'-endo	anti,~C3'-endo	anti,~C3'-endo	anti,~C3'-endo	anti,~C3'-endo	-	C-G,cWW	-,-	-,-	-,-	-,-	-,-
pdb_00001y69	6	1.304	0.217	1.98	M111111	1.0.U.486.	1.0.G.487.	1.0.A.488.	1.0.A.489.	1.0.A.491.	1.0.A.490.	U	G	A	A	A	A	M000000	1	1	1	2	-1	SM	SM	SM	SM	SM	JCJP	JCJP	JCJP	JCJP	JCJP	JCJP	-	0	anti,~C3'-endo	anti,~C3'-endo	anti,~C3'-endo	anti,~C3'-endo	anti,~C3'-endo	anti,~C3'-endo	G-A,tSH	-	-,-	-,-	basepair,stack	-,-	basepair,-
pdb_00001y69	6	1.352	0.225	1.663	M111111	1.0.G.1184.	1.0.C.1185.	1.0.G.1186.	1.0.A.1187.	1.0.A.1188.	1.0.G.1189.	G	C	G	A	A	G	M000000	1	1	1	1	1	SM	LC	SM	SM	LC	S	S	HC	HC	HC	S	-	0	anti,~C3'-endo	anti,~C3'-endo	anti,~C3'-endo	anti,~C3'-endo	anti,~C3'-endo	anti,~C3'-endo	-	-	basepair,-	-,-	-,-	-,-	-,-
pdb_00001y69	6	1.377	0.23	2.031	M111111	1.0.C.982.	1.0.G.983.	1.0.A.832.	1.0.A.833.	1.0.A.834.	1.0.G.957.	C	G	A	A	A	G	M000000	1	-151	1	1	123	LC	SM	SM	SM	LC	S	JC	JC	JC	JC	S	-	0	anti,~C3'-endo	anti,~C3'-endo	anti,~C3'-endo	anti,~C3'-endo	anti,~C3'-endo	anti,~C3'-endo	G-A,tSH	C-G,cWW	-,-	basepair,stack	basepair,stack	-,-	-,-
pdb_00001y69	6	1.418	0.236	1.997	M111111	1.0.C.2530.	1.0.U.2531.	1.0.G.2532.	1.0.U.2533.	1.0.C.2535.	1.0.G.2536.	C	U	G	U	C	G	M000000	1	1	1	2	1	LC	SM	SM	SM	LC	S	HC	HC	HC	HC	S	U,G,U,U,C	5	anti,~C3'-endo	anti,~C3'-endo	anti,~C3'-endo	anti,~C3'-endo	anti,~C3'-endo	anti,~C3'-endo	U-C,tWH	C-G,cWW	-,-	-,-	basepair,-	-,-	basepair,-
pdb_00001y69	6	1.43	0.238	2.015	M111111	1.0.U.1276.	1.0.G.1277.	1.0.A.1996.	1.0.A.1997.	1.0.A.1998.	1.0.U.1999.	U	G	A	A	A	U	M000000	1	719	1	1	1	SM	SM	SM	SM	SM	JP	JP	JP	JP	JP	JP	-	0	anti,~C3'-endo	anti,~C3'-endo	anti,~C3'-endo	anti,~C3'-endo	anti,~C3'-endo	anti,~C3'-endo	G-A,tSH	U-U,cWW	-,stack	-,-	basepair,-	basepair,-	-,-
pdb_00001y69	6	1.435	0.239	2.419	M111111	1.0.U.2335.	1.0.G.2336.	1.0.A.2337.	1.0.C.2338.	1.0.A.2339.	1.0.C.2340.	U	G	A	C	A	C	M000000	1	1	1	1	1	SM	SM	SM	SM	SM	HC	HC	HC	HC	HC	HC	U,G,A,C,A,C	6	anti,~C3'-endo	anti,~C3'-endo	anti,~C3'-endo	anti,~C3'-endo	anti,~C3'-endo	anti,~C3'-endo	-	U-C,tWW	-,stack	-,-	-,-	basepair,-	-,-
pdb_00001y69	6	1.477	0.246	2.426	M111111	1.0.G.1035.	1.0.C.1145.	1.0.G.1146.	1.0.G.1147.	1.0.G.1148.	1.0.G.1149.	G	C	G	G	G	G	M000000	110	1	1	1	1	SM	LC	SM	SM	LC	IP	IP	SIP	SIP	SIP	IP	-	0	anti,~C3'-endo	anti,~C3'-endo	anti,~C3'-endo	anti,~C3'-endo	anti,~C3'-endo	anti,~C3'-endo	-	-	basepair,stack	-,-	basepair,-	basepair,-	basepair,-
pdb_00001y69	6	1.48	0.247	2.019	M111111	1.0.C.1797.	1.0.G.1798.	1.0.A.1799.	1.0.A.1800.	1.0.A.1802.	1.0.G.1803.	C	G	A	A	A	G	M000000	1	1	1	2	1	LC	SM	SM	SM	LC	S	HC	HC	HC	HC	S	G,A,A,C,A	5	anti,~C3'-endo	anti,~C3'-endo	anti,~C3'-endo	anti,~C3'-endo	anti,~C3'-endo	anti,~C3'-endo	G-A,tSH	C-G,cWW	-,-	-,-	-,-	basepair,-	-,-
pdb_00001y69	5	0.522	0.104	0.565	M110111	1.0.C.223.	1.0.G.224.	-	1.0.G.227.	1.0.A.228.	1.0.G.229.	C	G	-	G	A	G	M000000	1	0	0	1	1	LC	NA	NA	SM	LC	S	HC	NA	HC	HC	S	-	0	anti,~C3'-endo	anti,~C3'-endo	NA,NA	anti,~C3'-endo	anti,~C3'-endo	anti,~C3'-endo	-	C-G,cWW	basepair,-	-,-	-,-	basepair,-	basepair,-
pdb_00001y69	5	1.067	0.213	1.376	M110111	1.0.C.629.	1.0.G.630.	-	1.0.U.617.	1.0.A.618.	1.0.A.619.	C	G	-	U	A	A	M000000	1	0	0	1	1	SM	NA	NA	SM	SM	JC	JC	NA	JC	JC	JC	-	0	anti,~C3'-endo	anti,~C3'-endo	NA,NA	anti,~C3'-endo	anti,~C3'-endo	anti,~C3'-endo	G-A,tSH	-	basepair,stack	-,-	-,-	-,stack	basepair,-
pdb_00001y69	5	1.105	0.221	1.654	M110111	1.0.C.1135.	1.0.G.1136.	-	1.0.A.1039.	1.0.A.1040.	1.0.G.1041.	C	G	-	A	A	G	M000000	1	0	0	1	1	LC	NA	NA	SM	LC	S	IP	NA	IP	IP	S	-	0	anti,~C3'-endo	anti,~C3'-endo	NA,NA	anti,~C3'-endo	anti,~C3'-endo	anti,~C3'-endo	G-A,tSH	C-G,cWW	-,-	-,-	-,-	basepair,stack	-,-
pdb_00001y69	5	1.249	0.25	1.707	M111011	1.0.C.1376.	1.0.G.1377.	1.0.A.1378.	-	1.0.C.1380.	1.0.G.1381.	C	G	A	-	C	G	M000000	1	1	0	0	1	LC	SM	NA	NA	LC	S	HC	HC	NA	HC	S	-	0	anti,~C3'-endo	anti,~C3'-endo	anti,~C3'-endo	NA,NA	anti,~C3'-endo	anti,~C3'-endo	-	C-G,cWW	-,-	-,-	-,stack	-,-	-,stack
pdb_00001y69	4	0.948	0.237	1.238	M011110	-	1.0.C.1094.	1.0.A.1095.	1.0.A.1096.	1.0.A.1097.	-	-	C	A	A	A	-	M000000	0	1	1	1	0	NA	SM	SM	SM	NA	NA	JC	JC	JC	JC	NA	-	0	NA,NA	anti,~C3'-endo	anti,~C3'-endo	anti,~C3'-endo	anti,~C3'-endo	NA,NA	-	-	-,-	-,stack	-,-	-,-	basepair,stack
pdb_00001y69	3	0.539	0.18	0.701	M010110	-	1.0.G.967.	-	1.0.A.970.	1.0.A.971.	-	-	G	-	A	A	-	M000000	0	0	0	1	0	NA	NA	NA	SM	NA	NA	HC	NA	HC	HC	NA	-	0	NA,NA	anti,~C3'-endo	NA,NA	anti,~C3'-endo	anti,~C3'-endo	NA,NA	G-A,tSH	-	-,-	-,stack	-,-	-,-	-,stack
pdb_00001yij	4	0.948	0.237	1.22	M011110	-	1.0.U.1198.	1.0.A.1199.	1.0.A.1200.	1.0.C.1201.	-	-	U	A	A	C	-	M000000	0	1	1	1	0	NA	SM	SM	SM	NA	NA	HC	HC	HC	HC	NA	G,U,A,A,C,A	6	NA,NA	anti,~C3'-endo	anti,~C3'-endo	anti,~C3'-endo	anti,~C3'-endo	NA,NA	U-C,tSH	-	-,-	-,stack	-,-	basepair,-	-,stack
pdb_00001yit	3	0.607	0.202	0.931	M011100	-	1.0.U.392.	1.0.G.393.	1.0.G.394.	-	-	-	U	G	G	-	-	M000000	0	1	1	0	0	NA	SM	SM	NA	NA	NA	HC	HC	HC	NA	NA	-	0	NA,NA	anti,~C3'-endo	anti,~C3'-endo	anti,~C3'-endo	NA,NA	NA,NA	-	-	-,-	-,stack	basepair,-	-,stack	-,-
pdb_00001yj9	5	1.216	0.243	1.898	M111101	1.0.U.391.	1.0.U.392.	1.0.G.393.	1.0.G.394.	-	1.0.U.398.	U	U	G	G	-	U	M000000	1	1	1	0	0	SM	SM	SM	NA	NA	HC	HC	HC	HC	NA	HC	-	0	anti,~C3'-endo	anti,~C3'-endo	anti,~C3'-endo	anti,~C3'-endo	NA,NA	anti,~C3'-endo	-	U-U,cWW	-,stack	-,-	-,-	-,-	-,-
pdb_00001yj9	5	1.242	0.248	1.683	M111110	1.0.G.1197.	1.0.U.1198.	1.0.A.1199.	1.0.A.1200.	1.0.C.1201.	-	G	U	A	A	C	-	M000000	1	1	1	1	0	SM	SM	SM	SM	NA	HC	HC	HC	HC	HC	NA	G,U,A,A,C,A	6	anti,~C3'-endo	anti,~C3'-endo	anti,~C3'-endo	anti,~C3'-endo	anti,~C3'-endo	NA,NA	U-C,tSH	-	basepair,stack	-,-	-,-	-,-	-,stack
pdb_00001yjn	6	0.591	0.098	0.911	M111111	1.0.C.1793.	1.0.G.1794.	1.0.G.1795.	1.0.A.1796.	1.0.A.1797.	1.0.G.1799.	C	G	G	A	A	G	M000000	1	1	1	1	2	LC	SM	SM	SM	LC	S	HC	HC	HC	HC	S	G,G,A,A,C	5	anti,~C3'-endo	anti,~C3'-endo	anti,~C3'-endo	anti,~C3'-endo	anti,~C3'-endo	anti,~C3'-endo	G-A,tSH	C-G,cWW	-,-	-,-	-,-	-,-	-,-
pdb_00001yjn	5	1.222	0.244	1.878	M111101	1.0.U.391.	1.0.U.392.	1.0.G.393.	1.0.G.394.	-	1.0.U.398.	U	U	G	G	-	U	M000000	1	1	1	0	0	SM	SM	SM	NA	NA	HC	HC	HC	HC	NA	HC	-	0	anti,~C3'-endo	anti,~C3'-endo	anti,~C3'-endo	anti,~C3'-endo	NA,NA	anti,~C3'-endo	-	U-U,cWW	-,stack	-,-	basepair,-	-,-	-,-
pdb_00001yjn	3	0.607	0.202	0.947	M011100	-	1.0.U.1198.	1.0.A.1199.	1.0.A.1200.	-	-	-	U	A	A	-	-	M000000	0	1	1	0	0	NA	SM	SM	NA	NA	NA	HC	HC	HC	NA	NA	-	0	NA,NA	anti,~C3'-endo	anti,~C3'-endo	anti,~C3'-endo	NA,NA	NA,NA	-	-	-,-	basepair,stack	-,-	basepair,stack	-,-
pdb_00001yjw	6	1.475	0.246	2.863	M111111	1.0.U.481.	1.0.G.482.	1.0.C.483.	1.0.A.484.	1.0.A.486.	1.0.A.485.	U	G	C	A	A	A	M000000	1	1	1	2	-1	SM	SM	SM	SM	SM	JCJP	JCJP	JCJP	JCJP	JCJP	JCJP	-	0	anti,~C3'-endo	anti,~C3'-endo	anti,~C3'-endo	anti,~C3'-endo	anti,~C3'-endo	anti,~C2'-endo	G-A,tSH	U-A,tWH	-,-	-,-	basepair,stack	basepair,-	basepair,-
pdb_00001yn1	5	1.222	0.244	1.729	M111110	1.A.U.695.	1.A.U.696.	1.A.G.697.	1.A.A.698.	1.A.C.699.	-	U	U	G	A	C	-	M000000	1	1	1	1	0	LC	SM	SM	SM	NA	S	HC	HC	HC	HC	NA	U,G,A,C,U	5	anti,~C3'-endo	anti,~C3'-endo	anti,~C3'-endo	anti,~C3'-endo	anti,~C3'-endo	NA,NA	U-C,tSH	-	basepair,-	-,-	-,-	-,-	-,stack
pdb_00001yn2	4	0.969	0.242	1.081	M011110	-	1.A.U.696.	1.A.G.697.	1.A.A.698.	1.A.C.699.	-	-	U	G	A	C	-	M000000	0	1	1	1	0	NA	SM	SM	SM	NA	NA	HC	HC	HC	HC	NA	U,G,A,C,U	5	NA,NA	anti,~C3'-endo	anti,~C3'-endo	anti,~C3'-endo	anti,~C3'-endo	NA,NA	-	-	-,-	-,stack	-,-	-,-	-,stack
pdb_00001ysh	6	0.664	0.111	1.237	M111111	1.A.C.804.	1.A.G.805.	1.A.A.806.	1.A.A.807.	1.A.A.808.	1.A.G.809.	C	G	A	A	A	G	M000000	1	1	1	1	1	LC	SM	SM	SM	LC	S	HC	HC	HC	HC	S	G,A,A,A	4	anti,~C3'-endo	anti,~C3'-endo	anti,~C3'-endo	anti,~C3'-endo	anti,~C3'-endo	anti,~C3'-endo	G-A,tSH	C-G,cWW	-,-	-,-	-,-	-,-	-,-
pdb_00001ysh	6	0.905	0.151	1.588	M111111	1.B.C.726.	1.B.G.727.	1.B.A.728.	1.B.A.729.	1.B.G.730.	1.B.G.731.	C	G	A	A	G	G	M000000	1	1	1	1	1	LC	SM	SM	SM	LC	S	HC	HC	HC	HC	S	G,A,A,G	4	anti,~C3'-endo	anti,~C3'-endo	anti,~C3'-endo	anti,~C3'-endo	anti,~C3'-endo	anti,~C3'-endo	G-G,tSH	C-G,cWW	-,-	-,-	-,-	-,-	-,-
pdb_00001ysh	6	1.48	0.247	2.41	M111111	1.B.C.689.	1.B.G.690.	1.B.A.695.	1.B.A.696.	1.B.U.697.	1.B.G.698.	C	G	A	A	U	G	M000000	1	5	1	1	1	LC	SM	SM	SM	LC	S	HC	HC	HC	HC	S	G,G,U,G,A,A,A,U	8	anti,~C3'-endo	anti,~C3'-endo	anti,~C3'-endo	anti,~C3'-endo	anti,~C3'-endo	anti,~C3'-endo	G-U,tSH	C-G,cWW	-,-	-,stack	-,stack	basepair,-	-,-
pdb_00001ysh	5	1.228	0.246	1.679	M111110	1.F.G.1595.	1.F.U.1596.	1.F.A.1597.	1.F.A.1598.	1.F.U.1599.	-	G	U	A	A	U	-	M000000	1	1	1	1	0	SM	SM	SM	SM	NA	HC	HC	HC	HC	HC	NA	G,U,A,A,U	5	anti,~C3'-endo	anti,~C3'-endo	anti,~C3'-endo	anti,~C3'-endo	anti,~C3'-endo	NA,NA	-	-	-,stack	-,-	-,-	-,-	-,-
pdb_00001ysh	4	0.938	0.234	1.318	M011110	-	1.B.G.691.	1.B.A.694.	1.B.A.695.	1.B.A.696.	-	-	G	A	A	A	-	M000000	0	3	1	1	0	NA	SM	SM	SM	NA	NA	HC	HC	HC	HC	NA	G,G,U,G,A,A,A,U	8	NA,NA	anti,~C3'-endo	anti,~C3'-endo	anti,~C3'-endo	anti,~C3'-endo	NA,NA	G-A,tSH	-	-,-	-,stack	-,stack	-,-	-,stack
pdb_00001ysh	3	0.608	0.203	1.023	M011100	-	1.B.U.692.	1.B.G.693.	1.B.A.694.	-	-	-	U	G	A	-	-	M000000	0	1	1	0	0	NA	SM	SM	NA	NA	NA	HC	HC	HC	NA	NA	-	0	NA,NA	anti,~C3'-endo	anti,~C3'-endo	anti,~C3'-endo	NA,NA	NA,NA	-	-	-,-	-,stack	-,-	-,stack	-,-
pdb_00001ysv	3	0.677	0.226	0.768	M010110	-	1.A.G.12.	-	1.A.A.15.	1.A.A.16.	-	-	G	-	A	A	-	M000000	0	0	0	1	0	NA	NA	NA	SM	NA	NA	HC	NA	HC	HC	NA	-	0	NA,NA	anti,~C3'-endo	NA,NA	anti,~C3'-endo	anti,~C3'-endo	NA,NA	G-A,tSH	-	-,-	-,stack	-,-	-,stack	-,stack
pdb_00001z43	6	0.748	0.125	1.083	M111111	1.A.C.208.	1.A.G.209.	1.A.G.210.	1.A.A.211.	1.A.A.212.	1.A.G.213.	C	G	G	A	A	G	M000111	1	1	1	1	1	LC	SM	SM	SM	LC	S	HC	HC	HC	HC	S	G,G,A,A	4	anti,~C3'-endo	anti,~C3'-endo	anti,~C3'-endo	anti,~C3'-endo	anti,~C3'-endo	anti,~C3'-endo	G-A,tSH	C-G,cWW	-,-	-,-	-,-	-,-	basepair,-
pdb_00001z43	6	1.456	0.243	2.281	M111111	1.A.C.192.	1.A.G.193.	1.A.G.223.	1.A.U.224.	1.A.A.225.	1.A.G.226.	C	G	G	U	A	G	M000000	1	30	1	1	1	LC	LC	LC	SM	LC	S	IC	S	IC	IC	S	-	0	anti,~C3'-endo	anti,~C2'-endo	anti,~C3'-endo	anti,~C3'-endo	anti,~C3'-endo	anti,~C3'-endo	G-A,tSH	C-G,cWW	-,-	-,-	basepair,-	basepair,-	-,stack
pdb_00001z58	6	0.819	0.136	1.117	M111111	1.2.U.1856.	1.2.G.1857.	1.2.C.1858.	1.2.A.1859.	1.2.A.1860.	1.2.G.1861.	U	G	C	A	A	G	M000000	1	1	1	1	1	LC	SM	SM	SM	LC	S	HC	HC	HC	HC	S	G,C,A,A	4	anti,~C3'-endo	anti,~C3'-endo	anti,~C3'-endo	anti,~C3'-endo	anti,~C3'-endo	anti,~C3'-endo	-	U-G,cWW	-,-	-,-	-,-	-,-	-,-
pdb_00001z58	6	0.865	0.144	1.027	M111111	1.2.C.2637.	1.2.G.2638.	1.2.A.2639.	1.2.G.2640.	1.2.A.2641.	1.2.G.2642.	C	G	A	G	A	G	M000110	1	1	1	1	1	SM	SM	SM	SM	SM	HC	HC	HC	HC	HC	HC	U,A,G,U,A,C,G,A,G,A,G,G,A,C,C	15	anti,~C3'-endo	anti,~C3'-endo	anti,~C3'-endo	anti,~C3'-endo	anti,~C3'-endo	anti,~C3'-endo	G-A,tSH	C-G,cWW	-,stack	-,-	-,-	basepair,-	basepair,-
pdb_00001z58	6	1.199	0.2	1.54	M111111	1.2.A.966.	1.2.G.967.	1.2.C.968.	1.2.A.970.	1.2.A.971.	1.2.U.973.	A	G	C	A	A	U	M000000	1	1	2	1	2	LC	SM	SM	SM	LC	S	HC	HC	HC	HC	S	G,C,U,A,A,C	6	anti,~C3'-endo	anti,~C3'-endo	anti,~C3'-endo	anti,~C3'-endo	anti,~C3'-endo	anti,~C3'-endo	-	A-U,cWW	-,-	-,-	-,-	basepair,-	-,-
pdb_00001z58	6	1.331	0.222	2.371	M111111	1.2.U.486.	1.2.G.487.	1.2.A.488.	1.2.A.489.	1.2.A.491.	1.2.A.490.	U	G	A	A	A	A	M000000	1	1	1	2	-1	SM	SM	SM	SM	SM	JCJP	JCJP	JCJP	JCJP	JCJP	JCJP	-	0	anti,~C3'-endo	anti,~C3'-endo	anti,~C3'-endo	anti,~C3'-endo	anti,~C3'-endo	anti,~C3'-endo	G-A,tSH	U-A,tWH	-,-	-,-	-,stack	basepair,-	basepair,-
pdb_00001z58	6	1.402	0.234	2.287	M111111	1.2.C.1376.	1.2.G.1377.	1.2.A.1378.	1.2.A.1379.	1.2.C.1380.	1.2.G.1381.	C	G	A	A	C	G	M000000	1	1	1	1	1	LC	SM	SM	SM	LC	S	HC	HC	HC	HC	S	G,A,A,C	4	anti,~C3'-endo	anti,~C3'-endo	anti,~C3'-endo	anti,~C3'-endo	anti,~C3'-endo	anti,~C3'-endo	G-C,tSH	C-G,cWW	-,-	-,-	-,-	-,-	-,-
pdb_00001z58	6	1.407	0.235	2.896	M111111	1.2.C.223.	1.2.G.224.	1.2.G.225.	1.2.G.227.	1.2.A.228.	1.2.G.229.	C	G	G	G	A	G	M000000	1	1	2	1	1	LC	SM	SM	SM	LC	S	HC	HC	HC	HC	S	G,G,C,G,A	5	anti,~C3'-endo	anti,~C3'-endo	anti,~C3'-endo	anti,~C3'-endo	anti,~C3'-endo	anti,~C3'-endo	G-A,tSH	C-G,cWW	-,-	-,-	basepair,-	basepair,-	-,-
pdb_00001z58	5	0.892	0.178	1.038	M101111	1.2.C.982.	-	1.2.A.832.	1.2.A.833.	1.2.A.834.	1.2.G.957.	C	-	A	A	A	G	M000000	0	0	1	1	123	NA	NA	SM	SM	LC	S	NA	JC	JC	JC	S	-	0	anti,~C3'-endo	NA,NA	anti,~C3'-endo	anti,~C3'-endo	anti,~C3'-endo	anti,~C3'-endo	-	C-G,cWW	-,stack	-,-	basepair,stack	-,-	basepair,-
pdb_00001z58	5	0.998	0.2	1.275	M110111	1.2.C.1135.	1.2.G.1136.	-	1.2.A.1039.	1.2.A.1040.	1.2.G.1041.	C	G	-	A	A	G	M000000	1	0	0	1	1	LC	NA	NA	SM	LC	S	IP	NA	IP	IP	S	-	0	anti,~C3'-endo	anti,~C3'-endo	NA,NA	anti,~C3'-endo	anti,~C3'-endo	anti,~C3'-endo	G-A,tSH	C-G,cWW	-,-	-,-	-,-	-,-	basepair,-
pdb_00001z58	5	1.016	0.203	1.32	M110111	1.2.C.146.	1.2.G.147.	-	1.2.A.149.	1.2.A.150.	1.2.G.151.	C	G	-	A	A	G	M000000	1	0	0	1	1	LC	NA	NA	SM	LC	S	HC	NA	HC	HC	S	-	0	anti,~C3'-endo	anti,~C3'-endo	NA,NA	anti,~C3'-endo	anti,~C3'-endo	anti,~C3'-endo	G-A,tSH	C-G,cWW	-,-	-,-	-,-	-,-	-,-
pdb_00001z58	5	1.09	0.218	1.42	M110111	1.2.C.629.	1.2.G.630.	-	1.2.U.617.	1.2.A.618.	1.2.A.619.	C	G	-	U	A	A	M000000	1	0	0	1	1	SM	NA	NA	SM	SM	JC	JC	NA	JC	JC	JC	-	0	anti,~C3'-endo	anti,~C3'-endo	NA,NA	anti,~C3'-endo	anti,~C3'-endo	anti,~C3'-endo	G-A,tSH	C-A,cWW	-,stack	-,stack	-,-	-,stack	-,-
pdb_00001z58	3	0.675	0.225	0.816	M011100	-	1.2.G.318.	1.2.G.319.	1.2.A.320.	-	-	-	G	G	A	-	-	M000000	0	1	1	0	0	NA	SM	SM	NA	NA	NA	HC	HC	HC	NA	NA	-	0	NA,NA	anti,~C3'-endo	anti,~C3'-endo	anti,~C3'-endo	NA,NA	NA,NA	-	-	-,-	-,stack	basepair,stack	basepair,stack	-,-
pdb_00001zc5	5	1.149	0.23	1.626	M110111	1.A.U.17.	1.A.A.18.	-	1.A.A.20.	1.A.A.21.	1.A.G.22.	U	A	-	A	A	G	M000000	1	0	0	1	1	LC	NA	NA	SM	LC	S	HC	NA	HC	HC	S	-	0	anti,~C3'-endo	anti,~C3'-endo	NA,NA	anti,NA	anti,~C3'-endo	anti,~C3'-endo	A-A,tSH	U-G,cWW	-,-	-,stack	-,-	-,-	-,-
pdb_00001zif	6	0.929	0.155	1.104	M111111	1.A.C.4.	1.A.G.5.	1.A.A.6.	1.A.A.7.	1.A.A.8.	1.A.G.9.	C	G	A	A	A	G	M000000	1	1	1	1	1	LC	SM	SM	SM	LC	S	HC	HC	HC	HC	S	G,A,A,A	4	anti,~C3'-endo	anti,~C3'-endo	anti,~C3'-endo	anti,~C3'-endo	anti,~C3'-endo	anti,~C3'-endo	G-A,tSH	C-G,cWW	basepair,-	-,-	-,-	-,-	-,-
pdb_00001zig	6	0.953	0.159	1.428	M111111	1.A.C.4.	1.A.G.5.	1.A.A.6.	1.A.G.7.	1.A.A.8.	1.A.G.9.	C	G	A	G	A	G	M000000	1	1	1	1	1	LC	SM	SM	SM	LC	S	HC	HC	HC	HC	S	G,A,G,A	4	anti,~C3'-endo	anti,~C3'-endo	anti,~C3'-endo	anti,NA	anti,~C3'-endo	anti,~C3'-endo	G-A,tSH	C-G,cWW	-,-	-,-	-,-	-,-	-,-
pdb_00001zih	6	0.702	0.117	1	M111111	1.A.C.4.	1.A.G.5.	1.A.C.6.	1.A.A.7.	1.A.A.8.	1.A.G.9.	C	G	C	A	A	G	M000000	1	1	1	1	1	LC	SM	SM	SM	LC	S	HC	HC	HC	HC	S	G,C,A,A	4	anti,~C3'-endo	anti,~C3'-endo	anti,~C3'-endo	anti,~C3'-endo	anti,~C3'-endo	anti,~C3'-endo	G-A,tSH	C-G,cWW	-,-	-,-	-,-	-,-	-,-
pdb_00001zo1	4	0.803	0.201	1.05	M011110	-	1.F.U.33.	1.F.G.34.	1.F.A.35.	1.F.A.36.	-	-	U	G	A	A	-	M000000	0	1	1	1	0	NA	SM	SM	SM	NA	NA	HC	HC	HC	HC	NA	A,C,U,G,A,A,G,A,U	9	NA,NA	anti,~C3'-endo	anti,~C3'-endo	anti,~C3'-endo	anti,~C3'-endo	NA,NA	U-A,tSH	-	-,-	-,stack	-,-	-,-	-,stack
pdb_00001zo3	4	0.803	0.201	1.05	M011110	-	1.B.U.33.	1.B.G.34.	1.B.A.35.	1.B.A.36.	-	-	U	G	A	A	-	M000000	0	1	1	1	0	NA	SM	SM	SM	NA	NA	HC	HC	HC	HC	NA	A,C,U,G,A,A,G,A,U	9	NA,NA	anti,~C3'-endo	anti,~C3'-endo	anti,~C3'-endo	anti,~C3'-endo	NA,NA	U-A,tSH	-	-,-	-,stack	basepair,-	basepair,-	-,stack
pdb_00001zo3	4	0.803	0.201	1.05	M011110	-	1.A.U.33.	1.A.G.34.	1.A.A.35.	1.A.A.36.	-	-	U	G	A	A	-	M000000	0	1	1	1	0	NA	SM	SM	SM	NA	NA	HC	HC	HC	HC	NA	A,C,U,G,A,A,G,A,U	9	NA,NA	anti,~C3'-endo	anti,~C3'-endo	anti,~C3'-endo	anti,~C3'-endo	NA,NA	U-A,tSH	-	-,-	-,stack	-,-	-,-	basepair,stack
pdb_00001zzn	6	0.95	0.158	1.848	M111111	1.B.C.153.	1.B.A.154.	1.B.A.155.	1.B.A.156.	1.B.C.157.	1.B.G.158.	C	A	A	A	C	G	M111111	1	1	1	1	1	LC	SM	SM	SM	LC	S	HC	HC	HC	HC	S	A,A,A,C	4	anti,~C3'-endo	anti,~C3'-endo	anti,~C3'-endo	anti,~C3'-endo	anti,~C3'-endo	anti,~C3'-endo	-	C-G,cWW	-,-	-,-	-,-	-,-	-,-
pdb_00001zzn	6	1.004	0.167	1.426	M111111	1.B.G.23.	1.B.G.24.	1.B.A.25.	1.B.A.26.	1.B.A.27.	1.B.C.28.	G	G	A	A	A	C	M000000	1	1	1	1	1	LC	SM	SM	SM	LC	S	HC	HC	HC	HC	S	G,A,A,A	4	anti,~C3'-endo	anti,~C3'-endo	anti,~C3'-endo	anti,~C3'-endo	anti,~C3'-endo	anti,~C3'-endo	G-A,tSH	G-C,cWW	-,-	-,-	-,stack	basepair,-	basepair,-
pdb_000028sp	6	0.986	0.164	1.402	M111111	1.A.C.12.	1.A.G.13.	1.A.G.14.	1.A.A.15.	1.A.A.16.	1.A.G.17.	C	G	G	A	A	G	M000000	1	1	1	1	1	LC	SM	SM	SM	LC	S	HC	HC	HC	HC	S	G,G,A,A	4	anti,~C3'-endo	anti,~C3'-endo	anti,~C3'-endo	anti,~C3'-endo	anti,~C3'-endo	anti,~C3'-endo	G-A,tSH	C-G,cWW	-,-	-,-	-,-	-,-	-,-
pdb_000028sr	6	0.974	0.162	1.306	M111111	1.A.C.12.	1.A.G.13.	1.A.G.14.	1.A.A.15.	1.A.A.16.	1.A.G.17.	C	G	G	A	A	G	M000000	1	1	1	1	1	LC	SM	SM	SM	LC	S	HC	HC	HC	HC	S	G,G,A,A	4	anti,~C3'-endo	anti,~C3'-endo	anti,~C3'-endo	anti,~C3'-endo	anti,~C3'-endo	anti,~C3'-endo	G-A,tSH	C-G,cWW	-,-	-,-	-,-	-,-	-,-
pdb_0000299d	3	0.63	0.21	0.938	M011100	-	1.A.U.40.	1.A.G.50.	1.A.A.60.	-	-	-	U	G	A	-	-	M000000	0	1	1	0	0	NA	SM	SM	NA	NA	NA	JC	JC	JC	NA	NA	-	0	NA,NA	anti,~C3'-endo	anti,~C3'-endo	anti,~C3'-endo	NA,NA	NA,NA	-	-	-,-	-,stack	-,-	-,stack	-,-
pdb_00002a2e	6	1.096	0.183	1.346	M111111	1.A.G.92.	1.A.G.93.	1.A.U.94.	1.A.G.95.	1.A.A.96.	1.A.C.97.	G	G	U	G	A	C	M000000	1	1	1	1	1	LC	SM	SM	SM	LC	S	HC	HC	HC	HC	S	G,U,G,A	4	anti,~C3'-endo	anti,~C3'-endo	anti,~C3'-endo	anti,~C3'-endo	anti,~C3'-endo	anti,~C3'-endo	G-A,tWH	G-C,cWW	-,-	-,-	-,-	basepair,-	basepair,-
pdb_00002a2e	6	1.335	0.223	1.982	M111111	1.A.G.275.	1.A.G.276.	1.A.U.277.	1.A.A.278.	1.A.A.279.	1.A.C.280.	G	G	U	A	A	C	M000000	1	1	1	1	1	LC	SM	SM	SM	LC	S	HC	HC	HC	HC	S	G,U,A,A	4	anti,~C3'-endo	anti,~C3'-endo	anti,~C3'-endo	anti,~C3'-endo	anti,~C3'-endo	anti,~C3'-endo	G-A,tSH	G-C,cWW	-,-	-,-	-,-	-,-	-,-
pdb_00002a2e	5	1.069	0.214	1.361	M101111	1.A.G.178.	-	1.A.C.180.	1.A.A.181.	1.A.A.182.	1.A.C.183.	G	-	C	A	A	C	M000000	0	0	1	1	1	NA	NA	SM	SM	LC	S	NA	HC	HC	HC	S	-	0	anti,~C3'-endo	NA,NA	anti,~C3'-endo	anti,~C3'-endo	anti,~C3'-endo	anti,~C3'-endo	-	G-C,cWW	-,stack	-,-	-,-	-,-	basepair,-
pdb_00002a2e	3	0.426	0.142	0.582	M011100	-	1.A.G.146.	1.A.G.147.	1.A.A.148.	-	-	-	G	G	A	-	-	M000000	0	1	1	0	0	NA	SM	SM	NA	NA	NA	JC	JC	JC	NA	NA	-	0	NA,NA	anti,~C3'-endo	anti,~C3'-endo	anti,~C3'-endo	NA,NA	NA,NA	-	-	-,-	basepair,stack	basepair,-	basepair,stack	-,-
pdb_00002a2e	3	0.575	0.192	0.747	M011100	-	1.A.G.115.	1.A.A.116.	1.A.G.117.	-	-	-	G	A	G	-	-	M000000	0	1	1	0	0	NA	SM	SM	NA	NA	NA	JC	JC	JC	NA	NA	-	0	NA,NA	anti,~C3'-endo	anti,~C3'-endo	anti,~C3'-endo	NA,NA	NA,NA	-	-	-,-	basepair,stack	basepair,-	basepair,stack	-,-
pdb_00002a64	6	1.462	0.244	2.559	M111111	1.A.C.97.	1.A.G.98.	1.A.A.99.	1.A.A.106.	1.A.A.107.	1.A.G.108.	C	G	A	A	A	G	M000000	1	1	7	1	1	LC	SM	SM	SM	LC	S	HC	HC	HC	HC	S	G,A,A,U,C,C,A,U,A,A	10	anti,~C3'-endo	anti,~C3'-endo	anti,~C3'-endo	anti,~C3'-endo	anti,~C3'-endo	anti,~C3'-endo	G-A,tSH	C-G,cWW	-,-	-,-	basepair,stack	-,-	basepair,-
pdb_00002a9l	6	1.394	0.232	2.121	M111111	1.A.C.17.	1.A.G.18.	1.A.A.19.	1.A.G.20.	1.A.A.21.	1.A.G.22.	C	G	A	G	A	G	M000000	1	1	1	1	1	LC	SM	SM	SM	LC	S	HC	HC	HC	HC	S	G,A,G,A	4	anti,~C3'-endo	anti,~C3'-endo	anti,~C3'-endo	anti,~C3'-endo	anti,~C3'-endo	anti,~C3'-endo	G-A,t.H	C-G,cWW	-,-	-,-	-,-	-,-	-,-
pdb_00002aar	6	0.677	0.113	1.143	M111111	1.0.C.473.	1.0.G.474.	1.0.U.475.	1.0.G.476.	1.0.A.477.	1.0.G.478.	C	G	U	G	A	G	M000000	1	1	1	1	1	LC	SM	SM	SM	LC	S	HC	HC	HC	HC	S	G,U,G,A	4	anti,~C3'-endo	anti,~C3'-endo	anti,~C3'-endo	anti,~C3'-endo	anti,~C3'-endo	anti,~C3'-endo	G-A,tSH	C-G,cWW	-,-	-,-	-,stack	-,-	basepair,-
pdb_00002aar	6	0.86	0.143	1.246	M111111	1.0.U.1856.	1.0.G.1857.	1.0.C.1858.	1.0.A.1859.	1.0.A.1860.	1.0.G.1861.	U	G	C	A	A	G	M000000	1	1	1	1	1	LC	SM	SM	SM	LC	S	HC	HC	HC	HC	S	G,C,A,A	4	anti,~C3'-endo	anti,~C3'-endo	anti,~C3'-endo	anti,~C3'-endo	anti,~C3'-endo	anti,~C3'-endo	G-A,tWH	U-G,cWW	-,-	-,-	-,-	-,-	-,-
pdb_00002aar	6	0.921	0.153	1.442	M111111	1.0.C.498.	1.0.G.499.	1.0.G.500.	1.0.G.501.	1.0.A.502.	1.0.G.503.	C	G	G	G	A	G	M000000	1	1	1	1	1	LC	SM	SM	SM	LC	S	HC	HC	HC	HC	S	G,G,G,A	4	anti,~C3'-endo	anti,~C3'-endo	anti,~C3'-endo	anti,~C3'-endo	anti,~C3'-endo	anti,~C3'-endo	-	C-G,cWW	basepair,-	-,-	-,stack	-,-	-,-
pdb_00002aar	6	1.229	0.205	1.548	M111111	1.0.A.966.	1.0.G.967.	1.0.C.968.	1.0.A.970.	1.0.A.971.	1.0.U.973.	A	G	C	A	A	U	M000000	1	1	2	1	2	LC	SM	SM	SM	LC	S	HC	HC	HC	HC	S	G,C,U,A,A,C	6	anti,~C3'-endo	anti,~C3'-endo	anti,~C3'-endo	anti,~C3'-endo	anti,~C3'-endo	anti,~C3'-endo	G-A,tSH	A-U,cWW	-,-	-,-	basepair,-	-,-	basepair,-
pdb_00002aar	6	1.265	0.211	2.127	M111111	1.0.U.2335.	1.0.G.2336.	1.0.A.2337.	1.0.C.2338.	1.0.A.2339.	1.0.C.2340.	U	G	A	C	A	C	M000000	1	1	1	1	1	SM	SM	SM	SM	SM	HC	HC	HC	HC	HC	HC	U,G,A,C,A,C	6	anti,~C3'-endo	anti,~C3'-endo	anti,~C3'-endo	anti,~C3'-endo	anti,~C3'-endo	anti,~C3'-endo	G-A,tSH	U-C,tWW	-,stack	-,-	-,-	basepair,-	-,-
pdb_00002aar	6	1.39	0.232	2.622	M111111	1.0.U.486.	1.0.G.487.	1.0.A.488.	1.0.A.489.	1.0.A.491.	1.0.A.490.	U	G	A	A	A	A	M000000	1	1	1	2	-1	SM	SM	SM	SM	SM	JCJP	JCJP	JCJP	JCJP	JCJP	JCJP	-	0	anti,~C3'-endo	anti,~C3'-endo	anti,~C3'-endo	anti,~C3'-endo	anti,~C3'-endo	anti,NA	G-A,tSH	U-A,tWH	basepair,-	-,-	basepair,stack	-,-	basepair,-
pdb_00002aar	6	1.402	0.234	1.783	M111111	1.0.C.1376.	1.0.G.1377.	1.0.A.1378.	1.0.A.1379.	1.0.C.1380.	1.0.G.1381.	C	G	A	A	C	G	M000000	1	1	1	1	1	LC	SM	SM	SM	LC	S	HC	HC	HC	HC	S	G,A,A,C	4	anti,~C3'-endo	anti,~C3'-endo	anti,~C3'-endo	anti,~C3'-endo	anti,~C3'-endo	anti,~C3'-endo	-	C-G,cWW	basepair,-	-,-	basepair,-	-,-	-,-
pdb_00002aar	6	1.453	0.242	2.661	M111111	1.0.C.1743.	1.0.G.1744.	1.0.C.1745.	1.0.A.1746.	1.0.G.1749.	1.0.G.1747.	C	G	C	A	G	G	M000000	1	1	1	3	-2	SM	SM	SM	SM	SM	JC	JC	JC	JC	JC	JC	-	0	anti,~C3'-endo	anti,~C3'-endo	anti,~C3'-endo	anti,~C3'-endo	syn,NA	anti,~C3'-endo	-	C-G,cWW	-,stack	-,-	basepair,-	basepair,-	-,-
pdb_00002aar	5	1.071	0.214	1.6	M111011	1.0.C.133.	1.0.G.134.	1.0.U.135.	-	1.0.A.137.	1.0.G.138.	C	G	U	-	A	G	M000000	1	1	0	0	1	LC	SM	NA	NA	LC	S	HC	HC	NA	HC	S	-	0	anti,~C3'-endo	anti,~C3'-endo	anti,~C3'-endo	NA,NA	anti,~C3'-endo	anti,~C3'-endo	-	C-G,cWW	-,-	-,-	-,stack	-,-	-,-
pdb_00002aar	5	1.095	0.219	1.629	M110111	1.0.C.629.	1.0.G.630.	-	1.0.U.617.	1.0.A.618.	1.0.A.619.	C	G	-	U	A	A	M000000	1	0	0	1	1	SM	NA	NA	SM	SM	JC	JC	NA	JC	JC	JC	-	0	anti,~C3'-endo	anti,~C3'-endo	NA,NA	anti,~C3'-endo	anti,~C3'-endo	anti,~C3'-endo	G-A,tSH	C-A,cWW	-,stack	-,stack	-,-	-,-	basepair,-
pdb_00002aar	6	100	100	100	M111111	1.0.C.2530.	1.0.U.2531.	1.0.G.2532.	1.0.U.2533.	1.0.U.2534.	1.0.G.2536.	C	U	G	U	U	G	M000000	1	1	1	1	2	LC	SM	SM	SM	LC	S	HC	HC	HC	HC	S	U,G,U,U,C	5	anti,~C3'-endo	anti,~C3'-endo	anti,~C3'-endo	anti,~C3'-endo	anti,~C3'-endo	anti,~C3'-endo	-	C-G,cWW	-,-	-,-	basepair,-	-,-	-,stack
pdb_00002aht	5	1.245	0.249	1.939	M110111	1.A.U.11.	1.A.G.12.	-	1.A.A.14.	1.A.A.15.	1.A.A.16.	U	G	-	A	A	A	M000000	1	0	0	1	1	LC	NA	NA	SM	LC	S	HC	NA	HC	HC	S	-	0	anti,NA	anti,~C3'-endo	NA,NA	anti,~C3'-endo	anti,~C3'-endo	anti,~C3'-endo	G-A,tSH	U-A,cWW	-,-	-,-	-,-	-,stack	-,-
pdb_00002bte	6	0.819	0.136	1.042	M111111	1.E.C.46.	1.E.G.47.	1.E.C.47.A	1.E.A.47.B	1.E.A.47.C	1.E.G.47.D	C	G	C	A	A	G	M000000	1	1	1	1	1	LC	SM	SM	SM	LC	S	HC	HC	HC	HC	S	G,C,A,A	4	anti,~C3'-endo	anti,~C3'-endo	anti,~C3'-endo	anti,~C3'-endo	anti,~C3'-endo	anti,~C3'-endo	G-A,tSH	C-G,cWW	-,-	-,-	-,-	basepair,-	basepair,-
pdb_00002bte	6	0.982	0.164	1.351	M111111	1.B.C.46.	1.B.G.47.	1.B.C.47.A	1.B.A.47.B	1.B.A.47.C	1.B.G.47.D	C	G	C	A	A	G	M000000	1	1	1	1	1	LC	SM	SM	SM	LC	S	HC	HC	HC	HC	S	G,C,A,A	4	anti,~C3'-endo	anti,~C3'-endo	anti,~C3'-endo	anti,~C3'-endo	anti,~C3'-endo	anti,~C3'-endo	-	C-G,cWW	-,-	-,-	-,-	-,-	basepair,-
pdb_00002bte	6	1.427	0.238	2.611	M111111	1.B.C.47.E	1.B.G.47.F	1.B.U.48.	1.B.A.20.A	1.B.G.21.	1.B.G.45.	C	G	U	A	G	G	M000000	1	1	-34	1	24	LC	SM	NR	SM	LR	S	JC	JC	HC	HC	S	-	0	anti,~C3'-endo	anti,~C3'-endo	anti,~C2'-endo	anti,~C3'-endo	anti,~C3'-endo	anti,~C3'-endo	G-G,tWH	C-G,cWW	-,-	-,-	basepair,-	basepair,-	basepair,stack
pdb_00002bte	6	1.435	0.239	2.621	M111111	1.E.C.47.E	1.E.G.47.F	1.E.U.48.	1.E.A.20.A	1.E.G.21.	1.E.G.45.	C	G	U	A	G	G	M000000	1	1	-34	1	24	LC	SM	NR	SM	LR	S	JC	JC	HC	HC	S	-	0	anti,~C3'-endo	anti,~C3'-endo	anti,~C2'-endo	anti,~C3'-endo	anti,~C3'-endo	anti,~C3'-endo	G-G,tWH	C-G,cWW	-,-	-,-	basepair,stack	basepair,-	basepair,stack
pdb_00002byt	6	1.041	0.173	1.504	M111111	1.B.C.46.	1.B.G.47.	1.B.C.47.A	1.B.A.47.B	1.B.A.47.C	1.B.G.47.D	C	G	C	A	A	G	M000000	1	1	1	1	1	LC	SM	SM	SM	LC	S	HC	HC	HC	HC	S	G,C,A,A	4	anti,~C3'-endo	anti,~C3'-endo	anti,~C3'-endo	anti,~C3'-endo	anti,~C3'-endo	anti,~C3'-endo	-	C-G,cWW	-,-	-,-	-,-	-,-	-,-
pdb_00002cky	4	0.782	0.196	1.092	M011110	-	1.A.U.56.	1.A.A.57.	1.A.A.58.	1.A.U.59.	-	-	U	A	A	U	-	M001000	0	1	1	1	0	NA	SM	SM	SM	NA	NA	HC	HC	HC	HC	NA	G,U,A,A,U,G	6	NA,NA	anti,~C3'-endo	anti,NA	anti,~C3'-endo	anti,~C3'-endo	NA,NA	U-U,tSH	-	-,-	-,stack	basepair,-	-,-	basepair,-
pdb_00002cky	4	0.818	0.204	1.131	M011110	-	1.B.U.56.	1.B.A.57.	1.B.A.58.	1.B.U.59.	-	-	U	A	A	U	-	M000000	0	1	1	1	0	NA	SM	SM	SM	NA	NA	HC	HC	HC	HC	NA	G,U,A,A,U,G	6	NA,NA	anti,~C3'-endo	anti,NA	anti,~C3'-endo	anti,~C3'-endo	NA,NA	-	-	-,-	-,stack	basepair,-	-,-	basepair,stack
pdb_00002cky	3	0.423	0.141	0.48	M011100	-	1.A.G.28.	1.A.A.29.	1.A.G.30.	-	-	-	G	A	G	-	-	M000000	0	1	1	0	0	NA	SM	SM	NA	NA	NA	IC	IC	IC	NA	NA	-	0	NA,NA	anti,~C3'-endo	anti,~C3'-endo	anti,~C3'-endo	NA,NA	NA,NA	-	-	-,-	-,stack	basepair,-	basepair,-	-,-
pdb_00002d3o	6	0.611	0.102	0.958	M111111	1.0.C.473.	1.0.G.474.	1.0.U.475.	1.0.G.476.	1.0.A.477.	1.0.G.478.	C	G	U	G	A	G	M000000	1	1	1	1	1	LC	SM	SM	SM	LC	S	HC	HC	HC	HC	S	G,U,G,A	4	anti,~C3'-endo	anti,~C3'-endo	anti,~C3'-endo	anti,~C3'-endo	anti,~C3'-endo	anti,~C3'-endo	G-A,tSH	C-G,cWW	-,-	-,-	-,stack	basepair,-	basepair,-
pdb_00002d3o	6	0.852	0.142	1.053	M111111	1.0.U.1856.	1.0.G.1857.	1.0.C.1858.	1.0.A.1859.	1.0.A.1860.	1.0.G.1861.	U	G	C	A	A	G	M000000	1	1	1	1	1	SM	SM	SM	SM	SM	HC	HC	HC	HC	HC	HC	G,G,U,G,C,A,A,G,C,U	10	anti,~C3'-endo	anti,~C3'-endo	anti,~C3'-endo	anti,~C3'-endo	anti,~C3'-endo	anti,~C3'-endo	-	-	-,stack	-,-	-,-	-,-	-,-
pdb_00002d3o	6	1.161	0.194	1.515	M111111	1.0.A.2831.	1.0.G.2832.	1.0.C.2833.	1.0.A.2834.	1.0.A.2835.	1.0.U.2836.	A	G	C	A	A	U	M000000	1	1	1	1	1	SM	SM	SM	SM	SM	HC	HC	HC	HC	HC	HC	U,A,G,C,A,A,U,G	8	anti,~C3'-endo	anti,~C3'-endo	anti,~C3'-endo	anti,~C3'-endo	anti,~C3'-endo	anti,~C3'-endo	-	A-U,cWW	-,-	-,-	-,-	-,-	basepair,-
pdb_00002d3o	6	1.178	0.196	1.381	M111111	1.0.G.1184.	1.0.C.1185.	1.0.G.1186.	1.0.A.1187.	1.0.A.1188.	1.0.G.1189.	G	C	G	A	A	G	M000000	1	1	1	1	1	LC	SM	SM	SM	SM	S	HC	HC	HC	HC	HC	C,G,A,A,G	5	anti,~C3'-endo	anti,~C3'-endo	anti,~C3'-endo	anti,~C3'-endo	anti,~C3'-endo	anti,~C3'-endo	C-A,tWH	-	basepair,-	-,-	-,-	-,-	-,-
pdb_00002d3o	6	1.335	0.223	1.817	M111111	1.0.C.1135.	1.0.G.1136.	1.0.U.1038.	1.0.A.1039.	1.0.A.1040.	1.0.G.1041.	C	G	U	A	A	G	M000000	1	-98	1	1	1	LC	SM	SM	SM	LC	S	IP	IP	IP	IP	S	-	0	anti,~C3'-endo	anti,~C3'-endo	anti,~C3'-endo	anti,~C3'-endo	anti,~C3'-endo	anti,~C3'-endo	G-A,tSH	C-G,cWW	-,-	-,-	-,-	basepair,-	basepair,-
pdb_00002d3o	6	1.355	0.226	2.339	M111111	1.0.U.486.	1.0.G.487.	1.0.A.488.	1.0.A.489.	1.0.A.491.	1.0.A.490.	U	G	A	A	A	A	M000000	1	1	1	2	-1	SM	SM	SM	SM	SM	JCJP	JCJP	JCJP	JCJP	JCJP	JCJP	-	0	anti,~C3'-endo	anti,~C3'-endo	anti,~C3'-endo	anti,~C3'-endo	anti,~C3'-endo	anti,~C3'-endo	G-A,tSH	U-A,tWH	-,stack	-,-	basepair,stack	-,-	basepair,-
pdb_00002d3o	6	1.396	0.233	2.145	M111111	1.0.U.1276.	1.0.G.1277.	1.0.A.1996.	1.0.A.1997.	1.0.A.1998.	1.0.U.1999.	U	G	A	A	A	U	M000000	1	719	1	1	1	SM	SM	SM	SM	SM	JP	JP	JP	JP	JP	JP	-	0	anti,~C3'-endo	anti,~C3'-endo	anti,~C3'-endo	anti,~C3'-endo	anti,~C3'-endo	anti,~C3'-endo	G-A,tSH	U-U,cWW	-,stack	-,stack	basepair,stack	basepair,-	-,-
pdb_00002d3o	6	1.405	0.234	2.857	M111111	1.0.C.223.	1.0.G.224.	1.0.G.225.	1.0.G.227.	1.0.A.228.	1.0.G.229.	C	G	G	G	A	G	M000000	1	1	2	1	1	LC	SM	SM	SM	LC	S	HC	HC	HC	HC	S	G,G,C,G,A	5	anti,~C3'-endo	anti,~C3'-endo	anti,~C3'-endo	anti,~C3'-endo	anti,~C3'-endo	anti,~C3'-endo	G-A,tSH	C-G,cWW	-,-	-,-	-,-	basepair,-	basepair,-
pdb_00002d3o	6	1.406	0.234	2.446	M111111	1.0.U.509.	1.0.G.510.	1.0.A.511.	1.0.A.512.	1.0.A.515.	1.0.A.513.	U	G	A	A	A	A	M000000	1	1	1	3	-2	SM	SM	SM	SM	SM	JCJP	JCJP	JCJP	JCJP	JCJP	JCJP	-	0	anti,~C3'-endo	anti,~C3'-endo	anti,~C3'-endo	anti,~C3'-endo	anti,~C3'-endo	anti,~C3'-endo	G-A,tSH	-	basepair,stack	-,-	-,stack	-,-	basepair,-
pdb_00002d3o	6	1.49	0.248	1.93	M111111	1.0.C.1797.	1.0.G.1798.	1.0.A.1799.	1.0.A.1800.	1.0.A.1802.	1.0.G.1803.	C	G	A	A	A	G	M000000	1	1	1	2	1	LC	SM	SM	SM	LC	S	HC	HC	HC	HC	S	G,A,A,C,A	5	anti,~C3'-endo	anti,~C3'-endo	anti,~C3'-endo	anti,~C3'-endo	anti,~C3'-endo	anti,~C3'-endo	G-A,tSH	C-G,cWW	-,-	-,-	-,-	-,-	-,-
pdb_00002d3o	5	1.101	0.22	1.52	M101111	1.0.U.179.	-	1.0.A.167.	1.0.A.168.	1.0.C.169.	1.0.U.170.	U	-	A	A	C	U	M000000	0	0	1	1	1	NA	NA	SM	SM	SM	IC	NA	IC	IC	IC	IC	-	0	anti,~C3'-endo	NA,NA	anti,~C3'-endo	anti,~C3'-endo	anti,~C3'-endo	anti,~C3'-endo	-	U-U,cWW	-,stack	-,-	-,stack	basepair,-	-,-
pdb_00002d3o	5	1.129	0.226	1.456	M110111	1.0.C.629.	1.0.G.630.	-	1.0.U.617.	1.0.A.618.	1.0.A.619.	C	G	-	U	A	A	M000000	1	0	0	1	1	SM	NA	NA	SM	SM	IC	IC	NA	IC	IC	IC	-	0	anti,~C3'-endo	anti,~C3'-endo	NA,NA	anti,~C3'-endo	anti,~C3'-endo	anti,~C3'-endo	G-A,tSH	C-A,cWW	-,stack	-,-	-,-	-,stack	basepair,-
pdb_00002d3o	5	1.147	0.229	1.333	M110111	1.0.C.1621.	1.0.G.1622.	-	1.0.A.1320.	1.0.A.1321.	1.0.G.1322.	C	G	-	A	A	G	M000000	1	0	0	1	1	LC	NA	NA	SM	LC	SJP	JCJP	NA	JC	JC	S	-	0	anti,~C3'-endo	anti,~C3'-endo	NA,NA	anti,~C3'-endo	anti,~C3'-endo	anti,~C3'-endo	G-A,tSH	C-G,cWW	-,-	-,-	-,-	-,stack	-,-
pdb_00002d3o	5	1.153	0.231	1.719	M110111	1.0.C.114.	1.0.G.115.	-	1.0.A.51.	1.0.A.52.	1.0.G.53.	C	G	-	A	A	G	M000000	1	0	0	1	1	LC	NA	NA	SM	LC	S	JC	NA	JC	JC	S	-	0	anti,~C3'-endo	anti,~C3'-endo	NA,NA	anti,~C3'-endo	anti,~C3'-endo	anti,~C3'-endo	G-A,tSH	C-G,cWW	basepair,-	-,stack	-,-	basepair,stack	-,-
pdb_00002d3o	5	1.209	0.242	1.551	M101111	1.0.C.725.	-	1.0.A.729.	1.0.C.730.	1.0.A.731.	1.0.G.732.	C	-	A	C	A	G	M000000	0	0	1	1	1	NA	NA	SM	SM	LC	S	NA	HC	HC	HC	S	-	0	anti,~C3'-endo	NA,NA	anti,~C3'-endo	anti,~C3'-endo	anti,~C3'-endo	anti,~C3'-endo	-	C-G,cWW	-,-	-,-	basepair,stack	basepair,-	-,-
pdb_00002d3o	5	1.211	0.242	1.561	M110111	1.0.A.966.	1.0.G.967.	-	1.0.A.970.	1.0.A.971.	1.0.U.973.	A	G	-	A	A	U	M000000	1	0	0	1	2	LC	NA	NA	SM	LC	S	HC	NA	HC	HC	S	-	0	anti,~C3'-endo	anti,~C3'-endo	NA,NA	anti,~C3'-endo	anti,~C3'-endo	anti,~C3'-endo	-	A-U,cWW	-,-	-,-	-,-	-,-	basepair,-
pdb_00002d3o	5	1.224	0.245	1.444	M111011	1.0.U.1994.	1.0.G.1995.	1.0.A.1278.	-	1.0.A.1281.	1.0.A.1282.	U	G	A	-	A	A	M000000	1	-717	0	0	1	LC	SM	NA	NA	LC	SJP	JP	JP	NA	JP	S	-	0	anti,~C3'-endo	anti,~C3'-endo	syn,NA	NA,NA	anti,~C3'-endo	anti,~C3'-endo	G-A,tSH	U-A,cWW	-,-	-,stack	basepair,stack	-,-	-,stack
pdb_00002d3o	5	1.231	0.246	1.49	M011111	-	1.0.G.983.	1.0.A.832.	1.0.A.833.	1.0.A.834.	1.0.G.957.	-	G	A	A	A	G	M000000	0	-151	1	1	123	NA	SM	SM	SM	LC	NA	JC	JC	JC	JC	S	-	0	NA,NA	anti,~C3'-endo	anti,~C3'-endo	anti,~C3'-endo	anti,~C3'-endo	anti,~C3'-endo	G-A,tSH	-	-,-	-,stack	-,stack	-,-	-,-
pdb_00002e5l	6	0.645	0.107	1.107	M111111	1.A.C.897.	1.A.G.898.	1.A.C.899.	1.A.A.900.	1.A.A.901.	1.A.G.902.	C	G	C	A	A	G	M000000	1	1	1	1	1	LC	SM	SM	SM	LC	S	HC	HC	HC	HC	S	G,C,A,A	4	anti,~C3'-endo	anti,~C3'-endo	anti,~C3'-endo	anti,~C3'-endo	anti,~C3'-endo	anti,~C3'-endo	-	C-G,cWW	-,-	-,-	basepair,-	basepair,-	-,-
pdb_00002e5l	6	1.318	0.22	1.651	M111111	1.A.C.1515.	1.A.G.1516.	1.A.G.1517.	1.A.A.1518.	1.A.A.1519.	1.A.G.1520.	C	G	G	A	A	G	M000000	1	1	1	1	1	LC	SM	SM	SM	LC	S	HC	HC	HC	HC	S	G,G,A,A	4	anti,~C3'-endo	anti,~C3'-endo	anti,~C3'-endo	anti,~C3'-endo	anti,~C3'-endo	anti,~C3'-endo	G-A,tWH	C-G,cWW	basepair,-	-,-	basepair,-	-,-	basepair,-
pdb_00002e5l	6	1.34	0.223	1.525	M111111	1.A.C.458.	1.A.G.459.	1.A.A.460.	1.A.G.462.	1.A.A.463.	1.A.G.474.	C	G	A	G	A	G	M111001	1	1	2	1	1	LC	SM	SM	SM	LC	S	HC	HC	HC	HC	S	G,A,C,G,A	5	anti,~C3'-endo	anti,~C3'-endo	anti,~C3'-endo	anti,~C3'-endo	anti,~C3'-endo	anti,~C3'-endo	G-A,tSH	C-G,cWW	-,-	-,-	-,-	-,-	-,-
pdb_00002e5l	5	1.203	0.241	1.402	M111110	1.A.G.80.	1.A.U.81.	1.A.U.82.	1.A.U.83.	1.A.U.84.	-	G	U	U	U	U	-	M101110	1	1	1	1	0	LC	SM	SM	SM	NA	S	HC	HC	HC	HC	NA	U,U,U,U,A	5	anti,~C3'-endo	anti,~C3'-endo	anti,~C3'-endo	anti,~C3'-endo	anti,~C3'-endo	NA,NA	-	-	basepair,-	basepair,-	-,-	-,-	-,stack
pdb_00002ez6	6	0.725	0.121	0.995	M111111	1.C.C.11.	1.C.G.12.	1.C.C.13.	1.C.A.14.	1.C.A.15.	1.C.G.16.	C	G	C	A	A	G	M011111	1	1	1	1	1	LC	SM	SM	SM	LC	S	HC	HC	HC	HC	S	G,C,A,A	4	anti,~C3'-endo	anti,~C3'-endo	anti,~C3'-endo	anti,~C3'-endo	anti,~C3'-endo	anti,~C3'-endo	G-A,tSH	C-G,cWW	-,-	-,-	-,-	-,-	-,-
pdb_00002ez6	6	0.764	0.127	1.086	M111111	1.D.C.11.	1.D.G.12.	1.D.C.13.	1.D.A.14.	1.D.A.15.	1.D.G.16.	C	G	C	A	A	G	M111100	1	1	1	1	1	LC	SM	SM	SM	LC	S	HC	HC	HC	HC	S	G,C,A,A	4	anti,~C3'-endo	anti,~C3'-endo	anti,~C3'-endo	anti,~C3'-endo	anti,~C3'-endo	anti,~C3'-endo	G-A,tSH	C-G,cWW	-,-	-,-	-,-	-,-	-,-
pdb_00002f4v	6	0.674	0.112	0.996	M111111	1.A.C.1165.	1.A.G.1166.	1.A.A.1167.	1.A.A.1168.	1.A.A.1169.	1.A.G.1171.	C	G	A	A	A	G	M000000	1	1	1	1	1	LC	SM	SM	SM	LC	S	HC	HC	HC	HC	S	G,A,A,A	4	anti,~C3'-endo	anti,~C3'-endo	anti,~C3'-endo	anti,~C3'-endo	anti,~C3'-endo	anti,~C3'-endo	-	C-G,cWW	-,-	-,-	-,-	-,-	basepair,-
pdb_00002f4v	6	1.264	0.211	1.671	M111111	1.A.U.1012.	1.A.G.1013.	1.A.A.1014.	1.A.A.1015.	1.A.A.1016.	1.A.G.1017.	U	G	A	A	A	G	M000000	1	1	1	1	1	SM	SM	SM	SM	SM	IC	IC	IC	IC	IC	IC	-	0	anti,~C3'-endo	anti,~C3'-endo	anti,~C3'-endo	anti,~C3'-endo	anti,~C3'-endo	anti,~C3'-endo	-	U-G,cWW	-,stack	-,-	-,stack	basepair,-	-,-
pdb_00002f4v	5	0.995	0.199	1.255	M110111	1.A.C.528.	1.A.G.529.	-	1.A.C.519.	1.A.A.520.	1.A.G.521.	C	G	-	C	A	G	M000000	1	0	0	1	1	LC	NA	NA	SM	LC	S	IC	NA	HPIC	HPIC	SHP	-	0	anti,~C3'-endo	anti,~C3'-endo	NA,NA	anti,NA	anti,~C3'-endo	anti,~C3'-endo	G-A,tSH	C-G,cWW	-,-	-,-	-,-	basepair,-	basepair,-
pdb_00002f4v	5	1.151	0.23	1.534	M101111	1.A.G.409.	-	1.A.A.430.	1.A.A.431.	1.A.A.432.	1.A.C.433.	G	-	A	A	A	C	M000000	0	0	1	1	1	NA	NA	SM	SM	LC	S	NA	IC	IC	IC	S	-	0	anti,NA	NA,NA	anti,~C3'-endo	anti,~C3'-endo	anti,~C3'-endo	anti,~C3'-endo	-	G-C,cWW	-,stack	-,-	basepair,stack	basepair,-	basepair,-
pdb_00002f4v	5	1.179	0.236	1.519	M101111	1.A.G.617.	-	1.A.C.620.	1.A.A.621.	1.A.A.622.	1.A.C.623.	G	-	C	A	A	C	M000000	0	0	1	1	1	NA	NA	SM	SM	LC	S	NA	HC	HC	HC	S	-	0	anti,NA	NA,NA	anti,~C3'-endo	anti,~C3'-endo	anti,~C3'-endo	anti,~C3'-endo	-	G-C,cWW	-,stack	-,-	-,-	-,-	basepair,-
pdb_00002f4v	5	1.235	0.247	1.974	M111101	1.A.C.1030.	1.A.G.1030.A	1.A.C.1030.B	1.A.G.1030.C	-	1.A.G.1031.	C	G	C	G	-	G	M001100	1	1	1	0	0	SM	SM	SM	NA	NA	HC	HC	HC	HC	NA	HC	-	0	anti,~C3'-endo	anti,~C3'-endo	anti,~C3'-endo	anti,~C3'-endo	NA,NA	anti,~C3'-endo	-	C-G,cWW	-,-	-,-	-,-	-,stack	-,-
pdb_00002f87	6	0.7	0.117	1.23	M111111	1.A.U.4.	1.A.G.5.	1.A.A.6.	1.A.A.7.	1.A.G.8.	1.A.G.9.	U	G	A	A	G	G	M000000	1	1	1	1	1	LC	SM	SM	SM	LC	S	HC	HC	HC	HC	S	G,A,A,G	4	anti,NA	anti,~C3'-endo	anti,~C3'-endo	anti,~C3'-endo	anti,~C3'-endo	anti,~C3'-endo	G-G,tSH	U-G,cWW	-,-	-,-	-,-	-,-	-,-
pdb_00002gdi	4	0.744	0.186	1.039	M011110	-	1.X.U.68.	1.X.A.69.	1.X.A.70.	1.X.U.71.	-	-	U	A	A	U	-	M001110	0	1	1	1	0	NA	SM	SM	SM	NA	NA	HC	HC	HC	HC	NA	A,U,A,A,U,G	6	NA,NA	anti,~C3'-endo	anti,~C3'-endo	anti,~C3'-endo	anti,~C3'-endo	NA,NA	-	-	-,-	-,stack	basepair,stack	-,-	basepair,-
pdb_00002gdi	4	0.75	0.188	1.012	M011110	-	1.Y.U.68.	1.Y.A.69.	1.Y.A.70.	1.Y.U.71.	-	-	U	A	A	U	-	M001000	0	1	1	1	0	NA	SM	SM	SM	NA	NA	HC	HC	HC	HC	NA	A,U,A,A,U,G	6	NA,NA	anti,~C3'-endo	anti,~C3'-endo	anti,~C3'-endo	anti,~C3'-endo	NA,NA	-	-	-,-	-,stack	basepair,stack	-,-	basepair,stack
pdb_00002gdi	3	0.548	0.183	0.702	M011100	-	1.X.G.40.	1.X.A.41.	1.X.G.42.	-	-	-	G	A	G	-	-	M011100	0	1	1	0	0	NA	SM	SM	NA	NA	NA	ICIP	ICIP	ICIP	NA	NA	-	0	NA,NA	anti,~C3'-endo	anti,~C3'-endo	anti,~C3'-endo	NA,NA	NA,NA	-	-	-,-	-,stack	basepair,-	basepair,-	-,-
pdb_00002gis	6	0.852	0.142	1.185	M111111	1.A.A.49.	1.A.G.50.	1.A.A.51.	1.A.A.52.	1.A.A.53.	1.A.U.54.	A	G	A	A	A	U	M001000	1	1	1	1	1	LC	SM	SM	SM	LC	S	HC	HC	HC	HC	S	G,A,A,A	4	anti,~C3'-endo	anti,NA	anti,~C3'-endo	anti,~C3'-endo	anti,~C3'-endo	anti,~C3'-endo	G-A,tSH	A-U,cWW	-,-	-,-	-,-	-,-	-,-
pdb_00002gis	6	0.99	0.165	1.263	M111111	1.A.G.73.	1.A.G.74.	1.A.A.75.	1.A.A.76.	1.A.A.77.	1.A.C.78.	G	G	A	A	A	C	M001111	1	1	1	1	1	LC	SM	SM	SM	LC	S	HC	HC	HC	HC	S	G,A,A,A	4	anti,~C3'-endo	anti,NA	anti,~C3'-endo	anti,~C3'-endo	anti,~C3'-endo	anti,~C3'-endo	G-A,tSH	G-C,cWW	-,-	-,-	-,-	-,-	-,-
pdb_00002go5	6	0.998	0.166	1.556	M111111	1.A.G.197.	1.A.G.198.	1.A.A.199.	1.A.A.200.	1.A.A.201.	1.A.C.202.	G	G	A	A	A	C	M000000	1	1	1	1	1	LC	SM	SM	SM	LC	S	HC	HC	HC	HC	S	G,A,A,A	4	anti,~C3'-endo	anti,~C3'-endo	anti,~C3'-endo	anti,~C3'-endo	anti,~C3'-endo	anti,~C3'-endo	G-A,tSH	G-C,cWW	basepair,-	-,-	-,-	-,-	basepair,-
pdb_00002go5	6	1.083	0.18	1.404	M111111	1.9.G.2876.	1.9.G.2877.	1.9.U.2878.	1.9.A.2879.	1.9.A.2880.	1.9.C.2881.	G	G	U	A	A	C	M000000	1	1	1	1	1	SM	SM	SM	SM	SM	HC	HC	HC	HC	HC	HC	G,A,G,G,U,A,A,C,G,A	10	anti,~C3'-endo	anti,~C3'-endo	anti,~C3'-endo	anti,~C3'-endo	anti,~C3'-endo	anti,~C3'-endo	G-A,tSH	G-C,cWW	-,stack	-,-	-,-	-,-	-,-
pdb_00002go5	6	1.357	0.226	2.072	M111111	1.A.G.146.	1.A.G.147.	1.A.G.148.	1.A.A.149.	1.A.G.150.	1.A.C.151.	G	G	G	A	G	C	M000000	1	1	1	1	1	LC	SM	SM	SM	LC	S	HC	HC	HC	HC	S	G,G,A,G	4	anti,~C3'-endo	anti,~C3'-endo	anti,~C3'-endo	anti,~C3'-endo	anti,~C3'-endo	anti,~C3'-endo	-	G-C,cWW	-,-	-,-	-,-	basepair,-	basepair,-
pdb_00002h0w	4	0.751	0.188	0.801	M011110	-	1.B.G.102.	1.B.A.127.	1.B.G.128.	1.B.A.129.	-	-	G	A	G	A	-	M001000	0	25	1	1	0	NA	SM	SM	SM	NA	NA	IC	IC	IC	IC	NA	-	0	NA,NA	anti,~C2'-endo	anti,~C3'-endo	anti,~C3'-endo	anti,~C3'-endo	NA,NA	G-A,tWH	-	-,-	-,stack	basepair,stack	basepair,-	-,stack
pdb_00002h0x	6	0.932	0.155	1.345	M111111	1.B.G.113.	1.B.G.114.	1.B.C.115.	1.B.G.116.	1.B.A.117.	1.B.C.118.	G	G	C	G	A	C	M110000	1	1	1	1	1	LC	SM	SM	SM	LC	S	HC	HC	HC	HC	S	G,C,G,A	4	anti,~C3'-endo	anti,~C3'-endo	anti,~C3'-endo	anti,~C3'-endo	anti,~C3'-endo	anti,~C3'-endo	G-A,tSH	G-C,cWW	-,-	-,-	-,-	basepair,-	basepair,-
pdb_00002h0z	5	1.127	0.225	1.795	M111110	1.B.G.101.	1.B.G.102.	1.B.A.127.	1.B.G.128.	1.B.A.129.	-	G	G	A	G	A	-	M001000	1	25	1	1	0	LC	SM	SM	SM	NA	S	IC	IC	IC	IC	NA	-	0	anti,~C3'-endo	anti,~C2'-endo	anti,~C3'-endo	anti,~C3'-endo	anti,~C3'-endo	NA,NA	G-A,tSH	-	basepair,-	-,-	basepair,stack	basepair,-	-,stack
pdb_00002hhh	6	0.838	0.14	1.205	M111111	1.A.C.1009.	1.A.G.1010.	1.A.C.1011.	1.A.G.1012.	1.A.A.1013.	1.A.G.1014.	C	G	C	G	A	G	M011000	1	1	1	1	1	LC	SM	SM	SM	LC	S	HC	HC	HC	HC	S	G,C,G,A	4	anti,~C3'-endo	anti,~C3'-endo	anti,~C3'-endo	anti,~C3'-endo	anti,~C3'-endo	anti,~C3'-endo	-	C-G,cWW	-,-	-,-	-,-	-,-	-,-
pdb_00002hhh	6	1.324	0.221	1.542	M111111	1.A.C.453.	1.A.G.454.	1.A.A.455.	1.A.G.457.	1.A.A.458.	1.A.G.459.	C	G	A	G	A	G	M111000	1	1	2	1	1	LC	SM	SM	SM	LC	S	HC	HC	HC	HC	S	G,A,C,G,A	5	anti,~C3'-endo	anti,~C3'-endo	anti,~C3'-endo	anti,~C3'-endo	anti,~C3'-endo	anti,~C3'-endo	G-A,tSH	C-G,cWW	-,-	-,-	-,-	-,-	-,-
pdb_00002hhh	6	1.343	0.224	1.725	M111111	1.A.C.1493.	1.A.G.1494.	1.A.G.1495.	1.A.A.1496.	1.A.A.1497.	1.A.G.1498.	C	G	G	A	A	G	M000000	1	1	1	1	1	LC	SM	SM	SM	LC	S	HC	HC	HC	HC	S	G,G,A,A	4	anti,~C3'-endo	anti,~C3'-endo	anti,~C3'-endo	anti,~C3'-endo	anti,~C3'-endo	anti,~C3'-endo	G-A,tWH	C-G,cWW	basepair,-	-,-	basepair,-	-,-	-,-
pdb_00002hhh	5	1.135	0.227	1.534	M101111	1.A.G.462.	-	1.A.A.447.	1.A.A.448.	1.A.C.449.	1.A.C.450.	G	-	A	A	C	C	M000000	0	0	1	1	1	NA	NA	SM	SM	LC	S	NA	IC	IC	IC	S	-	0	anti,~C3'-endo	NA,NA	anti,NA	anti,~C3'-endo	anti,~C3'-endo	anti,~C3'-endo	-	G-C,cWW	-,stack	-,-	basepair,-	basepair,-	basepair,-
pdb_00002hhh	5	1.217	0.243	1.392	M111110	1.A.G.79.	1.A.U.80.	1.A.U.81.	1.A.U.82.	1.A.U.83.	-	G	U	U	U	U	-	M101000	1	1	1	1	0	LC	SM	SM	SM	NA	S	HC	HC	HC	HC	NA	U,U,U,U,A	5	anti,~C3'-endo	anti,~C3'-endo	anti,~C3'-endo	anti,~C3'-endo	anti,~C3'-endo	NA,NA	U-U,tWH	-	basepair,-	basepair,-	-,-	-,-	-,stack
pdb_00002hok	4	0.767	0.192	1.062	M011110	-	1.A.U.68.	1.A.A.69.	1.A.A.70.	1.A.U.71.	-	-	U	A	A	U	-	M001000	0	1	1	1	0	NA	SM	SM	SM	NA	NA	HC	HC	HC	HC	NA	A,U,A,A,U,G	6	NA,NA	anti,~C3'-endo	anti,~C3'-endo	anti,~C3'-endo	anti,~C3'-endo	NA,NA	U-U,tWH	-	-,-	-,stack	basepair,-	-,-	basepair,-
pdb_00002hom	4	0.759	0.19	1.094	M011110	-	1.A.U.68.	1.A.A.69.	1.A.A.70.	1.A.U.71.	-	-	U	A	A	U	-	M001000	0	1	1	1	0	NA	SM	SM	SM	NA	NA	HC	HC	HC	HC	NA	A,U,A,A,U,G	6	NA,NA	anti,~C3'-endo	anti,~C3'-endo	anti,~C3'-endo	anti,~C3'-endo	NA,NA	-	-	-,-	-,stack	basepair,-	-,-	basepair,stack
pdb_00002hoo	4	0.864	0.216	1.241	M011110	-	1.A.U.68.	1.A.A.69.	1.A.A.70.	1.A.U.71.	-	-	U	A	A	U	-	M001000	0	1	1	1	0	NA	SM	SM	SM	NA	NA	HC	HC	HC	HC	NA	A,U,A,A,U,G	6	NA,NA	anti,~C3'-endo	anti,~C3'-endo	anti,~C3'-endo	anti,~C3'-endo	NA,NA	-	-	-,-	-,stack	basepair,-	-,-	basepair,-
pdb_00002hop	3	0.42	0.14	0.487	M011100	-	1.A.G.40.	1.A.A.41.	1.A.G.42.	-	-	-	G	A	G	-	-	M000000	0	1	1	0	0	NA	SM	SM	NA	NA	NA	IC	IC	IC	NA	NA	-	0	NA,NA	anti,~C3'-endo	anti,~C3'-endo	anti,~C3'-endo	NA,NA	NA,NA	-	-	-,-	-,stack	basepair,-	basepair,-	-,-
pdb_00002i7e	4	0.617	0.154	0.88	M011110	-	1.A.G.20.	1.A.A.21.	1.A.A.22.	1.A.A.23.	-	-	G	A	A	A	-	M000000	0	1	1	1	0	NA	SM	SM	SM	NA	NA	HC	HC	HC	HC	NA	G,A,A,A	4	NA,NA	anti,~C3'-endo	anti,~C3'-endo	anti,~C3'-endo	anti,~C3'-endo	NA,NA	G-A,tSH	-	-,-	-,stack	basepair,stack	basepair,-	basepair,stack
pdb_00002i7z	6	1.393	0.232	1.8	M111111	1.A.G.19.	1.A.G.20.	1.A.A.21.	1.A.A.22.	1.A.A.23.	1.A.C.24.	G	G	A	A	A	C	M000000	1	1	1	1	1	LC	SM	SM	SM	LC	S	HC	HC	HC	HC	S	G,A,A,A	4	anti,~C3'-endo	anti,~C3'-endo	anti,~C3'-endo	anti,~C3'-endo	anti,~C3'-endo	anti,~C3'-endo	G-A,tSH	G-C,cWW	-,-	-,-	basepair,stack	basepair,-	basepair,-
pdb_00002il9	6	0.647	0.108	1.123	M111111	1.A.C.6119.	1.A.G.6119.A	1.A.A.6119.B	1.A.A.6119.C	1.A.A.6119.D	1.A.G.6119.E	C	G	A	A	A	G	M001110	1	1	1	1	1	LC	SM	SM	SM	LC	S	HC	HC	HC	HC	S	G,A,A,A	4	anti,~C3'-endo	anti,~C3'-endo	anti,~C3'-endo	anti,~C3'-endo	anti,~C3'-endo	anti,~C3'-endo	G-A,tSH	C-G,cWW	-,-	-,-	-,-	-,-	-,-
pdb_00002il9	6	1.011	0.168	1.248	M111111	1.M.C.6084.A	1.M.G.6084.B	1.M.A.6084.C	1.M.A.6084.D	1.M.A.6084.E	1.M.G.6084.F	C	G	A	A	A	G	M000111	1	1	1	1	1	SM	SM	SM	SM	SM	HP	HP	HP	HP	HP	HP	-	0	anti,~C3'-endo	anti,~C3'-endo	anti,~C3'-endo	anti,~C3'-endo	anti,~C3'-endo	anti,~C3'-endo	G-A,tSH	C-G,cWW	-,stack	-,-	-,-	-,-	-,-
pdb_00002il9	6	1.334	0.222	2.321	M111111	1.M.A.6028.	1.M.G.6029.	1.M.G.6030.	1.M.A.6049.	1.M.A.6050.	1.M.U.6051.	A	G	G	A	A	U	M000000	1	1	19	1	1	LC	SM	SM	SM	LC	SHP	HP	HP	HP	HP	S	-	0	anti,~C3'-endo	anti,~C3'-endo	anti,~C3'-endo	anti,~C3'-endo	anti,~C3'-endo	anti,~C3'-endo	G-A,tSH	A-U,cWW	-,-	-,-	basepair,-	-,-	basepair,-
pdb_00002il9	6	1.36	0.227	2.377	M111111	1.A.A.6028.	1.A.G.6029.	1.A.G.6030.	1.A.A.6049.	1.A.A.6050.	1.A.U.6051.	A	G	G	A	A	U	M000000	1	1	19	1	1	SM	SM	SM	SM	SM	HC	HC	HC	HC	HC	HC	A,G,G,U,U,A,A,A,U,U,U,C,G,A,G,G,U,U,A,A,A,A,A,U	24	anti,~C3'-endo	anti,~C3'-endo	anti,~C3'-endo	anti,~C3'-endo	anti,~C3'-endo	anti,~C3'-endo	G-A,tSH	A-U,cWW	-,stack	-,-	basepair,-	basepair,-	basepair,-
pdb_00002il9	6	1.482	0.247	2.508	M111111	1.A.C.6084.A	1.A.G.6084.B	1.A.A.6084.C	1.A.A.6084.D	1.A.A.6084.E	1.A.G.6084.F	C	G	A	A	A	G	M001111	1	1	1	1	1	SM	SM	SM	SM	SM	HP	HP	HP	HP	HP	HP	-	0	anti,~C3'-endo	anti,~C3'-endo	syn,~C3'-endo	anti,~C3'-endo	anti,~C3'-endo	anti,~C3'-endo	G-A,tSH	C-G,cWW	-,stack	-,-	-,-	-,-	-,-
pdb_00002iy5	5	0.98	0.196	1.289	M101111	1.T.A.31.	-	1.T.A.36.	1.T.A.37.	1.T.A.38.	1.T.U.39.	A	-	A	A	A	U	M000000	0	0	1	1	1	NA	NA	SM	SM	LC	S	NA	HC	HC	HC	S	-	0	anti,~C3'-endo	NA,NA	anti,~C3'-endo	anti,~C3'-endo	anti,~C3'-endo	anti,~C3'-endo	-	A-U,cWW	-,stack	-,-	-,stack	-,-	basepair,-
pdb_00002iy5	3	0.736	0.245	1.122	M011100	-	1.T.U.33.	1.T.G.34.	1.T.A.35.	-	-	-	U	G	A	-	-	M000000	0	1	1	0	0	NA	SM	SM	NA	NA	NA	HC	HC	HC	NA	NA	-	0	NA,NA	anti,~C3'-endo	anti,~C3'-endo	anti,~C3'-endo	NA,NA	NA,NA	-	-	-,-	-,-	-,stack	-,stack	-,-
pdb_00002j28	6	0.496	0.083	0.827	M111111	1.8.C.52.	1.8.G.53.	1.8.A.54.	1.8.A.55.	1.8.A.56.	1.8.G.57.	C	G	A	A	A	G	M000000	1	1	1	1	1	LC	SM	SM	SM	LC	S	HC	HC	HC	HC	S	G,A,A,A	4	anti,~C3'-endo	anti,~C3'-endo	anti,~C3'-endo	anti,~C3'-endo	anti,~C3'-endo	anti,~C3'-endo	G-A,tSH	C-G,cWW	-,-	-,-	-,-	-,-	-,-
pdb_00002j28	6	1.441	0.24	2.095	M111111	1.B.U.1222.	1.B.G.1223.	1.B.U.1224.	1.B.G.1225.	1.B.A.1226.	1.B.G.1227.	U	G	U	G	A	G	M000000	1	1	1	1	1	LC	SM	SM	SM	LC	S	HC	HC	HC	HC	S	G,U,G,A	4	anti,~C3'-endo	anti,~C3'-endo	anti,~C3'-endo	anti,~C3'-endo	anti,~C3'-endo	anti,~C3'-endo	-	U-G,cWW	-,-	-,stack	-,-	basepair,-	basepair,-
pdb_00002j28	5	1.078	0.216	1.42	M111110	1.B.C.475.	1.B.G.476.	1.B.A.477.	1.B.A.478.	1.B.A.480.	-	C	G	A	A	A	-	M000000	1	1	1	2	0	SM	SM	SM	SM	NA	JCJP	JCJP	JCJP	JCJP	JCJP	NA	-	0	anti,~C3'-endo	anti,~C3'-endo	anti,~C3'-endo	anti,~C3'-endo	anti,~C3'-endo	NA,NA	-	-	-,stack	-,-	basepair,stack	-,-	basepair,stack
pdb_00002j37	6	0.866	0.144	1.316	M111111	1.Z.G.268.	1.Z.G.269.	1.Z.A.270.	1.Z.A.271.	1.Z.A.272.	1.Z.C.273.	G	G	A	A	A	C	M000000	1	1	1	1	1	SM	SM	SM	SM	SM	JC	JC	JC	JC	JC	JC	-	0	anti,~C3'-endo	anti,~C3'-endo	anti,~C3'-endo	anti,~C3'-endo	anti,~C3'-endo	anti,~C3'-endo	G-A,tSH	G-C,cWW	-,stack	-,-	-,-	basepair,-	basepair,-
pdb_00002j37	6	1.213	0.202	2.244	M111111	1.Z.C.147.	1.Z.G.148.	1.Z.A.149.	1.Z.A.122.	1.Z.A.123.	1.Z.G.124.	C	G	A	A	A	G	M000000	1	1	-27	1	1	LC	SM	SM	SM	LC	S	IC	IC	IC	IC	S	-	0	anti,~C3'-endo	anti,~C3'-endo	anti,~C2'-endo	anti,~C3'-endo	anti,~C3'-endo	anti,~C3'-endo	G-A,tSH	C-G,cWW	-,-	-,stack	basepair,stack	-,-	-,-
pdb_00002j37	6	1.439	0.24	2.158	M111111	1.Z.U.14.	1.Z.C.15.	1.Z.A.16.	1.Z.G.17.	1.Z.A.19.	1.Z.G.20.	U	C	A	G	A	G	M000000	1	1	1	2	1	LC	SM	SM	SM	LC	S	HC	HC	HC	HC	S	C,A,G,A,A	5	anti,~C3'-endo	anti,~C3'-endo	anti,~C3'-endo	anti,~C3'-endo	anti,~C3'-endo	anti,~C3'-endo	C-A,tSH	U-G,cWW	-,-	-,-	-,stack	-,-	-,-
pdb_00002j37	6	1.486	0.248	2.885	M111111	1.Z.U.2.	1.Z.G.3.	1.Z.C.4.	1.Z.A.5.	1.Z.A.7.	1.Z.A.6.	U	G	C	A	A	A	M000000	1	1	1	2	-1	SM	SM	SM	SM	SM	JC	JC	JC	JC	JC	JC	-	0	anti,~C3'-endo	anti,~C3'-endo	anti,~C3'-endo	anti,~C3'-endo	anti,~C3'-endo	anti,~C2'-endo	G-A,tSH	U-A,tWH	-,-	-,-	basepair,-	basepair,-	basepair,-
pdb_00002j37	5	0.926	0.185	1.336	M111110	1.Z.C.26.	1.Z.G.27.	1.Z.A.28.	1.Z.A.29.	1.Z.A.32.	-	C	G	A	A	A	-	M000000	1	1	1	3	0	SM	SM	SM	SM	NA	JC	JC	JC	JC	JC	NA	-	0	anti,~C3'-endo	anti,~C3'-endo	anti,~C3'-endo	anti,~C3'-endo	anti,~C3'-endo	NA,NA	G-A,tSH	-	basepair,stack	-,-	basepair,-	basepair,-	basepair,stack
pdb_00002j37	5	1.228	0.246	1.679	M111110	1.Z.G.235.	1.Z.U.236.	1.Z.A.237.	1.Z.A.238.	1.Z.U.239.	-	G	U	A	A	U	-	M000000	1	1	1	1	0	SM	SM	SM	SM	NA	HC	HC	HC	HC	HC	NA	G,U,A,A,U	5	anti,~C3'-endo	anti,~C3'-endo	anti,~C3'-endo	anti,~C3'-endo	anti,~C3'-endo	NA,NA	-	-	-,stack	-,-	-,-	-,-	-,-
pdb_00002j37	4	0.757	0.189	1.022	M011110	-	1.Z.C.133.	1.Z.A.134.	1.Z.A.135.	1.Z.C.136.	-	-	C	A	A	C	-	M000000	0	1	1	1	0	NA	SM	SM	SM	NA	NA	HC	HC	HC	HC	NA	C,A,A,C,U	5	NA,NA	anti,~C3'-endo	anti,~C3'-endo	anti,~C3'-endo	anti,~C3'-endo	NA,NA	C-C,tWH	-	-,-	-,stack	-,-	-,-	-,stack
pdb_00002j37	3	0.334	0.111	0.353	M011100	-	1.Z.G.53.	1.Z.A.54.	1.Z.G.55.	-	-	-	G	A	G	-	-	M000000	0	1	1	0	0	NA	SM	SM	NA	NA	NA	HC	HC	HC	NA	NA	-	0	NA,NA	anti,~C3'-endo	anti,~C3'-endo	anti,~C3'-endo	NA,NA	NA,NA	-	-	-,-	basepair,stack	-,stack	-,stack	-,-
pdb_00002jq7	3	0.702	0.234	0.951	M011100	-	1.B.U.1083.	1.B.A.1084.	1.B.A.1085.	-	-	-	U	A	A	-	-	M000000	0	1	1	0	0	NA	SM	SM	NA	NA	NA	JC	JC	JC	NA	NA	-	0	NA,NA	anti,~C3'-endo	anti,~C3'-endo	anti,~C3'-endo	NA,NA	NA,NA	-	-	-,-	-,stack	-,-	basepair,stack	-,-
pdb_00002jq7	3	0.744	0.248	0.948	M011100	-	1.B.U.1066.	1.B.A.1067.	1.B.G.1068.	-	-	-	U	A	G	-	-	M000000	0	1	1	0	0	NA	SM	SM	NA	NA	NA	HC	HC	HC	NA	NA	-	0	NA,NA	anti,~C3'-endo	anti,~C3'-endo	anti,~C3'-endo	NA,NA	NA,NA	-	-	-,-	-,stack	-,-	-,-	-,-
pdb_00002jse	6	0.74	0.123	1.09	M111111	1.A.C.9.	1.A.G.10.	1.A.A.11.	1.A.A.12.	1.A.A.13.	1.A.G.14.	C	G	A	A	A	G	M000000	1	1	1	1	1	LC	SM	SM	SM	LC	S	HC	HC	HC	HC	S	G,A,A,A	4	anti,~C3'-endo	anti,~C3'-endo	anti,~C3'-endo	anti,~C3'-endo	anti,~C3'-endo	anti,~C3'-endo	G-A,tSH	C-G,cWW	-,-	-,-	-,-	-,-	-,-
pdb_00002juk	5	1.183	0.237	1.912	M110111	1.A.C.9.	1.A.A.10.	-	1.A.A.12.	1.A.A.13.	1.A.G.14.	C	A	-	A	A	G	M000000	1	0	0	1	1	LC	NA	NA	SM	LC	S	HC	NA	HC	HC	S	-	0	anti,~C3'-endo	anti,~C3'-endo	NA,NA	anti,~C3'-endo	anti,~C3'-endo	anti,~C3'-endo	A-A,tSH	C-G,cWW	-,-	-,stack	-,-	-,-	-,-
pdb_00002jwv	6	1.175	0.196	1.703	M111111	1.A.U.13.	1.A.G.14.	1.A.U.15.	1.A.A.16.	1.A.A.17.	1.A.G.18.	U	G	U	A	A	G	M000000	1	1	1	1	1	LC	SM	SM	SM	LC	S	HC	HC	HC	HC	S	G,U,A,A	4	anti,~C3'-endo	anti,~C3'-endo	anti,~C3'-endo	anti,~C3'-endo	anti,~C3'-endo	anti,~C3'-endo	G-A,tSH	U-G,cWW	-,-	-,-	-,-	-,-	-,-
pdb_00002jxv	6	1.082	0.18	1.702	M111111	1.A.C.14.	1.A.G.15.	1.A.A.16.	1.A.A.17.	1.A.A.18.	1.A.G.19.	C	G	A	A	A	G	M000000	1	1	1	1	1	LC	SM	SM	SM	LC	S	HC	HC	HC	HC	S	G,A,A,A	4	anti,~C3'-endo	anti,~C3'-endo	anti,NA	anti,~C3'-endo	anti,~C3'-endo	anti,~C3'-endo	G-A,tSH	C-G,cWW	-,-	-,-	-,-	-,-	-,-
pdb_00002jyf	6	1.298	0.216	1.798	M111111	1.A.G.19.	1.A.G.20.	1.A.A.21.	1.A.A.22.	1.A.A.23.	1.A.C.24.	G	G	A	A	A	C	M000000	1	1	1	1	1	LC	SM	SM	SM	LC	S	HC	HC	HC	HC	S	G,A,A,A	4	anti,~C3'-endo	anti,~C3'-endo	anti,~C3'-endo	anti,~C3'-endo	anti,~C3'-endo	anti,~C3'-endo	G-A,tSH	G-C,cWW	-,-	-,-	basepair,stack	basepair,-	basepair,-
pdb_00002jyj	6	1.253	0.209	1.629	M111111	1.A.G.19.	1.A.G.20.	1.A.A.21.	1.A.A.22.	1.A.A.23.	1.A.C.24.	G	G	A	A	A	C	M000000	1	1	1	1	1	LC	SM	SM	SM	LC	S	HC	HC	HC	HC	S	G,A,A,A	4	anti,~C3'-endo	anti,~C3'-endo	anti,~C3'-endo	anti,~C3'-endo	anti,~C3'-endo	anti,~C3'-endo	G-A,tSH	G-C,cWW	-,-	-,-	basepair,stack	-,-	basepair,-
pdb_00002k4c	5	1.177	0.235	1.431	M111110	1.A.C.32.	1.A.U.33.	1.A.U.34.	1.A.A.35.	1.A.C.36.	-	C	U	U	A	C	-	M000000	1	1	1	1	0	SM	SM	SM	SM	NA	HC	HC	HC	HC	HC	NA	C,U,U,A,C,A,A	7	anti,~C3'-endo	anti,~C3'-endo	anti,~C3'-endo	anti,~C3'-endo	anti,~C3'-endo	NA,NA	-	-	basepair,stack	-,-	-,-	-,-	-,stack
pdb_00002k66	6	1.355	0.226	1.909	M111111	1.A.U.9.	1.A.G.10.	1.A.A.11.	1.A.A.12.	1.A.A.13.	1.A.G.14.	U	G	A	A	A	G	M000000	1	1	1	1	1	LC	SM	SM	SM	LC	S	HC	HC	HC	HC	S	G,A,A,A	4	anti,~C3'-endo	anti,~C3'-endo	anti,NA	anti,~C3'-endo	anti,~C3'-endo	anti,~C3'-endo	G-A,tSH	U-G,cWW	-,-	-,-	-,-	-,-	-,-
pdb_00002kpd	5	1.224	0.245	1.574	M111101	1.A.U.6.	1.A.C.7.	1.A.A.8.	1.A.G.9.	-	1.A.U.12.	U	C	A	G	-	U	M000000	1	1	1	0	0	SM	SM	SM	NA	NA	HC	HC	HC	HC	NA	HC	-	0	anti,~C3'-endo	anti,~C3'-endo	anti,~C3'-endo	anti,~C3'-endo	NA,NA	anti,~C2'-endo	-	U-U,cWW	-,-	basepair,-	-,-	-,stack	-,-
pdb_00002kpv	6	0.696	0.116	0.98	M111111	1.A.C.14.	1.A.G.15.	1.A.A.16.	1.A.A.17.	1.A.A.18.	1.A.G.19.	C	G	A	A	A	G	M000000	1	1	1	1	1	LC	SM	SM	SM	LC	S	HC	HC	HC	HC	S	G,A,A,A	4	anti,~C3'-endo	anti,~C3'-endo	anti,~C3'-endo	anti,NA	anti,~C3'-endo	anti,~C3'-endo	G-A,tSH	C-G,cWW	-,-	-,-	-,-	-,-	-,-
pdb_00002krl	6	0.849	0.141	1.2	M111111	1.A.C.75.	1.A.G.76.	1.A.A.77.	1.A.A.78.	1.A.A.79.	1.A.G.80.	C	G	A	A	A	G	M000000	1	1	1	1	1	SM	SM	SM	SM	SM	HC	HC	HC	HC	HC	HC	U,A,A,A,A,U,C,C,C,G,A,A,A,G,G,G,U,G,G,G,C,U	22	anti,NA	anti,~C3'-endo	anti,~C3'-endo	anti,~C3'-endo	anti,NA	anti,NA	G-A,tSH	C-G,cWW	-,stack	-,-	-,-	-,-	-,-
pdb_00002l3j	5	1.239	0.248	1.844	M110111	1.B.U.269.	1.B.G.270.	-	1.B.A.273.	1.B.A.274.	1.B.A.275.	U	G	-	A	A	A	M000000	1	0	0	1	1	LC	NA	NA	SM	LC	S	HC	NA	HC	HC	S	-	0	anti,~C3'-endo	anti,~C3'-endo	NA,NA	anti,~C3'-endo	anti,~C3'-endo	anti,~C3'-endo	G-A,tSH	U-A,cWW	-,-	-,stack	-,-	-,-	-,-
pdb_00002ldt	6	1.04	0.173	1.307	M111111	1.A.C.13.	1.A.G.14.	1.A.C.15.	1.A.A.16.	1.A.A.17.	1.A.G.18.	C	G	C	A	A	G	M000000	1	1	1	1	1	LC	SM	SM	SM	LC	S	HC	HC	HC	HC	S	G,C,A,A	4	anti,~C2'-endo	anti,~C3'-endo	anti,~C2'-endo	anti,~C2'-endo	anti,~C3'-endo	anti,~C3'-endo	G-A,tSH	C-G,cWW	basepair,-	-,-	-,-	-,-	-,-
pdb_00002lk3	6	1.385	0.231	1.937	M111111	1.A.A.11.	1.A.G.12.	1.A.A.13.	1.A.A.14.	1.A.A.15.	1.A.U.16.	A	G	A	A	A	U	M000000	1	1	1	1	1	LC	SM	SM	SM	LC	S	HC	HC	HC	HC	S	G,A,A,A	4	anti,~C3'-endo	anti,~C3'-endo	anti,~C3'-endo	anti,~C3'-endo	anti,~C3'-endo	anti,~C3'-endo	G-A,tSH	A-U,cWW	-,-	-,-	-,-	-,-	-,-
pdb_00002lps	6	0.976	0.163	1.512	M111111	1.A.U.14.	1.A.G.15.	1.A.A.16.	1.A.A.17.	1.A.A.18.	1.A.G.19.	U	G	A	A	A	G	M000000	1	1	1	1	1	LC	SM	SM	SM	LC	S	HC	HC	HC	HC	S	G,A,A,A	4	anti,~C3'-endo	anti,~C3'-endo	anti,NA	anti,~C3'-endo	anti,~C3'-endo	anti,~C3'-endo	G-A,tSH	U-G,cWW	-,-	-,-	-,-	-,-	-,-
pdb_00002lpt	6	1.128	0.188	1.68	M111111	1.A.U.14.	1.A.G.15.	1.A.A.16.	1.A.A.17.	1.A.A.18.	1.A.G.19.	U	G	A	A	A	G	M000000	1	1	1	1	1	LC	SM	SM	SM	LC	S	HC	HC	HC	HC	S	G,A,A,A	4	anti,~C3'-endo	anti,~C3'-endo	anti,~C2'-endo	anti,~C3'-endo	anti,~C3'-endo	anti,~C3'-endo	G-A,tSH	U-G,cWW	-,-	-,-	-,-	-,-	-,-
pdb_00002lu0	6	1.169	0.195	1.688	M111111	1.A.C.14.	1.A.G.15.	1.A.A.16.	1.A.A.17.	1.A.A.18.	1.A.G.19.	C	G	A	A	A	G	M000000	1	1	1	1	1	LC	SM	SM	SM	LC	S	HC	HC	HC	HC	S	G,A,A,A	4	anti,~C3'-endo	anti,~C3'-endo	anti,~C2'-endo	anti,~C3'-endo	anti,~C3'-endo	anti,~C3'-endo	G-A,tSH	C-G,cWW	-,-	-,-	-,-	-,-	-,-
pdb_00002lu0	4	0.946	0.236	1.166	M011110	-	1.A.G.21.	1.A.A.22.	1.A.A.23.	1.A.A.12.	-	-	G	A	A	A	-	M000000	0	1	1	-11	0	NA	SM	SM	SM	NA	NA	JC	JC	JC	JC	NA	-	0	NA,NA	anti,~C3'-endo	anti,~C3'-endo	anti,~C3'-endo	anti,~C3'-endo	NA,NA	-	-	-,-	-,-	-,-	-,-	-,stack
pdb_00002m92	5	1.118	0.224	1.32	M101111	1.A.DA.32.	-	1.A.DG.13.	1.A.DG.14.	1.A.DG.15.	1.A.DG.16.	DA	-	DG	DG	DG	DG	M000000	0	0	1	1	1	NA	NA	SM	SM	SM	HC	NA	HC	HC	HC	HC	-	0	anti,~C2'-endo	NA,NA	anti,~C2'-endo	anti,~C2'-endo	anti,~C2'-endo	anti,~C2'-endo	-	A-G,cWW	-,stack	-,-	basepair,-	basepair,-	basepair,-
pdb_00002mis	6	1.165	0.194	2.021	M111111	1.A.C.12.	1.A.G.13.	1.A.A.14.	1.A.A.15.	1.A.A.16.	1.A.G.17.	C	G	A	A	A	G	M000000	1	1	1	1	1	LC	SM	SM	SM	LC	S	HC	HC	HC	HC	S	G,A,A,A	4	anti,~C3'-endo	anti,~C3'-endo	anti,~C3'-endo	anti,~C3'-endo	anti,~C3'-endo	anti,~C3'-endo	G-A,tSH	C-G,cWW	-,-	-,-	-,-	-,-	-,-
pdb_00002mtj	6	1.399	0.233	2.391	M111111	1.A.C.27.	1.A.G.28.	1.A.A.29.	1.A.A.30.	1.A.A.31.	1.A.G.32.	C	G	A	A	A	G	M000000	1	1	1	1	1	LC	SM	SM	SM	LC	S	HC	HC	HC	HC	S	G,A,A,A	4	anti,~C3'-endo	anti,~C3'-endo	anti,~C3'-endo	anti,~C3'-endo	anti,~C3'-endo	anti,~C3'-endo	G-A,tSH	C-G,cWW	-,-	-,-	-,-	-,-	-,-
pdb_00002mtk	6	1.358	0.226	2.262	M111111	1.A.C.27.	1.A.G.28.	1.A.A.29.	1.A.A.30.	1.A.A.31.	1.A.G.32.	C	G	A	A	A	G	M000000	1	1	1	1	1	LC	SM	SM	SM	LC	S	HC	HC	HC	HC	S	G,A,A,A	4	anti,~C3'-endo	anti,~C3'-endo	anti,~C3'-endo	anti,~C3'-endo	anti,~C3'-endo	anti,~C3'-endo	G-A,tSH	C-G,cWW	-,-	-,-	-,-	-,-	-,-
pdb_00002mxj	6	0.882	0.147	1.42	M111111	1.A.A.18.	1.A.G.19.	1.A.A.20.	1.A.A.21.	1.A.A.22.	1.A.C.23.	A	G	A	A	A	C	M000000	1	1	1	1	1	SM	SM	SM	SM	SM	HC	HC	HC	HC	HC	HC	A,G,A,A,A,C	6	anti,~C3'-endo	anti,~C3'-endo	anti,~C3'-endo	anti,~C3'-endo	anti,~C3'-endo	anti,~C3'-endo	G-A,tSH	A-C,cWW	-,stack	-,-	-,-	-,-	-,-
pdb_00002mxl	6	0.939	0.157	1.191	M111111	1.A.A.18.	1.A.G.19.	1.A.A.20.	1.A.A.21.	1.A.A.22.	1.A.C.23.	A	G	A	A	A	C	M000000	1	1	1	1	1	SM	SM	SM	SM	SM	HC	HC	HC	HC	HC	HC	A,G,A,A,A,C	6	anti,~C3'-endo	anti,~C3'-endo	anti,~C3'-endo	anti,~C3'-endo	anti,~C3'-endo	anti,~C3'-endo	G-A,tSH	A-C,cWW	-,stack	-,-	-,-	-,-	-,-
pdb_00002n1q	6	0.946	0.158	1.295	M111111	1.A.G.254.	1.A.G.260.	1.A.A.261.	1.A.G.262.	1.A.A.263.	1.A.C.264.	G	G	A	G	A	C	M000000	1	1	1	1	1	LC	SM	SM	SM	LC	S	HC	HC	HC	HC	S	G,A,G,A	4	anti,~C3'-endo	anti,~C3'-endo	anti,~C3'-endo	anti,~C3'-endo	anti,~C3'-endo	anti,~C3'-endo	G-A,tSH	G-C,cWW	-,-	-,-	-,-	-,-	-,-
pdb_00002n1q	6	0.954	0.159	1.317	M111111	1.A.U.131.	1.A.G.132.	1.A.A.133.	1.A.G.134.	1.A.A.135.	1.A.G.217.	U	G	A	G	A	G	M000000	1	1	1	1	1	LC	SM	SM	SM	LC	S	HC	HC	HC	HC	S	G,A,G,A	4	anti,~C3'-endo	anti,~C3'-endo	anti,~C3'-endo	anti,~C3'-endo	anti,~C3'-endo	anti,~C3'-endo	G-A,tSH	U-G,cWW	-,-	-,-	-,-	-,-	-,-
pdb_00002n7m	5	0.823	0.165	1.222	M110111	1.X.U.62.	1.X.G.63.	-	1.X.A.65.	1.X.A.66.	1.X.A.67.	U	G	-	A	A	A	M000000	1	0	0	1	1	LC	NA	NA	SM	LC	S	HC	NA	HC	HC	S	-	0	anti,~C3'-endo	anti,~C3'-endo	NA,NA	anti,~C3'-endo	anti,~C3'-endo	anti,~C3'-endo	G-A,tSH	U-A,cWW	-,-	-,-	-,-	-,-	-,-
pdb_00002n8a	6	1.042	0.174	1.541	M111111	1.B.DC.9.	1.B.DG.10.	1.B.DT.11.	1.B.DA.12.	1.B.DA.13.	1.B.DG.14.	DC	DG	DT	DA	DA	DG	M000000	1	1	1	1	1	LC	SM	SM	SM	LC	S	HC	HC	HC	HC	S	DG,DT,DA,DA	4	anti,NA	anti,~C3'-endo	anti,~C3'-endo	anti,~C3'-endo	anti,~C3'-endo	anti,~C2'-endo	G-A,tSH	C-G,cWW	-,-	-,-	-,-	-,-	-,-
pdb_00002nc0	6	1.441	0.24	1.955	M111111	1.A.G.693.	1.A.G.694.	1.A.A.695.	1.A.G.696.	1.A.A.697.	1.A.C.776.	G	G	A	G	A	C	M000000	1	1	1	1	1	LC	SM	SM	SM	LC	S	HC	HC	HC	HC	S	G,A,G,A	4	anti,~C3'-endo	anti,~C3'-endo	anti,~C3'-endo	anti,NA	anti,~C3'-endo	anti,~C3'-endo	G-A,tSH	G-C,cWW	-,-	-,-	-,-	-,-	-,-
pdb_00002nc1	6	1.413	0.236	1.926	M111111	1.A.A.699.	1.A.G.700.	1.A.A.701.	1.A.G.702.	1.A.A.703.	1.A.U.725.	A	G	A	G	A	U	M000000	1	1	1	1	1	LC	SM	SM	SM	LC	S	HC	HC	HC	HC	S	G,A,G,A	4	anti,~C3'-endo	anti,~C3'-endo	anti,~C3'-endo	anti,NA	anti,~C3'-endo	anti,~C3'-endo	G-A,tSH	A-U,cWW	-,-	-,-	-,-	-,-	-,-
pdb_00002noq	6	0.744	0.124	1.007	M111111	1.E.C.2161.	1.E.G.2162.	1.E.C.2163.	1.E.A.2164.	1.E.A.2165.	1.E.G.2166.	C	G	C	A	A	G	M000000	1	1	1	1	1	LC	SM	SM	SM	LC	S	HC	HC	HC	HC	S	G,C,A,A	4	anti,~C3'-endo	anti,~C3'-endo	anti,~C3'-endo	anti,~C3'-endo	anti,~C3'-endo	anti,~C3'-endo	G-A,tSH	C-G,cWW	-,-	-,-	-,-	-,-	-,-
pdb_00002noq	6	1.408	0.235	2.048	M111111	1.A.U.84.	1.A.A.85.	1.A.U.86.	1.A.U.87.	1.A.U.88.	1.A.A.89.	U	A	U	U	U	A	M000000	1	1	1	1	1	LC	SM	SM	SM	LC	S	HC	HC	HC	HC	S	A,U,U,U	4	anti,~C3'-endo	anti,~C3'-endo	anti,~C3'-endo	anti,~C3'-endo	anti,~C3'-endo	anti,~C3'-endo	-	U-A,cWW	-,-	-,-	-,-	-,-	-,-
pdb_00002noq	5	0.93	0.186	1.177	M110111	1.B.C.528.	1.B.G.529.	-	1.B.C.519.	1.B.A.520.	1.B.G.521.	C	G	-	C	A	G	M000000	1	0	0	1	1	LC	NA	NA	SM	LC	S	IC	NA	HPIC	HPIC	SHP	-	0	anti,~C3'-endo	anti,~C3'-endo	NA,NA	anti,~C3'-endo	anti,~C3'-endo	anti,~C3'-endo	G-A,tSH	C-G,cWW	-,-	-,stack	-,-	basepair,-	basepair,-
pdb_00002noq	5	1.156	0.231	1.432	M111110	1.A.U.69.	1.A.G.70.	1.A.U.71.	1.A.A.72.	1.A.U.73.	-	U	G	U	A	U	-	M000000	1	1	1	1	0	LC	SM	SM	SM	NA	SIP	IP	IP	IP	IP	NA	-	0	anti,~C3'-endo	anti,~C3'-endo	anti,~C3'-endo	anti,~C3'-endo	anti,~C3'-endo	NA,NA	G-U,tSH	-	basepair,-	-,-	-,-	-,-	-,-
pdb_00002noq	4	0.883	0.221	1.188	M011110	-	1.A.C.116.	1.A.A.117.	1.A.G.118.	1.A.C.119.	-	-	C	A	G	C	-	M000000	0	1	1	1	0	NA	SM	SM	SM	NA	NA	HC	HC	HC	HC	NA	C,A,G,C,C	5	NA,NA	anti,~C3'-endo	anti,~C3'-endo	anti,~C3'-endo	anti,~C3'-endo	NA,NA	C-C,tWH	-	-,-	-,stack	-,-	-,-	-,stack
pdb_00002noq	3	0.398	0.133	0.521	M011100	-	1.E.G.2174.	1.E.A.2175.	1.E.A.2176.	-	-	-	G	A	A	-	-	M000000	0	1	1	0	0	NA	SM	SM	NA	NA	NA	IC	IC	IC	NA	NA	-	0	NA,NA	anti,~C3'-endo	anti,~C3'-endo	anti,~C3'-endo	NA,NA	NA,NA	-	-	-,-	basepair,stack	basepair,-	basepair,stack	-,-
pdb_00002nuf	6	0.748	0.125	1.065	M111111	1.C.C.11.	1.C.G.12.	1.C.C.13.	1.C.A.14.	1.C.A.15.	1.C.G.16.	C	G	C	A	A	G	M011100	1	1	1	1	1	LC	SM	SM	SM	LC	S	HC	HC	HC	HC	S	G,C,A,A	4	anti,~C3'-endo	anti,~C3'-endo	anti,~C3'-endo	anti,~C3'-endo	anti,~C3'-endo	anti,~C3'-endo	G-A,tSH	C-G,cWW	-,-	-,-	-,-	-,-	-,-
pdb_00002o43	6	0.624	0.104	0.837	M111111	1.A.C.2637.	1.A.G.2638.	1.A.A.2639.	1.A.G.2640.	1.A.A.2641.	1.A.G.2642.	C	G	A	G	A	G	M000010	1	1	1	1	1	SM	SM	SM	SM	SM	HC	HC	HC	HC	HC	HC	U,A,G,U,A,C,G,A,G,A,G,G,A,C,C	15	anti,~C3'-endo	anti,~C3'-endo	anti,~C3'-endo	anti,~C3'-endo	anti,~C3'-endo	anti,~C3'-endo	G-A,tSH	C-G,cWW	basepair,stack	-,-	-,-	-,-	basepair,-
pdb_00002o43	6	0.889	0.148	1.426	M111111	1.A.C.473.	1.A.G.474.	1.A.U.475.	1.A.G.476.	1.A.A.477.	1.A.G.478.	C	G	U	G	A	G	M000000	1	1	1	1	1	LC	SM	SM	SM	LC	S	HC	HC	HC	HC	S	G,U,G,A	4	anti,~C3'-endo	anti,~C3'-endo	anti,~C3'-endo	anti,~C3'-endo	anti,~C3'-endo	anti,~C3'-endo	-	C-G,cWW	-,-	-,-	basepair,stack	basepair,-	basepair,-
pdb_00002o43	6	1.022	0.17	1.361	M111111	1.A.C.2573.	1.A.G.2574.	1.A.U.2575.	1.A.G.2576.	1.A.A.2577.	1.A.G.2578.	C	G	U	G	A	G	M000000	1	1	1	1	1	LC	SM	SM	SM	LC	S	HC	HC	HC	HC	S	G,U,G,A	4	anti,~C3'-endo	anti,~C3'-endo	anti,~C3'-endo	anti,~C3'-endo	anti,~C3'-endo	anti,~C3'-endo	-	C-G,cWW	-,-	-,-	-,-	-,-	basepair,-
pdb_00002o43	6	1.087	0.181	1.452	M111111	1.A.A.2831.	1.A.G.2832.	1.A.C.2833.	1.A.A.2834.	1.A.A.2835.	1.A.U.2836.	A	G	C	A	A	U	M000000	1	1	1	1	1	LC	SM	SM	SM	LC	S	HC	HC	HC	HC	S	G,C,A,A	4	anti,~C3'-endo	anti,~C3'-endo	anti,~C3'-endo	anti,~C3'-endo	anti,~C3'-endo	anti,~C3'-endo	G-A,tSH	A-U,cWW	basepair,-	-,-	-,-	basepair,-	-,-
pdb_00002o43	6	1.301	0.217	2.432	M111111	1.A.C.223.	1.A.G.224.	1.A.G.225.	1.A.G.227.	1.A.A.228.	1.A.G.229.	C	G	G	G	A	G	M000000	1	1	2	1	1	LC	SM	SM	SM	LC	S	HC	HC	HC	HC	S	G,G,C,G,A	5	anti,~C3'-endo	anti,~C3'-endo	anti,~C3'-endo	anti,~C3'-endo	anti,~C3'-endo	anti,~C3'-endo	G-A,tSH	C-G,cWW	-,-	-,stack	basepair,stack	basepair,-	basepair,-
pdb_00002o43	6	1.315	0.219	2.564	M111111	1.A.U.486.	1.A.G.487.	1.A.A.488.	1.A.A.489.	1.A.A.491.	1.A.A.490.	U	G	A	A	A	A	M000000	1	1	1	2	-1	SM	SM	SM	SM	SM	JCJP	JCJP	JCJP	JCJP	JCJP	JCJP	-	0	anti,~C3'-endo	anti,~C3'-endo	anti,~C3'-endo	anti,~C3'-endo	anti,~C3'-endo	anti,NA	G-A,tSH	U-A,tWH	-,-	-,-	basepair,stack	-,-	basepair,-
pdb_00002o43	6	1.348	0.225	2.42	M111111	1.A.C.114.	1.A.G.115.	1.A.A.116.	1.A.A.51.	1.A.A.52.	1.A.G.53.	C	G	A	A	A	G	M000000	1	1	-65	1	1	LC	SM	SM	SM	LC	S	JC	JC	JC	JC	S	-	0	anti,~C3'-endo	anti,~C3'-endo	anti,~C3'-endo	anti,~C3'-endo	anti,~C3'-endo	anti,~C3'-endo	G-A,tSH	C-G,cWW	-,-	-,stack	-,stack	basepair,-	-,-
pdb_00002o43	6	1.477	0.246	2.56	M111111	1.A.U.2335.	1.A.G.2336.	1.A.A.2337.	1.A.C.2338.	1.A.A.2339.	1.A.C.2340.	U	G	A	C	A	C	M000000	1	1	1	1	1	SM	SM	SM	SM	SM	HC	HC	HC	HC	HC	HC	U,G,A,C,A,C	6	anti,~C3'-endo	anti,~C3'-endo	anti,~C3'-endo	anti,~C3'-endo	anti,~C3'-endo	anti,~C3'-endo	-	U-C,tW.	-,stack	-,-	-,-	basepair,-	-,-
pdb_00002o43	5	1.129	0.226	1.664	M110111	1.A.C.629.	1.A.G.630.	-	1.A.U.617.	1.A.A.618.	1.A.A.619.	C	G	-	U	A	A	M000000	1	0	0	1	1	SM	NA	NA	SM	SM	IC	IC	NA	IC	IC	IC	-	0	anti,~C3'-endo	anti,~C3'-endo	NA,NA	anti,~C3'-endo	anti,~C3'-endo	anti,~C3'-endo	-	C-A,cWW	-,stack	-,stack	-,-	basepair,-	basepair,-
pdb_00002o43	5	1.177	0.235	1.489	M110111	1.A.C.1797.	1.A.G.1798.	-	1.A.A.1800.	1.A.A.1802.	1.A.G.1803.	C	G	-	A	A	G	M000000	1	0	0	2	1	LC	NA	NA	SM	LC	S	HC	NA	HC	HC	S	-	0	anti,~C3'-endo	anti,~C3'-endo	NA,NA	anti,~C3'-endo	anti,~C3'-endo	anti,~C3'-endo	G-A,tSH	C-G,cWW	basepair,-	-,-	-,-	-,-	-,-
pdb_00002o43	5	1.179	0.236	1.766	M111110	1.A.C.2530.	1.A.U.2531.	1.A.G.2532.	1.A.U.2533.	1.A.U.2534.	-	C	U	G	U	U	-	M000000	1	1	1	1	0	LC	SM	SM	SM	NA	S	HC	HC	HC	HC	NA	U,G,U,U,C	5	anti,~C3'-endo	anti,~C3'-endo	anti,~C3'-endo	anti,~C3'-endo	anti,~C3'-endo	NA,NA	-	-	basepair,-	basepair,stack	basepair,-	-,-	-,stack
pdb_00002o43	3	0.564	0.188	0.637	M011100	-	1.A.G.1296.	1.A.A.1297.	1.A.G.1298.	-	-	-	G	A	G	-	-	M000000	0	1	1	0	0	NA	SM	SM	NA	NA	NA	HC	HC	HC	NA	NA	-	0	NA,NA	anti,~C3'-endo	anti,~C3'-endo	anti,~C3'-endo	NA,NA	NA,NA	-	-	-,-	basepair,stack	-,stack	-,-	-,-
pdb_00002o43	3	0.7	0.233	0.785	M011100	-	1.A.G.318.	1.A.G.319.	1.A.A.320.	-	-	-	G	G	A	-	-	M000000	0	1	1	0	0	NA	SM	SM	NA	NA	NA	HC	HC	HC	NA	NA	-	0	NA,NA	anti,~C3'-endo	anti,~C3'-endo	anti,~C3'-endo	NA,NA	NA,NA	-	-	-,-	basepair,-	basepair,stack	-,stack	-,-
pdb_00002o44	6	0.885	0.147	1.296	M111111	1.A.C.473.	1.A.G.474.	1.A.U.475.	1.A.G.476.	1.A.A.477.	1.A.G.478.	C	G	U	G	A	G	M000000	1	1	1	1	1	SM	SM	SM	SM	SM	ICJP	ICJP	ICJP	ICJP	ICJP	ICJP	-	0	anti,~C3'-endo	anti,~C3'-endo	anti,~C3'-endo	anti,~C3'-endo	anti,~C3'-endo	anti,~C3'-endo	G-A,tSH	-	-,stack	-,-	-,stack	basepair,-	basepair,-
pdb_00002o44	6	1.166	0.194	1.636	M111111	1.A.A.2831.	1.A.G.2832.	1.A.C.2833.	1.A.A.2834.	1.A.A.2835.	1.A.U.2836.	A	G	C	A	A	U	M000000	1	1	1	1	1	LC	SM	SM	SM	LC	S	HC	HC	HC	HC	S	G,C,A,A	4	anti,~C3'-endo	anti,~C3'-endo	anti,~C3'-endo	anti,~C3'-endo	anti,~C3'-endo	anti,~C3'-endo	G-A,tWH	A-U,cWW	-,-	-,-	-,-	basepair,-	basepair,-
pdb_00002o44	6	1.236	0.206	1.84	M111111	1.A.C.982.	1.A.G.983.	1.A.A.832.	1.A.A.833.	1.A.A.834.	1.A.G.957.	C	G	A	A	A	G	M000000	1	-151	1	1	123	SM	SM	SM	SM	SM	JC	JC	JC	JC	JC	JC	-	0	anti,~C3'-endo	anti,~C3'-endo	anti,~C3'-endo	anti,~C3'-endo	anti,~C3'-endo	anti,~C3'-endo	G-A,tSH	C-G,cWW	-,-	-,stack	basepair,stack	-,-	-,-
pdb_00002o44	6	1.269	0.211	1.71	M111111	1.A.A.966.	1.A.G.967.	1.A.C.968.	1.A.A.970.	1.A.A.971.	1.A.U.973.	A	G	C	A	A	U	M000000	1	1	2	1	2	SM	SM	SM	SM	SM	HC	HC	HC	HC	HC	HC	A,G,A,G,C,U,A,A,C,U,U,C	12	anti,~C3'-endo	anti,~C3'-endo	anti,NA	anti,~C3'-endo	anti,~C3'-endo	anti,~C3'-endo	G-A,tSH	A-U,cWW	-,stack	-,-	-,-	basepair,-	basepair,-
pdb_00002o44	6	1.327	0.221	2.543	M111111	1.A.U.486.	1.A.G.487.	1.A.A.488.	1.A.A.489.	1.A.A.491.	1.A.A.490.	U	G	A	A	A	A	M000000	1	1	1	2	-1	SM	SM	SM	SM	SM	JCJP	JCJP	JCJP	JCJP	JCJP	JCJP	-	0	anti,~C3'-endo	anti,~C3'-endo	anti,~C3'-endo	anti,~C3'-endo	anti,~C3'-endo	anti,NA	G-A,tSH	U-A,tWH	-,-	-,-	basepair,stack	-,-	basepair,-
pdb_00002o44	6	1.434	0.239	2.501	M111111	1.A.C.1389.	1.A.G.1390.	1.A.A.1391.	1.A.A.1366.	1.A.A.1367.	1.A.G.1368.	C	G	A	A	A	G	M000000	1	1	-25	1	1	LC	SM	SM	SM	LC	S	IC	IC	IC	IC	S	-	0	anti,~C3'-endo	anti,~C3'-endo	anti,~C3'-endo	anti,~C3'-endo	anti,~C3'-endo	anti,~C3'-endo	G-A,tSH	C-G,cWW	-,-	-,stack	basepair,stack	-,-	basepair,-
pdb_00002o44	6	1.443	0.241	2.236	M111111	1.A.U.2335.	1.A.G.2336.	1.A.A.2337.	1.A.C.2338.	1.A.A.2339.	1.A.C.2340.	U	G	A	C	A	C	M000000	1	1	1	1	1	SM	SM	SM	SM	SM	HC	HC	HC	HC	HC	HC	U,G,A,C,A,C	6	anti,~C3'-endo	anti,~C3'-endo	anti,~C3'-endo	anti,~C3'-endo	anti,~C3'-endo	anti,~C3'-endo	G-A,tSH	U-C,c.W	-,stack	-,-	-,-	basepair,-	-,-
pdb_00002o44	6	1.499	0.25	1.839	M111111	1.A.C.1235.	1.A.G.1236.	1.A.G.1237.	1.A.A.1238.	1.A.A.1239.	1.A.G.1240.	C	G	G	A	A	G	M000000	1	1	1	1	1	LC	SM	SM	SM	LC	S	HC	HC	HC	HC	S	G,G,A,A	4	anti,~C3'-endo	anti,~C3'-endo	anti,~C3'-endo	anti,~C3'-endo	anti,~C3'-endo	anti,~C3'-endo	-	C-G,cWW	-,-	-,-	-,-	-,-	basepair,-
pdb_00002o44	5	0.531	0.106	0.628	M110111	1.A.C.223.	1.A.G.224.	-	1.A.G.227.	1.A.A.228.	1.A.G.229.	C	G	-	G	A	G	M000000	1	0	0	1	1	LC	NA	NA	SM	LC	S	HC	NA	HC	HC	S	-	0	anti,~C3'-endo	anti,~C3'-endo	NA,NA	anti,~C3'-endo	anti,~C3'-endo	anti,~C3'-endo	-	C-G,cWW	-,-	-,stack	-,-	basepair,stack	basepair,-
pdb_00002o44	5	0.922	0.184	1.277	M110111	1.A.C.1797.	1.A.G.1798.	-	1.A.A.1800.	1.A.A.1802.	1.A.G.1803.	C	G	-	A	A	G	M000000	1	0	0	2	1	SM	NA	NA	SM	SM	HC	HC	NA	HC	HC	HC	-	0	anti,~C3'-endo	anti,~C3'-endo	NA,NA	anti,~C3'-endo	anti,~C3'-endo	anti,~C3'-endo	-	C-G,cWW	basepair,-	-,-	-,-	-,stack	basepair,-
pdb_00002o44	5	1.122	0.224	1.396	M110111	1.A.C.1135.	1.A.G.1136.	-	1.A.A.1039.	1.A.A.1040.	1.A.G.1041.	C	G	-	A	A	G	M000000	1	0	0	1	1	LC	NA	NA	SM	LC	S	IP	NA	IP	IP	S	-	0	anti,~C3'-endo	anti,~C3'-endo	NA,NA	anti,~C3'-endo	anti,~C3'-endo	anti,~C3'-endo	G-A,tSH	C-G,cWW	-,-	-,-	-,-	basepair,-	-,-
pdb_00002o44	5	1.175	0.235	1.328	M101111	1.A.G.1438.	-	1.A.A.1587.	1.A.A.1588.	1.A.G.1589.	1.A.C.1590.	G	-	A	A	G	C	M000000	0	0	1	1	1	NA	NA	SM	SM	LC	S	NA	ICJP	ICJP	ICJP	SJP	-	0	anti,~C3'-endo	NA,NA	anti,~C3'-endo	anti,~C3'-endo	anti,~C3'-endo	anti,~C3'-endo	-	G-C,cWW	-,stack	-,-	-,stack	basepair,-	-,-
pdb_00002o44	3	0.626	0.209	1.007	M011100	-	1.A.U.1105.	1.A.A.1106.	1.A.A.1107.	-	-	-	U	A	A	-	-	M000000	0	1	1	0	0	NA	SM	SM	NA	NA	NA	HC	HC	HC	NA	NA	-	0	NA,NA	anti,~C3'-endo	anti,~C3'-endo	anti,~C3'-endo	NA,NA	NA,NA	-	-	-,-	-,stack	-,-	-,stack	-,-
pdb_00002o44	3	0.679	0.226	1.018	M010110	-	1.A.C.1094.	-	1.A.A.1096.	1.A.A.1097.	-	-	C	-	A	A	-	M000000	0	0	0	1	0	NA	NA	NA	SM	NA	NA	JC	NA	JC	JC	NA	-	0	NA,NA	anti,~C3'-endo	NA,NA	anti,~C3'-endo	anti,~C3'-endo	NA,NA	C-A,tSH	-	-,-	-,-	-,-	-,stack	basepair,stack
pdb_00002o44	3	0.731	0.244	0.849	M010110	-	1.A.G.1542.	-	1.A.A.1560.	1.A.A.1561.	-	-	G	-	A	A	-	M000000	0	0	0	1	0	NA	NA	NA	SM	NA	NA	JCJP	NA	JCJP	JCJP	NA	-	0	NA,NA	anti,~C3'-endo	NA,NA	anti,~C3'-endo	anti,~C3'-endo	NA,NA	G-A,tSH	-	-,-	-,stack	-,-	-,stack	basepair,stack
pdb_00002o45	6	0.984	0.164	1.477	M111111	1.A.C.498.	1.A.G.499.	1.A.G.500.	1.A.G.501.	1.A.A.502.	1.A.G.503.	C	G	G	G	A	G	M000000	1	1	1	1	1	LC	SM	SM	SM	LC	S	HC	HC	HC	HC	S	G,G,G,A	4	anti,~C3'-endo	anti,~C3'-endo	anti,~C3'-endo	anti,~C3'-endo	anti,~C3'-endo	anti,~C3'-endo	-	C-G,cWW	-,-	-,-	-,stack	-,-	-,-
pdb_00002o45	6	1.11	0.185	1.427	M111111	1.A.A.2831.	1.A.G.2832.	1.A.C.2833.	1.A.A.2834.	1.A.A.2835.	1.A.U.2836.	A	G	C	A	A	U	M000000	1	1	1	1	1	SM	SM	SM	SM	SM	HC	HC	HC	HC	HC	HC	U,A,G,C,A,A,U,G	8	anti,~C3'-endo	anti,~C3'-endo	anti,~C3'-endo	anti,~C3'-endo	anti,~C3'-endo	anti,~C3'-endo	G-A,tSH	A-U,cWW	basepair,stack	-,-	-,-	basepair,-	-,-
pdb_00002o45	6	1.277	0.213	2.306	M111111	1.A.C.223.	1.A.G.224.	1.A.G.225.	1.A.G.227.	1.A.A.228.	1.A.G.229.	C	G	G	G	A	G	M000000	1	1	2	1	1	LC	SM	SM	SM	LC	S	HC	HC	HC	HC	S	G,G,C,G,A	5	anti,~C3'-endo	anti,~C3'-endo	anti,~C3'-endo	anti,~C3'-endo	anti,~C3'-endo	anti,~C3'-endo	G-A,tSH	C-G,cWW	-,-	-,-	-,stack	basepair,-	-,-
pdb_00002o45	6	1.315	0.219	2.023	M111111	1.A.C.2383.	1.A.G.2384.	1.A.G.2389.	1.A.A.2390.	1.A.A.2391.	1.A.G.2392.	C	G	G	A	A	G	M000000	1	5	1	1	1	LC	LC	LC	SM	LC	SJP	HPJP	SHP	HP	HP	S	-	0	anti,~C3'-endo	anti,~C3'-endo	anti,~C3'-endo	anti,~C3'-endo	anti,~C3'-endo	anti,~C3'-endo	G-A,tSH	C-G,cWW	-,-	-,-	basepair,-	basepair,-	-,stack
pdb_00002o45	6	1.348	0.225	1.892	M111111	1.A.C.1797.	1.A.G.1798.	1.A.A.1799.	1.A.A.1800.	1.A.A.1802.	1.A.G.1803.	C	G	A	A	A	G	M000000	1	1	1	2	1	LC	SM	SM	SM	LC	S	HC	HC	HC	HC	S	G,A,A,C,A	5	anti,~C3'-endo	anti,~C3'-endo	anti,~C3'-endo	anti,~C3'-endo	anti,~C3'-endo	anti,~C3'-endo	-	C-G,cWW	-,-	-,-	basepair,-	-,-	-,-
pdb_00002o45	6	1.357	0.226	2.087	M111111	1.A.U.486.	1.A.G.487.	1.A.A.488.	1.A.A.489.	1.A.A.491.	1.A.A.490.	U	G	A	A	A	A	M000000	1	1	1	2	-1	SM	SM	SM	SM	SM	JCJP	JCJP	JCJP	JCJP	JCJP	JCJP	-	0	anti,~C3'-endo	anti,~C3'-endo	anti,~C3'-endo	anti,~C3'-endo	anti,~C3'-endo	anti,~C3'-endo	-	-	-,-	-,-	basepair,stack	basepair,-	basepair,-
pdb_00002o45	6	1.386	0.231	2.07	M111111	1.A.U.1276.	1.A.G.1277.	1.A.A.1996.	1.A.A.1997.	1.A.A.1998.	1.A.U.1999.	U	G	A	A	A	U	M000000	1	719	1	1	1	SM	SM	SM	SM	SM	JP	JP	JP	JP	JP	JP	-	0	anti,~C3'-endo	anti,~C3'-endo	anti,~C3'-endo	anti,~C3'-endo	anti,~C3'-endo	anti,~C3'-endo	G-A,tSH	U-U,cWW	-,stack	-,-	basepair,stack	basepair,-	-,-
pdb_00002o45	6	1.404	0.234	2.52	M111111	1.A.U.1856.	1.A.G.1857.	1.A.C.1858.	1.A.A.1859.	1.A.A.1860.	1.A.G.1861.	U	G	C	A	A	G	M000000	1	1	1	1	1	SM	SM	SM	SM	SM	HC	HC	HC	HC	HC	HC	U,G,C,A,A,G	6	anti,~C3'-endo	anti,~C3'-endo	anti,~C3'-endo	anti,~C3'-endo	anti,~C3'-endo	anti,~C3'-endo	-	-	basepair,stack	-,-	-,-	-,-	-,-
pdb_00002o45	6	1.498	0.25	2.426	M111111	1.A.G.1035.	1.A.C.1145.	1.A.G.1146.	1.A.G.1147.	1.A.G.1148.	1.A.G.1149.	G	C	G	G	G	G	M000000	110	1	1	1	1	SM	LC	SM	SM	LC	IP	IP	SIP	SIP	SIP	IP	-	0	anti,~C3'-endo	anti,~C3'-endo	anti,~C3'-endo	anti,~C3'-endo	anti,~C3'-endo	anti,~C3'-endo	C-G,tWH	-	-,stack	-,-	basepair,-	basepair,-	basepair,-
pdb_00002o45	5	0.981	0.196	1.428	M111110	1.A.U.2335.	1.A.G.2336.	1.A.A.2337.	1.A.C.2338.	1.A.A.2339.	-	U	G	A	C	A	-	M000000	1	1	1	1	0	SM	SM	SM	SM	NA	HC	HC	HC	HC	HC	NA	U,G,A,C,A,C	6	anti,~C3'-endo	anti,~C3'-endo	anti,~C3'-endo	anti,~C3'-endo	anti,~C3'-endo	NA,NA	-	-	-,stack	-,-	-,-	basepair,-	-,stack
pdb_00002o45	5	1.059	0.212	1.333	M110111	1.A.C.629.	1.A.G.630.	-	1.A.U.617.	1.A.A.618.	1.A.A.619.	C	G	-	U	A	A	M000000	1	0	0	1	1	SM	NA	NA	SM	SM	IC	IC	NA	IC	IC	IC	-	0	anti,~C3'-endo	anti,~C3'-endo	NA,NA	anti,~C3'-endo	anti,~C3'-endo	anti,~C3'-endo	-	C-A,cWW	-,stack	-,stack	-,-	-,stack	basepair,-
pdb_00002o45	5	1.127	0.225	1.573	M101111	1.A.C.2254.	-	1.A.G.2231.	1.A.G.2232.	1.A.C.2233.	1.A.G.2234.	C	-	G	G	C	G	M000000	0	0	1	1	1	NA	NA	SM	SM	SM	HC	NA	HC	HC	HC	HC	-	0	anti,~C3'-endo	NA,NA	anti,~C3'-endo	anti,~C3'-endo	anti,~C3'-endo	anti,~C3'-endo	-	C-G,cWW	-,-	-,-	-,stack	-,-	-,-
pdb_00002o45	5	1.162	0.232	1.628	M110111	1.A.C.114.	1.A.G.115.	-	1.A.A.51.	1.A.A.52.	1.A.G.53.	C	G	-	A	A	G	M000000	1	0	0	1	1	LC	NA	NA	SM	LC	S	JC	NA	JC	JC	S	-	0	anti,~C3'-endo	anti,~C3'-endo	NA,NA	anti,~C3'-endo	anti,~C3'-endo	anti,~C3'-endo	G-A,tSH	C-G,cWW	-,-	-,-	-,-	basepair,stack	-,-
pdb_00002o45	5	1.168	0.234	1.621	M111101	1.A.C.2637.	1.A.G.2638.	1.A.A.2639.	1.A.G.2640.	-	1.A.G.2642.	C	G	A	G	-	G	M000000	1	1	1	0	0	SM	SM	SM	NA	NA	HC	HC	HC	HC	NA	HC	-	0	anti,~C3'-endo	anti,~C3'-endo	anti,~C3'-endo	anti,~C3'-endo	NA,NA	anti,~C3'-endo	-	C-G,cWW	-,stack	-,-	-,-	-,-	-,-
pdb_00002o45	5	1.199	0.24	1.279	M110111	1.A.G.2353.	1.A.G.2354.	-	1.A.A.2356.	1.A.A.2357.	1.A.C.2358.	G	G	-	A	A	C	M000000	1	0	0	1	1	LC	NA	NA	SM	LC	S	HC	NA	HC	HC	S	-	0	anti,~C3'-endo	anti,~C3'-endo	NA,NA	anti,~C3'-endo	anti,~C3'-endo	anti,~C3'-endo	G-A,tWH	G-C,cWW	-,-	-,-	-,-	-,-	-,-
pdb_00002o45	5	1.2	0.24	1.689	M111110	1.A.U.509.	1.A.G.510.	1.A.A.511.	1.A.A.512.	1.A.A.515.	-	U	G	A	A	A	-	M000000	1	1	1	3	0	SM	SM	SM	SM	NA	JCJP	JCJP	JCJP	JCJP	JCJP	NA	-	0	anti,~C3'-endo	anti,~C3'-endo	anti,~C3'-endo	anti,~C3'-endo	anti,~C3'-endo	NA,NA	-	-	basepair,stack	-,-	-,stack	basepair,-	basepair,stack
pdb_00002o45	5	1.211	0.242	2.094	M111011	1.A.C.133.	1.A.G.134.	1.A.U.135.	-	1.A.A.137.	1.A.G.138.	C	G	U	-	A	G	M000000	1	1	0	0	1	LC	SM	NA	NA	LC	S	HC	HC	NA	HC	S	-	0	anti,~C3'-endo	anti,~C3'-endo	anti,~C3'-endo	NA,NA	anti,~C3'-endo	anti,~C3'-endo	-	C-G,cWW	-,-	-,-	-,stack	-,-	-,-
pdb_00002o45	5	1.226	0.245	1.799	M110111	1.A.C.1164.	1.A.G.1165.	-	1.A.A.1011.	1.A.A.1012.	1.A.G.1013.	C	G	-	A	A	G	M000000	1	0	0	1	1	LC	NA	NA	SM	LC	S	IC	NA	IC	IC	S	-	0	anti,~C3'-endo	anti,~C3'-endo	NA,NA	anti,~C3'-endo	anti,~C3'-endo	anti,~C3'-endo	G-A,tSH	C-G,cWW	basepair,-	-,stack	-,-	-,stack	-,-
pdb_00002o45	3	0.699	0.233	0.844	M011100	-	1.A.G.1296.	1.A.A.1297.	1.A.G.1298.	-	-	-	G	A	G	-	-	M000000	0	1	1	0	0	NA	SM	SM	NA	NA	NA	HC	HC	HC	NA	NA	-	0	NA,NA	anti,~C3'-endo	anti,~C3'-endo	anti,~C3'-endo	NA,NA	NA,NA	-	-	-,-	-,stack	-,stack	-,-	-,-
pdb_00002oeu	3	0.559	0.186	0.931	M011100	-	1.A.U.16.	1.A.G.17.	1.A.A.18.	-	-	-	U	G	A	-	-	M010000	0	1	1	0	0	NA	SM	SM	NA	NA	NA	JC	JC	JC	NA	NA	-	0	NA,NA	anti,~C3'-endo	anti,~C3'-endo	anti,~C3'-endo	NA,NA	NA,NA	-	-	-,-	-,-	basepair,-	-,-	-,-
pdb_00002ogm	6	0.634	0.106	0.902	M111111	1.0.C.2637.	1.0.G.2638.	1.0.A.2639.	1.0.G.2640.	1.0.A.2641.	1.0.G.2642.	C	G	A	G	A	G	M000100	1	1	1	1	1	SM	SM	SM	SM	SM	HC	HC	HC	HC	HC	HC	U,A,G,U,A,C,G,A,G,A,G,G,A,C,C	15	anti,~C3'-endo	anti,~C3'-endo	anti,~C3'-endo	anti,~C3'-endo	anti,~C3'-endo	anti,~C3'-endo	G-A,tSH	C-G,cWW	basepair,stack	-,-	-,-	-,-	basepair,-
pdb_00002ogm	6	0.703	0.117	0.985	M111111	1.0.C.498.	1.0.G.499.	1.0.G.500.	1.0.G.501.	1.0.A.502.	1.0.G.503.	C	G	G	G	A	G	M000000	1	1	1	1	1	LC	SM	SM	SM	LC	S	HC	HC	HC	HC	S	G,G,G,A	4	anti,~C3'-endo	anti,~C3'-endo	anti,~C3'-endo	anti,~C3'-endo	anti,~C3'-endo	anti,~C3'-endo	-	C-G,cWW	-,-	-,-	-,stack	-,-	-,-
pdb_00002ogm	6	1.202	0.2	1.499	M111111	1.0.A.966.	1.0.G.967.	1.0.C.968.	1.0.A.970.	1.0.A.971.	1.0.U.973.	A	G	C	A	A	U	M000000	1	1	2	1	2	LC	SM	SM	SM	LC	S	HC	HC	HC	HC	S	G,C,U,A,A,C	6	anti,~C3'-endo	anti,~C3'-endo	anti,~C3'-endo	anti,~C3'-endo	anti,~C3'-endo	anti,~C3'-endo	-	A-U,cWW	-,-	-,-	-,-	basepair,-	basepair,-
pdb_00002ogm	6	1.244	0.207	1.701	M111111	1.0.C.982.	1.0.G.983.	1.0.A.832.	1.0.A.833.	1.0.A.834.	1.0.G.957.	C	G	A	A	A	G	M000000	1	-151	1	1	123	LC	SM	SM	SM	LC	S	JC	JC	JC	JC	S	-	0	anti,~C3'-endo	anti,~C3'-endo	anti,~C3'-endo	anti,~C3'-endo	anti,~C3'-endo	anti,~C3'-endo	G-A,tSH	C-G,cWW	-,-	basepair,stack	basepair,stack	basepair,-	-,-
pdb_00002ogm	6	1.25	0.208	2.353	M111111	1.0.U.486.	1.0.G.487.	1.0.A.488.	1.0.A.489.	1.0.A.491.	1.0.A.490.	U	G	A	A	A	A	M000000	1	1	1	2	-1	SM	SM	SM	SM	SM	JCJP	JCJP	JCJP	JCJP	JCJP	JCJP	-	0	anti,~C3'-endo	anti,~C3'-endo	anti,~C3'-endo	anti,~C3'-endo	anti,~C3'-endo	anti,NA	G-A,tSH	U-A,tWH	basepair,-	-,-	basepair,stack	-,-	basepair,-
pdb_00002ogm	5	0.539	0.108	0.746	M110111	1.0.C.223.	1.0.G.224.	-	1.0.G.227.	1.0.A.228.	1.0.G.229.	C	G	-	G	A	G	M000000	1	0	0	1	1	LC	NA	NA	SM	LC	S	HC	NA	HC	HC	S	-	0	anti,~C3'-endo	anti,~C3'-endo	NA,NA	anti,~C3'-endo	anti,~C3'-endo	anti,~C3'-endo	G-A,tSH	C-G,cWW	-,-	-,-	-,-	basepair,-	basepair,-
pdb_00002ogm	5	0.937	0.187	1.129	M110111	1.0.C.146.	1.0.G.147.	-	1.0.A.149.	1.0.A.150.	1.0.G.151.	C	G	-	A	A	G	M000000	1	0	0	1	1	LC	NA	NA	SM	LC	S	HC	NA	HC	HC	S	-	0	anti,~C3'-endo	anti,~C3'-endo	NA,NA	anti,~C3'-endo	anti,~C3'-endo	anti,~C3'-endo	G-A,tSH	C-G,cWW	-,-	-,stack	-,-	-,-	-,-
pdb_00002ogm	5	1.013	0.203	1.411	M110111	1.0.C.1797.	1.0.G.1798.	-	1.0.A.1800.	1.0.A.1802.	1.0.G.1803.	C	G	-	A	A	G	M000000	1	0	0	2	1	LC	NA	NA	SM	LC	S	HC	NA	HC	HC	S	-	0	anti,~C3'-endo	anti,~C3'-endo	NA,NA	anti,~C3'-endo	anti,~C3'-endo	anti,~C3'-endo	G-A,tSH	C-G,cWW	-,-	-,-	-,-	-,-	basepair,-
pdb_00002ogm	5	1.071	0.214	1.511	M110111	1.0.C.629.	1.0.G.630.	-	1.0.U.617.	1.0.A.618.	1.0.A.619.	C	G	-	U	A	A	M000000	1	0	0	1	1	SM	NA	NA	SM	SM	JC	JC	NA	JC	JC	JC	-	0	anti,~C3'-endo	anti,~C3'-endo	NA,NA	anti,~C3'-endo	anti,~C3'-endo	anti,~C3'-endo	G-A,tSH	C-A,cWW	-,stack	-,stack	-,-	-,stack	basepair,-
pdb_00002ogm	5	1.099	0.22	1.298	M111110	1.0.C.1621.	1.0.G.1622.	1.0.A.1318.	1.0.C.1319.	1.0.A.1320.	-	C	G	A	C	A	-	M000000	1	-304	1	1	0	LC	LC	SM	LC	NA	SJP	JCJP	S	S	JC	NA	-	0	anti,~C3'-endo	anti,~C3'-endo	anti,~C3'-endo	anti,~C3'-endo	anti,~C3'-endo	NA,NA	-	-	basepair,stack	basepair,-	basepair,-	basepair,-	-,stack
pdb_00002ogm	5	1.246	0.249	1.588	M101111	1.0.U.1856.	-	1.0.C.1858.	1.0.A.1859.	1.0.A.1860.	1.0.G.1861.	U	-	C	A	A	G	M000000	0	0	1	1	1	NA	NA	SM	SM	SM	HC	NA	HC	HC	HC	HC	-	0	anti,~C3'-endo	NA,NA	anti,~C3'-endo	anti,~C3'-endo	anti,~C3'-endo	anti,~C3'-endo	-	-	-,stack	-,-	-,-	-,-	-,-
pdb_00002ogm	4	0.906	0.227	1.058	M011110	-	1.0.C.1094.	1.0.A.1095.	1.0.A.1096.	1.0.A.1097.	-	-	C	A	A	A	-	M000000	0	1	1	1	0	NA	SM	SM	SM	NA	NA	JC	JC	JC	JC	NA	-	0	NA,NA	anti,~C3'-endo	anti,~C3'-endo	anti,~C3'-endo	anti,~C3'-endo	NA,NA	-	-	-,-	-,stack	basepair,-	-,-	basepair,stack
pdb_00002ogn	6	0.669	0.112	1.019	M111111	1.0.C.640.	1.0.G.641.	1.0.A.642.	1.0.A.643.	1.0.A.644.	1.0.G.645.	C	G	A	A	A	G	M000000	1	1	1	1	1	LC	SM	SM	SM	LC	S	HC	HC	HC	HC	S	G,A,A,A	4	anti,~C3'-endo	anti,~C3'-endo	anti,~C3'-endo	anti,~C3'-endo	anti,~C3'-endo	anti,~C3'-endo	-	C-G,cWW	-,-	-,-	-,-	-,-	-,-
pdb_00002ogn	6	0.769	0.128	1.119	M111111	1.0.C.473.	1.0.G.474.	1.0.U.475.	1.0.G.476.	1.0.A.477.	1.0.G.478.	C	G	U	G	A	G	M000000	1	1	1	1	1	LC	SM	SM	SM	LC	S	HC	HC	HC	HC	S	G,U,G,A	4	anti,~C3'-endo	anti,~C3'-endo	anti,~C3'-endo	anti,~C3'-endo	anti,~C3'-endo	anti,~C3'-endo	-	C-G,cWW	-,-	-,-	-,stack	basepair,-	basepair,-
pdb_00002ogn	6	1.016	0.169	1.348	M111111	1.0.A.2831.	1.0.G.2832.	1.0.C.2833.	1.0.A.2834.	1.0.A.2835.	1.0.U.2836.	A	G	C	A	A	U	M000000	1	1	1	1	1	LC	SM	SM	SM	LC	S	HC	HC	HC	HC	S	G,C,A,A	4	anti,~C3'-endo	anti,~C3'-endo	anti,~C3'-endo	anti,~C3'-endo	anti,~C3'-endo	anti,~C3'-endo	G-A,tSH	A-U,cWW	basepair,-	-,-	-,-	-,-	-,-
pdb_00002ogn	6	1.227	0.205	1.714	M111111	1.0.G.2353.	1.0.G.2354.	1.0.A.2355.	1.0.A.2356.	1.0.A.2357.	1.0.C.2358.	G	G	A	A	A	C	M000000	1	1	1	1	1	LC	SM	SM	SM	LC	S	HC	HC	HC	HC	S	G,A,A,A	4	anti,~C3'-endo	anti,~C3'-endo	anti,~C3'-endo	anti,~C3'-endo	anti,~C3'-endo	anti,~C3'-endo	-	G-C,cWW	-,-	-,-	-,-	-,-	-,-
pdb_00002ogn	6	1.358	0.226	1.822	M111111	1.0.C.982.	1.0.G.983.	1.0.A.832.	1.0.A.833.	1.0.A.834.	1.0.G.957.	C	G	A	A	A	G	M000000	1	-151	1	1	123	LC	SM	SM	SM	LC	S	JC	JC	JC	JC	S	-	0	anti,~C3'-endo	anti,~C3'-endo	anti,~C3'-endo	anti,~C3'-endo	anti,~C3'-endo	anti,~C3'-endo	-	C-G,cWW	-,-	basepair,stack	basepair,stack	basepair,-	-,-
pdb_00002ogn	6	1.387	0.231	2.455	M111111	1.0.U.2335.	1.0.G.2336.	1.0.A.2337.	1.0.C.2338.	1.0.A.2339.	1.0.C.2340.	U	G	A	C	A	C	M000000	1	1	1	1	1	SM	SM	SM	SM	SM	HC	HC	HC	HC	HC	HC	U,G,A,C,A,C	6	anti,~C3'-endo	anti,~C3'-endo	anti,~C3'-endo	anti,~C3'-endo	anti,~C3'-endo	anti,~C3'-endo	-	U-C,tWW	-,stack	-,-	-,-	basepair,-	-,-
pdb_00002ogn	6	1.461	0.244	2.005	M111111	1.0.C.1376.	1.0.G.1377.	1.0.A.1378.	1.0.A.1379.	1.0.C.1380.	1.0.G.1381.	C	G	A	A	C	G	M000000	1	1	1	1	1	LC	SM	SM	SM	LC	S	HC	HC	HC	HC	S	G,A,A,C	4	anti,~C3'-endo	anti,~C3'-endo	anti,~C3'-endo	anti,~C3'-endo	anti,~C3'-endo	anti,~C3'-endo	-	C-G,cWW	-,-	-,-	basepair,-	-,-	-,-
pdb_00002ogn	5	0.507	0.101	0.706	M110111	1.0.C.223.	1.0.G.224.	-	1.0.G.227.	1.0.A.228.	1.0.G.229.	C	G	-	G	A	G	M000000	1	0	0	1	1	LC	NA	NA	SM	LC	S	HC	NA	HC	HC	S	-	0	anti,~C3'-endo	anti,~C3'-endo	NA,NA	anti,~C3'-endo	anti,~C3'-endo	anti,~C3'-endo	-	C-G,cWW	-,-	-,-	-,-	basepair,stack	basepair,-
pdb_00002ogn	5	0.869	0.174	1.265	M101111	1.0.U.1856.	-	1.0.C.1858.	1.0.A.1859.	1.0.A.1860.	1.0.G.1861.	U	-	C	A	A	G	M000000	0	0	1	1	1	NA	NA	SM	SM	LC	S	NA	HC	HC	HC	S	-	0	anti,~C3'-endo	NA,NA	anti,~C3'-endo	anti,~C3'-endo	anti,~C3'-endo	anti,~C3'-endo	-	U-G,cWW	-,stack	-,-	-,-	-,-	-,-
pdb_00002ogn	5	1.024	0.205	1.513	M111110	1.0.U.486.	1.0.G.487.	1.0.A.488.	1.0.A.489.	1.0.A.491.	-	U	G	A	A	A	-	M000000	1	1	1	2	0	SM	SM	SM	SM	NA	JCJP	JCJP	JCJP	JCJP	JCJP	NA	-	0	anti,~C3'-endo	anti,~C3'-endo	anti,~C3'-endo	anti,~C3'-endo	anti,~C3'-endo	NA,NA	G-A,tSH	-	basepair,-	-,stack	basepair,stack	-,-	basepair,-
pdb_00002ogn	5	1.161	0.232	1.469	M110111	1.0.C.1135.	1.0.G.1136.	-	1.0.A.1039.	1.0.A.1040.	1.0.G.1041.	C	G	-	A	A	G	M000000	1	0	0	1	1	LC	NA	NA	SM	LC	S	IP	NA	IP	IP	S	-	0	anti,~C3'-endo	anti,~C3'-endo	NA,NA	anti,~C3'-endo	anti,~C3'-endo	anti,~C3'-endo	G-A,tSH	C-G,cWW	-,-	-,stack	-,-	basepair,-	-,-
pdb_00002ogn	5	1.208	0.242	1.38	M110111	1.0.G.2742.	1.0.G.2743.	-	1.0.A.2720.	1.0.A.2721.	1.0.C.2722.	G	G	-	A	A	C	M000000	1	0	0	1	1	LC	NA	NA	SM	LC	S	IC	NA	IC	IC	S	-	0	anti,~C3'-endo	anti,~C3'-endo	NA,NA	anti,~C3'-endo	anti,~C3'-endo	anti,~C3'-endo	G-A,tSH	G-C,cWW	-,-	-,stack	-,-	basepair,stack	basepair,-
pdb_00002ogn	5	1.231	0.246	1.734	M110111	1.0.C.133.	1.0.G.134.	-	1.0.U.135.	1.0.A.137.	1.0.G.138.	C	G	-	U	A	G	M000000	1	0	0	2	1	LC	NA	NA	SM	LC	S	HC	NA	HC	HC	S	-	0	anti,~C3'-endo	anti,~C3'-endo	NA,NA	anti,~C3'-endo	anti,~C3'-endo	anti,~C3'-endo	-	C-G,cWW	-,-	-,-	-,-	-,-	-,-
pdb_00002ogn	5	1.234	0.247	1.504	M111101	1.0.C.2530.	1.0.U.2531.	1.0.G.2532.	1.0.U.2533.	-	1.0.G.2536.	C	U	G	U	-	G	M000000	1	1	1	0	0	LC	SM	SM	NA	NA	S	HC	HC	HC	NA	S	-	0	anti,~C3'-endo	anti,~C3'-endo	anti,~C3'-endo	anti,~C3'-endo	NA,NA	anti,~C3'-endo	-	C-G,cWW	-,-	basepair,-	basepair,-	basepair,stack	-,-
pdb_00002ogo	6	0.791	0.132	1.287	M111111	1.0.C.2637.	1.0.G.2638.	1.0.A.2639.	1.0.G.2640.	1.0.A.2641.	1.0.G.2642.	C	G	A	G	A	G	M000110	1	1	1	1	1	SM	SM	SM	SM	SM	HC	HC	HC	HC	HC	HC	U,A,G,U,A,C,G,A,G,A,G,G,A,C,C	15	anti,~C3'-endo	anti,~C3'-endo	anti,~C3'-endo	anti,~C3'-endo	anti,~C3'-endo	anti,~C3'-endo	G-A,tSH	C-G,cWW	basepair,stack	-,-	-,-	basepair,-	basepair,-
pdb_00002ogo	6	1.148	0.191	2.009	M111111	1.0.U.2335.	1.0.G.2336.	1.0.A.2337.	1.0.C.2338.	1.0.A.2339.	1.0.C.2340.	U	G	A	C	A	C	M000000	1	1	1	1	1	SM	SM	SM	SM	SM	HC	HC	HC	HC	HC	HC	U,G,A,C,A,C	6	anti,~C3'-endo	anti,~C3'-endo	anti,~C3'-endo	anti,~C3'-endo	anti,~C3'-endo	anti,~C3'-endo	G-A,tSH	U-C,cWW	-,stack	-,-	-,-	basepair,-	-,-
pdb_00002ogo	6	1.291	0.215	1.95	M111111	1.0.C.1797.	1.0.G.1798.	1.0.A.1799.	1.0.A.1800.	1.0.A.1802.	1.0.G.1803.	C	G	A	A	A	G	M000000	1	1	1	2	1	LC	SM	SM	SM	LC	S	HC	HC	HC	HC	S	G,A,A,C,A	5	anti,~C3'-endo	anti,~C3'-endo	anti,~C3'-endo	anti,~C3'-endo	anti,~C3'-endo	anti,~C3'-endo	-	C-G,cWW	-,-	-,-	-,-	-,-	-,-
pdb_00002ogo	6	1.332	0.222	1.572	M111111	1.0.A.966.	1.0.G.967.	1.0.C.968.	1.0.A.970.	1.0.A.971.	1.0.U.973.	A	G	C	A	A	U	M000000	1	1	2	1	2	LC	SM	SM	SM	LC	S	HC	HC	HC	HC	S	G,C,U,A,A,C	6	anti,~C3'-endo	anti,~C3'-endo	anti,~C3'-endo	anti,~C3'-endo	anti,~C3'-endo	anti,~C3'-endo	G-A,tSH	A-U,cWW	basepair,-	-,-	-,-	-,-	basepair,-
pdb_00002ogo	6	1.413	0.236	2.103	M111111	1.0.C.982.	1.0.G.983.	1.0.A.832.	1.0.A.833.	1.0.A.834.	1.0.G.957.	C	G	A	A	A	G	M000000	1	-151	1	1	123	LC	SM	SM	SM	LC	S	JC	JC	JC	JC	S	-	0	anti,~C3'-endo	anti,~C3'-endo	anti,~C3'-endo	anti,~C3'-endo	anti,~C3'-endo	anti,~C3'-endo	G-A,tSH	C-G,cWW	-,-	-,stack	basepair,stack	-,-	-,-
pdb_00002ogo	6	1.488	0.248	2.85	M111111	1.0.C.223.	1.0.G.224.	1.0.G.225.	1.0.G.227.	1.0.A.228.	1.0.G.229.	C	G	G	G	A	G	M000000	1	1	2	1	1	LC	SM	SM	SM	LC	S	HC	HC	HC	HC	S	G,G,C,G,A	5	anti,~C3'-endo	anti,~C3'-endo	anti,~C3'-endo	anti,~C3'-endo	anti,~C3'-endo	anti,~C3'-endo	G-A,tSH	C-G,cWW	-,-	-,-	basepair,-	basepair,-	-,-
pdb_00002ogo	5	0.928	0.186	1.254	M111101	1.0.C.1743.	1.0.G.1744.	1.0.C.1745.	1.0.A.1746.	-	1.0.G.1747.	C	G	C	A	-	G	M000000	1	1	1	0	0	SM	SM	SM	NA	NA	JC	JC	JC	JC	NA	JC	-	0	anti,~C3'-endo	anti,~C3'-endo	anti,~C3'-endo	anti,~C3'-endo	NA,NA	anti,~C3'-endo	-	C-G,cWW	-,stack	-,-	basepair,-	basepair,-	-,-
pdb_00002ogo	5	0.993	0.199	1.346	M110111	1.0.C.629.	1.0.G.630.	-	1.0.U.617.	1.0.A.618.	1.0.A.619.	C	G	-	U	A	A	M000000	1	0	0	1	1	SM	NA	NA	SM	SM	IC	IC	NA	IC	IC	IC	-	0	anti,~C3'-endo	anti,~C3'-endo	NA,NA	anti,~C3'-endo	anti,~C3'-endo	anti,~C3'-endo	G-A,tSH	C-A,cWW	-,stack	-,stack	-,-	-,stack	basepair,-
pdb_00002ogo	5	1.16	0.232	1.452	M101111	1.0.U.1856.	-	1.0.C.1858.	1.0.A.1859.	1.0.A.1860.	1.0.G.1861.	U	-	C	A	A	G	M000000	0	0	1	1	1	NA	NA	SM	SM	SM	HC	NA	HC	HC	HC	HC	-	0	anti,~C3'-endo	NA,NA	anti,~C3'-endo	anti,~C3'-endo	anti,~C3'-endo	anti,~C3'-endo	-	-	-,stack	-,-	-,-	-,-	-,-
pdb_00002ogo	3	0.605	0.202	0.717	M011100	-	1.0.G.318.	1.0.G.319.	1.0.A.320.	-	-	-	G	G	A	-	-	M000000	0	1	1	0	0	NA	SM	SM	NA	NA	NA	HC	HC	HC	NA	NA	-	0	NA,NA	anti,~C3'-endo	anti,~C3'-endo	anti,~C3'-endo	NA,NA	NA,NA	-	-	-,-	basepair,stack	basepair,stack	-,stack	-,-
pdb_00002oiu	6	0.603	0.1	0.972	M111111	1.P.C.28.	1.P.G.29.	1.P.A.30.	1.P.A.31.	1.P.A.32.	1.P.G.33.	C	G	A	A	A	G	M001000	1	1	1	1	1	LC	SM	SM	SM	LC	S	HC	HC	HC	HC	S	G,A,A,A	4	anti,~C3'-endo	anti,~C3'-endo	anti,~C3'-endo	anti,~C3'-endo	anti,~C3'-endo	anti,~C3'-endo	G-A,tSH	C-G,cWW	-,-	-,-	-,-	-,-	-,-
pdb_00002oiu	6	0.603	0.1	0.965	M111111	1.P.C.10.	1.P.G.11.	1.P.A.12.	1.P.A.13.	1.P.A.14.	1.P.G.15.	C	G	A	A	A	G	M001110	1	1	1	1	1	LC	SM	SM	SM	LC	S	HC	HC	HC	HC	S	G,A,A,A	4	anti,~C3'-endo	anti,~C3'-endo	anti,~C3'-endo	anti,~C3'-endo	anti,~C3'-endo	anti,~C3'-endo	G-A,tSH	C-G,cWW	-,-	-,-	-,-	-,-	-,-
pdb_00002oiu	6	0.624	0.104	0.847	M111111	1.Q.C.59.	1.Q.G.60.	1.Q.A.61.	1.Q.A.62.	1.Q.A.63.	1.Q.G.64.	C	G	A	A	A	G	M001000	1	1	1	1	1	LC	SM	SM	SM	LC	S	HC	HC	HC	HC	S	G,A,A,A	4	anti,~C3'-endo	anti,~C3'-endo	anti,~C3'-endo	anti,~C3'-endo	anti,~C3'-endo	anti,~C3'-endo	G-A,tSH	C-G,cWW	-,-	-,-	basepair,-	-,-	basepair,-
pdb_00002oiu	6	0.629	0.105	1.084	M111111	1.Q.C.10.	1.Q.G.11.	1.Q.A.12.	1.Q.A.13.	1.Q.A.14.	1.Q.G.15.	C	G	A	A	A	G	M001111	1	1	1	1	1	LC	SM	SM	SM	LC	S	HC	HC	HC	HC	S	G,A,A,A	4	anti,~C3'-endo	anti,~C3'-endo	anti,~C3'-endo	anti,~C3'-endo	anti,~C3'-endo	anti,~C3'-endo	G-A,tSH	C-G,cWW	-,-	-,-	-,-	-,-	-,-
pdb_00002oiu	6	0.636	0.106	0.964	M111111	1.P.C.59.	1.P.G.60.	1.P.A.61.	1.P.A.62.	1.P.A.63.	1.P.G.64.	C	G	A	A	A	G	M001000	1	1	1	1	1	LC	SM	SM	SM	LC	S	HC	HC	HC	HC	S	G,A,A,A	4	anti,~C3'-endo	anti,~C3'-endo	anti,~C3'-endo	anti,~C3'-endo	anti,~C3'-endo	anti,~C3'-endo	G-A,tSH	C-G,cWW	-,-	-,-	-,-	-,-	basepair,-
pdb_00002oiu	6	1.401	0.234	2.251	M111111	1.Q.C.28.	1.Q.G.29.	1.Q.A.30.	1.Q.A.31.	1.Q.A.32.	1.Q.G.33.	C	G	A	A	A	G	M001000	1	1	1	1	1	LC	SM	SM	SM	LC	S	HC	HC	HC	HC	S	G,A,A,A	4	anti,~C3'-endo	anti,~C3'-endo	anti,~C3'-endo	anti,~C3'-endo	anti,~C3'-endo	anti,~C2'-endo	-	C-G,cWW	-,-	-,-	-,-	-,-	-,-
pdb_00002om7	6	1.066	0.178	1.387	M111111	1.G.U.1864.	1.G.G.1865.	1.G.C.1866.	1.G.A.1876.	1.G.A.1877.	1.G.G.1878.	U	G	C	A	A	G	M000000	1	1	1	1	1	LC	SM	SM	SM	LC	S	HC	HC	HC	HC	S	G,C,A,A	4	anti,~C3'-endo	anti,~C3'-endo	anti,~C3'-endo	anti,~C3'-endo	anti,~C3'-endo	anti,~C3'-endo	G-A,tWH	U-G,cWW	-,-	-,-	-,-	-,-	-,-
pdb_00002om7	3	0.676	0.225	0.97	M011100	-	1.J.U.2167.	1.J.G.2168.	1.J.A.2169.	-	-	-	U	G	A	-	-	M000000	0	1	1	0	0	NA	SM	SM	NA	NA	NA	HC	HC	HC	NA	NA	-	0	NA,NA	anti,~C3'-endo	anti,~C3'-endo	anti,~C3'-endo	NA,NA	NA,NA	-	-	-,-	basepair,stack	-,stack	basepair,stack	-,-
pdb_00002otj	6	0.796	0.133	1.145	M111111	1.0.G.1628.	1.0.G.1629.	1.0.A.1630.	1.0.A.1631.	1.0.A.1632.	1.0.C.1633.	G	G	A	A	A	C	M000000	1	1	1	1	1	SM	SM	SM	SM	SM	JCJP	JCJP	JCJP	JCJP	JCJP	JCJP	-	0	anti,~C3'-endo	anti,~C3'-endo	anti,~C3'-endo	anti,~C3'-endo	anti,~C3'-endo	anti,~C3'-endo	G-A,tSH	G-C,cWW	-,stack	-,-	-,-	basepair,-	basepair,-
pdb_00002otj	6	0.999	0.167	1.368	M111111	1.0.G.2876.	1.0.G.2877.	1.0.U.2878.	1.0.A.2879.	1.0.A.2880.	1.0.C.2881.	G	G	U	A	A	C	M000000	1	1	1	1	1	SM	SM	SM	SM	SM	HC	HC	HC	HC	HC	HC	G,A,G,G,U,A,A,C,G,A	10	anti,~C3'-endo	anti,~C3'-endo	anti,~C3'-endo	anti,~C3'-endo	anti,~C3'-endo	anti,~C3'-endo	G-A,tSH	G-C,cWW	-,stack	-,-	-,-	-,-	-,-
pdb_00002otj	5	1.207	0.241	1.373	M101111	1.0.U.488.	-	1.0.G.500.	1.0.G.501.	1.0.A.502.	1.0.G.503.	U	-	G	G	A	G	M000000	0	0	1	1	1	NA	NA	SM	LC	SM	JCJP	NA	S	S	JCJP	JCJP	-	0	anti,~C3'-endo	NA,NA	anti,~C3'-endo	anti,~C3'-endo	anti,~C3'-endo	anti,~C3'-endo	-	U-G,cWW	-,stack	-,-	basepair,-	basepair,-	basepair,-
pdb_00002otl	6	0.622	0.104	0.987	M111111	1.0.C.2695.	1.0.G.2696.	1.0.A.2697.	1.0.G.2698.	1.0.A.2699.	1.0.G.2700.	C	G	A	G	A	G	M000000	1	1	1	1	1	SM	SM	SM	SM	SM	HC	HC	HC	HC	HC	HC	U,A,G,U,A,C,G,A,G,A,G,G,A,A,C	15	anti,~C3'-endo	anti,~C3'-endo	anti,~C3'-endo	anti,~C3'-endo	anti,~C3'-endo	anti,~C3'-endo	G-A,tSH	C-G,cWW	-,stack	-,-	-,-	-,-	basepair,-
pdb_00002otl	6	1.165	0.194	2.23	M111111	1.0.C.1483.	1.0.G.1484.	1.0.A.1485.	1.0.A.1458.	1.0.A.1459.	1.0.G.1460.	C	G	A	A	A	G	M000000	1	1	-27	1	1	LC	SM	SM	SM	LC	S	IC	IC	IC	IC	S	-	0	anti,~C3'-endo	anti,~C3'-endo	anti,~C2'-endo	anti,~C3'-endo	anti,~C3'-endo	anti,~C3'-endo	G-A,tSH	C-G,cWW	-,-	-,stack	basepair,stack	-,-	basepair,-
pdb_00002otl	6	1.47	0.245	2.846	M111111	1.0.U.481.	1.0.G.482.	1.0.C.483.	1.0.A.484.	1.0.A.486.	1.0.A.485.	U	G	C	A	A	A	M000000	1	1	1	2	-1	SM	SM	SM	SM	SM	JCJP	JCJP	JCJP	JCJP	JCJP	JCJP	-	0	anti,~C3'-endo	anti,~C3'-endo	anti,~C3'-endo	anti,~C3'-endo	anti,~C3'-endo	anti,~C2'-endo	G-A,tSH	U-A,tWH	-,-	-,-	-,stack	basepair,-	basepair,-
pdb_00002otl	5	1.163	0.233	1.6	M111110	1.0.G.1595.	1.0.U.1596.	1.0.A.1597.	1.0.A.1598.	1.0.U.1599.	-	G	U	A	A	U	-	M000000	1	1	1	1	0	SM	SM	SM	SM	NA	HC	HC	HC	HC	HC	NA	G,U,A,A,U	5	anti,~C3'-endo	anti,~C3'-endo	anti,~C3'-endo	anti,~C3'-endo	anti,~C3'-endo	NA,NA	-	-	-,stack	-,-	basepair,-	-,-	-,-
pdb_00002pcw	6	1.173	0.196	1.824	M111111	1.A.A.15.	1.A.G.16.	1.A.A.17.	1.A.G.18.	1.A.A.19.	1.A.U.20.	A	G	A	G	A	U	M000000	1	1	1	1	1	LC	SM	SM	SM	LC	S	HC	HC	HC	HC	S	G,A,G,A	4	anti,~C3'-endo	anti,~C3'-endo	anti,~C3'-endo	anti,~C3'-endo	anti,~C3'-endo	anti,~C3'-endo	G-A,tSH	A-U,cWW	-,-	-,-	-,-	-,-	-,-
pdb_00002pxk	6	0.469	0.078	0.808	M111111	1.B.C.153.	1.B.G.154.	1.B.A.155.	1.B.A.156.	1.B.A.157.	1.B.G.158.	C	G	A	A	A	G	M001110	1	1	1	1	1	LC	SM	SM	SM	LC	S	HC	HC	HC	HC	S	G,A,A,A	4	anti,~C3'-endo	anti,~C3'-endo	anti,~C3'-endo	anti,~C3'-endo	anti,~C3'-endo	anti,~C3'-endo	G-A,tSH	C-G,cWW	-,-	-,-	-,-	-,-	-,-
pdb_00002pxp	6	0.566	0.094	0.874	M111111	1.B.C.153.	1.B.G.154.	1.B.A.155.	1.B.A.156.	1.B.A.157.	1.B.G.158.	C	G	A	A	A	G	M001111	1	1	1	1	1	LC	SM	SM	SM	LC	S	HC	HC	HC	HC	S	G,A,A,A	4	anti,~C3'-endo	anti,~C3'-endo	anti,~C3'-endo	anti,~C3'-endo	anti,~C3'-endo	anti,~C3'-endo	G-A,tSH	C-G,cWW	-,-	-,-	-,-	-,-	-,-
pdb_00002pxq	6	0.641	0.107	1.042	M111111	1.B.C.153.	1.B.G.154.	1.B.A.155.	1.B.A.156.	1.B.A.157.	1.B.G.158.	C	G	A	A	A	G	M011110	1	1	1	1	1	LC	SM	SM	SM	LC	S	HC	HC	HC	HC	S	G,A,A,A	4	anti,~C3'-endo	anti,~C3'-endo	anti,~C3'-endo	anti,~C3'-endo	anti,~C3'-endo	anti,~C3'-endo	G-A,tSH	C-G,cWW	-,-	-,-	-,-	-,-	-,-
pdb_00002qa4	6	0.668	0.111	1.161	M111111	1.0.C.576.	1.0.G.577.	1.0.C.578.	1.0.G.579.	1.0.A.580.	1.0.G.581.	C	G	C	G	A	G	M000000	1	1	1	1	1	LC	SM	SM	SM	LC	S	HC	HC	HC	HC	S	G,C,G,A	4	anti,~C3'-endo	anti,~C3'-endo	anti,~C3'-endo	anti,~C3'-endo	anti,~C3'-endo	anti,~C3'-endo	G-A,tSH	C-G,cWW	-,-	-,-	-,-	basepair,-	basepair,-
pdb_00002qa4	6	1.013	0.169	1.376	M111111	1.0.G.1054.	1.0.G.1055.	1.0.U.1056.	1.0.A.1057.	1.0.A.1058.	1.0.C.1060.	G	G	U	A	A	C	M000000	1	1	1	1	2	LC	SM	SM	SM	LC	S	HC	HC	HC	HC	S	G,U,A,A,G	5	anti,~C3'-endo	anti,~C3'-endo	anti,~C3'-endo	anti,~C3'-endo	anti,~C3'-endo	anti,~C3'-endo	G-A,tSH	G-C,cWW	basepair,-	-,-	basepair,stack	basepair,-	basepair,-
pdb_00002qa4	6	1.217	0.203	1.76	M111111	1.0.U.493.	1.0.C.494.	1.0.A.495.	1.0.G.496.	1.0.A.498.	1.0.G.499.	U	C	A	G	A	G	M000000	1	1	1	2	1	LC	SM	SM	SM	LC	S	HC	HC	HC	HC	S	C,A,G,A,A	5	anti,~C3'-endo	anti,~C3'-endo	anti,~C3'-endo	anti,~C2'-endo	anti,~C3'-endo	anti,~C3'-endo	C-A,tSH	U-G,cWW	-,-	-,-	-,stack	-,-	-,-
pdb_00002qa4	6	1.381	0.23	2.499	M111111	1.0.C.1257.	1.0.G.1258.	1.0.A.1259.	1.0.A.1097.	1.0.A.1098.	1.0.G.1099.	C	G	A	A	A	G	M000000	1	1	-162	1	1	LC	SM	SM	SM	LC	S	IC	IC	IC	IC	S	-	0	anti,~C3'-endo	anti,~C3'-endo	anti,~C3'-endo	anti,~C3'-endo	anti,~C3'-endo	anti,~C3'-endo	G-A,tSH	C-G,cWW	basepair,-	-,stack	basepair,stack	basepair,-	basepair,-
pdb_00002qa4	6	1.444	0.241	2.63	M111111	1.0.C.2797.	1.0.G.2798.	1.0.A.2799.	1.0.A.2775.	1.0.A.2776.	1.0.G.2777.	C	G	A	A	A	G	M000000	1	1	-24	1	1	LC	SM	SM	SM	LC	S	IC	IC	IC	IC	S	-	0	anti,~C3'-endo	anti,~C3'-endo	anti,~C3'-endo	anti,~C3'-endo	anti,~C3'-endo	anti,~C3'-endo	G-A,tSH	C-G,cWW	-,-	-,stack	basepair,stack	-,-	basepair,-
pdb_00002qa4	5	1.104	0.221	1.524	M101111	1.0.U.210.	-	1.0.A.226.	1.0.A.227.	1.0.C.228.	1.0.G.229.	U	-	A	A	C	G	M000000	0	0	1	1	1	NA	NA	SM	SM	LC	S	NA	IC	IC	IC	S	-	0	anti,~C3'-endo	NA,NA	anti,~C3'-endo	anti,~C3'-endo	anti,~C3'-endo	anti,~C3'-endo	-	U-G,cWW	-,stack	-,-	basepair,stack	basepair,-	basepair,-
pdb_00002qa4	5	1.175	0.235	1.568	M111101	1.0.U.2586.	1.0.OMU.2587.	1.0.OMG.2588.	1.0.U.2589.	-	1.0.G.2592.	U	OMU	OMG	U	-	G	M000000	1	1	1	0	0	SM	SM	SM	NA	NA	HC	HC	HC	HC	NA	HC	-	0	anti,~C3'-endo	anti,~C3'-endo	anti,~C3'-endo	anti,~C3'-endo	NA,NA	anti,~C3'-endo	-	U-G,cWW	-,stack	basepair,-	basepair,-	-,stack	-,-
pdb_00002qa4	4	0.922	0.231	1.249	M011110	-	1.0.U.1596.	1.0.A.1597.	1.0.A.1598.	1.0.U.1599.	-	-	U	A	A	U	-	M000000	0	1	1	1	0	NA	SM	SM	SM	NA	NA	HC	HC	HC	HC	NA	G,U,A,A,U	5	NA,NA	anti,~C3'-endo	anti,~C3'-endo	anti,~C3'-endo	anti,~C3'-endo	NA,NA	-	-	-,-	-,stack	-,-	-,-	-,-
pdb_00002qa4	4	0.925	0.231	1.088	M011110	-	1.0.U.1170.	1.0.A.1171.	1.0.G.1172.	1.0.A.1173.	-	-	U	A	G	A	-	M001000	0	1	1	1	0	NA	SM	SM	SM	NA	NA	HC	HC	HC	HC	NA	U,U,A,G,A,A,G,C,A	9	NA,NA	anti,~C3'-endo	anti,~C3'-endo	anti,~C3'-endo	anti,~C3'-endo	NA,NA	U-A,tSH	-	-,-	-,stack	-,-	-,-	-,stack
pdb_00002qa4	4	0.947	0.237	1.096	M011110	-	1.0.G.1707.	1.0.C.1708.	1.0.G.1709.	1.0.A.1711.	-	-	G	C	G	A	-	M000000	0	1	1	2	0	NA	SM	SM	SM	NA	NA	HC	HC	HC	HC	NA	G,G,C,G,A,A,A	7	NA,NA	anti,~C3'-endo	anti,~C3'-endo	anti,~C3'-endo	anti,~C3'-endo	NA,NA	G-A,tSH	-	-,-	-,stack	-,-	-,-	-,stack
pdb_00002qbz	6	0.921	0.153	1.472	M111111	1.X.C.68.	1.X.C.69.	1.X.A.70.	1.X.A.71.	1.X.A.72.	1.X.G.73.	C	C	A	A	A	G	M000000	1	1	1	1	1	LC	SM	SM	SM	LC	S	HC	HC	HC	HC	S	C,A,A,A	4	anti,~C3'-endo	anti,~C3'-endo	anti,~C3'-endo	anti,~C3'-endo	anti,~C3'-endo	anti,~C3'-endo	C-A,tSH	C-G,cWW	basepair,-	-,-	-,stack	basepair,-	basepair,-
pdb_00002qbz	5	0.693	0.139	0.807	M110111	1.X.C.99.	1.X.G.100.	-	1.X.A.105.	1.X.A.106.	1.X.G.107.	C	G	-	A	A	G	M000000	1	0	0	1	1	LC	NA	NA	SM	LC	S	HC	NA	HC	HC	S	-	0	anti,~C3'-endo	anti,~C3'-endo	NA,NA	anti,~C3'-endo	anti,~C3'-endo	anti,~C3'-endo	G-A,tSH	C-G,cWW	-,-	-,stack	-,-	basepair,-	basepair,-
pdb_00002qbz	5	1.192	0.238	1.466	M101111	1.X.G.76.	-	1.X.A.62.	1.X.A.63.	1.X.A.64.	1.X.U.65.	G	-	A	A	A	U	M000000	0	0	1	1	1	NA	NA	SM	SM	SM	IC	NA	IC	IC	IC	IC	-	0	anti,~C3'-endo	NA,NA	anti,~C3'-endo	anti,~C3'-endo	anti,~C3'-endo	anti,~C3'-endo	-	G-U,cWW	-,stack	-,-	basepair,stack	-,-	basepair,-
pdb_00002qex	6	0.679	0.113	1.079	M111111	1.0.C.1793.	1.0.G.1794.	1.0.G.1795.	1.0.A.1796.	1.0.A.1797.	1.0.G.1799.	C	G	G	A	A	G	M000000	1	1	1	1	2	LC	SM	SM	SM	LC	S	HC	HC	HC	HC	S	G,G,A,A,C	5	anti,~C3'-endo	anti,~C3'-endo	anti,~C3'-endo	anti,~C3'-endo	anti,~C3'-endo	anti,~C3'-endo	G-A,tWH	C-G,cWW	-,-	-,-	-,-	-,-	-,-
pdb_00002qex	6	1.303	0.217	1.67	M111111	1.0.U.1531.	1.0.G.1532.	1.0.A.1657.	1.0.A.1658.	1.0.A.1659.	1.0.G.1660.	U	G	A	A	A	G	M000000	1	124	1	1	1	LC	SM	SM	SM	LC	S	IC	ICJP	ICJP	ICJP	SJP	-	0	anti,~C3'-endo	anti,~C3'-endo	anti,~C3'-endo	anti,~C3'-endo	anti,~C3'-endo	anti,~C3'-endo	G-A,tSH	U-G,cWW	-,-	-,stack	basepair,stack	basepair,-	-,-
pdb_00002qex	6	1.475	0.246	2.583	M111111	1.0.C.111.	1.0.G.112.	1.0.A.113.	1.0.A.48.	1.0.A.49.	1.0.G.50.	C	G	A	A	A	G	M000000	1	1	-65	1	1	LC	SM	SM	SM	LC	S	JC	JC	JC	JC	S	-	0	anti,~C3'-endo	anti,~C3'-endo	anti,~C3'-endo	anti,~C3'-endo	anti,~C3'-endo	anti,~C3'-endo	G-A,tSH	C-G,cWW	-,-	-,stack	basepair,stack	basepair,-	-,-
pdb_00002qex	6	1.488	0.248	2.377	M111111	1.0.C.530.	1.0.G.531.	1.0.A.532.	1.0.A.11.	1.0.U.12.	1.0.G.13.	C	G	A	A	U	G	M000000	1	1	-519	1	1	LC	SM	NR	SM	LC	SJP	JP	JP	II	II	S	-	0	anti,~C3'-endo	anti,~C3'-endo	anti,~C3'-endo	anti,~C3'-endo	anti,~C3'-endo	anti,~C3'-endo	G-U,tSH	C-G,cWW	-,-	-,-	basepair,-	-,-	-,-
pdb_00002qex	6	1.489	0.248	2.862	M111111	1.0.U.481.	1.0.G.482.	1.0.C.483.	1.0.A.484.	1.0.A.486.	1.0.A.485.	U	G	C	A	A	A	M000000	1	1	1	2	-1	SM	SM	SM	SM	SM	JCJP	JCJP	JCJP	JCJP	JCJP	JCJP	-	0	anti,~C3'-endo	anti,~C3'-endo	anti,~C3'-endo	anti,~C3'-endo	anti,~C3'-endo	anti,~C2'-endo	G-A,tSH	U-A,tWH	-,stack	-,-	-,stack	basepair,-	basepair,-
pdb_00002qus	3	0.621	0.207	0.936	M011100	-	1.B.U.33.	1.B.G.34.	1.B.A.35.	-	-	-	U	G	A	-	-	M000000	0	1	1	0	0	NA	SM	SM	NA	NA	NA	JC	JC	JC	NA	NA	-	0	NA,NA	anti,~C3'-endo	anti,~C3'-endo	anti,~C3'-endo	NA,NA	NA,NA	-	-	-,-	-,-	basepair,-	-,-	-,-
pdb_00002quw	3	0.621	0.207	0.95	M011100	-	1.D.U.33.	1.D.G.34.	1.D.A.35.	-	-	-	U	G	A	-	-	M000000	0	1	1	0	0	NA	SM	SM	NA	NA	NA	JC	JC	JC	NA	NA	-	0	NA,NA	anti,~C3'-endo	anti,~C3'-endo	anti,~C3'-endo	NA,NA	NA,NA	-	-	-,-	-,-	basepair,-	-,-	-,-
pdb_00002r8s	6	1.026	0.171	1.396	M111111	1.R.G.149.	1.R.G.150.	1.R.A.151.	1.R.A.152.	1.R.A.153.	1.R.C.154.	G	G	A	A	A	C	M110000	1	1	1	1	1	LC	SM	SM	SM	LC	S	HC	HC	HC	HC	S	G,A,A,A	4	anti,~C3'-endo	anti,~C3'-endo	anti,~C3'-endo	anti,~C3'-endo	anti,~C3'-endo	anti,~C3'-endo	G-A,tSH	G-C,cWW	-,-	-,-	basepair,-	basepair,-	basepair,-
pdb_00002rkj	6	0.762	0.127	1.031	M111111	1.C.G.204.	1.C.G.205.	1.C.A.206.	1.C.A.207.	1.C.A.208.	1.C.C.209.	G	G	A	A	A	C	M000000	1	1	1	1	1	LC	SM	SM	SM	LC	S	HC	HC	HC	HC	S	G,A,A,A	4	anti,~C3'-endo	anti,~C3'-endo	anti,~C3'-endo	anti,~C3'-endo	anti,~C3'-endo	anti,~C3'-endo	G-A,tSH	G-C,cWW	-,-	-,-	-,stack	-,-	basepair,-
pdb_00002rkj	6	0.826	0.138	1.438	M111111	1.C.C.130.	1.C.G.131.	1.C.A.132.	1.C.U.133.	1.C.A.134.	1.C.G.135.	C	G	A	U	A	G	M000000	1	1	1	1	1	LC	SM	LC	SM	NR	S	HP	HP	SHP	SHP	SJP	-	0	anti,~C3'-endo	anti,~C3'-endo	anti,~C3'-endo	anti,~C3'-endo	anti,~C3'-endo	anti,~C3'-endo	G-A,tSH	C-G,cWW	-,-	-,-	-,-	basepair,-	basepair,-
pdb_00002rkj	6	0.827	0.138	1.435	M111111	1.O.C.130.	1.O.G.131.	1.O.A.132.	1.O.U.133.	1.O.A.134.	1.O.G.135.	C	G	A	U	A	G	M001010	1	1	1	1	1	LC	SM	SM	SM	LC	S	HC	HC	HC	HC	S	G,A,U,A	4	anti,~C3'-endo	anti,~C3'-endo	anti,~C3'-endo	anti,~C3'-endo	anti,~C3'-endo	anti,~C3'-endo	G-A,tSH	C-G,cWW	-,-	-,-	-,-	-,-	-,-
pdb_00002rkj	6	0.829	0.138	1.433	M111111	1.K.C.130.	1.K.G.131.	1.K.A.132.	1.K.U.133.	1.K.A.134.	1.K.G.135.	C	G	A	U	A	G	M001011	1	1	1	1	1	LC	SM	SM	SM	LC	S	HC	HC	HC	HC	S	G,A,U,A	4	anti,~C3'-endo	anti,~C3'-endo	anti,~C3'-endo	anti,~C3'-endo	anti,~C3'-endo	anti,~C3'-endo	G-A,tSH	C-G,cWW	-,-	-,-	-,-	-,-	-,-
pdb_00002rkj	6	0.829	0.138	1.436	M111111	1.G.C.130.	1.G.G.131.	1.G.A.132.	1.G.U.133.	1.G.A.134.	1.G.G.135.	C	G	A	U	A	G	M000000	1	1	1	1	1	LC	SM	LC	SM	NR	SJP	HPJP	HPJP	SHP	SHP	S	-	0	anti,~C3'-endo	anti,~C3'-endo	anti,~C3'-endo	anti,~C3'-endo	anti,~C3'-endo	anti,~C3'-endo	G-A,tSH	C-G,cWW	-,-	-,-	-,-	basepair,-	basepair,-
pdb_00002rkj	6	1.102	0.184	1.411	M111111	1.K.A.21.	1.K.G.22.	1.K.U.23.	1.K.A.24.	1.K.A.25.	1.K.U.26.	A	G	U	A	A	U	M000000	1	1	1	1	1	LC	SM	SM	SM	LC	S	HC	HC	HC	HC	S	G,U,A,A	4	anti,~C3'-endo	anti,~C3'-endo	anti,~C3'-endo	anti,~C3'-endo	anti,~C3'-endo	anti,~C3'-endo	G-A,tSH	A-U,cWW	-,-	-,-	-,stack	basepair,-	basepair,-
pdb_00002rkj	6	1.102	0.184	1.408	M111111	1.G.A.21.	1.G.G.22.	1.G.U.23.	1.G.A.24.	1.G.A.25.	1.G.U.26.	A	G	U	A	A	U	M000000	1	1	1	1	1	LC	SM	SM	SM	LC	S	HC	HC	HC	HC	S	G,U,A,A	4	anti,~C3'-endo	anti,~C3'-endo	anti,~C3'-endo	anti,~C3'-endo	anti,~C3'-endo	anti,~C3'-endo	G-A,tSH	A-U,cWW	-,-	-,-	-,stack	basepair,-	-,-
pdb_00002rkj	6	1.366	0.228	1.772	M111111	1.O.G.102.	1.O.G.103.	1.O.A.103.A	1.O.A.103.B	1.O.A.104.	1.O.C.105.	G	G	A	A	A	C	M000000	1	1	1	1	1	LC	SM	SM	SM	LC	S	HC	HC	HC	HC	S	G,A,A,A	4	anti,~C3'-endo	anti,~C3'-endo	anti,~C3'-endo	anti,~C3'-endo	anti,~C3'-endo	anti,~C3'-endo	-	G-C,cWW	-,-	-,-	-,stack	-,-	-,-
pdb_00002rkj	6	1.368	0.228	1.767	M111111	1.C.G.102.	1.C.G.103.	1.C.A.103.A	1.C.A.103.B	1.C.A.104.	1.C.C.105.	G	G	A	A	A	C	M001000	1	1	1	1	1	LC	SM	SM	SM	LC	S	HC	HC	HC	HC	S	G,A,A,A	4	anti,~C3'-endo	anti,~C3'-endo	anti,~C3'-endo	anti,~C3'-endo	anti,~C3'-endo	anti,~C3'-endo	-	G-C,cWW	-,-	-,-	-,-	-,-	-,-
pdb_00002rkj	6	1.37	0.228	1.769	M111111	1.G.G.102.	1.G.G.103.	1.G.A.103.A	1.G.A.103.B	1.G.A.104.	1.G.C.105.	G	G	A	A	A	C	M001100	1	1	1	1	1	LC	SM	SM	SM	LC	S	HC	HC	HC	HC	S	G,A,A,A	4	anti,~C3'-endo	anti,~C3'-endo	anti,~C3'-endo	anti,~C3'-endo	anti,~C3'-endo	anti,~C3'-endo	-	G-C,cWW	-,-	-,-	-,-	-,-	-,-
pdb_00002ro2	5	1.179	0.236	1.489	M110111	1.A.U.9.	1.A.G.10.	-	1.A.A.12.	1.A.G.13.	1.A.G.15.	U	G	-	A	G	G	M000000	1	0	0	1	2	LC	NA	NA	SM	LC	S	HC	NA	HC	HC	S	-	0	anti,~C3'-endo	anti,~C2'-endo	NA,NA	anti,~C2'-endo	anti,NA	anti,~C3'-endo	G-G,tSH	U-G,cWW	-,-	-,-	-,-	-,-	-,-
pdb_00002rpt	6	0.972	0.162	1.231	M111111	1.A.C.8.	1.A.G.9.	1.A.A.10.	1.A.A.11.	1.A.A.12.	1.A.G.13.	C	G	A	A	A	G	M000000	1	1	1	1	1	LC	SM	SM	SM	LC	S	HC	HC	HC	HC	S	G,A,A,A	4	anti,~C3'-endo	anti,~C3'-endo	anti,~C3'-endo	anti,~C3'-endo	anti,~C3'-endo	anti,~C3'-endo	G-A,tSH	C-G,cWW	-,-	-,-	-,-	-,-	-,-
pdb_00002u2a	3	0.745	0.248	1.069	M011100	-	1.A.U.9.	1.A.A.10.	1.A.A.11.	-	-	-	U	A	A	-	-	M000000	0	1	1	0	0	NA	SM	SM	NA	NA	NA	HC	HC	HC	NA	NA	-	0	NA,NA	anti,~C3'-endo	anti,~C3'-endo	anti,~C3'-endo	NA,NA	NA,NA	-	-	-,-	-,stack	-,-	-,stack	-,-
pdb_00002uua	6	0.58	0.097	0.99	M111111	1.A.C.1030.	1.A.G.1030.A	1.A.C.1030.B	1.A.G.1030.C	1.A.A.1030.D	1.A.G.1031.	C	G	C	G	A	G	M001100	1	1	1	1	1	LC	SM	SM	SM	LC	S	HC	HC	HC	HC	S	G,C,G,A	4	anti,~C3'-endo	anti,~C3'-endo	anti,~C3'-endo	anti,~C3'-endo	anti,~C3'-endo	anti,~C3'-endo	G-A,tSH	C-G,cWW	basepair,-	-,-	-,-	-,-	-,-
pdb_00002uua	6	1.054	0.176	1.783	M111111	1.A.G.158.	1.A.G.159.	1.A.A.160.	1.A.A.161.	1.A.A.162.	1.A.C.163.	G	G	A	A	A	C	M000000	1	1	1	1	1	SM	SM	SM	SM	SM	HC	HC	HC	HC	HC	HC	G,G,A,A,A,C	6	anti,~C3'-endo	anti,~C3'-endo	anti,~C3'-endo	anti,~C3'-endo	anti,~C3'-endo	anti,~C3'-endo	G-A,tSH	G-C,cWW	-,stack	-,-	basepair,stack	basepair,-	-,-
pdb_00002uub	6	0.785	0.131	1.135	M111111	1.A.G.158.	1.A.G.159.	1.A.A.160.	1.A.A.161.	1.A.A.162.	1.A.C.163.	G	G	A	A	A	C	M000000	1	1	1	1	1	LC	SM	SM	SM	LC	S	HC	HC	HC	HC	S	G,A,A,A	4	anti,~C3'-endo	anti,~C3'-endo	anti,~C3'-endo	anti,~C3'-endo	anti,~C3'-endo	anti,~C3'-endo	G-A,tSH	G-C,cWW	-,-	-,-	basepair,stack	-,-	-,-
pdb_00002uub	3	0.747	0.249	0.958	M011100	-	1.A.U.789.	1.A.A.790.	1.A.G.791.	-	-	-	U	A	G	-	-	M001000	0	1	1	0	0	NA	SM	SM	NA	NA	NA	HC	HC	HC	NA	NA	-	0	NA,NA	anti,~C3'-endo	anti,~C3'-endo	anti,~C3'-endo	NA,NA	NA,NA	-	-	-,-	-,stack	basepair,-	-,stack	-,-
pdb_00002uuc	6	0.61	0.102	1.015	M111111	1.A.C.1030.	1.A.G.1030.A	1.A.C.1030.B	1.A.G.1030.C	1.A.A.1030.D	1.A.G.1031.	C	G	C	G	A	G	M001100	1	1	1	1	1	LC	SM	SM	SM	LC	S	HC	HC	HC	HC	S	G,C,G,A	4	anti,~C3'-endo	anti,~C3'-endo	anti,~C3'-endo	anti,~C3'-endo	anti,~C3'-endo	anti,~C3'-endo	-	C-G,cWW	-,-	-,-	-,-	-,-	-,-
pdb_00002uxb	6	0.473	0.079	0.714	M111111	1.A.C.1165.	1.A.G.1166.	1.A.A.1168.	1.A.A.1169.	1.A.A.1170.	1.A.G.1171.	C	G	A	A	A	G	M000000	1	1	1	1	1	LC	SM	SM	SM	LC	S	HC	HC	HC	HC	S	G,A,A,A	4	anti,~C3'-endo	anti,~C3'-endo	anti,~C3'-endo	anti,~C3'-endo	anti,~C3'-endo	anti,~C3'-endo	G-A,tSH	C-G,cWW	-,-	-,-	-,-	-,-	basepair,-
pdb_00002uxb	6	0.552	0.092	0.99	M111111	1.A.C.1030.	1.A.G.1030.A	1.A.C.1030.B	1.A.G.1030.C	1.A.A.1030.D	1.A.G.1031.	C	G	C	G	A	G	M001000	1	1	1	1	1	LC	SM	SM	SM	LC	S	HC	HC	HC	HC	S	G,C,G,A	4	anti,~C3'-endo	anti,~C3'-endo	anti,~C3'-endo	anti,~C3'-endo	anti,~C3'-endo	anti,~C3'-endo	G-A,tSH	C-G,cWW	-,-	-,-	-,-	-,-	-,-
pdb_00002uxb	6	0.987	0.165	1.48	M111111	1.A.U.1012.	1.A.G.1013.	1.A.A.1014.	1.A.A.1015.	1.A.A.1016.	1.A.G.1017.	U	G	A	A	A	G	M000000	1	1	1	1	1	LC	SM	SM	SM	LC	S	HC	HC	HC	HC	S	G,A,A,A	4	anti,~C3'-endo	anti,~C3'-endo	anti,~C3'-endo	anti,~C3'-endo	anti,~C3'-endo	anti,~C3'-endo	G-A,tSH	U-G,cWW	-,-	-,-	basepair,stack	-,-	basepair,-
pdb_00002uxb	5	1.189	0.238	1.358	M111110	1.A.G.80.	1.A.U.81.	1.A.U.82.	1.A.U.83.	1.A.U.84.	-	G	U	U	U	U	-	M101110	1	1	1	1	0	LC	SM	SM	SM	NA	S	HC	HC	HC	HC	NA	U,U,U,U,A	5	anti,~C3'-endo	anti,~C3'-endo	anti,~C3'-endo	anti,~C3'-endo	anti,~C3'-endo	NA,NA	U-U,tWH	-	basepair,-	-,-	-,-	-,-	-,stack
pdb_00002uxc	6	0.536	0.089	0.983	M111111	1.A.C.1030.	1.A.G.1030.A	1.A.C.1030.B	1.A.G.1030.C	1.A.A.1030.D	1.A.G.1031.	C	G	C	G	A	G	M001100	1	1	1	1	1	LC	SM	SM	SM	LC	S	HC	HC	HC	HC	S	G,C,G,A	4	anti,~C3'-endo	anti,~C3'-endo	anti,~C3'-endo	anti,~C3'-endo	anti,~C3'-endo	anti,~C3'-endo	G-A,tSH	C-G,cWW	-,-	-,-	-,-	-,-	-,-
pdb_00002uxc	6	1.18	0.197	1.434	M111111	1.A.C.458.	1.A.G.459.	1.A.A.460.	1.A.G.462.	1.A.A.463.	1.A.G.474.	C	G	A	G	A	G	M100000	1	1	2	1	1	LC	SM	SM	SM	LC	S	HC	HC	HC	HC	S	G,A,C,G,A	5	anti,~C3'-endo	anti,~C3'-endo	anti,~C2'-endo	anti,~C3'-endo	anti,~C3'-endo	anti,~C3'-endo	G-A,tSH	C-G,cWW	-,-	-,-	-,-	-,-	-,-
pdb_00002uxc	5	1.25	0.25	1.443	M111110	1.A.G.80.	1.A.U.81.	1.A.U.82.	1.A.U.83.	1.A.U.84.	-	G	U	U	U	U	-	M101110	1	1	1	1	0	LC	SM	SM	SM	NA	S	HC	HC	HC	HC	NA	U,U,U,U,A	5	anti,~C3'-endo	anti,NA	anti,~C3'-endo	anti,~C3'-endo	anti,~C3'-endo	NA,NA	-	-	basepair,-	-,-	-,-	-,-	-,stack
pdb_00002uxd	6	1.096	0.183	1.671	M111111	1.A.C.1030.	1.A.G.1030.A	1.A.C.1030.B	1.A.G.1030.C	1.A.A.1030.D	1.A.G.1031.	C	G	C	G	A	G	M001000	1	1	1	1	1	SM	SM	SM	SM	SM	HC	HC	HC	HC	HC	HC	C,G,C,G,A,G	6	anti,~C3'-endo	anti,~C3'-endo	anti,~C3'-endo	anti,~C3'-endo	anti,~C3'-endo	anti,~C3'-endo	G-A,tSH	C-G,cWW	-,stack	-,-	-,-	-,-	-,-
pdb_00002uxd	5	1.149	0.23	1.572	M101111	1.A.G.477.	-	1.A.A.452.	1.A.A.453.	1.A.C.454.	1.A.C.455.	G	-	A	A	C	C	M000000	0	0	1	1	1	NA	NA	SM	SM	LC	S	NA	IC	IC	IC	S	-	0	anti,~C3'-endo	NA,NA	anti,~C2'-endo	anti,~C3'-endo	anti,~C3'-endo	anti,~C3'-endo	-	G-C,cWW	-,-	-,-	basepair,-	basepair,-	-,-
pdb_00002v0g	6	1.039	0.173	1.411	M111111	1.F.C.46.	1.F.G.47.	1.F.C.47.A	1.F.A.47.B	1.F.A.47.C	1.F.G.47.D	C	G	C	A	A	G	M000000	1	1	1	1	1	LC	SM	SM	SM	LC	S	HC	HC	HC	HC	S	G,C,A,A	4	anti,~C3'-endo	anti,~C3'-endo	anti,~C3'-endo	anti,~C3'-endo	anti,~C3'-endo	anti,~C3'-endo	G-A,tSH	C-G,cWW	-,-	-,-	-,-	-,-	basepair,-
pdb_00002v0g	5	1.039	0.208	1.376	M110111	1.B.C.47.E	1.B.G.47.F	-	1.B.A.20.A	1.B.G.21.	1.B.G.45.	C	G	-	A	G	G	M000000	1	0	0	1	24	LC	NA	NA	SM	LR	S	JC	NA	HC	HC	S	-	0	anti,~C3'-endo	anti,~C3'-endo	NA,NA	anti,~C3'-endo	anti,NA	anti,~C3'-endo	G-G,tWH	C-G,cWW	-,-	-,-	-,-	basepair,stack	basepair,stack
pdb_00002v3c	6	0.627	0.104	0.907	M111111	1.M.C.208.	1.M.G.209.	1.M.G.210.	1.M.A.211.	1.M.A.212.	1.M.G.213.	C	G	G	A	A	G	M001000	1	1	1	1	1	LC	SM	SM	SM	LC	S	HC	HC	HC	HC	S	G,G,A,A	4	anti,~C3'-endo	anti,~C3'-endo	anti,~C3'-endo	anti,~C3'-endo	anti,~C3'-endo	anti,~C3'-endo	G-A,tSH	C-G,cWW	-,-	-,-	-,-	-,-	basepair,-
pdb_00002v3c	6	0.78	0.13	1.296	M111111	1.N.C.208.	1.N.G.209.	1.N.G.210.	1.N.A.211.	1.N.A.212.	1.N.G.213.	C	G	G	A	A	G	M001000	1	1	1	1	1	LC	SM	SM	SM	LC	S	HC	HC	HC	HC	S	G,G,A,A	4	anti,~C3'-endo	anti,~C3'-endo	anti,~C3'-endo	anti,~C3'-endo	anti,~C3'-endo	anti,~C3'-endo	G-A,tSH	C-G,cWW	-,-	-,-	-,-	-,-	basepair,-
pdb_00002v3c	5	1.199	0.24	2.068	M110111	1.N.C.144.	1.N.G.145.	-	1.N.A.186.	1.N.U.185.	1.N.G.234.	C	G	-	A	U	G	M100000	1	0	0	-1	49	SM	NA	NA	SM	LC	S	S	NA	JC	JC	S	-	0	anti,~C3'-endo	anti,~C3'-endo	NA,NA	syn,NA	anti,NA	anti,~C3'-endo	-	C-G,cWW	-,stack	basepair,stack	-,-	basepair,-	-,-
pdb_00002vqf	6	0.875	0.146	1.254	M111111	1.A.G.158.	1.A.G.159.	1.A.A.160.	1.A.A.161.	1.A.A.162.	1.A.C.163.	G	G	A	A	A	C	M000000	1	1	1	1	1	LC	SM	SM	SM	LC	S	HC	HC	HC	HC	S	G,A,A,A	4	anti,~C3'-endo	anti,~C3'-endo	anti,~C3'-endo	anti,~C3'-endo	anti,~C3'-endo	anti,~C3'-endo	G-A,tSH	G-C,cWW	-,-	-,-	basepair,stack	basepair,-	-,-
pdb_00002ww9	6	1.307	0.218	1.444	M111111	1.G.A.918.	1.G.C.919.	1.G.C.920.	1.G.U.921.	1.G.U.922.	1.G.U.923.	A	C	C	U	U	U	M000000	1	1	1	1	1	LC	SM	SM	SM	LC	S	HC	HC	HC	HC	S	C,C,U,U	4	anti,~C3'-endo	anti,~C3'-endo	anti,~C3'-endo	anti,~C3'-endo	anti,~C3'-endo	anti,~C3'-endo	C-U,tSH	A-U,cWW	-,-	-,-	-,-	-,-	-,-
pdb_00002ww9	6	1.485	0.248	2.902	M111111	1.E.U.528.	1.E.G.529.	1.E.A.530.	1.E.A.531.	1.E.A.533.	1.E.A.532.	U	G	A	A	A	A	M000000	1	1	1	2	-1	SM	SM	SM	SM	SM	HC	HC	HC	HC	HC	HC	U,G,A,A,A,A,G,A,A	9	anti,~C3'-endo	anti,~C3'-endo	anti,~C3'-endo	anti,~C3'-endo	anti,~C3'-endo	anti,~C2'-endo	G-A,tSH	U-A,tWH	-,-	-,-	-,-	basepair,-	basepair,-
pdb_00002ww9	5	0.947	0.189	1.35	M111110	1.E.U.551.	1.E.G.552.	1.E.A.553.	1.E.A.554.	1.E.A.557.	-	U	G	A	A	A	-	M000000	1	1	1	3	0	SM	SM	SM	SM	NA	HC	HC	HC	HC	HC	NA	A,G,U,G,A,A,A,A,A,G,U,A,C	13	anti,~C3'-endo	anti,~C3'-endo	anti,~C3'-endo	anti,~C3'-endo	anti,~C3'-endo	NA,NA	G-A,tSH	-	basepair,stack	-,-	-,-	basepair,-	basepair,stack
pdb_00002wwa	6	0.803	0.134	1.27	M111111	1.E.U.540.	1.E.G.541.	1.E.A.542.	1.E.A.543.	1.E.A.544.	1.E.A.545.	U	G	A	A	A	A	M000000	1	1	1	1	1	SM	SM	SM	SM	SM	HC	HC	HC	HC	HC	HC	U,U,G,A,A,A,A,G	8	anti,~C3'-endo	anti,~C3'-endo	anti,~C3'-endo	anti,~C3'-endo	anti,~C3'-endo	anti,~C3'-endo	G-A,tSH	U-A,cWW	-,stack	-,-	-,-	-,-	-,-
pdb_00002wwa	6	1.321	0.22	1.516	M111111	1.G.A.1918.	1.G.C.1919.	1.G.C.1920.	1.G.U.1921.	1.G.U.1922.	1.G.U.1923.	A	C	C	U	U	U	M000000	1	1	1	1	1	LC	SM	SM	SM	LC	S	HC	HC	HC	HC	S	C,C,U,U	4	anti,~C3'-endo	anti,~C3'-endo	anti,~C3'-endo	anti,~C3'-endo	anti,~C3'-endo	anti,~C3'-endo	-	A-U,cWW	-,-	-,-	-,-	-,-	-,-
pdb_00002wwa	6	1.468	0.245	2.832	M111111	1.E.U.528.	1.E.G.529.	1.E.A.530.	1.E.A.531.	1.E.A.533.	1.E.A.532.	U	G	A	A	A	A	M000000	1	1	1	2	-1	SM	SM	SM	SM	SM	HC	HC	HC	HC	HC	HC	U,G,A,A,A,A,G,A,A	9	anti,~C3'-endo	anti,~C3'-endo	anti,~C3'-endo	anti,~C3'-endo	anti,~C3'-endo	anti,~C2'-endo	G-A,tSH	U-A,tWH	-,-	-,-	basepair,-	basepair,-	basepair,-
pdb_00002wwa	5	0.876	0.175	1.224	M111110	1.E.U.551.	1.E.G.552.	1.E.A.553.	1.E.A.554.	1.E.A.557.	-	U	G	A	A	A	-	M000000	1	1	1	3	0	SM	SM	SM	SM	NA	HC	HC	HC	HC	HC	NA	A,G,U,G,A,A,A,A,A,G,U,A,C	13	anti,~C3'-endo	anti,~C3'-endo	anti,~C3'-endo	anti,~C3'-endo	anti,~C3'-endo	NA,NA	G-A,tSH	-	basepair,stack	-,-	basepair,-	basepair,-	basepair,stack
pdb_00002wwb	6	1.03	0.172	1.501	M111111	1.E.U.540.	1.E.G.541.	1.E.A.542.	1.E.A.543.	1.E.A.544.	1.E.A.545.	U	G	A	A	A	A	M000000	1	1	1	1	1	SM	SM	SM	SM	SM	HC	HC	HC	HC	HC	HC	U,U,G,A,A,A,A,G	8	anti,~C3'-endo	anti,~C3'-endo	anti,~C3'-endo	anti,~C3'-endo	anti,~C3'-endo	anti,~C3'-endo	G-A,tSH	U-A,cWW	-,stack	-,-	-,-	-,-	-,-
pdb_00002wwb	6	1.476	0.246	2.909	M111111	1.E.U.528.	1.E.G.529.	1.E.A.530.	1.E.A.531.	1.E.A.533.	1.E.A.532.	U	G	A	A	A	A	M000000	1	1	1	2	-1	SM	SM	SM	SM	SM	HC	HC	HC	HC	HC	HC	U,G,A,A,A,A,G,A,A	9	anti,~C3'-endo	anti,~C3'-endo	anti,~C3'-endo	anti,~C3'-endo	anti,~C3'-endo	anti,~C2'-endo	G-A,tSH	U-A,tWH	-,stack	-,-	basepair,-	basepair,-	basepair,-
pdb_00002wwb	5	0.967	0.193	1.352	M111110	1.E.U.551.	1.E.G.552.	1.E.A.553.	1.E.A.554.	1.E.A.557.	-	U	G	A	A	A	-	M000000	1	1	1	3	0	SM	SM	SM	SM	NA	HC	HC	HC	HC	HC	NA	A,G,U,G,A,A,A,A,A,G,U,A,C	13	anti,~C3'-endo	anti,~C3'-endo	anti,~C3'-endo	anti,~C3'-endo	anti,~C3'-endo	NA,NA	G-A,tSH	-	basepair,stack	-,-	basepair,-	basepair,-	basepair,stack
pdb_00002x7n	6	0.58	0.097	0.892	M111111	1.A.C.2695.	1.A.G.2696.	1.A.A.2697.	1.A.G.2698.	1.A.A.2699.	1.A.G.2700.	C	G	A	G	A	G	M000000	1	1	1	1	1	SM	SM	SM	SM	SM	HC	HC	HC	HC	HC	HC	U,A,G,U,A,C,G,A,G,A,G,G,A,A,C	15	anti,~C3'-endo	anti,~C3'-endo	anti,~C3'-endo	anti,~C3'-endo	anti,~C3'-endo	anti,~C3'-endo	G-A,tSH	C-G,cWW	-,stack	-,-	-,-	-,-	-,-
pdb_00002xkv	6	0.581	0.097	0.96	M111111	1.B.C.52.	1.B.G.53.	1.B.A.54.	1.B.A.55.	1.B.A.56.	1.B.G.57.	C	G	A	A	A	G	M000000	1	1	1	1	1	LC	SM	SM	SM	LC	S	HC	HC	HC	HC	S	G,A,A,A	4	anti,~C3'-endo	anti,~C3'-endo	anti,~C3'-endo	anti,~C3'-endo	anti,~C3'-endo	anti,~C3'-endo	G-A,tSH	C-G,cWW	-,-	-,-	-,-	-,-	-,-
pdb_00002xli	6	1.145	0.191	1.562	M111111	1.B.C.10.	1.B.G.11.	1.B.U.12.	1.B.A.13.	1.B.A.15.	1.B.G.16.	C	G	U	A	A	G	M011110	1	1	1	2	1	LC	SM	SM	SM	LC	S	HC	HC	HC	HC	S	G,U,A,U,A	5	anti,~C3'-endo	anti,~C3'-endo	anti,~C3'-endo	anti,~C3'-endo	anti,~C3'-endo	anti,~C3'-endo	G-A,tSH	C-G,cWW	-,-	-,-	-,-	-,-	-,-
pdb_00002xlj	6	1.144	0.191	1.533	M111111	1.B.C.10.	1.B.G.11.	1.B.U.12.	1.B.A.13.	1.B.A.15.	1.B.G.16.	C	G	U	A	A	G	M011000	1	1	1	2	1	LC	SM	SM	SM	LC	S	HC	HC	HC	HC	S	G,U,A,U,A	5	anti,~C3'-endo	anti,~C3'-endo	anti,~C3'-endo	anti,~C3'-endo	anti,~C3'-endo	anti,~C3'-endo	G-A,tSH	C-G,cWW	-,-	-,-	-,-	-,-	-,-
pdb_00002xlk	6	1.082	0.18	1.391	M111111	1.C.C.10.	1.C.G.11.	1.C.U.12.	1.C.A.13.	1.C.A.15.	1.C.G.16.	C	G	U	A	A	G	M111111	1	1	1	2	1	LC	SM	SM	SM	LC	S	HC	HC	HC	HC	S	G,U,A,U,A	5	anti,~C3'-endo	anti,~C3'-endo	anti,~C3'-endo	anti,~C2'-endo	anti,~C3'-endo	anti,~C3'-endo	G-A,tSH	C-G,cWW	-,-	-,-	-,-	-,-	-,-
pdb_00002xlk	6	1.276	0.213	1.984	M111111	1.D.C.10.	1.D.G.11.	1.D.U.12.	1.D.A.13.	1.D.A.15.	1.D.G.16.	C	G	U	A	A	G	M111111	1	1	1	2	1	LC	SM	SM	SM	LC	S	HC	HC	HC	HC	S	G,U,A,U,A	5	anti,~C3'-endo	anti,~C3'-endo	anti,~C3'-endo	anti,~C3'-endo	anti,~C3'-endo	anti,~C3'-endo	G-A,tSH	C-G,cWW	-,-	-,-	-,-	-,-	-,-
pdb_00002xm3	5	1.113	0.223	1.296	M111101	1.O.DC.13.	1.O.DA.14.	1.O.DC.15.	1.O.DA.16.	-	1.P.DG.3.	DC	DA	DC	DA	-	DG	M100001	1	1	1	0	0	SM	LC	SM	NA	NA	S	S	IC	IC	NA	S	-	0	anti,~C2'-endo	anti,~C2'-endo	anti,~C2'-endo	anti,~C2'-endo	NA,NA	anti,~C2'-endo	-	C-G,cWW	-,stack	basepair,stack	-,-	basepair,stack	-,-
pdb_00002xm3	5	1.226	0.245	1.513	M111101	1.K.DC.13.	1.K.DA.14.	1.K.DC.15.	1.K.DA.16.	-	1.L.DG.3.	DC	DA	DC	DA	-	DG	M000001	1	1	1	0	0	SM	LC	SM	NA	NA	S	S	IC	IC	NA	S	-	0	anti,~C2'-endo	anti,~C2'-endo	anti,~C2'-endo	anti,~C2'-endo	NA,NA	anti,~C2'-endo	-	C-G,cWW	-,stack	basepair,stack	-,-	basepair,stack	-,-
pdb_00002xm3	5	1.234	0.247	1.529	M111101	1.I.DC.13.	1.I.DA.14.	1.I.DC.15.	1.I.DA.16.	-	1.J.DG.3.	DC	DA	DC	DA	-	DG	M100101	1	1	1	0	0	SM	LC	SM	NA	NA	S	S	IC	IC	NA	S	-	0	anti,NA	anti,~C2'-endo	anti,~C2'-endo	anti,~C2'-endo	NA,NA	anti,~C2'-endo	-	C-G,cWW	-,stack	basepair,stack	-,-	basepair,stack	-,-
pdb_00002xm3	5	1.246	0.249	1.444	M111101	1.Q.DC.13.	1.Q.DA.14.	1.Q.DC.15.	1.Q.DA.16.	-	1.R.DG.3.	DC	DA	DC	DA	-	DG	M100101	1	1	1	0	0	SM	LC	SM	NA	NA	S	S	IC	IC	NA	S	-	0	anti,~C2'-endo	anti,~C2'-endo	anti,~C2'-endo	anti,~C2'-endo	NA,NA	anti,~C2'-endo	-	C-G,cWW	-,stack	basepair,stack	-,-	basepair,stack	-,-
pdb_00002xxa	6	0.662	0.11	0.732	M111111	1.F.C.47.	1.F.G.48.	1.F.G.49.	1.F.A.50.	1.F.A.51.	1.F.G.52.	C	G	G	A	A	G	M000000	1	1	1	1	1	LC	SM	SM	SM	LC	S	HC	HC	HC	HC	S	G,G,A,A	4	anti,~C3'-endo	anti,~C3'-endo	anti,~C3'-endo	anti,~C3'-endo	anti,~C3'-endo	anti,~C3'-endo	G-A,tSH	C-G,cWW	-,-	-,-	-,-	-,-	-,-
pdb_00002xxa	6	0.845	0.141	1.139	M111111	1.G.C.47.	1.G.G.48.	1.G.G.49.	1.G.A.50.	1.G.A.51.	1.G.G.52.	C	G	G	A	A	G	M000000	1	1	1	1	1	LC	SM	SM	SM	LC	S	HC	HC	HC	HC	S	G,G,A,A	4	anti,~C3'-endo	anti,~C3'-endo	anti,~C3'-endo	anti,~C3'-endo	anti,~C3'-endo	anti,~C3'-endo	G-A,tSH	C-G,cWW	-,-	-,-	-,-	-,-	-,-
pdb_00002xxa	5	1.217	0.243	1.596	M110111	1.F.C.31.	1.F.G.32.	-	1.F.A.64.	1.F.A.65.	1.F.G.66.	C	G	-	A	A	G	M000000	1	0	0	1	1	LC	NA	NA	SM	LC	S	IC	NA	IC	IC	S	-	0	anti,~C3'-endo	anti,~C3'-endo	NA,NA	anti,~C3'-endo	anti,~C3'-endo	anti,~C3'-endo	G-A,tSH	C-G,cWW	-,-	-,stack	-,-	-,stack	-,-
pdb_00002ydh	6	0.976	0.163	1.376	M111111	1.A.A.49.	1.A.G.50.	1.A.A.51.	1.A.A.52.	1.A.A.53.	1.A.U.54.	A	G	A	A	A	U	M001000	1	1	1	1	1	LC	SM	SM	SM	LC	S	HC	HC	HC	HC	S	G,A,A,A	4	anti,~C3'-endo	anti,~C3'-endo	anti,~C3'-endo	anti,~C3'-endo	anti,~C3'-endo	anti,~C3'-endo	-	A-U,cWW	-,-	-,-	-,-	-,-	-,-
pdb_00002ygh	6	0.75	0.125	1.131	M111111	1.A.A.49.	1.A.G.50.	1.A.A.51.	1.A.A.52.	1.A.A.53.	1.A.U.54.	A	G	A	A	A	U	M101011	1	1	1	1	1	LC	SM	SM	SM	LC	S	HC	HC	HC	HC	S	G,A,A,A	4	anti,~C3'-endo	anti,~C3'-endo	anti,~C3'-endo	anti,~C3'-endo	anti,~C3'-endo	anti,~C3'-endo	G-A,tSH	A-U,cWW	-,-	-,-	-,-	-,-	-,-
pdb_00002ygh	6	0.824	0.137	1.126	M111111	1.A.G.73.	1.A.G.74.	1.A.A.75.	1.A.A.76.	1.A.A.77.	1.A.C.78.	G	G	A	A	A	C	M001111	1	1	1	1	1	LC	SM	SM	SM	LC	S	HC	HC	HC	HC	S	G,A,A,A	4	anti,~C3'-endo	anti,~C3'-endo	anti,~C3'-endo	anti,~C3'-endo	anti,~C3'-endo	anti,~C3'-endo	G-A,tSH	G-C,cWW	-,-	-,-	-,-	-,-	-,-
pdb_00002yie	5	0.881	0.176	1.301	M111110	1.Z.U.69.	1.Z.G.70.	1.Z.A.71.	1.Z.A.72.	1.X.A.38.	-	U	G	A	A	A	-	M001010	1	1	1	0	0	SM	SM	SM	LR	NA	HC	HC	HC	HC	HP	NA	-	0	anti,~C3'-endo	anti,~C3'-endo	anti,~C3'-endo	anti,~C3'-endo	anti,~C2'-endo	NA,NA	G-A,tSH	-	basepair,stack	-,-	-,-	-,-	-,stack
pdb_00002yif	5	1.096	0.219	1.474	M111110	1.X.U.18.	1.X.G.19.	1.X.A.20.	1.X.A.21.	1.Z.A.90.	-	U	G	A	A	A	-	M001010	1	1	1	0	0	SM	SM	SM	LR	NA	HC	HC	HC	HC	BPHP	NA	-	0	anti,~C3'-endo	anti,~C3'-endo	anti,~C3'-endo	anti,~C3'-endo	anti,~C2'-endo	NA,NA	-	-	basepair,stack	-,-	-,-	-,-	-,stack
pdb_00002ykr	6	1.136	0.189	1.333	M111111	1.A.C.862.	1.A.U.863.	1.A.A.864.	1.A.A.865.	1.A.C.866.	1.A.G.867.	C	U	A	A	C	G	M000000	1	1	1	1	1	LC	SM	LC	SM	NR	SJP	HPJP	HPJP	SHP	SHP	S	-	0	anti,~C3'-endo	anti,~C3'-endo	anti,~C3'-endo	anti,~C3'-endo	anti,~C3'-endo	anti,~C3'-endo	U-C,tWH	C-G,cWW	-,-	-,-	basepair,stack	basepair,-	basepair,-
pdb_00002ykr	6	1.169	0.195	1.432	M111111	1.A.C.726.	1.A.G.727.	1.A.A.728.	1.A.A.729.	1.A.G.730.	1.A.G.731.	C	G	A	A	G	G	M000000	1	1	1	1	1	LC	SM	SM	SM	LC	S	HC	HC	HC	HC	S	G,A,A,G	4	anti,~C3'-endo	anti,NA	anti,~C3'-endo	anti,~C3'-endo	anti,~C3'-endo	anti,~C3'-endo	G-G,tWH	C-G,cWW	-,-	-,-	basepair,-	-,-	-,-
pdb_00002ykr	6	1.377	0.23	1.733	M111111	1.A.U.1165.	1.A.G.1166.	1.A.U.1168.	1.A.A.1169.	1.A.A.1170.	1.A.A.1171.	U	G	U	A	A	A	M000000	1	2	1	1	1	LC	SM	SM	SM	LC	S	HC	HC	HC	HC	S	G,A,U,A,A	5	anti,~C3'-endo	anti,~C3'-endo	anti,~C3'-endo	anti,~C3'-endo	anti,~C3'-endo	anti,~C3'-endo	G-A,tSH	U-A,cWW	-,-	-,-	-,-	basepair,-	basepair,-
pdb_00002ykr	6	1.484	0.247	2.309	M111111	1.A.C.732.	1.A.G.727.	1.A.A.728.	1.A.A.729.	1.A.G.730.	1.A.G.731.	C	G	A	A	G	G	M000000	-5	1	1	1	1	LC	SM	SM	SM	LC	S	HC	HC	HC	HC	S	G,A,A,G	4	anti,~C3'-endo	anti,NA	anti,~C3'-endo	anti,~C3'-endo	anti,~C3'-endo	anti,~C3'-endo	G-G,tWH	-	basepair,stack	-,-	basepair,-	-,-	-,-
pdb_00002ykr	5	1.054	0.211	1.473	M110111	1.A.G.993.	1.A.U.992.	-	1.A.G.1043.	1.A.A.1044.	1.A.C.1045.	G	U	-	G	A	C	M000000	-1	0	0	1	1	SM	NA	NA	SM	LC	JC	JC	NA	S	S	JC	-	0	syn,~C2'-endo	anti,~C2'-endo	NA,NA	anti,~C3'-endo	anti,~C3'-endo	anti,~C3'-endo	U-A,tWH	G-C,cWW	basepair,stack	basepair,-	-,-	basepair,stack	basepair,-
pdb_00002ykr	5	1.225	0.245	1.591	M011111	-	1.A.G.1516.	1.A.G.1517.	1.A.A.1518.	1.A.A.1519.	1.A.C.1520.	-	G	G	A	A	C	M000000	0	1	1	1	1	NA	SM	SM	SM	LC	NA	HC	HC	HC	HC	S	G,G,A,A	4	NA,NA	anti,~C3'-endo	anti,~C3'-endo	anti,~C3'-endo	anti,~C3'-endo	anti,~C3'-endo	G-A,tWH	-	-,-	-,-	-,-	-,-	-,-
pdb_00002ykr	5	1.235	0.247	1.884	M101111	1.A.C.810.	-	1.A.A.766.	1.A.A.767.	1.A.A.768.	1.A.G.769.	C	-	A	A	A	G	M000000	0	0	1	1	1	NA	NA	SM	SM	SM	JP	NA	JP	JP	JP	JP	-	0	anti,~C3'-endo	NA,NA	anti,~C3'-endo	anti,~C3'-endo	anti,~C3'-endo	anti,~C3'-endo	-	C-G,cWW	basepair,stack	-,-	basepair,stack	basepair,-	-,-
pdb_00002ykr	3	0.681	0.227	1.014	M011100	-	1.A.U.692.	1.A.G.693.	1.A.A.694.	-	-	-	U	G	A	-	-	M000000	0	1	1	0	0	NA	SM	SM	NA	NA	NA	HC	HC	HC	NA	NA	-	0	NA,NA	anti,~C3'-endo	anti,~C3'-endo	anti,~C3'-endo	NA,NA	NA,NA	-	-	-,-	basepair,stack	basepair,-	basepair,stack	-,-
pdb_00002zjp	6	0.701	0.117	1.147	M111111	1.X.U.1856.	1.X.G.1857.	1.X.C.1858.	1.X.A.1859.	1.X.A.1860.	1.X.G.1861.	U	G	C	A	A	G	M000000	1	1	1	1	1	LC	SM	SM	SM	LC	S	HC	HC	HC	HC	S	G,C,A,A	4	anti,~C3'-endo	anti,~C3'-endo	anti,~C3'-endo	anti,~C3'-endo	anti,~C3'-endo	anti,~C3'-endo	G-A,tSH	U-G,cWW	-,-	-,-	-,-	-,-	-,-
pdb_00002zjp	6	1.11	0.185	1.798	M111111	1.X.C.2383.	1.X.G.2384.	1.X.G.2389.	1.X.A.2390.	1.X.A.2391.	1.X.G.2392.	C	G	G	A	A	G	M000000	1	5	1	1	1	LC	LC	LC	SM	LC	SJP	HPJP	SHP	HP	HP	S	-	0	anti,~C3'-endo	anti,~C3'-endo	anti,~C3'-endo	anti,~C3'-endo	anti,~C3'-endo	anti,~C3'-endo	G-A,tSH	C-G,cWW	-,-	-,-	basepair,-	-,-	-,-
pdb_00002zjp	6	1.264	0.211	1.586	M111111	1.X.A.966.	1.X.G.967.	1.X.C.968.	1.X.A.970.	1.X.A.971.	1.X.U.973.	A	G	C	A	A	U	M000000	1	1	2	1	2	LC	SM	SM	SM	LC	S	HC	HC	HC	HC	S	G,C,U,A,A,C	6	anti,~C3'-endo	anti,~C3'-endo	anti,NA	anti,~C3'-endo	anti,NA	anti,~C3'-endo	G-A,tSH	A-U,cWW	-,-	-,-	-,-	basepair,-	-,-
pdb_00002zjp	5	0.902	0.18	1.249	M111110	1.X.U.486.	1.X.G.487.	1.X.A.488.	1.X.A.489.	1.X.A.491.	-	U	G	A	A	A	-	M000000	1	1	1	2	0	SM	SM	SM	SM	NA	JCJP	JCJP	JCJP	JCJP	JCJP	NA	-	0	anti,~C3'-endo	anti,~C3'-endo	anti,~C3'-endo	anti,~C3'-endo	anti,~C3'-endo	NA,NA	G-A,tSH	-	basepair,stack	-,-	basepair,stack	-,-	basepair,stack
pdb_00002zjp	5	1.117	0.223	1.629	M110111	1.X.C.2864.	1.X.G.2865.	-	1.X.A.2784.	1.X.A.2785.	1.X.G.2786.	C	G	-	A	A	G	M000000	1	0	0	1	1	LC	NA	NA	SM	LC	S	JI	NA	JI	JI	S	-	0	anti,~C3'-endo	anti,~C3'-endo	NA,NA	anti,~C3'-endo	anti,~C3'-endo	anti,~C3'-endo	G-A,tSH	C-G,cWW	-,-	-,stack	-,-	-,stack	basepair,-
pdb_00002zjp	5	1.22	0.244	1.529	M110111	1.X.C.1621.	1.X.G.1622.	-	1.X.A.1320.	1.X.A.1321.	1.X.G.1322.	C	G	-	A	A	G	M000000	1	0	0	1	1	LC	NA	NA	SM	LC	SJP	JCJP	NA	JC	JC	S	-	0	anti,~C3'-endo	anti,~C3'-endo	NA,NA	anti,~C3'-endo	anti,~C3'-endo	anti,~C3'-endo	G-A,tSH	C-G,cWW	-,stack	-,-	-,-	-,stack	basepair,-
pdb_00002zjp	5	1.233	0.247	1.539	M101111	1.Z.A.36.	-	1.Z.A.47.	1.Z.A.48.	1.Z.C.49.	1.Z.U.50.	A	-	A	A	C	U	M000000	0	0	1	1	1	NA	NA	SM	SM	LC	S	NA	HC	HC	HC	S	-	0	anti,~C3'-endo	NA,NA	anti,~C3'-endo	anti,~C3'-endo	anti,~C3'-endo	anti,~C3'-endo	-	A-U,cWW	-,stack	-,-	basepair,stack	basepair,-	basepair,-
pdb_00002zjp	3	0.533	0.178	0.607	M011100	-	1.X.G.318.	1.X.G.319.	1.X.A.320.	-	-	-	G	G	A	-	-	M000000	0	1	1	0	0	NA	SM	SM	NA	NA	NA	HC	HC	HC	NA	NA	-	0	NA,NA	anti,~C3'-endo	anti,~C3'-endo	anti,~C3'-endo	NA,NA	NA,NA	-	-	-,-	basepair,stack	-,stack	-,stack	-,-
pdb_00002zjq	6	0.714	0.119	1.338	M111111	1.X.C.2637.	1.X.G.2638.	1.X.A.2639.	1.X.G.2640.	1.X.A.2641.	1.X.G.2642.	C	G	A	G	A	G	M000010	1	1	1	1	1	SM	SM	SM	SM	SM	HC	HC	HC	HC	HC	HC	U,A,G,U,A,C,G,A,G,A,G,G,A,C,C	15	anti,~C3'-endo	anti,~C3'-endo	anti,~C3'-endo	anti,~C3'-endo	anti,~C3'-endo	anti,~C3'-endo	G-A,tSH	C-G,cWW	-,stack	-,-	-,-	-,-	basepair,-
pdb_00002zjq	6	1.202	0.2	1.664	M111111	1.X.C.982.	1.X.G.983.	1.X.A.832.	1.X.A.833.	1.X.A.834.	1.X.G.957.	C	G	A	A	A	G	M000000	1	-151	1	1	123	LC	SM	SM	SM	LC	S	JC	JC	JC	JC	S	-	0	anti,~C3'-endo	anti,~C3'-endo	anti,~C3'-endo	anti,~C3'-endo	anti,~C3'-endo	anti,~C3'-endo	G-A,tSH	C-G,cWW	-,-	-,stack	basepair,stack	basepair,-	-,-
pdb_00002zjq	6	1.443	0.241	2.106	M111111	1.X.C.1135.	1.X.G.1136.	1.X.U.1038.	1.X.A.1039.	1.X.A.1040.	1.X.G.1041.	C	G	U	A	A	G	M000000	1	-98	1	1	1	LC	SM	SM	SM	LC	S	IP	IP	IP	IP	S	-	0	anti,~C3'-endo	anti,~C3'-endo	anti,~C3'-endo	anti,~C3'-endo	anti,~C3'-endo	anti,~C3'-endo	-	C-G,cWW	-,-	-,-	-,-	basepair,-	basepair,-
pdb_00002zjq	6	1.447	0.241	2.447	M111111	1.X.C.1389.	1.X.G.1390.	1.X.A.1391.	1.X.A.1366.	1.X.A.1367.	1.X.G.1368.	C	G	A	A	A	G	M000000	1	1	-25	1	1	LC	SM	SM	SM	LC	S	IC	IC	IC	IC	S	-	0	anti,~C3'-endo	anti,~C3'-endo	anti,~C3'-endo	anti,~C3'-endo	anti,~C3'-endo	anti,~C3'-endo	G-A,tSH	C-G,cWW	-,-	-,-	basepair,stack	basepair,-	basepair,-
pdb_00002zjq	6	1.452	0.242	2.623	M111111	1.X.C.2864.	1.X.G.2865.	1.X.A.2866.	1.X.A.2784.	1.X.A.2785.	1.X.G.2786.	C	G	A	A	A	G	M000000	1	1	-82	1	1	LC	SM	SM	SM	LC	S	JI	JI	JI	JI	S	-	0	anti,~C3'-endo	anti,~C3'-endo	anti,~C3'-endo	anti,~C3'-endo	anti,~C3'-endo	anti,~C3'-endo	G-A,tSH	C-G,cWW	-,-	-,stack	basepair,stack	-,-	basepair,-
pdb_00002zjq	6	1.479	0.247	2.821	M111111	1.X.U.486.	1.X.G.487.	1.X.A.488.	1.X.A.489.	1.X.A.491.	1.X.A.490.	U	G	A	A	A	A	M000000	1	1	1	2	-1	SM	SM	SM	SM	SM	JCJP	JCJP	JCJP	JCJP	JCJP	JCJP	-	0	anti,~C3'-endo	anti,~C3'-endo	anti,~C3'-endo	anti,~C3'-endo	anti,~C3'-endo	anti,NA	G-A,tSH	U-A,tWH	-,stack	-,-	basepair,stack	-,-	basepair,-
pdb_00002zjq	6	1.498	0.25	2.822	M111111	1.X.U.509.	1.X.G.510.	1.X.A.511.	1.X.A.512.	1.X.A.515.	1.X.A.513.	U	G	A	A	A	A	M000000	1	1	1	3	-2	SM	SM	SM	SM	SM	JCJP	JCJP	JCJP	JCJP	JCJP	JCJP	-	0	anti,~C3'-endo	anti,~C3'-endo	anti,~C3'-endo	anti,~C3'-endo	anti,~C3'-endo	anti,NA	G-A,tSH	U-A,tWH	-,stack	-,-	basepair,stack	-,-	basepair,-
pdb_00002zjq	5	0.926	0.185	1.199	M111101	1.X.C.1743.	1.X.G.1744.	1.X.C.1745.	1.X.A.1746.	-	1.X.G.1747.	C	G	C	A	-	G	M000000	1	1	1	0	0	SM	SM	SM	NA	NA	JC	JC	JC	JC	NA	JC	-	0	anti,~C3'-endo	anti,~C3'-endo	anti,~C3'-endo	anti,~C3'-endo	NA,NA	anti,~C3'-endo	-	C-G,cWW	-,stack	-,-	-,-	basepair,-	-,-
pdb_00002zjq	5	1.005	0.201	1.475	M110111	1.X.C.1797.	1.X.G.1798.	-	1.X.A.1800.	1.X.A.1802.	1.X.G.1803.	C	G	-	A	A	G	M000000	1	0	0	2	1	LC	NA	NA	SM	LC	S	HC	NA	HC	HC	S	-	0	anti,~C3'-endo	anti,~C3'-endo	NA,NA	anti,~C3'-endo	anti,~C3'-endo	anti,~C3'-endo	G-A,tSH	C-G,cWW	-,-	-,-	-,-	-,stack	-,-
pdb_00002zjq	5	1.163	0.233	1.605	M101111	1.X.U.179.	-	1.X.A.167.	1.X.A.168.	1.X.C.169.	1.X.U.170.	U	-	A	A	C	U	M000000	0	0	1	1	1	NA	NA	SM	SM	SM	IC	NA	IC	IC	IC	IC	-	0	anti,~C3'-endo	NA,NA	anti,~C3'-endo	anti,~C3'-endo	anti,~C3'-endo	anti,~C3'-endo	-	U-U,cWW	-,stack	-,-	-,-	basepair,-	-,-
pdb_00002zjq	4	0.87	0.217	0.993	M011110	-	1.X.U.1077.	1.X.A.1078.	1.X.G.1079.	1.X.A.1080.	-	-	U	A	G	A	-	M000000	0	1	1	1	0	NA	SM	SM	SM	NA	NA	HC	HC	HC	HC	NA	U,U,A,G,A,A,G,C,A	9	NA,NA	anti,~C3'-endo	anti,~C3'-endo	anti,~C3'-endo	anti,~C3'-endo	NA,NA	U-A,tWH	-	-,-	-,stack	-,-	-,-	-,stack
pdb_00002zjr	6	1.144	0.191	1.401	M111111	1.X.A.966.	1.X.G.967.	1.X.C.968.	1.X.A.970.	1.X.A.971.	1.X.U.973.	A	G	C	A	A	U	M000000	1	1	2	1	2	LC	SM	SM	SM	LC	S	HC	HC	HC	HC	S	G,C,U,A,A,C	6	anti,~C3'-endo	anti,~C3'-endo	anti,~C3'-endo	anti,~C3'-endo	anti,~C3'-endo	anti,~C3'-endo	G-A,tSH	A-U,cWW	-,-	-,-	-,-	basepair,-	basepair,-
pdb_00002zjr	6	1.386	0.231	2.392	M111111	1.X.C.1389.	1.X.G.1390.	1.X.A.1391.	1.X.A.1366.	1.X.A.1367.	1.X.G.1368.	C	G	A	A	A	G	M000000	1	1	-25	1	1	LC	SM	SM	SM	LC	S	IC	IC	IC	IC	S	-	0	anti,~C3'-endo	anti,~C3'-endo	anti,~C3'-endo	anti,~C3'-endo	anti,~C3'-endo	anti,~C3'-endo	G-A,tSH	C-G,cWW	-,-	-,stack	basepair,stack	basepair,-	basepair,-
pdb_00002zjr	6	1.442	0.24	2.797	M111111	1.X.U.486.	1.X.G.487.	1.X.A.488.	1.X.A.489.	1.X.A.491.	1.X.A.490.	U	G	A	A	A	A	M000000	1	1	1	2	-1	SM	SM	SM	SM	SM	JCJP	JCJP	JCJP	JCJP	JCJP	JCJP	-	0	anti,~C3'-endo	anti,~C3'-endo	anti,~C3'-endo	anti,~C3'-endo	anti,~C3'-endo	anti,NA	G-A,tSH	U-A,tWH	-,stack	-,-	basepair,stack	basepair,-	basepair,-
pdb_00002zjr	6	1.487	0.248	2.819	M111111	1.X.U.509.	1.X.G.510.	1.X.A.511.	1.X.A.512.	1.X.A.515.	1.X.A.513.	U	G	A	A	A	A	M000000	1	1	1	3	-2	SM	SM	SM	SM	SM	JCJP	JCJP	JCJP	JCJP	JCJP	JCJP	-	0	anti,~C3'-endo	anti,~C3'-endo	anti,~C3'-endo	anti,~C3'-endo	anti,~C3'-endo	anti,~C3'-endo	G-A,tSH	U-A,tWH	-,stack	-,-	basepair,stack	basepair,-	basepair,-
pdb_00002zjr	5	0.925	0.185	1.264	M110111	1.X.C.1797.	1.X.G.1798.	-	1.X.A.1800.	1.X.A.1802.	1.X.G.1803.	C	G	-	A	A	G	M000000	1	0	0	2	1	LC	NA	NA	SM	LC	S	HC	NA	HC	HC	S	-	0	anti,~C3'-endo	anti,~C3'-endo	NA,NA	anti,~C3'-endo	anti,~C3'-endo	anti,~C3'-endo	G-A,tSH	C-G,cWW	-,-	-,-	-,-	-,stack	basepair,-
pdb_00002zjr	5	1.094	0.219	1.586	M101111	1.X.C.2254.	-	1.X.G.2231.	1.X.G.2232.	1.X.C.2233.	1.X.G.2234.	C	-	G	G	C	G	M000000	0	0	1	1	1	NA	NA	SM	SM	SM	HC	NA	HC	HC	HC	HC	-	0	anti,NA	NA,NA	anti,~C3'-endo	anti,~C3'-endo	anti,~C3'-endo	anti,~C3'-endo	-	C-G,cWW	-,-	-,-	-,stack	-,-	-,-
pdb_00002zjr	5	1.115	0.223	1.439	M101111	1.X.U.179.	-	1.X.A.167.	1.X.A.168.	1.X.C.169.	1.X.U.170.	U	-	A	A	C	U	M000000	0	0	1	1	1	NA	NA	SM	SM	SM	HC	NA	HC	HC	HC	HC	-	0	anti,~C3'-endo	NA,NA	anti,~C3'-endo	anti,~C3'-endo	anti,~C3'-endo	anti,~C3'-endo	-	U-U,cWW	-,stack	-,-	-,stack	basepair,-	basepair,-
pdb_00002zjr	5	1.121	0.224	1.516	M110111	1.X.C.133.	1.X.G.134.	-	1.X.A.136.	1.X.A.137.	1.X.G.138.	C	G	-	A	A	G	M000000	1	0	0	1	1	LC	NA	NA	SM	LC	S	HC	NA	HC	HC	S	-	0	anti,~C3'-endo	anti,~C3'-endo	NA,NA	anti,~C3'-endo	anti,~C3'-endo	anti,~C3'-endo	-	C-G,cWW	-,-	-,-	-,-	-,-	-,stack
pdb_00002zjr	5	1.169	0.234	1.372	M101111	1.X.G.1438.	-	1.X.A.1587.	1.X.A.1588.	1.X.G.1589.	1.X.C.1590.	G	-	A	A	G	C	M000000	0	0	1	1	1	NA	NA	SM	SM	LC	S	NA	ICJP	ICJP	ICJP	SJP	-	0	anti,~C3'-endo	NA,NA	anti,~C3'-endo	anti,~C3'-endo	anti,~C3'-endo	anti,~C3'-endo	-	G-C,cWW	-,stack	-,-	-,stack	basepair,-	basepair,-
pdb_00002zjr	5	1.216	0.243	1.568	M111110	1.X.C.1621.	1.X.G.1622.	1.X.A.1318.	1.X.C.1319.	1.X.A.1320.	-	C	G	A	C	A	-	M000000	1	-304	1	1	0	LC	LC	SM	LC	NA	SJP	JCJP	S	S	JC	NA	-	0	anti,~C3'-endo	anti,~C3'-endo	anti,~C3'-endo	anti,~C3'-endo	anti,~C3'-endo	NA,NA	-	-	basepair,-	basepair,-	basepair,-	basepair,-	basepair,stack
pdb_00002zjr	4	0.981	0.245	1.101	M011110	-	1.X.U.1077.	1.X.A.1078.	1.X.G.1079.	1.X.A.1080.	-	-	U	A	G	A	-	M000000	0	1	1	1	0	NA	SM	SM	SM	NA	NA	HC	HC	HC	HC	NA	U,U,A,G,A,A,G,C,A	9	NA,NA	anti,~C3'-endo	anti,~C3'-endo	anti,~C3'-endo	anti,~C3'-endo	NA,NA	U-A,tWH	-	-,-	-,stack	-,-	-,-	basepair,stack
pdb_00002zjr	3	0.659	0.22	0.987	M011100	-	1.X.U.2410.	1.X.A.2411.	1.X.A.2412.	-	-	-	U	A	A	-	-	M000000	0	1	1	0	0	NA	SM	SM	NA	NA	NA	JI	JI	JI	NA	NA	-	0	NA,NA	anti,~C3'-endo	anti,~C3'-endo	anti,~C3'-endo	NA,NA	NA,NA	-	-	-,-	-,-	-,-	-,stack	-,-
pdb_00002zjr	3	0.74	0.247	0.837	M010110	-	1.X.G.1622.	-	1.X.A.1320.	1.X.A.1321.	-	-	G	-	A	A	-	M000000	0	0	0	1	0	NA	NA	NA	SM	NA	NA	JCJP	NA	JC	JC	NA	-	0	NA,NA	anti,~C3'-endo	NA,NA	anti,~C3'-endo	anti,~C3'-endo	NA,NA	G-A,tSH	-	-,-	-,stack	-,-	basepair,stack	basepair,stack
pdb_00002zm6	6	1.317	0.22	1.467	M111111	1.A.C.458.	1.A.G.459.	1.A.A.460.	1.A.G.462.	1.A.A.463.	1.A.G.474.	C	G	A	G	A	G	M110000	1	1	2	1	1	LC	SM	SM	SM	LC	S	HC	HC	HC	HC	S	G,A,C,G,A	5	anti,~C3'-endo	anti,~C3'-endo	anti,~C3'-endo	anti,~C3'-endo	anti,~C3'-endo	anti,~C3'-endo	G-A,tSH	C-G,cWW	-,-	-,-	-,-	-,-	-,-
pdb_00002zm6	6	1.327	0.221	1.587	M111111	1.A.U.304.	1.A.G.305.	1.A.C.290.	1.A.C.291.	1.A.G.292.	1.A.G.293.	U	G	C	C	G	G	M000000	1	-15	1	1	1	LC	LC	SM	SM	NR	S	BC	S	S	S	S	-	0	anti,~C3'-endo	anti,NA	anti,~C3'-endo	anti,~C3'-endo	anti,~C3'-endo	anti,~C3'-endo	G-G,tWH	U-G,cWW	-,-	-,-	basepair,-	basepair,-	basepair,-
pdb_00002zm6	6	1.378	0.23	1.755	M111111	1.A.C.1515.	1.A.G.1516.	1.A.G.1517.	1.A.A.1518.	1.A.A.1519.	1.A.G.1520.	C	G	G	A	A	G	M000000	1	1	1	1	1	LC	SM	SM	SM	LC	S	HC	HC	HC	HC	S	G,G,A,A	4	anti,~C3'-endo	anti,~C3'-endo	anti,~C3'-endo	anti,~C3'-endo	anti,~C3'-endo	anti,~C3'-endo	G-A,tWH	C-G,cWW	basepair,-	-,-	basepair,-	basepair,-	-,-
pdb_00002zm6	5	0.955	0.191	1.588	M101111	1.A.C.1030.	-	1.A.C.1030.B	1.A.G.1030.C	1.A.A.1030.D	1.A.G.1031.	C	-	C	G	A	G	M001000	0	0	1	1	1	NA	NA	SM	SM	LC	S	NA	HC	HC	HC	S	-	0	anti,~C3'-endo	NA,NA	anti,~C3'-endo	anti,~C3'-endo	anti,~C3'-endo	anti,~C3'-endo	-	C-G,cWW	-,-	-,-	-,-	-,-	-,-
pdb_00002zm6	5	1.215	0.243	1.39	M111110	1.A.G.80.	1.A.U.81.	1.A.U.82.	1.A.U.83.	1.A.U.84.	-	G	U	U	U	U	-	M101000	1	1	1	1	0	LC	SM	SM	SM	NA	S	HC	HC	HC	HC	NA	U,U,U,U,A	5	anti,~C3'-endo	anti,~C3'-endo	anti,~C3'-endo	anti,~C3'-endo	anti,~C3'-endo	NA,NA	-	-	basepair,-	basepair,-	-,-	-,-	-,stack
pdb_00002zm6	3	0.635	0.212	0.937	M011100	-	1.A.U.789.	1.A.A.790.	1.A.G.791.	-	-	-	U	A	G	-	-	M001000	0	1	1	0	0	NA	SM	SM	NA	NA	NA	HC	HC	HC	NA	NA	-	0	NA,NA	anti,~C3'-endo	anti,~C3'-endo	anti,~C3'-endo	NA,NA	NA,NA	-	-	-,-	-,stack	-,-	-,stack	-,-
pdb_00002zm6	3	0.708	0.236	0.979	M011100	-	1.A.U.1091.	1.A.A.1092.	1.A.A.1093.	-	-	-	U	A	A	-	-	M000000	0	1	1	0	0	NA	SM	SM	NA	NA	NA	HC	HC	HC	NA	NA	-	0	NA,NA	anti,~C3'-endo	anti,~C3'-endo	anti,~C3'-endo	NA,NA	NA,NA	-	-	-,-	-,stack	-,stack	basepair,-	-,-
pdb_00002zy6	6	1.433	0.239	2.123	M111111	1.A.C.25.	1.A.G.26.	1.A.A.7.	1.A.U.8.	1.A.A.9.	1.A.G.10.	C	G	A	U	A	G	M101100	1	-19	1	1	1	SM	LC	LC	SM	SM	HC	HC	S	HC	HC	HC	-	0	anti,~C3'-endo	anti,~C3'-endo	anti,~C3'-endo	anti,~C3'-endo	anti,~C3'-endo	anti,~C2'-endo	G-A,tSH	C-G,cWW	-,stack	-,-	basepair,-	basepair,-	-,stack
pdb_00002zzm	6	0.757	0.126	1.284	M111111	1.B.C.47.	1.B.G.47.A	1.B.U.47.B	1.B.A.47.C	1.B.G.47.D	1.B.G.47.E	C	G	U	A	G	G	M001111	1	1	1	1	1	LC	SM	SM	SM	LC	S	HC	HC	HC	HC	S	G,U,A,G	4	anti,~C3'-endo	anti,~C3'-endo	anti,~C3'-endo	anti,~C3'-endo	anti,~C3'-endo	anti,~C3'-endo	G-G,tSH	C-G,cWW	-,-	-,-	-,-	-,-	-,-
pdb_0000301d	3	0.582	0.194	0.91	M011100	-	1.A.U.40.	1.A.G.50.	1.A.A.60.	-	-	-	U	G	A	-	-	M000000	0	1	1	0	0	NA	SM	SM	NA	NA	NA	JC	JC	JC	NA	NA	-	0	NA,NA	anti,~C3'-endo	anti,~C3'-endo	anti,~C3'-endo	NA,NA	NA,NA	-	-	-,-	-,stack	basepair,-	-,stack	-,-
pdb_0000357d	6	1.46	0.243	2.104	M111111	1.B.C.71.	1.B.G.72.	1.C.G.102.	1.C.U.103.	1.C.A.104.	1.C.G.105.	C	G	G	U	A	G	M000001	1	0	1	1	1	LC	SM	SM	SM	LC	S	IC	IC	IC	IC	S	-	0	anti,~C3'-endo	anti,~C3'-endo	anti,~C3'-endo	anti,~C3'-endo	anti,~C3'-endo	anti,~C3'-endo	G-A,tSH	C-G,cWW	-,-	-,-	basepair,stack	basepair,-	-,stack
pdb_0000359d	6	0.638	0.106	1.09	M111111	1.B.C.154.	1.B.G.31.L	1.B.U.32.L	1.B.A.33.L	1.B.A.34.L	1.B.G.164.	C	G	U	A	A	G	M001111	1	1	1	1	1	LC	SM	SM	SM	LC	S	HC	HC	HC	HC	S	G,U,A,A	4	anti,~C3'-endo	anti,~C3'-endo	anti,~C3'-endo	anti,~C3'-endo	anti,~C3'-endo	anti,~C3'-endo	G-A,tSH	C-G,cWW	-,-	-,-	-,-	-,-	-,-
pdb_00003a3a	6	0.841	0.14	1.224	M111111	1.A.C.47.C	1.A.U.47.D	1.A.A.47.E	1.A.G.47.F	1.A.C.47.G	1.A.G.47.H	C	U	A	G	C	G	M001011	1	1	1	1	1	LC	SM	SM	SM	LC	S	HC	HC	HC	HC	S	U,A,G,C	4	anti,~C3'-endo	anti,~C3'-endo	anti,~C3'-endo	anti,~C3'-endo	anti,~C3'-endo	anti,~C3'-endo	-	C-G,cWW	-,-	-,-	-,-	-,-	-,-
pdb_00003adb	6	1.205	0.201	1.977	M111111	1.C.C.47.D	1.C.G.47.E	1.C.A.47.F	1.C.G.47.G	1.C.U.47.H	1.C.G.47.I	C	G	A	G	U	G	M101111	1	1	1	1	1	LC	SM	SM	SM	LC	S	HC	HC	HC	HC	S	G,A,G,U	4	anti,~C3'-endo	anti,~C3'-endo	anti,~C3'-endo	anti,~C3'-endo	anti,~C3'-endo	anti,~C3'-endo	-	C-G,cWW	-,-	-,-	-,-	-,-	-,-
pdb_00003adc	6	1.057	0.176	1.443	M111111	1.C.C.47.D	1.C.G.47.E	1.C.A.47.F	1.C.G.47.G	1.C.U.47.H	1.C.G.47.I	C	G	A	G	U	G	M001110	1	1	1	1	1	LC	SM	SM	SM	LC	S	HC	HC	HC	HC	S	G,A,G,U	4	anti,~C3'-endo	anti,~C3'-endo	anti,~C3'-endo	anti,~C3'-endo	anti,~C3'-endo	anti,~C3'-endo	G-U,tSH	C-G,cWW	-,-	-,-	-,-	-,-	-,-
pdb_00003agv	3	0.601	0.2	0.719	M011100	-	1.U.G.12.	1.U.A.13.	1.U.A.14.	-	-	-	G	A	A	-	-	M010100	0	1	1	0	0	NA	SM	SM	NA	NA	NA	HC	HC	HC	NA	NA	-	0	NA,NA	anti,~C3'-endo	anti,~C3'-endo	anti,~C3'-endo	NA,NA	NA,NA	-	-	-,-	basepair,stack	-,-	-,stack	-,-
pdb_00003akz	3	0.75	0.25	0.906	M011100	-	1.E.U.55.	1.E.C.56.	1.E.G.57.	-	-	-	U	C	G	-	-	M011100	0	1	1	0	0	NA	SM	SM	NA	NA	NA	HC	HC	HC	NA	NA	-	0	NA,NA	anti,~C3'-endo	anti,~C3'-endo	anti,~C3'-endo	NA,NA	NA,NA	-	-	-,-	basepair,stack	-,-	-,stack	-,-
pdb_00003am1	6	0.435	0.072	0.592	M111111	1.B.C.45.	1.B.G.46.	1.B.A.47.	1.B.G.48.	1.B.A.49.	1.B.G.50.	C	G	A	G	A	G	M111111	1	1	1	1	1	LC	SM	SM	SM	LC	S	HC	HC	HC	HC	S	G,A,G,A	4	anti,~C3'-endo	anti,~C3'-endo	anti,~C3'-endo	anti,NA	anti,~C3'-endo	anti,~C3'-endo	G-A,tSH	C-G,cWW	-,-	-,-	-,-	-,-	-,-
pdb_00003b31	5	0.852	0.17	1.128	M111110	1.A.U.6185.	1.A.U.6186.	1.A.A.6187.	1.A.G.6188.	1.A.G.6189.	-	U	U	A	G	G	-	M101000	1	1	1	1	0	SM	LC	SM	SM	NA	HP	HP	SHP	SHP	SHP	NA	-	0	anti,~C3'-endo	anti,~C3'-endo	anti,~C2'-endo	anti,~C3'-endo	anti,~C3'-endo	NA,NA	U-G,tWH	-	-,stack	-,-	basepair,-	basepair,-	basepair,-
pdb_00003b4a	6	0.871	0.145	1.218	M111111	1.B.G.113.	1.B.G.114.	1.B.C.115.	1.B.G.116.	1.B.A.117.	1.B.C.118.	G	G	C	G	A	C	M100000	1	1	1	1	1	LC	SM	SM	SM	LC	S	HC	HC	HC	HC	S	G,C,G,A	4	anti,~C3'-endo	anti,~C3'-endo	anti,~C3'-endo	anti,~C3'-endo	anti,~C3'-endo	anti,~C3'-endo	G-A,tSH	G-C,cWW	-,-	-,-	-,-	basepair,-	basepair,-
pdb_00003b4b	5	1.191	0.238	1.888	M111110	1.B.G.101.	1.B.G.102.	1.B.A.127.	1.B.G.128.	1.B.A.129.	-	G	G	A	G	A	-	M001000	1	25	1	1	0	LC	SM	SM	SM	NA	S	IC	IC	IC	IC	NA	-	0	anti,~C3'-endo	anti,~C2'-endo	anti,~C3'-endo	anti,~C3'-endo	anti,~C3'-endo	NA,NA	G-A,tWH	-	basepair,-	-,-	basepair,stack	basepair,-	-,stack
pdb_00003bbv	5	1.224	0.245	1.592	M111110	1.z.PSU.32.	1.z.U.33.	1.z.G.34.	1.z.A.35.	1.z.A.36.	-	PSU	U	G	A	A	-	M000000	1	1	1	1	0	SM	SM	SM	SM	NA	HC	HC	HC	HC	HC	NA	A,PSU,U,G,A,A,MIA,A,PSU	9	anti,NA	anti,~C3'-endo	anti,~C3'-endo	anti,~C3'-endo	anti,~C3'-endo	NA,NA	U-A,tSH	-	basepair,stack	-,-	-,-	-,-	-,stack
pdb_00003bbx	6	0.718	0.12	1.067	M111111	1.B.C.2594.	1.B.G.2595.	1.B.U.2596.	1.B.G.2597.	1.B.A.2598.	1.B.G.2599.	C	G	U	G	A	G	M000000	1	1	1	1	1	LC	SM	SM	SM	LC	S	HC	HC	HC	HC	S	G,U,G,A	4	anti,~C3'-endo	anti,~C3'-endo	anti,~C3'-endo	anti,~C3'-endo	anti,~C3'-endo	anti,~C3'-endo	G-A,tSH	C-G,cWW	-,-	-,-	-,-	-,-	-,-
pdb_00003bbx	6	0.809	0.135	1.161	M111111	1.B.U.2356.	1.B.G.2357.	1.B.A.2358.	1.B.C.2359.	1.B.G.2360.	1.B.G.2361.	U	G	A	C	G	G	M000000	1	1	1	1	1	LC	SM	SM	SM	LC	S	HC	HC	HC	HC	S	G,A,C,G	4	anti,~C3'-endo	anti,~C3'-endo	anti,~C3'-endo	anti,~C3'-endo	anti,~C3'-endo	anti,~C3'-endo	G-G,tSH	U-G,cWW	-,-	-,-	-,-	basepair,-	basepair,-
pdb_00003bbx	6	1.113	0.185	1.891	M111111	1.B.C.1752.	1.B.G.1753.	1.B.A.1754.	1.B.A.1755.	1.B.U.1758.	1.B.G.1756.	C	G	A	A	U	G	M000000	1	1	1	3	-2	SM	SM	SM	SM	SM	JC	JC	JC	JC	JC	JC	-	0	anti,~C3'-endo	anti,~C3'-endo	anti,~C3'-endo	anti,~C3'-endo	syn,~C2'-endo	anti,~C3'-endo	-	C-G,cWW	-,-	-,-	-,-	-,-	-,-
pdb_00003bbx	6	1.126	0.188	1.695	M111111	1.B.C.487.	1.B.G.488.	1.B.G.489.	1.B.G.491.	1.B.A.492.	1.B.G.493.	C	G	G	G	A	G	M000000	1	1	2	1	1	LC	SM	SM	SM	LC	S	HC	HC	HC	HC	S	G,G,C,G,A	5	anti,~C3'-endo	anti,~C3'-endo	anti,~C2'-endo	anti,~C3'-endo	anti,~C3'-endo	anti,~C3'-endo	G-A,tSH	C-G,cWW	-,-	-,-	-,-	-,-	-,-
pdb_00003bbx	6	1.187	0.198	1.662	M111111	1.B.U.2404.	1.B.G.2405.	1.B.G.2410.	1.B.A.2411.	1.B.A.2412.	1.B.G.2413.	U	G	G	A	A	G	M000000	1	5	1	1	1	LC	SM	SM	SM	LC	S	HC	HC	HC	HC	S	G,A,A,U,G,G,A,A	8	anti,~C3'-endo	anti,~C3'-endo	anti,~C3'-endo	anti,~C3'-endo	anti,~C3'-endo	anti,~C3'-endo	G-A,tSH	U-G,cWW	-,-	-,-	basepair,stack	-,-	-,-
pdb_00003bbx	6	1.315	0.219	1.793	M111111	1.B.U.1222.	1.B.G.1223.	1.B.U.1224.	1.B.G.1225.	1.B.A.1226.	1.B.G.1227.	U	G	U	G	A	G	M000000	1	1	1	1	1	LC	SM	SM	SM	LC	S	HC	HC	HC	HC	S	G,U,G,A	4	anti,~C3'-endo	anti,~C3'-endo	anti,~C3'-endo	anti,~C3'-endo	anti,~C3'-endo	anti,~C3'-endo	G-A,tSH	U-G,cWW	-,-	-,-	-,-	basepair,-	-,-
pdb_00003bbx	6	1.345	0.224	2.715	M111111	1.B.C.475.	1.B.G.476.	1.B.A.477.	1.B.A.478.	1.B.A.480.	1.B.A.479.	C	G	A	A	A	A	M000000	1	1	1	2	-1	SM	SM	SM	SM	SM	JC	JC	JC	JC	JC	JC	-	0	anti,~C3'-endo	anti,~C3'-endo	anti,~C3'-endo	anti,~C3'-endo	anti,~C3'-endo	anti,~C2'-endo	G-A,tSH	C-A,tWH	-,stack	-,-	-,stack	basepair,-	basepair,-
pdb_00003bbx	6	1.346	0.224	2.357	M111111	1.B.C.1376.	1.B.G.1377.	1.B.A.1378.	1.B.A.1353.	1.B.A.1354.	1.B.G.1355.	C	G	A	A	A	G	M000000	1	1	-25	1	1	LC	SM	SM	SM	LC	S	IC	IC	IC	IC	S	-	0	anti,~C3'-endo	anti,~C3'-endo	anti,~C2'-endo	anti,~C3'-endo	anti,~C3'-endo	anti,~C3'-endo	G-A,tSH	C-G,cWW	-,-	-,stack	basepair,stack	basepair,-	-,-
pdb_00003bbx	6	1.394	0.232	2.853	M111111	1.B.C.246.	1.B.G.247.	1.B.G.248.	1.B.G.250.	1.B.A.251.	1.B.G.252.	C	G	G	G	A	G	M000000	1	1	2	1	1	LC	SM	SM	SM	LC	S	HC	HC	HC	HC	S	G,G,C,G,A	5	anti,~C3'-endo	anti,~C3'-endo	anti,~C3'-endo	anti,~C3'-endo	anti,~C3'-endo	anti,~C3'-endo	G-A,tSH	C-G,cWW	-,-	-,stack	-,stack	basepair,-	basepair,-
pdb_00003bbx	5	0.596	0.119	0.741	M110111	1.B.C.1806.	1.B.G.1807.	-	1.B.A.1809.	1.B.A.1810.	1.B.G.1811.	C	G	-	A	A	G	M000000	1	0	0	1	1	LC	NA	NA	SM	LC	S	HC	NA	HC	HC	S	-	0	anti,~C3'-endo	anti,~C3'-endo	NA,NA	anti,~C3'-endo	anti,~C3'-endo	anti,~C3'-endo	G-A,tSH	C-G,cWW	-,stack	-,-	-,-	-,-	-,-
pdb_00003bbx	5	0.991	0.198	1.262	M110111	1.B.C.1298.	1.B.G.1299.	-	1.B.A.1640.	1.B.A.1641.	1.B.G.1642.	C	G	-	A	A	G	M000000	1	0	0	1	1	LC	NA	NA	SM	LC	S	JC	NA	JC	JC	S	-	0	anti,~C3'-endo	anti,~C3'-endo	NA,NA	anti,~C3'-endo	anti,~C3'-endo	anti,~C3'-endo	G-A,tSH	C-G,cWW	-,-	-,stack	-,-	-,stack	basepair,-
pdb_00003bbx	5	1.023	0.205	1.54	M111110	1.B.U.499.	1.B.G.500.	1.B.A.501.	1.B.A.502.	1.B.A.505.	-	U	G	A	A	A	-	M000000	1	1	1	3	0	SM	SM	SM	SM	NA	JC	JC	JC	JC	JC	NA	-	0	anti,~C3'-endo	anti,~C3'-endo	anti,~C3'-endo	anti,~C3'-endo	anti,~C3'-endo	NA,NA	G-A,tSH	-	basepair,stack	-,-	-,-	basepair,-	basepair,stack
pdb_00003bbx	5	1.027	0.205	1.61	M110111	1.B.C.2889.	1.B.G.2890.	-	1.B.A.2809.	1.B.A.2810.	1.B.G.2811.	C	G	-	A	A	G	M000000	1	0	0	1	1	LC	NA	NA	SM	LC	S	JC	NA	JC	JC	S	-	0	anti,~C3'-endo	anti,~C3'-endo	NA,NA	anti,~C3'-endo	anti,~C3'-endo	anti,~C3'-endo	G-A,tSH	C-G,cWW	-,-	-,-	-,-	basepair,-	basepair,-
pdb_00003bbx	5	1.078	0.216	1.277	M110111	1.B.C.1526.	1.B.G.1527.	-	1.B.A.1544.	1.B.A.1545.	1.B.G.1546.	C	G	-	A	A	G	M000000	1	0	0	1	1	SM	NA	NA	SM	SM	JC	JC	NA	JC	JC	JC	-	0	anti,~C3'-endo	anti,~C3'-endo	NA,NA	anti,~C3'-endo	anti,~C3'-endo	anti,~C3'-endo	G-A,tSH	C-G,cWW	-,stack	-,stack	-,-	basepair,stack	basepair,-
pdb_00003bbx	5	1.139	0.228	1.329	M101111	1.B.G.1424.	-	1.B.A.1571.	1.B.A.1572.	1.B.G.1573.	1.B.C.1574.	G	-	A	A	G	C	M000000	0	0	1	1	1	NA	NA	SM	SM	LC	S	NA	IC	IC	IC	S	-	0	anti,~C3'-endo	NA,NA	anti,~C3'-endo	anti,~C3'-endo	anti,~C3'-endo	anti,~C3'-endo	-	G-C,cWW	-,stack	-,-	basepair,stack	basepair,-	basepair,-
pdb_00003bbx	5	1.148	0.23	1.583	M111110	1.B.U.567.	1.B.U.568.	1.B.U.569.	1.B.G.570.	1.B.A.2030.	-	U	U	U	G	A	-	M000000	1	1	1	1460	0	SM	SM	SM	NR	NA	JC	JC	JC	JC	HC	NA	-	0	anti,~C3'-endo	anti,~C3'-endo	anti,~C3'-endo	anti,~C3'-endo	anti,~C2'-endo	NA,NA	U-A,cWW	-	-,-	-,-	-,-	-,-	basepair,-
pdb_00003bbx	3	0.637	0.212	0.941	M011100	-	1.B.U.2431.	1.B.A.2432.	1.B.A.2433.	-	-	-	U	A	A	-	-	M000000	0	1	1	0	0	NA	SM	SM	NA	NA	NA	JI	JI	JI	NA	NA	-	0	NA,NA	anti,~C3'-endo	anti,~C3'-endo	anti,~C3'-endo	NA,NA	NA,NA	-	-	-,-	-,-	-,-	basepair,stack	-,-
pdb_00003bbx	3	0.676	0.225	0.791	M011100	-	1.B.G.1283.	1.B.A.1284.	1.B.A.1285.	-	-	-	G	A	A	-	-	M000000	0	1	1	0	0	NA	SM	SM	NA	NA	NA	HC	HC	HC	NA	NA	-	0	NA,NA	anti,~C3'-endo	anti,~C3'-endo	anti,~C3'-endo	NA,NA	NA,NA	-	-	-,-	basepair,stack	-,-	-,-	-,-
pdb_00003bo0	6	0.986	0.164	1.492	M111111	1.E.C.487.	1.E.G.488.	1.E.G.489.	1.E.G.491.	1.E.A.492.	1.E.G.493.	C	G	G	G	A	G	M000000	1	1	2	1	1	LC	SM	SM	SM	LC	S	HC	HC	HC	HC	S	G,G,C,G,A	5	anti,~C3'-endo	anti,~C3'-endo	anti,~C2'-endo	anti,~C3'-endo	anti,~C3'-endo	anti,~C3'-endo	G-A,tSH	C-G,cWW	-,-	-,-	-,-	-,-	-,-
pdb_00003bo0	6	1.472	0.245	2.6	M111111	1.G.C.1526.	1.G.G.1527.	1.G.A.1528.	1.G.A.1544.	1.G.A.1545.	1.G.G.1546.	C	G	A	A	A	G	M000000	1	1	16	1	1	SM	SM	SM	SM	SM	HC	HC	HC	HC	HC	HC	C,G,U,G,A,U,G,A,C,G,A	11	anti,~C3'-endo	anti,~C3'-endo	anti,~C3'-endo	anti,~C3'-endo	anti,~C3'-endo	anti,~C3'-endo	G-A,tSH	C-G,cWW	-,stack	-,stack	basepair,stack	-,-	-,-
pdb_00003bo0	3	0.281	0.094	0.356	M011100	-	1.E.G.500.	1.E.A.501.	1.E.A.502.	-	-	-	G	A	A	-	-	M000000	0	1	1	0	0	NA	SM	SM	NA	NA	NA	HC	HC	HC	NA	NA	-	0	NA,NA	anti,~C3'-endo	anti,~C3'-endo	anti,~C3'-endo	NA,NA	NA,NA	-	-	-,-	-,stack	-,-	basepair,-	-,-
pdb_00003bo2	6	0.976	0.163	1.555	M111111	1.B.G.23.	1.B.G.24.	1.B.A.25.	1.B.A.26.	1.B.A.27.	1.B.C.28.	G	G	A	A	A	C	M000000	1	1	1	1	1	LC	SM	SM	SM	LC	S	HC	HC	HC	HC	S	G,A,A,A	4	anti,~C3'-endo	anti,~C3'-endo	anti,NA	anti,~C3'-endo	anti,~C3'-endo	anti,~C3'-endo	G-A,tSH	G-C,cWW	-,-	-,-	basepair,stack	basepair,-	basepair,-
pdb_00003bo4	6	0.944	0.157	1.417	M111111	1.B.G.23.	1.B.G.24.	1.B.A.25.	1.B.A.26.	1.B.A.27.	1.B.C.28.	G	G	A	A	A	C	M000000	1	1	1	1	1	LC	SM	SM	SM	LC	S	HC	HC	HC	HC	S	G,A,A,A	4	anti,~C3'-endo	anti,~C3'-endo	anti,~C3'-endo	anti,~C3'-endo	anti,~C3'-endo	anti,~C3'-endo	G-A,tSH	G-C,cWW	-,-	-,-	basepair,stack	basepair,-	basepair,-
pdb_00003bwp	6	0.863	0.144	1.178	M111111	1.A.G.89.	1.A.G.90.	1.A.C.91.	1.A.G.92.	1.A.A.93.	1.A.C.94.	G	G	C	G	A	C	M100000	1	1	1	1	1	LC	SM	SM	SM	LC	S	HC	HC	HC	HC	S	G,C,G,A	4	anti,~C3'-endo	anti,~C3'-endo	anti,~C3'-endo	anti,~C3'-endo	anti,~C3'-endo	anti,~C3'-endo	G-A,tSH	G-C,cWW	-,-	-,-	-,-	basepair,-	basepair,-
pdb_00003bwp	5	1.096	0.219	1.739	M101111	1.A.C.368.	-	1.A.A.370.	1.A.A.371.	1.A.C.372.	1.A.G.373.	C	-	A	A	C	G	M000000	0	0	1	1	1	NA	NA	SM	SM	LC	S	NA	HC	HC	HC	S	-	0	anti,~C3'-endo	NA,NA	anti,~C3'-endo	anti,~C3'-endo	anti,~C3'-endo	anti,~C3'-endo	-	C-G,cWW	-,-	-,-	-,stack	-,-	basepair,-
pdb_00003cc2	6	0.331	0.055	0.489	M111111	1.0.C.804.	1.0.G.805.	1.0.A.806.	1.0.A.807.	1.0.A.808.	1.0.G.809.	C	G	A	A	A	G	M000000	1	1	1	1	1	LC	SM	SM	SM	LC	S	HC	HC	HC	HC	S	G,A,A,A	4	anti,~C3'-endo	anti,~C3'-endo	anti,~C3'-endo	anti,~C3'-endo	anti,~C3'-endo	anti,~C3'-endo	G-A,tSH	C-G,cWW	-,-	-,-	-,-	-,-	-,-
pdb_00003cc2	3	0.606	0.202	0.931	M011100	-	1.0.U.392.	1.0.G.393.	1.0.G.394.	-	-	-	U	G	G	-	-	M000000	0	1	1	0	0	NA	SM	SM	NA	NA	NA	HC	HC	HC	NA	NA	-	0	NA,NA	anti,~C3'-endo	anti,~C3'-endo	anti,~C3'-endo	NA,NA	NA,NA	-	-	-,-	-,stack	-,-	basepair,stack	-,-
pdb_00003cc4	6	1.43	0.238	2.491	M111111	1.0.C.1257.	1.0.G.1258.	1.0.A.1259.	1.0.A.1097.	1.0.A.1098.	1.0.G.1099.	C	G	A	A	A	G	M000000	1	1	-162	1	1	LC	SM	SM	SM	LC	S	IC	IC	IC	IC	S	-	0	anti,~C3'-endo	anti,~C3'-endo	anti,~C3'-endo	anti,~C3'-endo	anti,~C3'-endo	anti,~C3'-endo	G-A,tSH	C-G,cWW	basepair,-	-,stack	basepair,stack	-,-	basepair,-
pdb_00003cce	5	1.129	0.226	1.453	M110111	1.0.U.1907.	1.0.G.1908.	-	1.0.A.1930.	1.0.A.1931.	1.0.G.1932.	U	G	-	A	A	G	M000000	1	0	0	1	1	LC	NA	NA	SM	LC	S	IC	NA	IC	IC	S	-	0	anti,~C3'-endo	anti,~C3'-endo	NA,NA	anti,~C3'-endo	anti,~C3'-endo	anti,~C3'-endo	G-A,tSH	U-G,cWW	-,-	-,stack	-,-	-,stack	basepair,-
pdb_00003cce	5	1.226	0.245	1.394	M110111	1.0.C.530.	1.0.G.531.	-	1.0.A.11.	1.0.U.12.	1.0.G.13.	C	G	-	A	U	G	M000000	1	0	0	1	1	LC	NA	NA	SM	LC	SJP	JP	NA	II	II	S	-	0	anti,~C3'-endo	anti,~C3'-endo	NA,NA	anti,~C3'-endo	anti,~C3'-endo	anti,~C3'-endo	G-U,tS.	C-G,cWW	-,-	-,stack	-,-	-,stack	-,-
pdb_00003cce	3	0.69	0.23	1.001	M011100	-	1.0.G.1707.	1.0.C.1708.	1.0.G.1709.	-	-	-	G	C	G	-	-	M000000	0	1	1	0	0	NA	SM	SM	NA	NA	NA	HC	HC	HC	NA	NA	-	0	NA,NA	anti,~C3'-endo	anti,~C3'-endo	anti,~C3'-endo	NA,NA	NA,NA	-	-	-,-	basepair,stack	-,-	basepair,stack	-,-
pdb_00003ccj	6	0.714	0.119	1.102	M111111	1.0.C.1793.	1.0.G.1794.	1.0.G.1795.	1.0.A.1796.	1.0.A.1797.	1.0.G.1799.	C	G	G	A	A	G	M000000	1	1	1	1	2	LC	SM	SM	SM	LC	S	HC	HC	HC	HC	S	G,G,A,A,C	5	anti,~C3'-endo	anti,~C3'-endo	anti,~C3'-endo	anti,~C3'-endo	anti,~C3'-endo	anti,~C3'-endo	-	C-G,cWW	-,-	-,-	-,-	-,-	-,-
pdb_00003ccj	6	1.052	0.175	1.326	M111111	1.0.C.252.	1.0.U.253.	1.0.C.254.	1.0.A.255.	1.0.C.256.	1.0.G.257.	C	U	C	A	C	G	M000000	1	1	1	1	1	SM	SM	SM	SM	SM	HC	HC	HC	HC	HC	HC	C,C,U,C,A,C,G,G	8	anti,~C3'-endo	anti,~C3'-endo	anti,~C3'-endo	anti,~C3'-endo	anti,~C3'-endo	anti,~C3'-endo	U-C,tSH	C-G,cWW	-,-	-,-	-,-	-,-	-,-
pdb_00003ccj	6	1.068	0.178	1.382	M111111	1.0.G.2876.	1.0.G.2877.	1.0.U.2878.	1.0.A.2879.	1.0.A.2880.	1.0.C.2881.	G	G	U	A	A	C	M000000	1	1	1	1	1	SM	SM	SM	SM	SM	HC	HC	HC	HC	HC	HC	G,A,G,G,U,A,A,C,G,A	10	anti,~C3'-endo	anti,~C3'-endo	anti,~C3'-endo	anti,~C3'-endo	anti,~C3'-endo	anti,~C3'-endo	G-A,tSH	G-C,cWW	-,-	-,-	-,-	-,-	-,-
pdb_00003ccj	6	1.172	0.195	2.233	M111111	1.0.C.1483.	1.0.G.1484.	1.0.A.1485.	1.0.A.1458.	1.0.A.1459.	1.0.G.1460.	C	G	A	A	A	G	M000000	1	1	-27	1	1	LC	SM	SM	SM	LC	S	IC	IC	IC	IC	S	-	0	anti,~C3'-endo	anti,~C3'-endo	anti,~C2'-endo	anti,~C3'-endo	anti,~C3'-endo	anti,~C3'-endo	G-A,tSH	C-G,cWW	-,-	-,stack	basepair,stack	basepair,-	basepair,-
pdb_00003ccj	5	1.107	0.221	1.311	M101111	1.0.C.2737.	-	1.0.A.2739.	1.0.G.2740.	1.0.A.2741.	1.0.G.2742.	C	-	A	G	A	G	M000000	0	0	1	1	1	NA	NA	LC	SM	LC	SJP	NA	SHP	HP	HP	S	-	0	anti,~C3'-endo	NA,NA	anti,~C3'-endo	anti,~C3'-endo	anti,~C3'-endo	anti,~C3'-endo	-	C-G,cWW	-,-	-,-	basepair,-	-,-	-,-
pdb_00003ccj	5	1.128	0.226	1.545	M101111	1.0.G.21.	-	1.0.A.519.	1.0.A.520.	1.0.A.521.	1.0.U.522.	G	-	A	A	A	U	M000000	0	0	1	1	1	NA	NA	SM	SM	LC	S	NA	JCJP	JCJP	JCJP	SJP	-	0	anti,~C3'-endo	NA,NA	anti,~C3'-endo	anti,~C3'-endo	anti,~C3'-endo	anti,~C3'-endo	-	G-U,cWW	-,stack	-,-	basepair,stack	basepair,-	basepair,-
pdb_00003ccj	5	1.181	0.236	1.366	M101111	1.0.U.1883.	-	1.0.A.1845.	1.0.U.1846.	1.0.A.1847.	1.0.G.1848.	U	-	A	U	A	G	M000000	0	0	1	1	1	NA	NA	SM	SM	LC	S	NA	JC	JC	JC	S	-	0	anti,~C3'-endo	NA,NA	anti,~C3'-endo	anti,~C3'-endo	anti,~C3'-endo	anti,~C3'-endo	-	U-G,cWW	basepair,stack	-,-	basepair,stack	basepair,-	basepair,-
pdb_00003ccj	5	1.219	0.244	1.53	M111110	1.0.G.1197.	1.0.U.1198.	1.0.A.1199.	1.0.A.1200.	1.0.C.1201.	-	G	U	A	A	C	-	M000000	1	1	1	1	0	SM	SM	SM	SM	NA	IC	IC	IC	IC	IC	NA	-	0	anti,~C3'-endo	anti,~C3'-endo	anti,~C3'-endo	anti,~C3'-endo	anti,~C3'-endo	NA,NA	U-C,tSH	-	basepair,stack	-,-	-,-	basepair,-	-,stack
pdb_00003ccj	4	0.834	0.208	1.054	M011110	-	1.0.U.1596.	1.0.A.1597.	1.0.A.1598.	1.0.U.1599.	-	-	U	A	A	U	-	M000000	0	1	1	1	0	NA	SM	SM	SM	NA	NA	HC	HC	HC	HC	NA	G,U,A,A,U	5	NA,NA	anti,~C3'-endo	anti,~C3'-endo	anti,~C3'-endo	anti,~C3'-endo	NA,NA	-	-	-,-	-,stack	basepair,-	-,-	basepair,-
pdb_00003ccl	6	1.411	0.235	2.513	M111111	1.0.C.1257.	1.0.G.1258.	1.0.A.1259.	1.0.A.1097.	1.0.A.1098.	1.0.G.1099.	C	G	A	A	A	G	M000000	1	1	-162	1	1	LC	SM	SM	SM	LC	S	IC	IC	IC	IC	S	-	0	anti,~C3'-endo	anti,~C3'-endo	anti,~C3'-endo	anti,~C3'-endo	anti,~C3'-endo	anti,~C3'-endo	G-A,tSH	C-G,cWW	-,-	-,stack	basepair,stack	basepair,-	basepair,-
pdb_00003ccl	5	1.21	0.242	1.543	M101111	1.9.G.75.	-	1.9.A.103.	1.9.A.104.	1.9.A.105.	1.9.U.106.	G	-	A	A	A	U	M000000	0	0	1	1	1	NA	NA	SM	SM	LC	S	NA	IC	IC	IC	S	-	0	anti,~C3'-endo	NA,NA	anti,~C3'-endo	anti,~C3'-endo	anti,~C3'-endo	anti,~C3'-endo	-	G-U,cWW	-,stack	-,-	basepair,stack	basepair,-	basepair,-
pdb_00003ccm	6	0.958	0.16	1.323	M111111	1.0.C.1326.	1.0.G.1327.	1.0.A.1328.	1.0.G.1329.	1.0.A.1330.	1.0.G.1331.	C	G	A	G	A	G	M000000	1	1	1	1	1	LC	SM	SM	SM	LC	S	HC	HC	HC	HC	S	G,A,G,A	4	anti,~C3'-endo	anti,~C3'-endo	anti,~C3'-endo	anti,~C3'-endo	anti,~C3'-endo	anti,~C3'-endo	G-A,tSH	C-G,cWW	-,-	-,-	-,stack	basepair,-	basepair,-
pdb_00003ccm	4	0.798	0.2	0.984	M011110	-	1.0.U.1170.	1.0.A.1171.	1.0.G.1172.	1.0.A.1173.	-	-	U	A	G	A	-	M000000	0	1	1	1	0	NA	SM	SM	SM	NA	NA	HC	HC	HC	HC	NA	U,U,A,G,A,A,G,C,A	9	NA,NA	anti,~C3'-endo	anti,~C3'-endo	anti,~C3'-endo	anti,~C3'-endo	NA,NA	U-A,tSH	-	-,-	-,stack	-,-	-,-	-,stack
pdb_00003ccq	6	1.473	0.246	2.35	M111111	1.0.C.530.	1.0.G.531.	1.0.A.532.	1.0.A.11.	1.0.U.12.	1.0.G.13.	C	G	A	A	U	G	M000000	1	1	-521	1	1	LC	SM	NR	SM	LC	SJP	JP	JP	II	II	S	-	0	anti,~C3'-endo	anti,~C3'-endo	anti,~C3'-endo	anti,~C3'-endo	anti,~C3'-endo	anti,~C3'-endo	G-U,tS.	C-G,cWW	-,-	-,-	basepair,-	-,-	-,-
pdb_00003ccq	5	1.212	0.242	1.782	M101111	1.0.C.1705.	-	1.0.G.1709.	1.0.A.1711.	1.0.A.1712.	1.0.G.1713.	C	-	G	A	A	G	M000000	0	0	2	1	1	NA	NA	SM	SM	LC	S	NA	HC	HC	HC	S	-	0	anti,~C3'-endo	NA,NA	anti,~C3'-endo	anti,~C3'-endo	anti,~C3'-endo	anti,~C3'-endo	-	C-G,cWW	-,stack	-,-	basepair,stack	basepair,-	basepair,-
pdb_00003ccr	6	0.612	0.102	1.066	M111111	1.0.C.1862.	1.0.G.1863.	1.0.C.1864.	1.0.A.1865.	1.0.A.1866.	1.0.G.1867.	C	G	C	A	A	G	M000000	1	1	1	1	1	LC	SM	SM	SM	LC	S	HC	HC	HC	HC	S	G,C,A,A	4	anti,~C3'-endo	anti,~C3'-endo	anti,~C3'-endo	anti,~C3'-endo	anti,~C3'-endo	anti,~C3'-endo	G-A,tSH	C-G,cWW	-,-	-,-	-,-	basepair,-	basepair,-
pdb_00003ccr	6	0.668	0.111	1.052	M111111	1.0.C.2629.	1.0.G.2630.	1.0.U.2631.	1.0.G.2632.	1.0.A.2633.	1.0.G.2634.	C	G	U	G	A	G	M000000	1	1	1	1	1	LC	SM	SM	SM	LC	S	HC	HC	HC	HC	S	G,U,G,A	4	anti,~C3'-endo	anti,~C3'-endo	anti,~C3'-endo	anti,~C3'-endo	anti,~C3'-endo	anti,~C3'-endo	G-A,tSH	C-G,cWW	-,-	-,-	-,stack	basepair,-	basepair,-
pdb_00003ccr	6	0.969	0.162	1.271	M111111	1.0.C.1326.	1.0.G.1327.	1.0.A.1328.	1.0.G.1329.	1.0.A.1330.	1.0.G.1331.	C	G	A	G	A	G	M000000	1	1	1	1	1	LC	SM	SM	SM	LC	S	HC	HC	HC	HC	S	G,A,G,A	4	anti,~C3'-endo	anti,~C3'-endo	anti,~C3'-endo	anti,~C3'-endo	anti,~C3'-endo	anti,~C3'-endo	G-A,tSH	C-G,cWW	-,-	-,-	-,-	basepair,stack	basepair,-
pdb_00003ccr	6	1.066	0.178	1.467	M111111	1.0.G.2876.	1.0.G.2877.	1.0.U.2878.	1.0.A.2879.	1.0.A.2880.	1.0.C.2881.	G	G	U	A	A	C	M000000	1	1	1	1	1	SM	SM	SM	SM	SM	HC	HC	HC	HC	HC	HC	G,A,G,G,U,A,A,C,G,A	10	anti,~C3'-endo	anti,~C3'-endo	anti,~C3'-endo	anti,~C3'-endo	anti,~C3'-endo	anti,~C3'-endo	G-A,tSH	G-C,cWW	-,stack	-,-	-,-	-,-	-,-
pdb_00003ccr	3	0.207	0.069	0.228	M011100	-	1.0.G.1389.	1.0.A.1390.	1.0.G.1391.	-	-	-	G	A	G	-	-	M000000	0	1	1	0	0	NA	SM	SM	NA	NA	NA	HC	HC	HC	NA	NA	-	0	NA,NA	anti,~C3'-endo	anti,~C3'-endo	anti,~C3'-endo	NA,NA	NA,NA	-	-	-,-	basepair,stack	-,stack	-,stack	-,-
pdb_00003ccs	6	0.583	0.097	1.058	M111111	1.0.C.1862.	1.0.G.1863.	1.0.C.1864.	1.0.A.1865.	1.0.A.1866.	1.0.G.1867.	C	G	C	A	A	G	M000000	1	1	1	1	1	LC	SM	SM	SM	LC	S	HC	HC	HC	HC	S	G,C,A,A	4	anti,~C3'-endo	anti,~C3'-endo	anti,~C3'-endo	anti,~C3'-endo	anti,~C3'-endo	anti,~C3'-endo	G-A,tSH	C-G,cWW	-,-	-,-	-,-	-,-	basepair,-
pdb_00003ccs	6	1.211	0.202	1.512	M111111	1.0.U.1531.	1.0.G.1532.	1.0.A.1657.	1.0.A.1658.	1.0.A.1659.	1.0.G.1660.	U	G	A	A	A	G	M000000	1	125	1	1	1	LC	SM	SM	SM	LC	S	IC	ICJP	ICJP	ICJP	SJP	-	0	anti,~C3'-endo	anti,~C3'-endo	anti,~C3'-endo	anti,~C3'-endo	anti,~C3'-endo	anti,~C3'-endo	G-A,tSH	U-G,cWW	-,-	-,stack	basepair,stack	basepair,-	-,-
pdb_00003ccs	6	1.421	0.237	2.508	M111111	1.0.C.1257.	1.0.G.1258.	1.0.A.1259.	1.0.A.1097.	1.0.A.1098.	1.0.G.1099.	C	G	A	A	A	G	M000000	1	1	-162	1	1	LC	SM	SM	SM	LC	S	IC	IC	IC	IC	S	-	0	anti,~C3'-endo	anti,~C3'-endo	anti,~C3'-endo	anti,~C3'-endo	anti,~C3'-endo	anti,~C3'-endo	G-A,tSH	C-G,cWW	basepair,-	-,stack	basepair,stack	-,-	basepair,-
pdb_00003ccs	5	1.186	0.237	1.484	M101111	1.9.G.75.	-	1.9.A.103.	1.9.A.104.	1.9.A.105.	1.9.U.106.	G	-	A	A	A	U	M000000	0	0	1	1	1	NA	NA	SM	SM	SM	IC	NA	IC	IC	IC	IC	-	0	anti,~C3'-endo	NA,NA	anti,~C3'-endo	anti,~C3'-endo	anti,~C3'-endo	anti,~C3'-endo	-	G-U,cWW	-,stack	-,-	basepair,stack	basepair,-	basepair,-
pdb_00003ccs	5	1.247	0.249	1.58	M111101	1.0.U.2586.	1.0.OMU.2587.	1.0.OMG.2588.	1.0.U.2589.	-	1.0.G.2592.	U	OMU	OMG	U	-	G	M000000	1	1	1	0	0	SM	SM	SM	NA	NA	HC	HC	HC	HC	NA	HC	-	0	anti,~C3'-endo	anti,~C3'-endo	anti,~C3'-endo	anti,~C3'-endo	NA,NA	anti,~C3'-endo	-	U-G,cWW	-,stack	basepair,-	basepair,-	-,stack	-,-
pdb_00003ccu	5	1.22	0.244	1.906	M111101	1.0.U.391.	1.0.U.392.	1.0.G.393.	1.0.G.394.	-	1.0.U.398.	U	U	G	G	-	U	M000000	1	1	1	0	0	SM	SM	SM	NA	NA	HC	HC	HC	HC	NA	HC	-	0	anti,~C3'-endo	anti,~C3'-endo	anti,~C3'-endo	anti,~C3'-endo	NA,NA	anti,~C3'-endo	-	U-U,cWW	-,stack	-,-	-,-	basepair,-	-,-
pdb_00003cd6	6	0.986	0.164	1.348	M111111	1.0.G.1054.	1.0.G.1055.	1.0.U.1056.	1.0.A.1057.	1.0.A.1058.	1.0.C.1060.	G	G	U	A	A	C	M000000	1	1	1	1	2	LC	SM	SM	SM	LC	S	HC	HC	HC	HC	S	G,U,A,A,G	5	anti,~C3'-endo	anti,~C3'-endo	anti,~C3'-endo	anti,~C3'-endo	anti,~C3'-endo	anti,~C3'-endo	G-A,tSH	G-C,cWW	basepair,-	-,-	basepair,stack	-,-	basepair,-
pdb_00003cd6	6	1.436	0.239	2.501	M111111	1.0.C.1257.	1.0.G.1258.	1.0.A.1259.	1.0.A.1097.	1.0.A.1098.	1.0.G.1099.	C	G	A	A	A	G	M000000	1	1	-162	1	1	LC	SM	SM	SM	LC	S	IC	IC	IC	IC	S	-	0	anti,~C3'-endo	anti,~C3'-endo	anti,~C3'-endo	anti,~C3'-endo	anti,~C3'-endo	anti,~C3'-endo	G-A,tSH	C-G,cWW	-,-	-,stack	basepair,stack	basepair,-	basepair,-
pdb_00003cd6	5	0.889	0.178	1.44	M110111	1.0.C.217.	1.0.C.218.	-	1.0.G.221.	1.0.A.222.	1.0.G.223.	C	C	-	G	A	G	M000000	1	0	0	1	1	LC	NA	NA	SM	LC	S	HC	NA	HC	HC	S	-	0	anti,~C3'-endo	anti,~C3'-endo	NA,NA	anti,~C3'-endo	anti,~C3'-endo	anti,~C3'-endo	C-A,tSH	C-G,cWW	-,-	-,stack	-,-	basepair,stack	basepair,-
pdb_00003cd6	5	1.193	0.239	1.499	M101111	1.9.G.75.	-	1.9.A.103.	1.9.A.104.	1.9.A.105.	1.9.U.106.	G	-	A	A	A	U	M000000	0	0	1	1	1	NA	NA	SM	SM	SM	IC	NA	IC	IC	IC	IC	-	0	anti,~C3'-endo	NA,NA	anti,~C3'-endo	anti,~C3'-endo	anti,~C3'-endo	anti,~C3'-endo	-	G-U,cWW	-,stack	-,-	basepair,stack	basepair,-	basepair,-
pdb_00003cd6	5	1.201	0.24	1.495	M110111	1.0.C.1662.	1.0.G.1663.	-	1.0.A.1527.	1.0.A.1528.	1.0.G.1529.	C	G	-	A	A	G	M000000	1	0	0	1	1	LC	NA	NA	SM	LC	SJP	ICJP	NA	IC	IC	S	-	0	anti,~C3'-endo	anti,~C3'-endo	NA,NA	anti,~C2'-endo	anti,~C3'-endo	anti,~C3'-endo	G-A,tSH	C-G,cWW	-,-	-,stack	-,-	basepair,-	-,-
pdb_00003cf5	6	1.153	0.192	1.467	M111111	1.X.A.966.	1.X.G.967.	1.X.C.968.	1.X.A.970.	1.X.A.971.	1.X.U.973.	A	G	C	A	A	U	M000000	1	1	2	1	2	LC	SM	SM	SM	LC	S	HC	HC	HC	HC	S	G,C,U,A,A,C	6	anti,~C3'-endo	anti,~C3'-endo	anti,NA	anti,~C3'-endo	anti,~C3'-endo	anti,~C3'-endo	G-A,tSH	A-U,cWW	-,-	-,-	basepair,-	basepair,-	basepair,-
pdb_00003cf5	6	1.377	0.23	1.816	M111111	1.Z.C.73.	1.Z.A.74.	1.Z.G.105.	1.Z.U.106.	1.Z.C.107.	1.Z.G.108.	C	A	G	U	C	G	M000000	1	31	1	1	1	LC	SM	SM	SM	LC	S	IC	IC	IC	IC	S	-	0	anti,~C3'-endo	anti,~C3'-endo	anti,~C3'-endo	anti,~C3'-endo	anti,~C3'-endo	anti,~C3'-endo	A-C,tSW	C-G,cWW	-,-	-,-	basepair,stack	basepair,-	-,stack
pdb_00003cf5	6	1.392	0.232	2.119	M111111	1.X.C.1135.	1.X.G.1136.	1.X.U.1038.	1.X.A.1039.	1.X.A.1040.	1.X.G.1041.	C	G	U	A	A	G	M000000	1	-98	1	1	1	LC	SM	SM	SM	LC	S	IP	IP	IP	IP	S	-	0	anti,~C3'-endo	anti,~C3'-endo	anti,~C3'-endo	anti,~C3'-endo	anti,~C3'-endo	anti,~C3'-endo	-	C-G,cWW	-,-	-,-	-,stack	basepair,-	basepair,-
pdb_00003cf5	6	1.417	0.236	2.438	M111111	1.X.U.2335.	1.X.G.2336.	1.X.A.2337.	1.X.C.2338.	1.X.A.2339.	1.X.C.2340.	U	G	A	C	A	C	M000000	1	1	1	1	1	SM	SM	SM	SM	SM	HC	HC	HC	HC	HC	HC	U,G,A,C,A,C	6	anti,~C3'-endo	anti,~C3'-endo	anti,~C3'-endo	anti,~C3'-endo	anti,~C3'-endo	anti,~C3'-endo	G-A,tSH	U-C,tW.	-,stack	-,-	-,-	basepair,-	-,-
pdb_00003cf5	6	1.44	0.24	2.477	M111111	1.X.C.1164.	1.X.G.1165.	1.X.A.1166.	1.X.A.1011.	1.X.A.1012.	1.X.G.1013.	C	G	A	A	A	G	M000000	1	1	-155	1	1	LC	SM	SM	SM	LC	S	IC	IC	IC	IC	S	-	0	anti,~C3'-endo	anti,~C3'-endo	anti,~C3'-endo	anti,~C3'-endo	anti,~C3'-endo	anti,~C3'-endo	G-A,tSH	C-G,cWW	-,-	-,stack	basepair,stack	basepair,-	basepair,-
pdb_00003cf5	6	1.489	0.248	2.891	M111111	1.X.U.486.	1.X.G.487.	1.X.A.488.	1.X.A.489.	1.X.A.491.	1.X.A.490.	U	G	A	A	A	A	M000000	1	1	1	2	-1	SM	SM	SM	SM	SM	JCJP	JCJP	JCJP	JCJP	JCJP	JCJP	-	0	anti,~C3'-endo	anti,~C3'-endo	anti,~C3'-endo	anti,~C3'-endo	anti,~C3'-endo	anti,NA	G-A,tSH	U-A,tWH	-,-	-,-	basepair,stack	-,-	basepair,-
pdb_00003cf5	5	1.083	0.217	1.451	M101111	1.X.G.24.	-	1.X.A.523.	1.X.A.524.	1.X.A.525.	1.X.C.526.	G	-	A	A	A	C	M000000	0	0	1	1	1	NA	NA	SM	SM	LC	S	NA	JCJP	JCJP	JCJP	SJP	-	0	anti,~C3'-endo	NA,NA	anti,~C3'-endo	anti,~C3'-endo	anti,~C3'-endo	anti,~C3'-endo	-	G-C,cWW	-,stack	-,-	-,stack	basepair,-	basepair,-
pdb_00003cf5	5	1.16	0.232	1.481	M101111	1.Z.A.36.	-	1.Z.A.47.	1.Z.A.48.	1.Z.C.49.	1.Z.U.50.	A	-	A	A	C	U	M000000	0	0	1	1	1	NA	NA	SM	SM	LC	S	NA	HC	HC	HC	S	-	0	anti,~C3'-endo	NA,NA	anti,~C3'-endo	anti,~C3'-endo	anti,~C3'-endo	anti,~C3'-endo	-	A-U,cWW	-,stack	-,-	basepair,stack	basepair,-	basepair,-
pdb_00003cf5	5	1.192	0.238	1.445	M111011	1.X.C.133.	1.X.G.134.	1.X.U.135.	-	1.X.A.137.	1.X.G.138.	C	G	U	-	A	G	M000000	1	1	0	0	1	LC	SM	NA	NA	LC	S	HC	HC	NA	HC	S	-	0	anti,~C3'-endo	anti,~C3'-endo	anti,~C3'-endo	NA,NA	anti,~C3'-endo	anti,~C3'-endo	-	C-G,cWW	-,-	-,-	-,stack	-,-	-,stack
pdb_00003cf5	5	1.215	0.243	1.902	M110111	1.X.U.1843.	1.X.C.1844.	-	1.X.A.1872.	1.X.A.1873.	1.X.G.1874.	U	C	-	A	A	G	M000000	1	0	0	1	1	LC	NA	NA	SM	LC	S	IC	NA	IC	IC	S	-	0	anti,~C3'-endo	anti,~C3'-endo	NA,NA	anti,~C3'-endo	anti,~C3'-endo	anti,~C3'-endo	C-A,tWH	U-G,cWW	-,-	-,-	-,-	-,stack	basepair,-
pdb_00003cma	6	0.727	0.121	1.084	M111111	1.0.C.2629.	1.0.G.2630.	1.0.U.2631.	1.0.G.2632.	1.0.A.2633.	1.0.G.2634.	C	G	U	G	A	G	M000000	1	1	1	1	1	LC	SM	SM	SM	LC	S	HC	HC	HC	HC	S	G,U,G,A	4	anti,~C3'-endo	anti,~C3'-endo	anti,~C3'-endo	anti,~C3'-endo	anti,~C3'-endo	anti,~C3'-endo	G-A,tSH	C-G,cWW	-,-	-,-	-,-	basepair,-	basepair,-
pdb_00003cma	6	1.438	0.24	2.495	M111111	1.0.C.1257.	1.0.G.1258.	1.0.A.1259.	1.0.A.1097.	1.0.A.1098.	1.0.G.1099.	C	G	A	A	A	G	M000000	1	1	-162	1	1	LC	SM	SM	SM	LC	S	IC	IC	IC	IC	S	-	0	anti,~C3'-endo	anti,~C3'-endo	anti,~C3'-endo	anti,~C3'-endo	anti,~C3'-endo	anti,~C3'-endo	G-A,tSH	C-G,cWW	-,-	-,stack	basepair,stack	-,-	basepair,-
pdb_00003cma	5	0.847	0.169	1.294	M111110	1.0.C.505.	1.0.G.506.	1.0.A.507.	1.0.A.508.	1.0.A.511.	-	C	G	A	A	A	-	M000000	1	1	1	3	0	SM	SM	SM	SM	NA	JCJP	JCJP	JCJP	JCJP	JCJP	NA	-	0	anti,~C3'-endo	anti,~C3'-endo	anti,~C3'-endo	anti,~C3'-endo	anti,~C3'-endo	NA,NA	G-A,tSH	-	basepair,stack	-,-	-,stack	basepair,-	basepair,stack
pdb_00003cma	5	1.106	0.221	1.546	M110111	1.0.C.111.	1.0.G.112.	-	1.0.A.48.	1.0.A.49.	1.0.G.50.	C	G	-	A	A	G	M000000	1	0	0	1	1	LC	NA	NA	SM	LC	S	JC	NA	JC	JC	S	-	0	anti,~C3'-endo	anti,~C3'-endo	NA,NA	anti,~C3'-endo	anti,~C3'-endo	anti,~C3'-endo	G-A,tSH	C-G,cWW	-,-	-,stack	-,-	basepair,-	-,-
pdb_00003cma	5	1.22	0.244	1.452	M110111	1.0.C.530.	1.0.G.531.	-	1.0.A.11.	1.0.U.12.	1.0.G.13.	C	G	-	A	U	G	M000000	1	0	0	1	1	LC	NA	NA	SM	LC	SJP	JP	NA	HI	HI	S	-	0	anti,~C3'-endo	anti,~C3'-endo	NA,NA	anti,~C3'-endo	anti,~C3'-endo	anti,~C3'-endo	G-U,tS.	C-G,cWW	-,-	-,-	-,-	-,stack	-,-
pdb_00003cme	6	1.441	0.24	1.915	M111111	1.0.C.1705.	1.0.G.1706.	1.0.G.1709.	1.0.A.1711.	1.0.A.1712.	1.0.G.1713.	C	G	G	A	A	G	M000000	1	3	2	1	1	LC	SM	SM	SM	LC	S	HC	HC	HC	HC	S	G,G,C,G,A,A,A	7	anti,~C3'-endo	anti,~C3'-endo	anti,~C3'-endo	anti,~C3'-endo	anti,~C3'-endo	anti,~C3'-endo	G-A,tSH	C-G,cWW	-,-	-,stack	basepair,stack	basepair,-	-,-
pdb_00003cme	6	1.467	0.245	2.005	M111111	1.0.C.1916.	1.0.G.1917.	1.0.C.1920.	1.0.A.1921.	1.0.A.1922.	1.0.G.1923.	C	G	C	A	A	G	M000000	1	3	1	1	1	LC	SM	SM	SM	LC	S	HC	HC	HC	HC	S	G,U,A,C,A,A	6	anti,~C3'-endo	anti,~C3'-endo	anti,~C3'-endo	anti,~C3'-endo	anti,~C3'-endo	anti,~C3'-endo	G-A,tSH	C-G,cWW	-,-	-,stack	basepair,-	basepair,-	-,-
pdb_00003cme	6	1.484	0.247	2.378	M111111	1.0.C.530.	1.0.G.531.	1.0.A.532.	1.0.A.11.	1.0.U.12.	1.0.G.13.	C	G	A	A	U	G	M000000	1	1	-521	1	1	LC	SM	NR	SM	LC	SJP	JP	JP	HI	HI	S	-	0	anti,~C3'-endo	anti,~C3'-endo	anti,~C3'-endo	anti,~C3'-endo	anti,~C3'-endo	anti,~C3'-endo	G-U,tS.	C-G,cWW	-,-	-,-	basepair,-	-,-	-,-
pdb_00003cme	5	1.006	0.201	1.4	M101111	1.0.U.172.	-	1.0.A.160.	1.0.A.161.	1.0.C.162.	1.0.U.163.	U	-	A	A	C	U	M000000	0	0	1	1	1	NA	NA	SM	SM	SM	HC	NA	HC	HC	HC	HC	-	0	anti,~C3'-endo	NA,NA	anti,~C3'-endo	anti,~C3'-endo	anti,~C3'-endo	anti,~C3'-endo	-	U-U,cWW	-,stack	-,-	basepair,stack	basepair,-	basepair,-
pdb_00003cme	5	1.2	0.24	1.462	M101111	1.0.G.267.	-	1.0.A.241.	1.0.A.242.	1.0.A.243.	1.0.C.244.	G	-	A	A	A	C	M000000	0	0	1	1	1	NA	NA	SM	SM	LC	S	NA	JC	JC	JC	S	-	0	anti,~C3'-endo	NA,NA	anti,~C3'-endo	anti,~C3'-endo	anti,~C3'-endo	anti,~C3'-endo	-	G-C,cWW	-,stack	-,-	basepair,stack	basepair,-	basepair,-
pdb_00003cul	6	0.565	0.094	0.826	M111111	1.D.C.107.	1.D.G.108.	1.D.A.109.	1.D.A.110.	1.D.A.111.	1.D.G.112.	C	G	A	A	A	G	M111111	1	1	1	1	1	LC	SM	SM	SM	LC	S	HC	HC	HC	HC	S	G,A,A,A	4	anti,~C3'-endo	anti,~C3'-endo	anti,~C3'-endo	anti,~C3'-endo	anti,~C3'-endo	anti,~C3'-endo	G-A,tSH	C-G,cWW	-,-	-,-	-,-	-,-	-,-
pdb_00003cul	6	0.871	0.145	1.074	M111111	1.C.C.7.	1.C.G.8.	1.C.A.9.	1.C.A.10.	1.C.A.11.	1.C.G.12.	C	G	A	A	A	G	M111000	1	1	1	1	1	LC	SM	SM	SM	LC	S	HC	HC	HC	HC	S	G,A,A,A	4	anti,~C3'-endo	anti,~C3'-endo	anti,~C3'-endo	anti,~C3'-endo	anti,~C3'-endo	anti,~C3'-endo	G-A,tSH	C-G,cWW	-,-	-,-	-,-	-,-	-,-
pdb_00003cun	6	0.878	0.146	1.209	M111111	1.C.C.7.	1.C.G.8.	1.C.A.9.	1.C.A.10.	1.C.A.11.	1.C.G.12.	C	G	A	A	A	G	M111000	1	1	1	1	1	LC	SM	SM	SM	LC	S	HC	HC	HC	HC	S	G,A,A,A	4	anti,~C3'-endo	anti,~C3'-endo	anti,NA	anti,~C3'-endo	anti,~C3'-endo	anti,~C3'-endo	G-A,tSH	C-G,cWW	-,-	-,-	-,-	-,-	-,-
pdb_00003cw5	4	0.984	0.246	1.149	M011110	-	1.A.U.33.	1.A.C.34.	1.A.A.35.	1.A.U.36.	-	-	U	C	A	U	-	M001110	0	1	1	1	0	NA	SM	SM	SM	NA	NA	HC	HC	HC	HC	NA	OMC,U,C,A,U,A,A	7	NA,NA	anti,~C3'-endo	anti,~C3'-endo	anti,~C3'-endo	anti,~C3'-endo	NA,NA	-	-	-,-	-,stack	-,-	-,-	-,stack
pdb_00003cxc	6	1.036	0.173	1.373	M111111	1.0.U.1326.	1.0.G.1327.	1.0.A.1328.	1.0.A.1329.	1.0.A.1330.	1.0.A.1331.	U	G	A	A	A	A	M000000	1	1	1	1	1	LC	SM	SM	SM	LC	S	HC	HC	HC	HC	S	G,A,A,A	4	anti,~C3'-endo	anti,~C3'-endo	anti,~C3'-endo	anti,~C3'-endo	anti,~C3'-endo	anti,~C3'-endo	G-A,tSH	U-A,cWW	-,-	-,-	-,stack	basepair,-	basepair,-
pdb_00003cxc	5	1.213	0.243	1.495	M101111	1.0.G.1902.	-	1.0.G.1932.	1.0.G.1933.	1.0.A.1934.	1.0.C.1935.	G	-	G	G	A	C	M000000	0	0	1	1	1	NA	NA	SM	SM	NR	S	NA	S	S	S	S	-	0	anti,~C3'-endo	NA,NA	anti,~C3'-endo	anti,~C3'-endo	anti,~C3'-endo	anti,~C3'-endo	-	G-C,cWW	-,stack	-,-	basepair,stack	basepair,-	basepair,-
pdb_00003cxc	4	0.907	0.227	1.016	M011110	-	1.0.U.1170.	1.0.A.1171.	1.0.G.1172.	1.0.A.1173.	-	-	U	A	G	A	-	M000000	0	1	1	1	0	NA	SM	SM	SM	NA	NA	HC	HC	HC	HC	NA	U,U,A,G,A,A,G,C,A	9	NA,NA	anti,~C3'-endo	anti,~C3'-endo	anti,~C3'-endo	anti,~C3'-endo	NA,NA	-	-	-,-	-,stack	-,-	-,-	-,stack
pdb_00003d0u	3	0.431	0.144	0.541	M010110	-	1.A.G.122.	-	1.A.A.124.	1.A.A.126.	-	-	G	-	A	A	-	M000000	0	0	0	2	0	NA	NA	NA	SM	NA	NA	HC	NA	HC	HC	NA	-	0	NA,NA	anti,~C3'-endo	NA,NA	anti,~C2'-endo	anti,~C3'-endo	NA,NA	G-A,tSH	-	-,-	-,stack	-,-	basepair,stack	-,stack
pdb_00003d0x	6	0.785	0.131	1.131	M111111	1.A.C.142.	1.A.G.143.	1.A.A.144.	1.A.A.145.	1.A.A.146.	1.A.G.147.	C	G	A	A	A	G	M001111	1	1	1	1	1	LC	SM	SM	SM	LC	S	HC	HC	HC	HC	S	G,A,A,A	4	anti,~C3'-endo	anti,~C3'-endo	anti,~C3'-endo	anti,~C3'-endo	anti,~C3'-endo	anti,~C3'-endo	G-A,tSH	C-G,cWW	-,-	-,-	-,-	-,-	-,-
pdb_00003d2v	5	1.182	0.236	1.731	M111110	1.B.G.55.	1.B.U.56.	1.B.A.57.	1.B.A.58.	1.B.U.59.	-	G	U	A	A	U	-	M000000	1	1	1	1	0	SM	SM	SM	SM	NA	HC	HC	HC	HC	HC	NA	G,U,A,A,U,G	6	anti,~C3'-endo	anti,~C3'-endo	anti,~C3'-endo	anti,~C3'-endo	anti,~C3'-endo	NA,NA	-	-	-,stack	-,-	basepair,-	-,-	basepair,-
pdb_00003d2v	5	1.193	0.239	1.698	M111110	1.A.G.55.	1.A.U.56.	1.A.A.57.	1.A.A.58.	1.A.U.59.	-	G	U	A	A	U	-	M100000	1	1	1	1	0	SM	SM	SM	SM	NA	HC	HC	HC	HC	HC	NA	G,U,A,A,U,G	6	anti,~C3'-endo	anti,~C3'-endo	anti,~C3'-endo	anti,~C3'-endo	anti,~C3'-endo	NA,NA	-	-	-,stack	-,-	-,-	-,-	basepair,-
pdb_00003d2v	3	0.461	0.154	0.551	M011100	-	1.B.G.28.	1.B.A.29.	1.B.G.30.	-	-	-	G	A	G	-	-	M001000	0	1	1	0	0	NA	SM	SM	NA	NA	NA	IC	IC	IC	NA	NA	-	0	NA,NA	anti,~C3'-endo	anti,~C3'-endo	anti,~C3'-endo	NA,NA	NA,NA	-	-	-,-	-,stack	basepair,-	basepair,-	-,-
pdb_00003d2x	5	1.141	0.228	1.599	M111110	1.B.G.55.	1.B.U.56.	1.B.A.57.	1.B.A.58.	1.B.U.59.	-	G	U	A	A	U	-	M000000	1	1	1	1	0	SM	SM	SM	SM	NA	HC	HC	HC	HC	HC	NA	G,U,A,A,U,G	6	anti,~C3'-endo	anti,~C3'-endo	anti,~C3'-endo	anti,~C3'-endo	anti,~C3'-endo	NA,NA	-	-	-,stack	-,-	basepair,-	basepair,-	basepair,-
pdb_00003d2x	5	1.191	0.238	1.666	M111110	1.A.G.55.	1.A.U.56.	1.A.A.57.	1.A.A.58.	1.A.U.59.	-	G	U	A	A	U	-	M100000	1	1	1	1	0	SM	SM	SM	SM	NA	HC	HC	HC	HC	HC	NA	G,U,A,A,U,G	6	anti,~C3'-endo	anti,~C3'-endo	anti,~C3'-endo	anti,~C3'-endo	anti,~C3'-endo	NA,NA	-	-	-,stack	-,-	basepair,-	-,-	basepair,-
pdb_00003d2x	3	0.563	0.188	0.707	M011100	-	1.B.G.28.	1.B.A.29.	1.B.G.30.	-	-	-	G	A	G	-	-	M001000	0	1	1	0	0	NA	SM	SM	NA	NA	NA	IC	IC	IC	NA	NA	-	0	NA,NA	anti,~C3'-endo	anti,~C3'-endo	anti,~C3'-endo	NA,NA	NA,NA	-	-	-,-	-,stack	-,-	basepair,-	-,-
pdb_00003deg	6	1.034	0.172	1.577	M111111	1.E.G.158.	1.E.G.159.	1.E.A.160.	1.E.A.161.	1.E.A.162.	1.E.C.163.	G	G	A	A	A	C	M000000	1	1	1	1	1	LC	SM	SM	SM	LC	S	HC	HC	HC	HC	S	G,A,A,A	4	anti,~C3'-endo	anti,~C3'-endo	anti,~C3'-endo	anti,~C3'-endo	anti,~C3'-endo	anti,~C3'-endo	G-A,tSH	G-C,cWW	-,-	-,-	basepair,stack	-,-	-,-
pdb_00003deg	5	0.935	0.187	1.25	M111110	1.A.OMC.32.	1.A.U.33.	1.A.OMG.34.	1.A.A.35.	1.A.A.36.	-	OMC	U	OMG	A	A	-	M000000	1	1	1	1	0	SM	SM	SM	SM	NA	HC	HC	HC	HC	HC	NA	A,OMC,U,OMG,A,A,YG,A,PSU	9	anti,~C3'-endo	anti,~C3'-endo	anti,~C3'-endo	anti,~C3'-endo	anti,~C3'-endo	NA,NA	-	-	basepair,stack	-,-	-,-	-,-	-,stack
pdb_00003deg	5	1.161	0.232	1.367	M111110	1.B.C.32.	1.B.U.33.	1.B.C.34.	1.B.A.35.	1.B.U.36.	-	C	U	C	A	U	-	M000000	1	1	1	1	0	SM	SM	SM	SM	NA	HC	HC	HC	HC	HC	NA	C,U,C,A,U,A,A	7	anti,~C3'-endo	anti,~C3'-endo	anti,~C3'-endo	anti,~C3'-endo	anti,~C3'-endo	NA,NA	U-U,tWH	-	basepair,stack	-,-	-,-	-,-	-,stack
pdb_00003deg	3	0.602	0.201	0.932	M011100	-	1.G.U.1066.	1.G.A.1067.	1.G.G.1068.	-	-	-	U	A	G	-	-	M000000	0	1	1	0	0	NA	SM	SM	NA	NA	NA	HC	HC	HC	NA	NA	-	0	NA,NA	anti,~C3'-endo	anti,~C3'-endo	anti,~C3'-endo	NA,NA	NA,NA	-	-	-,-	-,stack	-,-	-,stack	-,-
pdb_00003deg	3	0.65	0.217	0.926	M011100	-	1.G.U.1094.	1.G.A.1095.	1.G.A.1096.	-	-	-	U	A	A	-	-	M000000	0	1	1	0	0	NA	SM	SM	NA	NA	NA	HC	HC	HC	NA	NA	-	0	NA,NA	anti,~C3'-endo	anti,~C3'-endo	anti,~C3'-endo	NA,NA	NA,NA	-	-	-,-	-,stack	-,-	-,stack	-,-
pdb_00003dhs	3	0.558	0.186	0.585	M011100	-	1.A.G.71.	1.A.A.72.	1.A.G.73.	-	-	-	G	A	G	-	-	M000000	0	1	1	0	0	NA	SM	SM	NA	NA	NA	HC	HC	HC	NA	NA	-	0	NA,NA	anti,~C3'-endo	anti,~C3'-endo	anti,~C3'-endo	NA,NA	NA,NA	-	-	-,-	basepair,stack	basepair,-	basepair,stack	-,-
pdb_00003dig	6	1.394	0.232	2.092	M111111	1.X.G.124.	1.X.G.125.	1.X.A.126.	1.X.A.127.	1.X.A.129.	1.X.C.130.	G	G	A	A	A	C	M000000	1	1	1	2	1	LC	SM	SM	SM	LC	S	HC	HC	HC	HC	S	G,A,A,U,A	5	anti,~C3'-endo	anti,~C3'-endo	anti,~C3'-endo	anti,~C3'-endo	anti,~C3'-endo	anti,~C3'-endo	G-A,tSH	G-C,cWW	-,-	-,-	basepair,-	basepair,-	-,-
pdb_00003dis	5	1.122	0.224	1.593	M111110	1.A.U.24.	1.A.G.25.	1.A.A.65.	1.A.A.66.	1.A.A.67.	-	U	G	A	A	A	-	M000000	1	40	1	1	0	SM	SM	SM	SM	NA	IC	IC	HPIC	HPIC	HPIC	NA	-	0	anti,~C3'-endo	anti,~C3'-endo	anti,~C3'-endo	anti,~C3'-endo	anti,~C3'-endo	NA,NA	G-A,tSH	-	basepair,stack	-,stack	basepair,stack	basepair,-	-,stack
pdb_00003dj0	5	1.188	0.238	1.292	M101111	1.A.A.23.	-	1.A.A.66.	1.A.A.67.	1.A.G.68.	1.A.G.69.	A	-	A	A	G	G	M100000	0	0	1	1	1	NA	NA	SM	SM	SM	IC	NA	HPIC	HPIC	HPIC	HPIC	-	0	anti,~C3'-endo	NA,NA	anti,~C3'-endo	anti,~C3'-endo	anti,~C3'-endo	anti,~C3'-endo	-	A-G,cWW	-,stack	-,-	basepair,stack	basepair,-	basepair,-
pdb_00003dll	6	0.494	0.082	0.751	M111111	1.X.C.640.	1.X.G.641.	1.X.A.642.	1.X.A.643.	1.X.A.644.	1.X.G.645.	C	G	A	A	A	G	M000000	1	1	1	1	1	LC	SM	SM	SM	LC	S	HC	HC	HC	HC	S	G,A,A,A	4	anti,~C3'-endo	anti,~C3'-endo	anti,~C3'-endo	anti,~C3'-endo	anti,~C3'-endo	anti,~C3'-endo	-	C-G,cWW	-,-	-,-	basepair,-	-,-	-,-
pdb_00003dll	6	0.578	0.096	0.975	M111111	1.X.C.2637.	1.X.G.2638.	1.X.A.2639.	1.X.G.2640.	1.X.A.2641.	1.X.G.2642.	C	G	A	G	A	G	M000110	1	1	1	1	1	SM	SM	SM	SM	SM	HC	HC	HC	HC	HC	HC	U,A,G,U,A,C,G,A,G,A,G,G,A,C,C	15	anti,~C3'-endo	anti,~C3'-endo	anti,~C3'-endo	anti,~C3'-endo	anti,~C3'-endo	anti,~C3'-endo	G-A,tSH	C-G,cWW	basepair,stack	-,-	-,-	-,-	basepair,-
pdb_00003dll	6	0.891	0.148	1.225	M111111	1.X.A.2831.	1.X.G.2832.	1.X.C.2833.	1.X.A.2834.	1.X.A.2835.	1.X.U.2836.	A	G	C	A	A	U	M000000	1	1	1	1	1	LC	SM	SM	SM	LC	S	HC	HC	HC	HC	S	G,C,A,A	4	anti,~C3'-endo	anti,~C3'-endo	anti,~C3'-endo	anti,~C3'-endo	anti,~C3'-endo	anti,~C3'-endo	G-A,tSH	A-U,cWW	-,-	-,-	-,-	-,-	basepair,-
pdb_00003dll	6	1.088	0.181	1.793	M111111	1.X.U.1856.	1.X.G.1857.	1.X.C.1858.	1.X.A.1859.	1.X.A.1860.	1.X.G.1861.	U	G	C	A	A	G	M000000	1	1	1	1	1	SM	SM	SM	SM	SM	HC	HC	HC	HC	HC	HC	U,G,C,A,A,G	6	anti,~C3'-endo	anti,~C3'-endo	anti,~C3'-endo	anti,~C3'-endo	anti,~C3'-endo	anti,~C3'-endo	G-A,tWH	U-G,cWW	-,stack	-,-	-,-	-,-	-,-
pdb_00003dll	6	1.196	0.199	1.483	M111111	1.X.A.966.	1.X.G.967.	1.X.C.968.	1.X.A.970.	1.X.A.971.	1.X.U.973.	A	G	C	A	A	U	M000000	1	1	2	1	2	LC	SM	SM	SM	LC	S	HC	HC	HC	HC	S	G,C,U,A,A,C	6	anti,~C3'-endo	anti,~C3'-endo	anti,NA	anti,~C3'-endo	anti,~C3'-endo	anti,~C3'-endo	G-A,tSH	A-U,cWW	-,-	-,-	-,-	basepair,-	basepair,-
pdb_00003dll	6	1.327	0.221	1.723	M111111	1.Z.C.73.	1.Z.A.74.	1.Z.G.105.	1.Z.U.106.	1.Z.C.107.	1.Z.G.108.	C	A	G	U	C	G	M000000	1	31	1	1	1	LC	SM	SM	SM	LC	S	IC	IC	IC	IC	S	-	0	anti,~C3'-endo	anti,~C3'-endo	anti,~C3'-endo	anti,~C3'-endo	anti,~C3'-endo	anti,~C3'-endo	A-C,tSW	C-G,cWW	-,-	-,-	basepair,stack	basepair,-	-,-
pdb_00003dll	6	1.358	0.226	2.58	M111111	1.X.U.486.	1.X.G.487.	1.X.A.488.	1.X.A.489.	1.X.A.491.	1.X.A.490.	U	G	A	A	A	A	M000000	1	1	1	2	-1	SM	SM	SM	SM	SM	JCJP	JCJP	JCJP	JCJP	JCJP	JCJP	-	0	anti,~C3'-endo	anti,~C3'-endo	anti,~C3'-endo	anti,~C3'-endo	anti,~C3'-endo	anti,NA	G-A,tSH	U-A,tWH	basepair,-	-,-	basepair,stack	-,-	basepair,-
pdb_00003dll	6	1.452	0.242	2.415	M111111	1.X.C.133.	1.X.G.134.	1.X.U.135.	1.X.A.136.	1.X.A.137.	1.X.G.138.	C	G	U	A	A	G	M000000	1	1	1	1	1	LC	SM	SM	SM	LC	S	HC	HC	HC	HC	S	G,U,A,A	4	anti,~C3'-endo	anti,~C3'-endo	anti,~C3'-endo	anti,~C3'-endo	anti,~C3'-endo	anti,~C3'-endo	-	C-G,cWW	-,-	-,-	-,-	-,-	-,-
pdb_00003dll	5	1.069	0.214	1.406	M101111	1.X.U.1276.	-	1.X.A.1996.	1.X.A.1997.	1.X.A.1998.	1.X.U.1999.	U	-	A	A	A	U	M000000	0	0	1	1	1	NA	NA	SM	SM	SM	JP	NA	JP	JP	JP	JP	-	0	anti,~C3'-endo	NA,NA	anti,~C3'-endo	anti,~C3'-endo	anti,~C3'-endo	anti,~C3'-endo	-	U-U,cWW	-,stack	-,-	basepair,stack	basepair,-	basepair,-
pdb_00003dll	5	1.133	0.227	1.495	M110111	1.X.C.1797.	1.X.G.1798.	-	1.X.A.1800.	1.X.A.1802.	1.X.G.1803.	C	G	-	A	A	G	M000000	1	0	0	2	1	LC	NA	NA	SM	LC	S	HC	NA	HC	HC	S	-	0	anti,~C3'-endo	anti,~C3'-endo	NA,NA	anti,~C3'-endo	anti,~C3'-endo	anti,~C3'-endo	G-A,tSH	C-G,cWW	-,-	-,-	-,-	basepair,-	basepair,-
pdb_00003dll	5	1.138	0.228	1.463	M101111	1.X.U.179.	-	1.X.A.167.	1.X.A.168.	1.X.C.169.	1.X.U.170.	U	-	A	A	C	U	M000000	0	0	1	1	1	NA	NA	SM	SM	SM	HC	NA	HC	HC	HC	HC	-	0	anti,~C3'-endo	NA,NA	anti,~C3'-endo	anti,~C3'-endo	anti,~C3'-endo	anti,~C3'-endo	-	U-U,cWW	-,stack	-,-	basepair,stack	basepair,-	-,-
pdb_00003dll	5	1.147	0.229	1.665	M110111	1.X.U.1426.	1.X.G.1427.	-	1.X.A.1603.	1.X.A.1604.	1.X.A.1605.	U	G	-	A	A	A	M000000	1	0	0	1	1	LC	NA	NA	SM	LC	S	IC	NA	ICJP	ICJP	SJP	-	0	anti,~C3'-endo	anti,~C3'-endo	NA,NA	anti,~C3'-endo	anti,~C3'-endo	anti,~C3'-endo	G-A,tSH	U-A,cWW	-,-	-,-	-,-	-,stack	-,-
pdb_00003dll	5	1.212	0.242	1.422	M111011	1.X.U.1994.	1.X.G.1995.	1.X.A.1278.	-	1.X.A.1281.	1.X.A.1282.	U	G	A	-	A	A	M000000	1	-717	0	0	1	LC	SM	NA	NA	LC	SJP	JP	JP	NA	JP	S	-	0	anti,~C3'-endo	anti,~C3'-endo	syn,NA	NA,NA	anti,~C3'-endo	anti,~C3'-endo	G-A,tSH	U-A,cWW	-,-	-,stack	basepair,stack	-,-	basepair,stack
pdb_00003dll	5	1.249	0.25	1.61	M111101	1.X.C.2530.	1.X.U.2531.	1.X.G.2532.	1.X.U.2533.	-	1.X.G.2536.	C	U	G	U	-	G	M000000	1	1	1	0	0	LC	SM	SM	NA	NA	S	HC	HC	HC	NA	S	-	0	anti,~C3'-endo	anti,~C3'-endo	anti,~C3'-endo	anti,~C3'-endo	NA,NA	anti,~C3'-endo	-	C-G,cWW	-,-	basepair,-	basepair,-	-,stack	-,-
pdb_00003dll	3	0.364	0.121	0.398	M011100	-	1.X.G.318.	1.X.G.319.	1.X.A.320.	-	-	-	G	G	A	-	-	M000000	0	1	1	0	0	NA	SM	SM	NA	NA	NA	HC	HC	HC	NA	NA	-	0	NA,NA	anti,~C3'-endo	anti,~C3'-endo	anti,~C3'-endo	NA,NA	NA,NA	-	-	-,-	basepair,stack	basepair,stack	-,stack	-,-
pdb_00003dw5	6	0.418	0.07	0.598	M111111	1.A.C.2658.	1.A.G.2659.	1.A.A.2660.	1.A.G.2661.	1.A.A.2662.	1.A.G.2663.	C	G	A	G	A	G	M111111	1	1	1	1	1	SM	SM	SM	SM	SM	HC	HC	HC	HC	HC	HC	U,A,G,OMU,A,C,G,A,G,A,G,G,A,C,C	15	anti,~C3'-endo	anti,~C3'-endo	anti,~C3'-endo	anti,~C3'-endo	anti,~C3'-endo	anti,~C3'-endo	G-A,tSH	C-G,cWW	-,stack	-,-	-,-	-,-	-,-
pdb_00003dw7	6	0.412	0.069	0.634	M111111	1.A.C.2658.	1.A.G.2659.	1.A.A.2660.	1.A.G.2661.	1.A.A.2662.	1.A.G.2663.	C	G	A	G	A	G	M111111	1	1	1	1	1	SM	SM	SM	SM	SM	HC	HC	HC	HC	HC	HC	U,A,G,UMS,A,C,G,A,G,A,G,G,A,C,C	15	anti,~C3'-endo	anti,~C3'-endo	anti,~C3'-endo	anti,~C3'-endo	anti,~C3'-endo	anti,~C3'-endo	G-A,tSH	C-G,cWW	-,stack	-,-	-,-	-,-	-,-
pdb_00003e5c	6	0.951	0.159	1.304	M111111	1.A.G.18.	1.A.G.19.	1.A.A.20.	1.A.A.21.	1.A.A.22.	1.A.C.23.	G	G	A	A	A	C	M111110	1	1	1	1	1	LC	SM	SM	SM	LC	S	HC	HC	HC	HC	S	G,A,A,A	4	anti,~C3'-endo	anti,~C3'-endo	anti,~C3'-endo	anti,~C3'-endo	anti,~C3'-endo	anti,~C3'-endo	G-A,tSH	G-C,cWW	-,-	-,-	-,-	-,-	-,-
pdb_00003e5e	6	0.936	0.156	1.294	M111111	1.A.G.18.	1.A.G.19.	1.A.A.20.	1.A.A.21.	1.A.A.22.	1.A.C.23.	G	G	A	A	A	C	M011110	1	1	1	1	1	LC	SM	SM	SM	LC	S	HC	HC	HC	HC	S	G,A,A,A	4	anti,~C3'-endo	anti,~C3'-endo	anti,~C3'-endo	anti,~C3'-endo	anti,~C3'-endo	anti,~C3'-endo	G-A,tSH	G-C,cWW	-,-	-,-	-,-	-,-	-,-
pdb_00003e5f	6	0.717	0.119	0.916	M111111	1.A.C.41.	1.A.G.42.	1.A.A.43.	1.A.A.44.	1.A.A.45.	1.A.G.46.	C	G	A	A	A	G	M001111	1	1	1	1	1	LC	SM	SM	SM	LC	S	HC	HC	HC	HC	S	G,A,A,A	4	anti,~C3'-endo	anti,~C3'-endo	anti,~C3'-endo	anti,~C3'-endo	anti,~C3'-endo	anti,~C3'-endo	G-A,tSH	C-G,cWW	-,-	-,-	-,-	-,-	-,-
pdb_00003eog	6	0.875	0.146	1.192	M111111	1.A.G.89.	1.A.G.90.	1.A.C.91.	1.A.G.92.	1.A.A.93.	1.A.C.94.	G	G	C	G	A	C	M000000	1	1	1	1	1	LC	SM	SM	SM	LC	S	HC	HC	HC	HC	S	G,C,G,A	4	anti,~C3'-endo	anti,~C3'-endo	anti,~C3'-endo	anti,~C3'-endo	anti,~C3'-endo	anti,~C3'-endo	G-A,tSH	G-C,cWW	-,-	-,-	-,-	basepair,-	basepair,-
pdb_00003eog	5	1.133	0.227	1.797	M101111	1.A.C.368.	-	1.A.A.370.	1.A.A.371.	1.A.C.372.	1.A.G.373.	C	-	A	A	C	G	M000000	0	0	1	1	1	NA	NA	SM	SM	LC	S	NA	HC	HC	HC	S	-	0	anti,~C3'-endo	NA,NA	anti,NA	anti,~C3'-endo	anti,~C3'-endo	anti,~C3'-endo	-	C-G,cWW	-,-	-,-	-,stack	-,-	basepair,-
pdb_00003eoh	3	0.327	0.109	0.38	M011100	-	1.A.G.32.	1.A.A.33.	1.A.G.34.	-	-	-	G	A	G	-	-	M011000	0	1	1	0	0	NA	SM	SM	NA	NA	NA	HC	HC	HC	NA	NA	-	0	NA,NA	anti,~C3'-endo	anti,~C3'-endo	anti,~C3'-endo	NA,NA	NA,NA	-	-	-,-	basepair,stack	-,-	-,stack	-,-
pdb_00003f2t	6	1.45	0.242	2.819	M111111	1.X.U.69.	1.X.G.70.	1.X.A.71.	1.X.A.72.	1.X.A.38.	1.X.A.73.	U	G	A	A	A	A	M001010	1	1	1	-34	35	SM	SM	SM	LR	LR	HC	HC	HC	HC	HP	HC	-	0	anti,~C3'-endo	anti,~C3'-endo	anti,~C3'-endo	anti,~C3'-endo	anti,~C2'-endo	anti,NA	G-A,tSH	U-A,tWH	-,stack	-,-	-,-	-,-	-,-
pdb_00003f2w	5	0.915	0.183	1.45	M111110	1.X.U.18.	1.X.G.19.	1.X.A.20.	1.X.A.21.	1.X.A.90.	-	U	G	A	A	A	-	M001000	1	1	1	69	0	SM	SM	SM	LR	NA	HC	HC	HC	HC	BPHP	NA	-	0	anti,~C3'-endo	anti,~C3'-endo	anti,~C3'-endo	anti,~C3'-endo	anti,~C2'-endo	NA,NA	G-A,tSH	-	basepair,stack	-,-	-,-	-,-	-,stack
pdb_00003f2w	5	0.928	0.186	1.379	M111110	1.X.U.69.	1.X.G.70.	1.X.A.71.	1.X.A.72.	1.X.A.38.	-	U	G	A	A	A	-	M001000	1	1	1	-34	0	SM	SM	SM	LR	NA	HC	HC	HC	HC	HP	NA	-	0	anti,~C3'-endo	anti,~C3'-endo	anti,~C3'-endo	anti,~C3'-endo	anti,~C2'-endo	NA,NA	G-A,tSH	-	basepair,stack	-,-	-,-	-,-	-,stack
pdb_00003f2y	5	0.924	0.185	1.367	M111110	1.X.U.69.	1.X.G.70.	1.X.A.71.	1.X.A.72.	1.X.A.38.	-	U	G	A	A	A	-	M001010	1	1	1	-34	0	SM	SM	SM	LR	NA	HC	HC	HC	HC	HP	NA	-	0	anti,~C3'-endo	anti,~C3'-endo	anti,~C3'-endo	anti,~C3'-endo	anti,~C2'-endo	NA,NA	G-A,tSH	-	basepair,stack	-,-	-,-	-,-	-,stack
pdb_00003f30	6	1.361	0.227	1.956	M111111	1.X.C.8.	1.X.G.9.	1.X.A.102.	1.X.G.103.	1.X.A.104.	1.X.G.105.	C	G	A	G	A	G	M000000	1	93	1	1	1	LC	SM	SM	SM	LC	S	JI	JI	JI	JI	S	-	0	anti,~C3'-endo	anti,~C3'-endo	anti,~C3'-endo	anti,~C3'-endo	anti,~C3'-endo	anti,~C3'-endo	G-A,tSH	C-G,cWW	-,-	-,-	-,stack	-,-	basepair,-
pdb_00003f4e	5	0.807	0.161	1.148	M111110	1.Y.U.69.	1.Y.G.70.	1.Y.A.71.	1.Y.A.72.	1.X.A.38.	-	U	G	A	A	A	-	M001010	1	1	1	0	0	SM	SM	SM	LR	NA	HC	HC	HC	HC	HP	NA	-	0	anti,~C3'-endo	anti,~C3'-endo	anti,~C3'-endo	anti,~C3'-endo	anti,~C2'-endo	NA,NA	G-A,tSH	-	basepair,stack	-,-	-,-	-,-	-,stack
pdb_00003f4g	6	1.468	0.245	2.872	M111111	1.Y.U.69.	1.Y.G.70.	1.Y.A.71.	1.Y.A.72.	1.X.A.38.	1.Y.A.73.	U	G	A	A	A	A	M001010	1	1	1	0	0	SM	SM	SM	LR	LR	HC	HC	HC	HC	HP	HC	-	0	anti,~C3'-endo	anti,~C3'-endo	anti,~C3'-endo	anti,~C3'-endo	anti,~C2'-endo	anti,NA	G-A,tSH	U-A,tWH	-,stack	-,-	-,-	-,-	-,-
pdb_00003f4g	5	0.983	0.197	1.431	M111110	1.X.U.18.	1.X.G.19.	1.X.A.20.	1.X.A.21.	1.Y.A.90.	-	U	G	A	A	A	-	M001000	1	1	1	0	0	SM	SM	SM	LR	NA	HC	HC	HC	HC	BPHP	NA	-	0	anti,~C3'-endo	anti,~C3'-endo	anti,~C3'-endo	anti,~C3'-endo	anti,~C2'-endo	NA,NA	G-A,tSH	-	basepair,stack	-,-	-,-	-,-	-,stack
pdb_00003f4h	6	1.499	0.25	2.938	M111111	1.Y.U.69.	1.Y.G.70.	1.Y.A.71.	1.Y.A.72.	1.X.A.38.	1.Y.A.73.	U	G	A	A	A	A	M001010	1	1	1	0	0	SM	SM	SM	LR	LR	HC	HC	HC	HC	HP	HC	-	0	anti,~C3'-endo	anti,~C3'-endo	anti,~C3'-endo	anti,~C3'-endo	anti,~C2'-endo	anti,NA	G-A,tSH	U-A,tWH	-,stack	-,-	-,-	-,-	-,-
pdb_00003fwo	6	0.69	0.115	0.869	M111111	1.A.C.498.	1.A.G.499.	1.A.G.500.	1.A.G.501.	1.A.A.502.	1.A.G.503.	C	G	G	G	A	G	M000000	1	1	1	1	1	LC	SM	SM	SM	LC	S	HC	HC	HC	HC	S	G,G,G,A	4	anti,~C3'-endo	anti,~C3'-endo	anti,~C3'-endo	anti,~C3'-endo	anti,~C3'-endo	anti,~C3'-endo	G-A,tSH	C-G,cWW	-,-	-,-	-,stack	-,-	-,-
pdb_00003fwo	6	0.924	0.154	1.195	M111111	1.A.G.2353.	1.A.G.2354.	1.A.A.2355.	1.A.A.2356.	1.A.A.2357.	1.A.C.2358.	G	G	A	A	A	C	M000000	1	1	1	1	1	LC	SM	SM	SM	LC	S	HC	HC	HC	HC	S	G,A,A,A	4	anti,~C3'-endo	anti,~C3'-endo	anti,~C3'-endo	anti,~C3'-endo	anti,~C3'-endo	anti,~C3'-endo	G-A,tWH	G-C,cWW	-,-	-,-	-,-	-,-	-,-
pdb_00003fwo	6	1.137	0.19	1.391	M111111	1.A.C.2637.	1.A.G.2638.	1.A.A.2639.	1.A.G.2640.	1.A.A.2641.	1.A.G.2642.	C	G	A	G	A	G	M000010	1	1	1	1	1	SM	SM	SM	SM	SM	HC	HC	HC	HC	HC	HC	U,A,G,U,A,C,G,A,G,A,G,G,A,C,C	15	anti,~C3'-endo	anti,~C3'-endo	anti,~C3'-endo	anti,~C3'-endo	anti,~C3'-endo	anti,~C3'-endo	-	C-G,cWW	basepair,stack	-,-	-,-	-,-	basepair,-
pdb_00003fwo	6	1.286	0.214	2.336	M111111	1.A.U.486.	1.A.G.487.	1.A.A.488.	1.A.A.489.	1.A.A.491.	1.A.A.490.	U	G	A	A	A	A	M000000	1	1	1	2	-1	SM	SM	SM	SM	SM	JCJP	JCJP	JCJP	JCJP	JCJP	JCJP	-	0	anti,~C3'-endo	anti,~C3'-endo	anti,~C3'-endo	anti,~C3'-endo	anti,~C3'-endo	anti,NA	G-A,tSH	-	basepair,stack	-,-	-,stack	-,-	basepair,-
pdb_00003fwo	6	1.467	0.245	2.181	M111111	1.A.U.1276.	1.A.G.1277.	1.A.A.1996.	1.A.A.1997.	1.A.A.1998.	1.A.U.1999.	U	G	A	A	A	U	M000000	1	719	1	1	1	SM	SM	SM	SM	SM	JP	JP	JP	JP	JP	JP	-	0	anti,~C3'-endo	anti,~C3'-endo	anti,~C3'-endo	anti,~C3'-endo	anti,~C3'-endo	anti,~C3'-endo	G-A,tSH	U-U,cWW	-,stack	-,-	basepair,stack	basepair,-	-,-
pdb_00003fwo	5	0.691	0.138	0.871	M110111	1.A.C.223.	1.A.G.224.	-	1.A.G.227.	1.A.A.228.	1.A.G.229.	C	G	-	G	A	G	M000000	1	0	0	1	1	LC	NA	NA	SM	LC	S	HC	NA	HC	HC	S	-	0	anti,~C3'-endo	anti,~C3'-endo	NA,NA	anti,~C3'-endo	anti,~C3'-endo	anti,~C3'-endo	-	C-G,cWW	-,-	-,stack	-,-	-,-	basepair,-
pdb_00003fwo	5	0.991	0.198	1.112	M110111	1.A.C.1797.	1.A.G.1798.	-	1.A.A.1800.	1.A.A.1802.	1.A.G.1803.	C	G	-	A	A	G	M000000	1	0	0	2	1	LC	NA	NA	SM	LC	S	HC	NA	HC	HC	S	-	0	anti,~C3'-endo	anti,~C3'-endo	NA,NA	anti,~C3'-endo	anti,~C3'-endo	anti,~C3'-endo	G-A,tSH	C-G,cWW	-,-	-,-	-,-	-,-	-,-
pdb_00003fwo	5	1.087	0.217	1.607	M101111	1.A.C.982.	-	1.A.A.832.	1.A.A.833.	1.A.A.834.	1.A.G.957.	C	-	A	A	A	G	M000000	0	0	1	1	123	NA	NA	SM	SM	LC	S	NA	JC	JC	JC	S	-	0	anti,~C3'-endo	NA,NA	anti,~C3'-endo	anti,~C3'-endo	anti,~C3'-endo	anti,~C3'-endo	-	C-G,cWW	-,stack	-,-	basepair,stack	basepair,stack	basepair,-
pdb_00003fwo	5	1.146	0.229	1.75	M110111	1.A.C.629.	1.A.G.630.	-	1.A.U.617.	1.A.A.618.	1.A.A.619.	C	G	-	U	A	A	M000000	1	0	0	1	1	SM	NA	NA	SM	SM	JC	JC	NA	JC	JC	JC	-	0	anti,~C3'-endo	anti,~C3'-endo	NA,NA	anti,~C3'-endo	anti,~C3'-endo	anti,~C3'-endo	G-A,tSH	C-A,cWW	-,-	-,stack	-,-	-,-	basepair,-
pdb_00003fwo	5	1.23	0.246	2.008	M111011	1.A.C.1235.	1.A.G.1236.	1.A.G.1237.	-	1.A.A.1239.	1.A.G.1240.	C	G	G	-	A	G	M000000	1	1	0	0	1	LC	SM	NA	NA	LC	S	HC	HC	NA	HC	S	-	0	anti,~C3'-endo	anti,~C3'-endo	anti,~C3'-endo	NA,NA	anti,~C3'-endo	anti,~C3'-endo	-	C-G,cWW	-,-	-,-	-,stack	-,-	basepair,stack
pdb_00003fwo	5	1.237	0.247	1.566	M101111	1.A.U.1819.	-	1.A.A.1780.	1.A.C.1781.	1.A.A.1782.	1.A.G.1783.	U	-	A	C	A	G	M000000	0	0	1	1	1	NA	NA	SM	SM	LC	S	NA	JC	JC	JC	S	-	0	anti,~C3'-endo	NA,NA	anti,~C3'-endo	anti,~C3'-endo	anti,~C3'-endo	anti,~C3'-endo	-	U-G,cWW	-,stack	-,-	basepair,stack	basepair,-	basepair,-
pdb_00003fwo	5	1.248	0.25	2.113	M110111	1.A.C.146.	1.A.G.147.	-	1.A.A.149.	1.A.A.150.	1.A.G.151.	C	G	-	A	A	G	M000000	1	0	0	1	1	LC	NA	NA	SM	LC	S	HC	NA	HC	HC	S	-	0	anti,~C3'-endo	anti,~C3'-endo	NA,NA	NA,~C3'-endo	anti,~C3'-endo	anti,~C3'-endo	G-A,tSH	C-G,cWW	-,-	-,-	-,-	-,-	-,-
pdb_00003fwo	3	0.461	0.154	0.61	M011100	-	1.A.G.318.	1.A.G.319.	1.A.A.320.	-	-	-	G	G	A	-	-	M000000	0	1	1	0	0	NA	SM	SM	NA	NA	NA	HC	HC	HC	NA	NA	-	0	NA,NA	anti,~C3'-endo	anti,~C3'-endo	anti,~C3'-endo	NA,NA	NA,NA	-	-	-,-	-,stack	basepair,stack	-,stack	-,-
pdb_00003g4s	6	0.763	0.127	1.151	M111111	1.0.C.2695.	1.0.G.2696.	1.0.A.2697.	1.0.G.2698.	1.0.A.2699.	1.0.G.2700.	C	G	A	G	A	G	M000000	1	1	1	1	1	SM	SM	SM	SM	SM	HC	HC	HC	HC	HC	HC	U,A,G,U,A,C,G,A,G,A,G,G,A,A,C	15	anti,~C3'-endo	anti,~C3'-endo	anti,~C3'-endo	anti,~C3'-endo	anti,~C3'-endo	anti,~C3'-endo	-	C-G,cWW	basepair,stack	-,-	-,-	-,-	basepair,-
pdb_00003g4s	6	0.891	0.148	1.344	M111111	1.0.G.690.	1.0.G.691.	1.0.A.692.	1.0.A.693.	1.0.A.694.	1.0.C.695.	G	G	A	A	A	C	M000000	1	1	1	1	1	LC	SM	SM	SM	LC	S	HC	HC	HC	HC	S	G,A,A,A	4	anti,~C3'-endo	anti,~C3'-endo	anti,~C3'-endo	anti,~C3'-endo	anti,~C3'-endo	anti,~C3'-endo	G-A,tSH	G-C,cWW	-,-	-,-	basepair,-	-,-	-,-
pdb_00003g4s	6	0.999	0.167	1.341	M111111	1.0.G.1054.	1.0.G.1055.	1.0.U.1056.	1.0.A.1057.	1.0.A.1058.	1.0.C.1060.	G	G	U	A	A	C	M000000	1	1	1	1	2	LC	SM	SM	SM	LC	S	HC	HC	HC	HC	S	G,U,A,A,G	5	anti,~C3'-endo	anti,~C3'-endo	anti,~C3'-endo	anti,~C3'-endo	anti,~C3'-endo	anti,~C3'-endo	G-A,tSH	G-C,cWW	basepair,-	-,-	basepair,-	-,-	basepair,-
pdb_00003g4s	6	1.203	0.201	2.216	M111111	1.0.U.1122.	1.0.C.1238.	1.0.G.1239.	1.0.G.1240.	1.0.G.1241.	1.0.A.1242.	U	C	G	G	G	A	M000000	116	1	1	1	1	LC	LC	SM	SM	NR	SIP	IP	SIP	SIP	SIP	S	-	0	anti,~C3'-endo	anti,~C3'-endo	anti,~C3'-endo	anti,~C3'-endo	anti,~C3'-endo	anti,~C3'-endo	C-G,tWH	U-A,cWW	-,-	-,-	basepair,-	basepair,-	basepair,-
pdb_00003g4s	6	1.344	0.224	1.94	M111111	1.0.U.493.	1.0.C.494.	1.0.A.495.	1.0.G.496.	1.0.A.498.	1.0.G.499.	U	C	A	G	A	G	M000000	1	1	1	2	1	LC	SM	SM	SM	LC	S	HC	HC	HC	HC	S	C,A,G,A,A	5	anti,~C3'-endo	anti,~C3'-endo	anti,~C3'-endo	anti,~C2'-endo	anti,~C3'-endo	anti,~C3'-endo	C-A,tWH	U-G,cWW	-,-	-,-	-,stack	-,-	-,-
pdb_00003g4s	6	1.48	0.247	2.911	M111111	1.0.C.505.	1.0.G.506.	1.0.A.507.	1.0.A.508.	1.0.A.511.	1.0.A.509.	C	G	A	A	A	A	M000000	1	1	1	3	-2	SM	SM	SM	SM	SM	JCJP	JCJP	JCJP	JCJP	JCJP	JCJP	-	0	anti,~C3'-endo	anti,~C3'-endo	anti,~C3'-endo	anti,~C3'-endo	anti,~C3'-endo	anti,~C2'-endo	G-A,tSH	C-A,tWH	-,stack	-,-	-,stack	basepair,-	basepair,-
pdb_00003g4s	5	0.907	0.181	1.052	M111110	1.0.U.481.	1.0.G.482.	1.0.C.483.	1.0.A.484.	1.0.A.486.	-	U	G	C	A	A	-	M000000	1	1	1	2	0	SM	SM	SM	SM	NA	JCJP	JCJP	JCJP	JCJP	JCJP	NA	-	0	anti,~C3'-endo	anti,~C3'-endo	anti,~C3'-endo	anti,~C3'-endo	anti,~C3'-endo	NA,NA	G-A,tSH	-	basepair,stack	-,-	-,stack	basepair,-	basepair,stack
pdb_00003g4s	5	1.138	0.228	1.489	M110111	1.0.U.1907.	1.0.G.1908.	-	1.0.A.1930.	1.0.A.1931.	1.0.G.1932.	U	G	-	A	A	G	M000000	1	0	0	1	1	LC	NA	NA	SM	LC	S	IC	NA	IC	IC	S	-	0	anti,~C3'-endo	anti,~C3'-endo	NA,NA	anti,~C3'-endo	anti,~C3'-endo	anti,~C3'-endo	G-A,tSH	U-G,cWW	-,-	-,stack	-,-	basepair,stack	basepair,-
pdb_00003g4s	4	0.853	0.213	1.084	M011110	-	1.0.U.1596.	1.0.A.1597.	1.0.A.1598.	1.0.U.1599.	-	-	U	A	A	U	-	M000000	0	1	1	1	0	NA	SM	SM	SM	NA	NA	HC	HC	HC	HC	NA	G,U,A,A,U	5	NA,NA	anti,~C3'-endo	anti,~C3'-endo	anti,~C3'-endo	anti,~C3'-endo	NA,NA	-	-	-,-	-,stack	-,-	-,-	basepair,-
pdb_00003g6e	5	0.866	0.173	1.32	M111110	1.0.C.505.	1.0.G.506.	1.0.A.507.	1.0.A.508.	1.0.A.511.	-	C	G	A	A	A	-	M000000	1	1	1	3	0	SM	SM	SM	SM	NA	JCJP	JCJP	JCJP	JCJP	JCJP	NA	-	0	anti,~C3'-endo	anti,~C3'-endo	anti,~C3'-endo	anti,~C3'-endo	anti,~C3'-endo	NA,NA	G-A,tSH	-	basepair,stack	-,-	basepair,stack	basepair,-	basepair,stack
pdb_00003g6e	5	1.099	0.22	1.269	M111110	1.0.C.1275.	1.0.U.1276.	1.0.C.1277.	1.0.A.1278.	1.0.A.1280.	-	C	U	C	A	A	-	M000000	1	1	1	2	0	SM	SM	SM	SM	NA	HC	HC	HC	HC	HC	NA	C,U,C,A,U,A,C	7	anti,~C3'-endo	anti,~C3'-endo	anti,~C3'-endo	anti,~C3'-endo	anti,~C3'-endo	NA,NA	U-A,tSH	-	basepair,stack	-,-	-,-	-,-	-,stack
pdb_00003g71	6	1.438	0.24	2.37	M111111	1.0.C.530.	1.0.G.531.	1.0.A.532.	1.0.A.11.	1.0.U.12.	1.0.G.13.	C	G	A	A	U	G	M000000	1	1	-521	1	1	LC	SM	NR	SM	LC	SJP	JP	JP	II	II	S	-	0	anti,~C3'-endo	anti,~C3'-endo	anti,~C3'-endo	anti,~C3'-endo	anti,~C3'-endo	anti,~C3'-endo	G-U,tSH	C-G,cWW	-,-	-,-	basepair,-	-,-	-,-
pdb_00003g71	5	1.209	0.242	1.86	M111101	1.0.U.391.	1.0.U.392.	1.0.G.393.	1.0.G.394.	-	1.0.U.398.	U	U	G	G	-	U	M000000	1	1	1	0	0	SM	SM	SM	NA	NA	HC	HC	HC	HC	NA	HC	-	0	anti,~C3'-endo	anti,~C3'-endo	anti,~C3'-endo	anti,~C3'-endo	NA,NA	anti,~C3'-endo	-	U-U,cWW	-,stack	-,-	basepair,-	basepair,-	-,-
pdb_00003g71	4	0.709	0.177	0.981	M011110	-	1.0.C.1469.	1.0.A.1470.	1.0.A.1471.	1.0.C.1472.	-	-	C	A	A	C	-	M000000	0	1	1	1	0	NA	SM	SM	SM	NA	NA	HC	HC	HC	HC	NA	C,A,A,C,U	5	NA,NA	anti,~C3'-endo	anti,~C3'-endo	anti,~C3'-endo	anti,~C3'-endo	NA,NA	C-C,tWH	-	-,-	-,stack	basepair,-	-,-	-,stack
pdb_00003g8s	6	0.823	0.137	1.149	M111111	1.Q.G.108.	1.Q.G.109.	1.Q.U.110.	1.Q.G.111.	1.Q.A.112.	1.Q.C.113.	G	G	U	G	A	C	M000000	1	1	1	1	1	LC	SM	SM	SM	LC	S	HC	HC	HC	HC	S	G,U,G,A	4	anti,~C3'-endo	anti,~C3'-endo	anti,~C3'-endo	anti,~C3'-endo	anti,~C3'-endo	anti,~C3'-endo	G-A,tSH	G-C,cWW	-,-	-,-	-,-	basepair,-	basepair,-
pdb_00003g8s	6	0.954	0.159	1.264	M111111	1.S.G.108.	1.S.G.109.	1.S.U.110.	1.S.G.111.	1.S.A.112.	1.S.C.113.	G	G	U	G	A	C	M000000	1	1	1	1	1	LC	SM	SM	SM	LC	S	HC	HC	HC	HC	S	G,U,G,A	4	anti,~C3'-endo	anti,~C3'-endo	anti,~C3'-endo	anti,~C3'-endo	anti,~C3'-endo	anti,~C3'-endo	G-A,tWH	G-C,cWW	-,-	-,-	-,-	basepair,-	basepair,-
pdb_00003g8t	6	1.062	0.177	1.877	M111111	1.Q.G.108.	1.Q.G.109.	1.Q.U.110.	1.Q.G.111.	1.Q.A.112.	1.Q.C.113.	G	G	U	G	A	C	M000000	1	1	1	1	1	LC	SM	SM	SM	LC	S	HC	HC	HC	HC	S	G,U,G,A	4	anti,~C3'-endo	anti,~C3'-endo	syn,~C3'-endo	anti,~C3'-endo	anti,~C3'-endo	anti,~C3'-endo	G-A,tSH	G-C,cWW	-,-	-,-	-,-	basepair,-	basepair,-
pdb_00003g8t	6	1.34	0.223	2.054	M111111	1.P.U.96.	1.P.U.97.	1.P.A.123.	1.P.A.124.	1.P.A.125.	1.P.G.126.	U	U	A	A	A	G	M100000	1	26	1	1	1	LC	SM	SM	SM	LC	S	IC	IC	IC	IC	S	-	0	anti,~C3'-endo	anti,~C3'-endo	anti,~C3'-endo	anti,~C3'-endo	anti,~C3'-endo	anti,~C3'-endo	U-A,tWH	U-G,cWW	-,-	-,-	basepair,stack	-,-	-,-
pdb_00003g8t	6	1.383	0.231	2.407	M111111	1.S.U.96.	1.S.U.97.	1.S.A.123.	1.S.A.124.	1.S.A.125.	1.S.G.126.	U	U	A	A	A	G	M100000	1	26	1	1	1	SM	SM	SM	SM	SM	HC	HC	HC	HC	HC	HC	U,U,A,A,A,U,C,A,U,U,A,A,G,G,U,G,A,C,U,U,A,G,U,G,G,A,C,A,A,A,G	31	anti,~C3'-endo	NA,~C3'-endo	anti,~C3'-endo	anti,~C3'-endo	anti,~C3'-endo	anti,~C3'-endo	-	U-G,cWW	-,stack	-,-	basepair,stack	-,-	-,-
pdb_00003g8t	6	1.401	0.234	2.024	M111111	1.S.G.108.	1.S.G.109.	1.S.U.110.	1.S.G.111.	1.S.A.112.	1.S.C.113.	G	G	U	G	A	C	M000000	1	1	1	1	1	SM	SM	SM	SM	SM	HC	HC	HC	HC	HC	HC	U,U,A,A,A,U,C,A,U,U,A,A,G,G,U,G,A,C,U,U,A,G,U,G,G,A,C,A,A,A,G	31	anti,~C3'-endo	anti,~C3'-endo	anti,~C3'-endo	anti,~C3'-endo	anti,~C3'-endo	anti,~C3'-endo	-	-	-,stack	-,-	-,-	basepair,-	basepair,-
pdb_00003g8t	5	1.236	0.247	1.75	M101111	1.R.U.96.	-	1.R.A.123.	1.R.A.124.	1.R.A.125.	1.R.G.126.	U	-	A	A	A	G	M000000	0	0	1	1	1	NA	NA	SM	SM	LC	S	NA	IC	IC	IC	S	-	0	anti,~C3'-endo	NA,NA	anti,~C3'-endo	anti,~C3'-endo	anti,~C3'-endo	anti,~C3'-endo	-	U-G,cWW	-,stack	-,-	basepair,stack	-,-	basepair,-
pdb_00003g9c	5	1.216	0.243	1.675	M101111	1.R.C.95.	-	1.R.A.123.	1.R.A.124.	1.R.A.125.	1.R.G.126.	C	-	A	A	A	G	M000000	0	0	1	1	1	NA	NA	SM	SM	SM	IC	NA	IC	IC	IC	IC	-	0	anti,~C3'-endo	NA,NA	anti,~C3'-endo	anti,~C3'-endo	anti,~C3'-endo	anti,~C3'-endo	-	C-G,cWW	-,stack	-,-	basepair,stack	-,-	-,-
pdb_00003gca	5	1.198	0.24	2.183	M111101	1.A.C.7.	1.A.G.8.	1.A.C.9.	1.A.A.10.	-	1.A.G.11.	C	G	C	A	-	G	M001000	1	1	1	0	0	SM	SM	SM	NA	NA	HC	HC	HC	HC	NA	HC	-	0	anti,~C3'-endo	anti,NA	anti,~C3'-endo	anti,~C3'-endo	NA,NA	anti,~C3'-endo	-	C-G,tWH	basepair,stack	basepair,-	basepair,-	basepair,stack	-,-
pdb_00003hhn	5	0.948	0.19	1.251	M111101	1.C.C.40.	1.C.G.41.	1.C.A.42.	1.C.A.43.	-	1.C.G.44.	C	G	A	A	-	G	M010000	1	1	1	0	0	SM	SM	SM	NA	NA	IP	IP	IP	IP	NA	IP	-	0	anti,~C3'-endo	anti,~C3'-endo	anti,~C3'-endo	anti,~C3'-endo	NA,NA	anti,~C2'-endo	-	C-G,cWW	-,stack	-,-	-,-	-,-	-,-
pdb_00003hhn	5	1.07	0.214	1.473	M111101	1.E.C.40.	1.E.G.41.	1.E.A.42.	1.E.A.43.	-	1.E.G.44.	C	G	A	A	-	G	M001101	1	1	1	0	0	SM	SM	SM	NA	NA	IP	IP	IP	IP	NA	IP	-	0	anti,~C3'-endo	anti,~C3'-endo	anti,~C3'-endo	anti,~C3'-endo	NA,NA	anti,~C2'-endo	-	C-G,cWW	-,-	-,-	-,-	-,-	-,-
pdb_00003hhn	5	1.144	0.229	1.554	M101111	1.E.G.92.	-	1.E.A.96.	1.E.A.97.	1.E.A.98.	1.E.C.99.	G	-	A	A	A	C	M000000	0	0	1	1	1	NA	NA	SM	SM	LC	S	NA	HC	HC	HC	S	-	0	anti,~C3'-endo	NA,NA	anti,~C3'-endo	anti,~C3'-endo	anti,~C3'-endo	anti,~C3'-endo	-	G-C,cWW	-,stack	-,-	-,stack	-,-	basepair,-
pdb_00003hhn	5	1.216	0.243	1.524	M101111	1.C.G.92.	-	1.C.A.96.	1.C.A.97.	1.C.A.98.	1.C.C.99.	G	-	A	A	A	C	M001111	0	0	1	1	1	NA	NA	SM	SM	LC	S	NA	HC	HC	HC	S	-	0	anti,~C3'-endo	NA,NA	anti,~C3'-endo	anti,~C3'-endo	anti,~C3'-endo	anti,~C3'-endo	-	G-C,cWW	-,stack	-,-	-,stack	-,-	-,-
pdb_00003hl2	6	0.967	0.161	1.532	M111111	1.E.C.46.E	1.E.U.46.F	1.E.A.46.G	1.E.G.46.H	1.E.C.46.I	1.E.G.46.J	C	U	A	G	C	G	M000000	1	1	1	1	1	LC	SM	SM	SM	LC	S	HC	HC	HC	HC	S	U,A,G,C	4	anti,~C3'-endo	anti,~C3'-endo	anti,~C3'-endo	anti,~C3'-endo	anti,~C3'-endo	anti,~C3'-endo	U-C,tSH	C-G,cWW	-,-	-,-	-,-	-,-	-,-
pdb_00003i55	6	0.546	0.091	0.94	M111111	1.0.C.2695.	1.0.G.2696.	1.0.A.2697.	1.0.G.2698.	1.0.A.2699.	1.0.G.2700.	C	G	A	G	A	G	M000000	1	1	1	1	1	SM	SM	SM	SM	SM	HC	HC	HC	HC	HC	HC	U,A,G,U,A,C,G,A,G,A,G,G,A,A,C	15	anti,~C3'-endo	anti,~C3'-endo	anti,~C3'-endo	anti,~C3'-endo	anti,~C3'-endo	anti,~C3'-endo	G-A,tSH	C-G,cWW	basepair,stack	-,-	-,-	-,-	basepair,-
pdb_00003i55	6	0.893	0.149	1.426	M111111	1.0.G.1628.	1.0.G.1629.	1.0.A.1630.	1.0.A.1631.	1.0.A.1632.	1.0.C.1633.	G	G	A	A	A	C	M000000	1	1	1	1	1	SM	SM	SM	SM	SM	JC	JC	JC	JC	JC	JC	-	0	anti,~C3'-endo	anti,~C3'-endo	anti,~C3'-endo	anti,~C3'-endo	anti,~C3'-endo	anti,~C3'-endo	G-A,tSH	G-C,cWW	-,stack	-,-	-,-	-,-	basepair,-
pdb_00003i55	6	1.212	0.202	1.551	M111111	1.0.U.1531.	1.0.G.1532.	1.0.A.1657.	1.0.A.1658.	1.0.A.1659.	1.0.G.1660.	U	G	A	A	A	G	M000000	1	125	1	1	1	LC	SM	SM	SM	LC	S	IC	IC	IC	IC	S	-	0	anti,~C3'-endo	anti,~C3'-endo	anti,~C3'-endo	anti,~C3'-endo	anti,~C3'-endo	anti,~C3'-endo	G-A,tSH	U-G,cWW	-,-	-,stack	basepair,stack	basepair,-	-,-
pdb_00003i55	6	1.479	0.247	2.385	M111111	1.0.C.530.	1.0.G.531.	1.0.A.532.	1.0.A.11.	1.0.U.12.	1.0.G.13.	C	G	A	A	U	G	M000000	1	1	-521	1	1	LC	SM	NR	SM	LC	SJP	JP	JP	JI	JI	S	-	0	anti,~C3'-endo	anti,~C3'-endo	anti,~C3'-endo	anti,~C3'-endo	anti,~C3'-endo	anti,~C3'-endo	G-U,tSH	C-G,cWW	-,-	-,-	basepair,-	-,-	-,-
pdb_00003i55	5	1.224	0.245	1.981	M111110	1.0.G.1468.	1.0.C.1469.	1.0.A.1470.	1.0.A.1471.	1.0.C.1472.	-	G	C	A	A	C	-	M000000	1	1	1	1	0	LC	SM	SM	SM	NA	S	HC	HC	HC	HC	NA	C,A,A,C,U	5	anti,~C3'-endo	anti,~C3'-endo	anti,~C3'-endo	anti,~C3'-endo	anti,~C3'-endo	NA,NA	-	-	basepair,-	-,-	basepair,-	-,-	-,stack
pdb_00003i55	5	1.228	0.246	1.729	M101111	1.0.C.2737.	-	1.0.A.2739.	1.0.G.2740.	1.0.A.2741.	1.0.G.2742.	C	-	A	G	A	G	M000000	0	0	1	1	1	NA	NA	SM	SM	LC	S	NA	HC	HC	HC	S	-	0	anti,~C3'-endo	NA,NA	anti,~C3'-endo	anti,~C3'-endo	anti,~C3'-endo	anti,~C3'-endo	-	C-G,cWW	-,-	-,-	basepair,stack	-,-	-,-
pdb_00003i56	6	1.43	0.238	2.48	M111111	1.0.C.1257.	1.0.G.1258.	1.0.A.1259.	1.0.A.1097.	1.0.A.1098.	1.0.G.1099.	C	G	A	A	A	G	M000000	1	1	-162	1	1	LC	SM	SM	SM	LC	S	IC	IC	IC	IC	S	-	0	anti,~C3'-endo	anti,~C3'-endo	anti,~C3'-endo	anti,~C3'-endo	anti,~C3'-endo	anti,~C3'-endo	G-A,tSH	C-G,cWW	basepair,-	-,stack	basepair,stack	basepair,-	basepair,-
pdb_00003iab	6	0.999	0.167	1.448	M111111	1.R.G.78.	1.R.G.79.	1.R.A.80.	1.R.A.81.	1.R.A.82.	1.R.C.83.	G	G	A	A	A	C	M001000	1	1	1	1	1	LC	SM	SM	SM	LC	S	HC	HC	HC	HC	S	G,A,A,A	4	anti,~C3'-endo	anti,~C3'-endo	anti,~C3'-endo	anti,~C3'-endo	anti,~C3'-endo	anti,~C3'-endo	G-A,tSH	G-C,cWW	-,-	-,-	-,-	-,-	-,-
pdb_00003iqn	6	0.843	0.14	1.242	M111111	1.A.A.49.	1.A.G.50.	1.A.A.51.	1.A.A.52.	1.A.A.53.	1.A.U.54.	A	G	A	A	A	U	M001000	1	1	1	1	1	LC	SM	SM	SM	LC	S	HC	HC	HC	HC	S	G,A,A,A	4	anti,~C3'-endo	anti,~C3'-endo	anti,~C2'-endo	anti,~C3'-endo	anti,~C3'-endo	anti,~C3'-endo	G-A,tSH	A-U,cWW	-,-	-,-	-,-	-,-	-,-
pdb_00003iqp	5	0.924	0.185	1.212	M101111	1.A.G.73.	-	1.A.A.75.	1.A.A.76.	1.A.A.77.	1.A.C.78.	G	-	A	A	A	C	M001111	0	0	1	1	1	NA	NA	SM	SM	LC	S	NA	HC	HC	HC	S	-	0	anti,~C3'-endo	NA,NA	anti,~C3'-endo	anti,~C3'-endo	anti,~C3'-endo	anti,~C3'-endo	-	G-C,cWW	-,stack	-,-	-,-	-,-	-,-
pdb_00003iqr	6	0.854	0.142	1.25	M111111	1.A.A.49.	1.A.G.50.	1.A.A.51.	1.A.A.52.	1.A.A.53.	1.A.U.54.	A	G	A	A	A	U	M001000	1	1	1	1	1	LC	SM	SM	SM	LC	S	HC	HC	HC	HC	S	G,A,A,A	4	anti,~C3'-endo	anti,~C3'-endo	anti,NA	anti,~C3'-endo	anti,~C3'-endo	anti,~C3'-endo	G-A,tSH	A-U,cWW	-,-	-,-	-,-	-,-	-,-
pdb_00003ivk	5	1.043	0.209	1.278	M111101	1.M.C.40.	1.M.G.41.	1.M.A.42.	1.M.A.43.	-	1.M.G.44.	C	G	A	A	-	G	M001101	1	1	1	0	0	SM	SM	SM	NA	NA	IP	IP	IP	IP	NA	IP	-	0	anti,~C3'-endo	anti,~C3'-endo	anti,~C3'-endo	anti,NA	NA,NA	anti,~C2'-endo	-	C-G,cWW	-,-	-,-	-,-	-,-	-,-
pdb_00003iwn	6	0.398	0.066	0.498	M111111	1.A.C.21.	1.A.G.22.	1.A.A.23.	1.A.A.24.	1.A.A.25.	1.A.G.26.	C	G	A	A	A	G	M000000	1	1	1	1	1	LC	SM	SM	SM	LC	S	HC	HC	HC	HC	S	G,A,A,A	4	anti,~C3'-endo	anti,~C3'-endo	anti,NA	anti,~C3'-endo	anti,~C3'-endo	anti,~C3'-endo	G-A,tSH	C-G,cWW	-,-	-,-	-,stack	basepair,-	basepair,-
pdb_00003iwn	6	0.564	0.094	0.809	M111111	1.B.C.121.	1.B.G.122.	1.B.A.123.	1.B.A.124.	1.B.A.125.	1.B.G.126.	C	G	A	A	A	G	M000000	1	1	1	1	1	LC	SM	SM	SM	LC	S	HC	HC	HC	HC	S	G,A,A,A	4	anti,~C3'-endo	anti,~C3'-endo	anti,NA	anti,~C3'-endo	anti,~C3'-endo	anti,~C3'-endo	G-A,tSH	C-G,cWW	-,-	-,-	-,stack	basepair,-	-,-
pdb_00003iyr	3	0.577	0.192	0.602	M010110	-	1.A.G.122.	-	1.A.G.114.	1.A.G.115.	-	-	G	-	G	G	-	M000000	0	0	0	1	0	NA	NA	NA	SM	NA	NA	HC	NA	S	S	NA	-	0	NA,NA	syn,NA	NA,NA	anti,~C3'-endo	anti,~C3'-endo	NA,NA	-	-	-,-	-,-	-,-	basepair,-	basepair,stack
pdb_00003izz	6	0.793	0.132	1.224	M111111	1.B.C.2658.	1.B.G.2659.	1.B.A.2660.	1.B.G.2661.	1.B.A.2662.	1.B.G.2663.	C	G	A	G	A	G	M000000	1	1	1	1	1	SM	SM	SM	SM	SM	HC	HC	HC	HC	HC	HC	U,A,G,U,A,C,G,A,G,A,G,G,A,C,C	15	anti,~C3'-endo	anti,~C3'-endo	anti,~C3'-endo	anti,~C3'-endo	anti,~C3'-endo	anti,~C3'-endo	G-A,tSH	C-G,cWW	-,stack	-,-	-,-	-,-	-,-
pdb_00003izz	6	1.367	0.228	2.875	M111111	1.A.C.379.	1.A.G.380.	1.A.C.381.	1.A.A.382.	1.A.A.383.	1.A.G.384.	C	G	C	A	A	G	M000000	1	1	1	1	1	LC	SM	SM	SM	LC	S	HC	HC	HC	HC	S	G,C,A,A	4	anti,~C3'-endo	anti,~C3'-endo	anti,~C2'-endo	anti,~C3'-endo	anti,~C3'-endo	anti,~C3'-endo	G-A,tSH	C-G,cWW	-,-	-,-	-,-	-,-	-,-
pdb_00003izz	5	0.857	0.171	1.136	M110111	1.D.C.14.	1.D.G.15.	-	1.D.C.5.	1.D.A.6.	1.D.G.7.	C	G	-	C	A	G	M000000	1	0	0	1	1	LC	NA	NA	SM	LC	S	HC	NA	HC	HC	S	-	0	anti,~C3'-endo	anti,~C3'-endo	NA,NA	anti,~C3'-endo	anti,~C3'-endo	anti,~C3'-endo	G-A,tSH	C-G,cWW	-,-	-,stack	-,-	basepair,-	basepair,-
pdb_00003izz	5	1.226	0.245	1.708	M101111	1.D.C.8.	-	1.D.G.10.	1.D.C.11.	1.D.C.12.	1.D.G.13.	C	-	G	C	C	G	M000000	0	0	1	1	1	NA	NA	SM	SM	LC	S	NA	HC	HC	HC	S	-	0	anti,~C3'-endo	NA,NA	anti,~C3'-endo	anti,~C3'-endo	anti,~C3'-endo	anti,~C3'-endo	-	C-G,cWW	-,stack	-,-	-,-	-,-	-,-
pdb_00003j0d	6	0.793	0.132	1.224	M111111	1.F.C.2658.	1.F.G.2659.	1.F.A.2660.	1.F.G.2661.	1.F.A.2662.	1.F.G.2663.	C	G	A	G	A	G	M000000	1	1	1	1	1	SM	SM	SM	SM	SM	HC	HC	HC	HC	HC	HC	U,A,G,U,A,C,G,A,G,A,G,G,A,C,C	15	anti,~C3'-endo	anti,~C3'-endo	anti,~C3'-endo	anti,~C3'-endo	anti,~C3'-endo	anti,~C3'-endo	G-A,tSH	C-G,cWW	-,stack	-,-	-,stack	-,-	-,-
pdb_00003j0d	5	0.74	0.148	1.039	M011111	-	1.E.G.2595.	1.E.U.2596.	1.E.G.2597.	1.E.A.2598.	1.E.G.2599.	-	G	U	G	A	G	M000000	0	1	1	1	1	NA	SM	SM	SM	LC	NA	HC	HC	HC	HC	S	G,U,G,A	4	NA,NA	anti,~C3'-endo	anti,~C3'-endo	anti,~C3'-endo	anti,~C3'-endo	anti,~C3'-endo	G-A,tSH	-	-,-	-,-	-,-	-,-	-,-
pdb_00003j0d	3	0.596	0.199	0.923	M011100	-	1.A.U.1066.	1.A.A.1067.	1.A.G.1068.	-	-	-	U	A	G	-	-	M000000	0	1	1	0	0	NA	SM	SM	NA	NA	NA	HC	HC	HC	NA	NA	-	0	NA,NA	anti,~C3'-endo	anti,~C3'-endo	anti,~C3'-endo	NA,NA	NA,NA	-	-	-,-	-,stack	-,-	-,stack	-,-
pdb_00003j0d	3	0.648	0.216	0.921	M011100	-	1.A.U.1094.	1.A.A.1095.	1.A.A.1096.	-	-	-	U	A	A	-	-	M000000	0	1	1	0	0	NA	SM	SM	NA	NA	NA	HC	HC	HC	NA	NA	-	0	NA,NA	anti,~C3'-endo	anti,~C3'-endo	anti,~C3'-endo	NA,NA	NA,NA	-	-	-,-	-,stack	-,-	-,stack	-,-
pdb_00003j0e	6	0.718	0.12	1.067	M111111	1.D.C.2594.	1.D.G.2595.	1.D.U.2596.	1.D.G.2597.	1.D.A.2598.	1.D.G.2599.	C	G	U	G	A	G	M000000	1	1	1	1	1	LC	SM	SM	SM	LC	S	HC	HC	HC	HC	S	G,U,G,A	4	anti,~C3'-endo	anti,~C3'-endo	anti,~C3'-endo	anti,~C3'-endo	anti,~C3'-endo	anti,~C3'-endo	G-A,tSH	C-G,cWW	-,-	-,-	-,-	-,-	-,-
pdb_00003j0l	6	0.743	0.124	1.17	M111111	1.8.C.2963.	1.8.G.2964.	1.8.U.2965.	1.8.G.2966.	1.8.A.2967.	1.8.G.2968.	C	G	U	G	A	G	M000000	1	1	1	1	1	LC	SM	SM	SM	LC	S	HC	HC	HC	HC	S	G,U,G,A	4	anti,~C3'-endo	anti,~C3'-endo	anti,~C3'-endo	anti,~C3'-endo	anti,~C3'-endo	anti,~C3'-endo	G-A,tSH	C-G,cWW	-,-	-,-	-,-	-,-	-,-
pdb_00003j0l	6	1.049	0.175	1.224	M111111	1.2.A.2220.	1.2.G.2221.	1.2.A.2222.	1.2.A.2223.	1.2.A.2224.	1.2.U.2225.	A	G	A	A	A	U	M000000	1	1	1	1	1	LC	SM	SM	SM	LC	S	HC	HC	HC	HC	S	G,A,A,A	4	anti,~C3'-endo	anti,~C3'-endo	anti,~C2'-endo	anti,~C2'-endo	anti,~C3'-endo	anti,~C3'-endo	G-A,tSH	A-U,cWW	-,-	-,-	-,-	-,-	-,-
pdb_00003j0l	5	0.939	0.188	1.195	M111110	1.V.U.32.	1.V.U.33.	1.V.G.34.	1.V.A.35.	1.V.A.36.	-	U	U	G	A	A	-	M000000	1	1	1	1	0	SM	LC	SM	SM	NA	HP	HP	SHP	SHP	SHP	NA	-	0	anti,~C3'-endo	anti,~C3'-endo	anti,~C3'-endo	anti,~C3'-endo	anti,~C3'-endo	NA,NA	-	-	basepair,stack	-,-	basepair,stack	basepair,-	basepair,stack
pdb_00003j0l	5	1.114	0.223	1.684	M110111	1.a.C.563.	1.a.A.564.	-	1.a.C.566.	1.a.C.567.	1.a.G.568.	C	A	-	C	C	G	M000000	1	0	0	1	1	LC	NA	NA	SM	NR	SHP	HP	NA	SHP	SHP	S	-	0	anti,~C3'-endo	anti,~C3'-endo	NA,NA	anti,~C3'-endo	anti,~C3'-endo	anti,~C3'-endo	-	C-G,cWW	-,-	-,-	-,-	basepair,-	basepair,-
pdb_00003j0l	5	1.169	0.234	1.73	M110111	1.a.C.569.	1.a.G.570.	-	1.a.C.560.	1.a.A.561.	1.a.G.562.	C	G	-	C	A	G	M000000	1	0	0	1	1	LC	NA	NA	SM	LC	S	IC	NA	HPIC	HPIC	SHP	-	0	anti,~C3'-endo	anti,~C3'-endo	NA,NA	anti,~C3'-endo	anti,~C3'-endo	anti,~C3'-endo	G-A,tSH	C-G,cWW	-,-	-,stack	-,-	basepair,-	basepair,-
pdb_00003j0l	5	1.213	0.243	1.515	M101111	1.b.A.878.	-	1.b.A.884.	1.b.A.885.	1.b.U.886.	1.b.U.887.	A	-	A	A	U	U	M000000	0	0	1	1	1	NA	NA	SM	SM	LC	S	NA	HC	HC	HC	S	-	0	anti,~C3'-endo	NA,NA	anti,~C3'-endo	anti,~C3'-endo	anti,~C3'-endo	anti,~C3'-endo	-	A-U,cWW	-,stack	-,-	basepair,stack	basepair,-	-,-
pdb_00003j0l	3	0.586	0.195	0.899	M011100	-	1.c.C.978.	1.c.A.979.	1.c.G.980.	-	-	-	C	A	G	-	-	M000000	0	1	1	0	0	NA	SM	SM	NA	NA	NA	HC	HC	HC	NA	NA	-	0	NA,NA	anti,~C3'-endo	anti,~C3'-endo	anti,~C3'-endo	NA,NA	NA,NA	-	-	-,-	basepair,stack	-,-	-,stack	-,-
pdb_00003j0p	5	1.023	0.205	1.265	M111110	1.W.C.32.	1.W.U.33.	1.W.C.34.	1.W.A.35.	1.W.U.36.	-	C	U	C	A	U	-	M000000	1	1	1	1	0	SM	SM	SM	SM	NA	HC	HC	HC	HC	HC	NA	C,U,C,A,U,A,A	7	anti,~C3'-endo	anti,~C3'-endo	anti,~C3'-endo	anti,~C3'-endo	anti,~C3'-endo	NA,NA	-	-	basepair,stack	-,-	-,stack	basepair,-	-,stack
pdb_00003j0q	5	1.023	0.205	1.265	M111110	1.W.C.32.	1.W.U.33.	1.W.C.34.	1.W.A.35.	1.W.U.36.	-	C	U	C	A	U	-	M000000	1	1	1	1	0	SM	SM	SM	SM	NA	HC	HC	HC	HC	HC	NA	C,U,C,A,U,A,A	7	anti,~C3'-endo	anti,~C3'-endo	anti,~C3'-endo	anti,~C3'-endo	anti,~C3'-endo	NA,NA	-	-	basepair,stack	-,-	-,-	-,-	-,-
pdb_00003j0q	5	1.023	0.205	1.265	M111110	1.Y.C.32.	1.Y.U.33.	1.Y.C.34.	1.Y.A.35.	1.Y.U.36.	-	C	U	C	A	U	-	M000000	1	1	1	1	0	SM	SM	SM	SM	NA	HC	HC	HC	HC	HC	NA	C,U,C,A,U,A,A	7	anti,~C3'-endo	anti,~C3'-endo	anti,~C3'-endo	anti,~C3'-endo	anti,~C3'-endo	NA,NA	-	-	basepair,stack	-,-	-,-	basepair,-	-,stack
pdb_00003j16	6	0.857	0.143	1.246	M111111	1.K.C.3025.	1.K.G.3026.	1.K.A.3027.	1.K.G.3028.	1.K.A.3029.	1.K.G.3030.	C	G	A	G	A	G	M000000	1	1	1	1	1	SM	SM	SM	SM	SM	HC	HC	HC	HC	HC	HC	U,A,G,U,A,C,G,A,G,A,G,G,A,A,C	15	anti,~C3'-endo	anti,~C3'-endo	anti,~C3'-endo	anti,NA	anti,~C3'-endo	anti,~C3'-endo	G-A,tSH	C-G,cWW	-,stack	-,-	-,-	-,-	-,-
pdb_00003j16	6	1.464	0.244	1.962	M111111	1.J.G.154.	1.J.U.155.	1.J.A.156.	1.J.A.157.	1.J.U.158.	1.J.C.160.	G	U	A	A	U	C	M000000	1	1	1	1	2	LC	SM	SM	SM	LC	S	HC	HC	HC	HC	S	U,A,A,U,U	5	anti,~C3'-endo	anti,NA	anti,~C3'-endo	anti,~C3'-endo	anti,~C2'-endo	anti,~C3'-endo	-	G-C,cWW	-,-	-,-	basepair,stack	-,-	-,-
pdb_00003j16	6	1.494	0.249	2.227	M111111	1.J.C.569.	1.J.A.570.	1.J.G.571.	1.J.C.572.	1.J.C.573.	1.J.G.574.	C	A	G	C	C	G	M000000	1	1	1	1	1	LC	SM	LC	SM	NR	SHP	HP	HP	SHP	SHP	S	-	0	anti,~C3'-endo	anti,~C3'-endo	anti,NA	anti,~C3'-endo	anti,~C3'-endo	anti,~C3'-endo	-	C-G,cWW	-,-	-,-	-,-	basepair,-	basepair,-
pdb_00003j16	5	0.987	0.197	1.234	M101111	1.J.C.443.	-	1.J.G.457.	1.J.G.458.	1.J.A.460.	1.J.G.461.	C	-	G	G	A	G	M000000	0	0	1	2	1	NA	NA	SM	LC	LC	S	NA	S	S	IC	S	-	0	anti,~C3'-endo	NA,NA	anti,~C3'-endo	anti,~C3'-endo	anti,~C3'-endo	anti,~C3'-endo	-	C-G,cWW	basepair,-	-,-	basepair,-	basepair,stack	basepair,-
pdb_00003j16	5	1.064	0.213	1.373	M111101	1.J.C.433.	1.J.G.434.	1.J.C.435.	1.J.A.436.	-	1.J.G.42.	C	G	C	A	-	G	M000000	1	1	1	0	0	SM	SM	SM	NA	NA	JC	JC	JC	JC	NA	JC	-	0	anti,~C3'-endo	anti,~C3'-endo	anti,~C3'-endo	anti,~C3'-endo	NA,NA	anti,~C2'-endo	-	C-G,cWW	-,stack	basepair,-	-,-	-,stack	-,-
pdb_00003j16	5	1.211	0.242	1.691	M111101	1.K.U.2920.	1.K.U.2921.	1.K.G.2922.	1.K.U.2923.	-	1.K.A.2926.	U	U	G	U	-	A	M000000	1	1	1	0	0	SM	SM	SM	NA	NA	JC	JC	JC	JC	NA	JC	-	0	anti,~C3'-endo	anti,~C3'-endo	anti,~C3'-endo	anti,~C3'-endo	NA,NA	anti,~C3'-endo	-	U-A,cWW	-,stack	basepair,-	-,-	-,-	-,-
pdb_00003j16	5	1.228	0.246	1.645	M011111	-	1.K.A.2255.	1.K.U.2258.	1.K.A.2259.	1.K.U.2260.	1.K.G.2261.	-	A	U	A	U	G	M000000	0	3	1	1	1	NA	SM	SM	SM	SM	NA	HC	HC	HC	HC	HC	U,A,A,C,U,A,U,G,A	9	NA,NA	anti,~C2'-endo	anti,~C3'-endo	anti,~C3'-endo	anti,~C3'-endo	anti,~C2'-endo	-	-	-,-	-,-	-,stack	-,-	-,-
pdb_00003j28	6	0.943	0.157	1.215	M111111	1.N.G.1515.	1.N.G.1516.	1.N.G.1517.	1.N.A.1518.	1.N.A.1519.	1.N.C.1520.	G	G	G	A	A	C	M000000	1	1	1	1	1	LC	SM	SM	SM	LC	S	HC	HC	HC	HC	S	G,G,A,A	4	anti,~C3'-endo	anti,~C3'-endo	anti,~C3'-endo	anti,~C3'-endo	anti,~C3'-endo	anti,~C3'-endo	G-A,tWH	G-C,cWW	-,-	-,-	basepair,-	-,-	-,-
pdb_00003j28	6	1.331	0.222	1.5	M111111	1.N.G.887.	1.N.G.888.	1.N.A.907.	1.N.A.908.	1.N.A.909.	1.N.C.910.	G	G	A	A	A	C	M000000	1	19	1	1	1	LC	SM	SM	SM	LC	S	IC	IC	IC	IC	S	-	0	anti,~C3'-endo	anti,~C3'-endo	anti,~C3'-endo	anti,~C3'-endo	anti,~C3'-endo	anti,~C3'-endo	G-A,tSH	G-C,cWW	-,-	-,stack	basepair,stack	basepair,-	-,-
pdb_00003j28	6	1.364	0.227	1.907	M111111	1.N.U.1165.	1.N.G.1166.	1.N.U.1168.	1.N.A.1169.	1.N.A.1170.	1.N.A.1171.	U	G	U	A	A	A	M000000	1	2	1	1	1	LC	SM	SM	SM	LC	S	HC	HC	HC	HC	S	G,A,U,A,A	5	anti,~C3'-endo	anti,~C3'-endo	anti,~C3'-endo	anti,~C3'-endo	anti,~C3'-endo	anti,~C3'-endo	G-A,tSH	U-A,cWW	basepair,-	-,-	basepair,stack	basepair,-	basepair,-
pdb_00003j28	6	1.414	0.236	1.679	M111111	1.N.U.304.	1.N.G.305.	1.N.C.290.	1.N.U.291.	1.N.G.292.	1.N.G.293.	U	G	C	U	G	G	M000000	1	-15	1	1	1	LC	LC	SM	SM	NR	S	BC	S	S	S	S	-	0	anti,~C3'-endo	anti,~C2'-endo	anti,~C3'-endo	anti,~C3'-endo	anti,~C3'-endo	anti,~C3'-endo	G-G,tWH	U-G,cWW	-,-	-,-	basepair,-	basepair,-	basepair,-
pdb_00003j28	6	1.458	0.243	2.685	M111111	1.N.C.868.	1.N.G.869.	1.N.U.828.	1.N.G.859.	1.N.A.860.	1.N.G.861.	C	G	U	G	A	G	M000000	1	-41	31	1	1	LC	SM	SM	SM	LC	S	JC	JCJP	JCJP	JCJP	SJP	-	0	anti,~C3'-endo	anti,~C3'-endo	anti,~C3'-endo	anti,~C3'-endo	anti,~C3'-endo	anti,~C3'-endo	G-A,tSH	C-G,cWW	-,-	-,stack	basepair,-	basepair,-	basepair,-
pdb_00003j28	6	1.463	0.244	1.935	M111111	1.N.G.361.	1.N.G.362.	1.N.A.363.	1.N.A.364.	1.N.U.365.	1.N.C.47.	G	G	A	A	U	C	M000000	1	1	1	1	-318	SM	SM	SM	SM	SM	JC	JC	JC	JC	JC	JC	-	0	anti,~C3'-endo	anti,~C3'-endo	anti,~C3'-endo	anti,~C3'-endo	anti,~C3'-endo	anti,NA	G-U,tWH	G-C,cWW	-,stack	-,-	-,-	basepair,-	-,-
pdb_00003j28	5	1.154	0.231	1.344	M101111	1.N.U.88.	-	1.N.A.78.	1.N.G.79.	1.N.A.80.	1.N.A.81.	U	-	A	G	A	A	M000000	0	0	1	1	1	NA	NA	LC	SM	SM	S	NA	IC	S	S	S	-	0	anti,~C2'-endo	NA,NA	anti,~C3'-endo	anti,~C3'-endo	anti,~C3'-endo	anti,NA	-	U-A,cWW	-,-	-,-	basepair,-	basepair,-	basepair,-
pdb_00003j28	4	0.797	0.199	1.205	M011110	-	1.N.G.324.	1.N.A.325.	1.N.G.326.	1.N.A.109.	-	-	G	A	G	A	-	M000000	0	1	1	-217	0	NA	SM	SM	NR	NA	NA	HC	HC	HC	JC	NA	-	0	NA,NA	anti,~C3'-endo	anti,~C3'-endo	anti,~C3'-endo	syn,~C3'-endo	NA,NA	G-A,tSH	-	-,-	-,stack	-,-	-,-	basepair,stack
pdb_00003j29	6	1.059	0.176	1.532	M111111	1.N.C.726.	1.N.G.727.	1.N.A.728.	1.N.A.729.	1.N.G.730.	1.N.G.731.	C	G	A	A	G	G	M000000	1	1	1	1	1	LC	SM	SM	SM	LC	S	HC	HC	HC	HC	S	G,A,A,G	4	anti,~C3'-endo	anti,~C3'-endo	anti,~C3'-endo	anti,~C3'-endo	anti,~C3'-endo	anti,~C3'-endo	G-G,tSH	C-G,cWW	-,-	basepair,-	-,-	basepair,-	-,-
pdb_00003j29	6	1.33	0.222	1.718	M111111	1.N.G.887.	1.N.G.888.	1.N.A.907.	1.N.A.908.	1.N.A.909.	1.N.C.910.	G	G	A	A	A	C	M000000	1	19	1	1	1	LC	SM	SM	SM	LC	S	IC	IC	IC	IC	S	-	0	anti,~C3'-endo	anti,~C3'-endo	anti,~C3'-endo	anti,~C3'-endo	anti,~C3'-endo	anti,~C3'-endo	G-A,tSH	G-C,cWW	-,-	-,-	basepair,stack	basepair,-	basepair,-
pdb_00003j29	5	1.057	0.211	1.239	M101111	1.N.U.88.	-	1.N.A.78.	1.N.G.79.	1.N.A.80.	1.N.A.81.	U	-	A	G	A	A	M000000	0	0	1	1	1	NA	NA	LC	SM	SM	S	NA	IC	S	S	S	-	0	anti,~C2'-endo	NA,NA	anti,~C3'-endo	anti,~C3'-endo	anti,~C3'-endo	anti,~C2'-endo	-	U-A,cWW	-,-	-,-	basepair,-	basepair,-	basepair,-
pdb_00003j2a	6	0.605	0.101	1.02	M111111	1.N.C.1265.	1.N.G.1266.	1.N.C.1267.	1.N.G.1268.	1.N.A.1269.	1.N.G.1270.	C	G	C	G	A	G	M000000	1	1	1	1	1	LC	SM	SM	SM	LC	S	HC	HC	HC	HC	S	G,C,G,A	4	anti,~C3'-endo	anti,~C3'-endo	anti,~C3'-endo	anti,~C3'-endo	anti,~C3'-endo	anti,~C3'-endo	G-A,tSH	C-G,cWW	-,-	-,-	-,-	basepair,-	-,-
pdb_00003j2a	5	1.087	0.217	1.26	M101111	1.N.U.88.	-	1.N.A.78.	1.N.G.79.	1.N.A.80.	1.N.A.81.	U	-	A	G	A	A	M000000	0	0	1	1	1	NA	NA	LC	SM	SM	S	NA	IC	S	S	S	-	0	anti,~C2'-endo	NA,NA	anti,~C3'-endo	anti,~C3'-endo	anti,~C3'-endo	anti,NA	-	U-A,cWW	-,-	-,-	-,stack	basepair,-	basepair,-
pdb_00003j2a	5	1.249	0.25	1.645	M111110	1.N.G.361.	1.N.G.362.	1.N.A.363.	1.N.A.364.	1.N.U.365.	-	G	G	A	A	U	-	M000000	1	1	1	1	0	SM	SM	SM	SM	NA	JC	JC	JC	JC	JC	NA	-	0	anti,~C3'-endo	anti,~C3'-endo	anti,~C3'-endo	anti,~C3'-endo	anti,~C3'-endo	NA,NA	G-U,tWH	-	basepair,stack	-,-	-,-	basepair,-	basepair,stack
pdb_00003j2a	4	0.99	0.247	1.291	M011110	-	1.N.U.692.	1.N.A.694.	1.N.A.695.	1.N.A.696.	-	-	U	A	A	A	-	M000000	0	2	1	1	0	NA	SM	SM	SM	NA	NA	HC	HC	HC	HC	NA	G,G,U,G,A,A,A,U	8	NA,NA	anti,~C3'-endo	anti,~C3'-endo	anti,~C3'-endo	anti,~C3'-endo	NA,NA	-	-	-,-	-,stack	basepair,stack	basepair,-	basepair,stack
pdb_00003j2b	6	1.199	0.2	1.579	M111111	1.N.G.887.	1.N.G.888.	1.N.A.907.	1.N.A.908.	1.N.A.909.	1.N.C.910.	G	G	A	A	A	C	M000000	1	19	1	1	1	LC	SM	SM	SM	LC	S	IC	IC	IC	IC	S	-	0	anti,~C3'-endo	anti,NA	anti,~C3'-endo	anti,~C3'-endo	anti,~C3'-endo	anti,~C3'-endo	G-A,tSH	G-C,cWW	-,-	-,stack	basepair,stack	basepair,-	-,-
pdb_00003j2b	6	1.287	0.214	1.848	M111111	1.N.U.1165.	1.N.G.1166.	1.N.U.1168.	1.N.A.1169.	1.N.A.1170.	1.N.A.1171.	U	G	U	A	A	A	M000000	1	2	1	1	1	LC	SM	SM	SM	LC	S	HC	HC	HC	HC	S	G,A,U,A,A	5	anti,~C3'-endo	anti,NA	anti,~C3'-endo	anti,~C3'-endo	anti,~C3'-endo	anti,~C3'-endo	G-A,tSH	U-A,cWW	basepair,-	-,-	basepair,-	basepair,-	basepair,-
pdb_00003j2b	5	0.999	0.2	1.344	M101111	1.N.G.617.	-	1.N.C.620.	1.N.A.621.	1.N.A.622.	1.N.C.623.	G	-	C	A	A	C	M000000	0	0	1	1	1	NA	NA	SM	SM	LC	S	NA	HC	HC	HC	S	-	0	anti,~C3'-endo	NA,NA	anti,~C3'-endo	anti,~C3'-endo	anti,~C3'-endo	anti,~C3'-endo	-	G-C,cWW	-,stack	-,-	basepair,-	-,-	basepair,-
pdb_00003j2b	5	1.135	0.227	1.421	M101111	1.N.U.88.	-	1.N.A.78.	1.N.G.79.	1.N.A.80.	1.N.A.81.	U	-	A	G	A	A	M000000	0	0	1	1	1	NA	NA	LC	SM	SM	S	NA	IC	S	S	S	-	0	anti,~C2'-endo	NA,NA	anti,~C3'-endo	anti,~C3'-endo	anti,~C3'-endo	anti,~C2'-endo	-	U-A,cWW	-,-	-,-	basepair,stack	basepair,-	basepair,-
pdb_00003j2b	5	1.172	0.234	1.462	M110111	1.N.C.528.	1.N.G.529.	-	1.N.C.519.	1.N.A.520.	1.N.G.521.	C	G	-	C	A	G	M000000	1	0	0	1	1	LC	NA	NA	SM	LC	S	IC	NA	HPIC	HPIC	SHP	-	0	anti,~C3'-endo	anti,NA	NA,NA	anti,~C3'-endo	anti,~C3'-endo	anti,~C3'-endo	G-A,tSH	C-G,cWW	-,-	-,-	-,-	-,-	basepair,-
pdb_00003j2b	5	1.203	0.241	1.736	M110111	1.N.G.993.	1.N.U.992.	-	1.N.G.1043.	1.N.A.1044.	1.N.C.1045.	G	U	-	G	A	C	M000000	-1	0	0	1	1	SM	NA	NA	SM	SM	JC	JC	NA	JC	JC	JC	-	0	syn,~C2'-endo	anti,~C2'-endo	NA,NA	anti,~C3'-endo	anti,~C3'-endo	anti,~C3'-endo	-	G-C,cWW	basepair,stack	basepair,-	-,-	basepair,stack	basepair,-
pdb_00003j2b	4	0.977	0.244	1.124	M011110	-	1.N.U.692.	1.N.G.693.	1.N.A.694.	1.N.A.695.	-	-	U	G	A	A	-	M000000	0	1	1	1	0	NA	SM	SM	SM	NA	NA	HC	HC	HC	HC	NA	G,G,U,G,A,A,A,U	8	NA,NA	anti,~C3'-endo	anti,~C3'-endo	anti,~C3'-endo	anti,~C3'-endo	NA,NA	U-A,tSH	-	-,-	-,stack	-,-	basepair,-	basepair,stack
pdb_00003j2c	6	0.693	0.115	0.867	M111111	1.N.U.296.	1.N.G.297.	1.N.A.298.	1.N.G.299.	1.N.A.300.	1.N.G.301.	U	G	A	G	A	G	M000000	1	1	1	1	1	LC	SM	SM	SM	LC	S	HC	HC	HC	HC	S	G,A,G,A	4	anti,~C3'-endo	anti,~C3'-endo	anti,~C3'-endo	anti,~C3'-endo	anti,~C3'-endo	anti,~C3'-endo	G-A,tSH	U-G,cWW	-,-	-,-	basepair,stack	basepair,-	basepair,-
pdb_00003j2c	6	0.788	0.131	1.225	M111111	1.M.C.1265.	1.M.G.1266.	1.M.C.1267.	1.M.G.1268.	1.M.A.1269.	1.M.G.1270.	C	G	C	G	A	G	M000000	1	1	1	1	1	LC	SM	SM	SM	LC	S	HC	HC	HC	HC	S	G,C,G,A	4	anti,~C3'-endo	anti,~C3'-endo	anti,~C3'-endo	anti,~C3'-endo	anti,~C3'-endo	anti,~C3'-endo	G-A,tSH	C-G,cWW	-,-	-,-	-,-	-,-	-,-
pdb_00003j2c	6	1.204	0.201	1.45	M111111	1.N.G.887.	1.N.G.888.	1.N.A.907.	1.N.A.908.	1.N.A.909.	1.N.C.910.	G	G	A	A	A	C	M000000	1	19	1	1	1	LC	SM	SM	SM	LC	S	IC	IC	IC	IC	S	-	0	anti,~C3'-endo	anti,NA	anti,~C3'-endo	anti,~C3'-endo	anti,~C3'-endo	anti,~C3'-endo	G-A,tSH	G-C,cWW	-,-	-,stack	basepair,stack	-,-	-,-
pdb_00003j2c	6	1.284	0.214	2.192	M111111	1.M.U.1165.	1.M.G.1166.	1.M.U.1168.	1.M.A.1169.	1.M.A.1170.	1.M.A.1171.	U	G	U	A	A	A	M000000	1	2	1	1	1	LC	SM	SM	SM	LC	S	HC	HC	HC	HC	S	G,A,U,A,A	5	anti,~C3'-endo	anti,~C3'-endo	anti,~C3'-endo	anti,~C3'-endo	anti,~C3'-endo	anti,~C3'-endo	G-A,tSH	U-A,cWW	basepair,-	-,-	basepair,-	basepair,-	basepair,-
pdb_00003j2c	6	1.419	0.237	2.579	M111111	1.N.C.868.	1.N.G.869.	1.N.U.828.	1.N.G.859.	1.N.A.860.	1.N.G.861.	C	G	U	G	A	G	M000000	1	-41	31	1	1	LC	SM	SM	SM	LC	S	JC	JCJP	JCJP	JCJP	SJP	-	0	anti,~C3'-endo	anti,~C3'-endo	anti,~C3'-endo	anti,~C3'-endo	anti,~C3'-endo	anti,~C3'-endo	G-A,tSH	C-G,cWW	-,-	-,stack	basepair,stack	basepair,-	basepair,-
pdb_00003j2c	5	0.996	0.199	1.501	M110111	1.M.A.1012.	1.M.G.1013.	-	1.M.G.1015.	1.M.A.1016.	1.M.U.1017.	A	G	-	G	A	U	M000000	1	0	0	1	1	LC	NA	NA	SM	LC	S	HC	NA	HC	HC	S	-	0	anti,~C3'-endo	anti,~C3'-endo	NA,NA	anti,~C3'-endo	anti,~C3'-endo	anti,~C3'-endo	G-A,tSH	A-U,cWW	-,-	-,-	-,-	basepair,stack	-,-
pdb_00003j2c	5	1.13	0.226	1.484	M110111	1.N.C.528.	1.N.G.529.	-	1.N.C.519.	1.N.A.520.	1.N.G.521.	C	G	-	C	A	G	M000000	1	0	0	1	1	LC	NA	NA	SM	LC	S	IC	NA	HPIC	HPIC	SHP	-	0	anti,~C3'-endo	anti,~C3'-endo	NA,NA	anti,~C3'-endo	anti,~C3'-endo	anti,~C3'-endo	G-A,tSH	C-G,cWW	-,-	basepair,-	-,-	-,-	basepair,-
pdb_00003j2c	5	1.207	0.241	1.633	M101111	1.N.A.349.	-	1.N.A.336.	1.N.G.337.	1.N.A.338.	1.N.C.339.	A	-	A	G	A	C	M000000	0	0	1	1	1	NA	NA	SM	LC	LC	S	NA	S	S	JC	S	-	0	anti,~C3'-endo	NA,NA	anti,~C3'-endo	anti,~C3'-endo	anti,~C3'-endo	anti,~C3'-endo	-	-	basepair,-	-,-	basepair,-	basepair,-	basepair,-
pdb_00003j2c	3	0.475	0.158	0.503	M011100	-	1.M.G.1178.	1.M.A.1179.	1.M.A.1180.	-	-	-	G	A	A	-	-	M000000	0	1	1	0	0	NA	SM	SM	NA	NA	NA	JC	JC	JC	NA	NA	-	0	NA,NA	anti,~C3'-endo	anti,~C3'-endo	anti,~C3'-endo	NA,NA	NA,NA	-	-	-,-	basepair,stack	basepair,stack	-,stack	-,-
pdb_00003j2c	3	0.656	0.219	0.89	M011100	-	1.N.G.324.	1.N.A.325.	1.N.G.326.	-	-	-	G	A	G	-	-	M000000	0	1	1	0	0	NA	SM	SM	NA	NA	NA	HC	HC	HC	NA	NA	-	0	NA,NA	anti,~C3'-endo	anti,~C3'-endo	anti,~C3'-endo	NA,NA	NA,NA	-	-	-,-	basepair,stack	basepair,-	-,stack	-,-
pdb_00003j2c	3	0.739	0.246	0.952	M011100	-	1.N.G.890.	1.N.U.905.	1.N.A.906.	-	-	-	G	U	A	-	-	M000000	0	15	1	0	0	NA	LC	LC	NA	NA	NA	IC	S	IC	NA	NA	-	0	NA,NA	anti,~C2'-endo	anti,~C3'-endo	anti,~C3'-endo	NA,NA	NA,NA	-	-	-,-	basepair,-	basepair,-	basepair,stack	-,-
pdb_00003j2c	3	0.743	0.248	0.962	M011100	-	1.M.G.1316.	1.M.C.1317.	1.M.A.1318.	-	-	-	G	C	A	-	-	M000000	0	1	1	0	0	NA	SM	SM	NA	NA	NA	HC	HC	HC	NA	NA	-	0	NA,NA	anti,~C3'-endo	anti,~C3'-endo	anti,~C3'-endo	NA,NA	NA,NA	-	-	-,-	basepair,stack	basepair,-	-,-	-,-
pdb_00003j2d	6	1.162	0.194	1.74	M111111	1.N.G.158.	1.N.G.159.	1.N.A.160.	1.N.A.161.	1.N.A.162.	1.N.C.163.	G	G	A	A	A	C	M000000	1	1	1	1	1	LC	SM	SM	SM	LC	S	HC	HC	HC	HC	S	G,A,A,A	4	anti,~C3'-endo	anti,~C3'-endo	anti,~C3'-endo	anti,~C3'-endo	anti,~C3'-endo	anti,~C3'-endo	G-A,tSH	G-C,cWW	-,-	-,-	-,stack	basepair,-	-,-
pdb_00003j2d	6	1.22	0.203	1.498	M111111	1.N.U.304.	1.N.G.305.	1.N.C.290.	1.N.U.291.	1.N.G.292.	1.N.G.293.	U	G	C	U	G	G	M000000	1	-15	1	1	1	LC	LC	SM	SM	NR	S	BC	S	S	S	S	-	0	anti,~C3'-endo	anti,~C2'-endo	anti,~C3'-endo	anti,~C3'-endo	anti,~C3'-endo	anti,~C3'-endo	G-G,tWH	U-G,cWW	-,-	-,-	basepair,-	basepair,-	basepair,-
pdb_00003j2d	6	1.302	0.217	1.794	M111111	1.N.U.1165.	1.N.G.1166.	1.N.U.1168.	1.N.A.1169.	1.N.A.1170.	1.N.A.1171.	U	G	U	A	A	A	M000000	1	2	1	1	1	LC	SM	SM	SM	LC	S	HC	HC	HC	HC	S	G,A,U,A,A	5	anti,~C3'-endo	anti,~C3'-endo	anti,~C3'-endo	anti,~C3'-endo	anti,~C3'-endo	anti,~C3'-endo	G-A,tSH	U-A,cWW	basepair,-	-,-	basepair,stack	basepair,-	-,-
pdb_00003j2d	6	1.479	0.247	2.144	M111111	1.N.G.887.	1.N.G.888.	1.N.A.907.	1.N.A.908.	1.N.A.909.	1.N.C.910.	G	G	A	A	A	C	M000000	1	19	1	1	1	LC	SM	SM	SM	LC	S	IC	IC	IC	IC	S	-	0	anti,~C3'-endo	anti,~C3'-endo	anti,~C3'-endo	anti,~C3'-endo	anti,~C3'-endo	anti,~C3'-endo	G-A,tSH	G-C,cWW	-,-	-,-	basepair,stack	basepair,-	-,-
pdb_00003j2d	5	0.698	0.14	1.171	M101111	1.N.C.810.	-	1.N.A.766.	1.N.A.767.	1.N.A.768.	1.N.G.769.	C	-	A	A	A	G	M000000	0	0	1	1	1	NA	NA	SM	SM	LC	S	NA	JP	JP	JP	S	-	0	anti,~C3'-endo	NA,NA	anti,~C3'-endo	anti,~C3'-endo	anti,~C3'-endo	anti,~C3'-endo	-	C-G,cWW	basepair,-	-,-	basepair,stack	-,-	-,-
pdb_00003j2d	5	1.108	0.222	1.278	M101111	1.N.U.88.	-	1.N.A.78.	1.N.G.79.	1.N.A.80.	1.N.A.81.	U	-	A	G	A	A	M000000	0	0	1	1	1	NA	NA	LC	SM	SM	S	NA	IC	S	S	S	-	0	anti,~C2'-endo	NA,NA	anti,~C3'-endo	anti,~C3'-endo	anti,~C3'-endo	anti,~C2'-endo	-	U-A,cWW	-,-	-,-	basepair,stack	basepair,-	basepair,-
pdb_00003j2d	5	1.217	0.243	1.574	M111110	1.N.G.361.	1.N.G.362.	1.N.A.363.	1.N.A.364.	1.N.U.365.	-	G	G	A	A	U	-	M000000	1	1	1	1	0	SM	SM	SM	SM	NA	JC	JC	JC	JC	JC	NA	-	0	anti,~C3'-endo	anti,~C3'-endo	anti,~C3'-endo	anti,~C3'-endo	anti,~C3'-endo	NA,NA	G-U,tWH	-	basepair,stack	-,-	-,-	basepair,-	-,-
pdb_00003j2d	3	0.55	0.183	0.779	M011100	-	1.N.G.324.	1.N.A.325.	1.N.G.326.	-	-	-	G	A	G	-	-	M000000	0	1	1	0	0	NA	SM	SM	NA	NA	NA	HC	HC	HC	NA	NA	-	0	NA,NA	anti,~C3'-endo	anti,~C3'-endo	anti,~C3'-endo	NA,NA	NA,NA	-	-	-,-	basepair,stack	-,-	basepair,stack	-,-
pdb_00003j2e	6	0.89	0.148	1.186	M111111	1.N.C.862.	1.N.U.863.	1.N.A.864.	1.N.A.865.	1.N.C.866.	1.N.G.867.	C	U	A	A	C	G	M000000	1	1	1	1	1	LC	SM	LC	SM	NR	SJP	HPJP	HPJP	SHP	SHP	S	-	0	anti,~C3'-endo	anti,~C3'-endo	anti,~C3'-endo	anti,~C3'-endo	anti,~C3'-endo	anti,~C3'-endo	U-C,tWH	C-G,cWW	-,-	-,-	basepair,stack	basepair,-	basepair,-
pdb_00003j2e	6	1.282	0.214	1.687	M111111	1.N.G.887.	1.N.G.888.	1.N.A.907.	1.N.A.908.	1.N.A.909.	1.N.C.910.	G	G	A	A	A	C	M000000	1	19	1	1	1	LC	SM	SM	SM	LC	S	IC	IC	IC	IC	S	-	0	anti,~C3'-endo	anti,~C3'-endo	anti,~C3'-endo	anti,~C3'-endo	anti,~C3'-endo	anti,~C3'-endo	G-A,tSH	G-C,cWW	-,-	-,stack	basepair,stack	-,-	basepair,-
pdb_00003j2e	5	0.872	0.174	1.121	M110111	1.N.C.868.	1.N.G.869.	-	1.N.G.859.	1.N.A.860.	1.N.G.861.	C	G	-	G	A	G	M000000	1	0	0	1	1	LC	NA	NA	SM	LC	S	JC	NA	JCJP	JCJP	SJP	-	0	anti,~C3'-endo	anti,~C3'-endo	NA,NA	anti,~C3'-endo	anti,~C3'-endo	anti,~C3'-endo	G-A,tSH	C-G,cWW	-,-	-,stack	-,-	basepair,-	basepair,-
pdb_00003j2e	5	1.042	0.208	1.186	M101111	1.N.U.88.	-	1.N.A.78.	1.N.G.79.	1.N.A.80.	1.N.A.81.	U	-	A	G	A	A	M000000	0	0	1	1	1	NA	NA	LC	SM	SM	S	NA	IC	S	S	S	-	0	anti,~C2'-endo	NA,NA	anti,~C3'-endo	anti,~C3'-endo	anti,~C3'-endo	anti,~C2'-endo	-	U-A,cWW	basepair,-	-,-	basepair,stack	basepair,-	basepair,-
pdb_00003j2e	5	1.121	0.224	1.69	M110111	1.N.U.1076.	1.N.G.1077.	-	1.N.G.1079.	1.N.A.1080.	1.N.A.1081.	U	G	-	G	A	A	M000000	1	0	0	1	1	LC	NA	NA	SM	LC	S	HC	NA	HC	HC	S	-	0	anti,~C3'-endo	anti,~C3'-endo	NA,NA	anti,~C3'-endo	anti,~C3'-endo	anti,~C3'-endo	G-A,tSH	U-A,cWW	-,-	-,-	-,-	basepair,-	basepair,-
pdb_00003j2e	5	1.234	0.247	1.7	M110111	1.N.G.993.	1.N.U.992.	-	1.N.G.1043.	1.N.A.1044.	1.N.C.1045.	G	U	-	G	A	C	M000000	-1	0	0	1	1	SM	NA	NA	SM	SM	JC	JC	NA	JC	JC	JC	-	0	syn,~C2'-endo	anti,~C2'-endo	NA,NA	anti,~C3'-endo	anti,~C3'-endo	anti,~C3'-endo	U-A,tWH	G-C,cWW	basepair,stack	basepair,-	-,-	basepair,stack	basepair,-
pdb_00003j2e	4	0.991	0.248	1.451	M011110	-	1.N.G.691.	1.N.A.694.	1.N.A.695.	1.N.A.696.	-	-	G	A	A	A	-	M000000	0	3	1	1	0	NA	SM	SM	SM	NA	NA	HC	HC	HC	HC	NA	G,G,U,G,A,A,A,U	8	NA,NA	anti,~C3'-endo	anti,~C3'-endo	anti,~C3'-endo	anti,~C3'-endo	NA,NA	G-A,tSH	-	-,-	-,stack	basepair,stack	basepair,-	-,-
pdb_00003j2e	3	0.75	0.25	0.912	M010110	-	1.N.G.1338.	-	1.N.G.941.	1.N.G.942.	-	-	G	-	G	G	-	M000000	0	0	0	1	0	NA	NA	NA	LC	NA	NA	JC	NA	S	JC	NA	-	0	NA,NA	syn,NA	NA,NA	anti,~C3'-endo	anti,~C3'-endo	NA,NA	G-G,tSH	-	-,-	basepair,-	-,-	basepair,-	basepair,stack
pdb_00003j2f	6	0.533	0.089	0.957	M111111	1.N.C.897.	1.N.G.898.	1.N.C.899.	1.N.A.900.	1.N.A.901.	1.N.G.902.	C	G	C	A	A	G	M000000	1	1	1	1	1	LC	SM	SM	SM	LC	S	HC	HC	HC	HC	S	G,C,A,A	4	anti,~C3'-endo	anti,~C3'-endo	anti,~C3'-endo	anti,~C3'-endo	anti,~C3'-endo	anti,~C3'-endo	G-A,tSH	C-G,cWW	-,-	-,-	basepair,-	basepair,-	-,-
pdb_00003j2f	6	0.747	0.124	1.016	M111111	1.N.C.1265.	1.N.G.1266.	1.N.C.1267.	1.N.G.1268.	1.N.A.1269.	1.N.G.1270.	C	G	C	G	A	G	M000000	1	1	1	1	1	LC	SM	SM	SM	LC	S	HC	HC	HC	HC	S	G,C,G,A	4	anti,~C3'-endo	anti,~C3'-endo	anti,~C3'-endo	anti,~C3'-endo	anti,~C3'-endo	anti,~C3'-endo	G-A,tSH	C-G,cWW	-,-	-,-	-,-	-,-	-,-
pdb_00003j2f	6	1.343	0.224	1.949	M111111	1.N.U.1165.	1.N.G.1166.	1.N.U.1168.	1.N.A.1169.	1.N.A.1170.	1.N.A.1171.	U	G	U	A	A	A	M000000	1	2	1	1	1	LC	SM	SM	SM	LC	S	HC	HC	HC	HC	S	G,A,U,A,A	5	anti,~C3'-endo	anti,~C3'-endo	anti,~C3'-endo	anti,~C3'-endo	anti,~C3'-endo	anti,~C3'-endo	G-A,tSH	U-A,cWW	basepair,-	-,-	basepair,-	-,-	-,-
pdb_00003j2f	5	1.001	0.2	1.373	M101111	1.N.C.810.	-	1.N.A.766.	1.N.A.767.	1.N.A.768.	1.N.G.769.	C	-	A	A	A	G	M000000	0	0	1	1	1	NA	NA	SM	SM	LC	S	NA	JP	JP	JP	S	-	0	anti,~C3'-endo	NA,NA	anti,~C3'-endo	anti,~C3'-endo	anti,~C3'-endo	anti,~C3'-endo	-	C-G,cWW	basepair,-	-,-	basepair,stack	basepair,-	-,stack
pdb_00003j2f	5	1.05	0.21	1.293	M101111	1.N.U.88.	-	1.N.A.78.	1.N.G.79.	1.N.A.80.	1.N.A.81.	U	-	A	G	A	A	M000000	0	0	1	1	1	NA	NA	LC	SM	SM	S	NA	IC	S	S	S	-	0	anti,~C2'-endo	NA,NA	anti,~C3'-endo	anti,~C3'-endo	anti,~C3'-endo	anti,NA	-	U-A,cWW	-,-	-,-	basepair,stack	basepair,-	basepair,-
pdb_00003j2f	5	1.172	0.234	1.595	M110111	1.N.G.993.	1.N.U.992.	-	1.N.G.1043.	1.N.A.1044.	1.N.C.1045.	G	U	-	G	A	C	M000000	-1	0	0	1	1	SM	NA	NA	SM	LC	JC	JC	NA	S	S	JC	-	0	syn,~C2'-endo	anti,~C2'-endo	NA,NA	anti,~C3'-endo	anti,~C3'-endo	anti,~C3'-endo	-	G-C,cWW	basepair,stack	basepair,-	-,-	basepair,stack	basepair,-
pdb_00003j2f	5	1.196	0.239	1.93	M111011	1.N.C.186.	1.N.G.187.	1.N.C.188.	-	1.N.A.190.	1.N.G.191.	C	G	C	-	A	G	M000000	1	1	0	0	1	LC	SM	NA	NA	LC	S	HC	HC	NA	HC	S	-	0	anti,~C3'-endo	anti,~C3'-endo	anti,~C3'-endo	NA,NA	anti,~C3'-endo	anti,~C3'-endo	G-A,tSH	C-G,cWW	-,-	-,-	-,stack	-,-	-,-
pdb_00003j2f	4	0.831	0.208	1.246	M011110	-	1.N.C.328.	1.N.G.319.	1.N.A.320.	1.N.A.321.	-	-	C	G	A	A	-	M000000	0	-9	1	1	0	NA	LC	SM	LC	NA	NA	HC	S	S	HC	NA	-	0	NA,NA	anti,~C2'-endo	anti,~C3'-endo	anti,~C3'-endo	anti,~C3'-endo	NA,NA	-	-	-,-	-,-	basepair,-	basepair,-	basepair,stack
pdb_00003j2g	6	0.957	0.16	1.3	M111111	1.N.C.726.	1.N.G.727.	1.N.A.728.	1.N.A.729.	1.N.G.730.	1.N.G.731.	C	G	A	A	G	G	M000000	1	1	1	1	1	LC	SM	SM	SM	LC	S	HC	HC	HC	HC	S	G,A,A,G	4	anti,~C3'-endo	anti,~C3'-endo	anti,~C3'-endo	anti,~C3'-endo	anti,~C3'-endo	anti,~C3'-endo	G-G,tSH	C-G,cWW	-,-	basepair,-	-,-	-,-	-,-
pdb_00003j2g	6	1.023	0.17	1.309	M111111	1.N.G.1515.	1.N.G.1516.	1.N.G.1517.	1.N.A.1518.	1.N.A.1519.	1.N.C.1520.	G	G	G	A	A	C	M000000	1	1	1	1	1	LC	SM	SM	SM	LC	S	HC	HC	HC	HC	S	G,G,A,A	4	anti,~C3'-endo	anti,~C3'-endo	anti,~C3'-endo	anti,~C3'-endo	anti,~C3'-endo	anti,~C3'-endo	G-A,tWH	G-C,cWW	-,-	-,-	-,-	-,-	-,-
pdb_00003j2g	6	1.314	0.219	1.842	M111111	1.N.G.887.	1.N.G.888.	1.N.A.907.	1.N.A.908.	1.N.A.909.	1.N.C.910.	G	G	A	A	A	C	M000000	1	19	1	1	1	LC	SM	SM	SM	LC	S	IC	IC	IC	IC	S	-	0	anti,~C3'-endo	anti,NA	anti,~C3'-endo	anti,~C3'-endo	anti,~C3'-endo	anti,~C3'-endo	G-A,tSH	G-C,cWW	-,-	-,-	basepair,stack	basepair,-	-,-
pdb_00003j2g	6	1.38	0.23	1.738	M111111	1.N.U.1165.	1.N.G.1166.	1.N.U.1168.	1.N.A.1169.	1.N.A.1170.	1.N.A.1171.	U	G	U	A	A	A	M000000	1	2	1	1	1	LC	SM	SM	SM	LC	S	HC	HC	HC	HC	S	G,A,U,A,A	5	anti,~C3'-endo	anti,~C3'-endo	anti,~C3'-endo	anti,~C3'-endo	anti,~C3'-endo	anti,~C3'-endo	G-A,tSH	U-A,cWW	basepair,-	-,-	basepair,-	basepair,-	-,-
pdb_00003j2g	6	1.467	0.245	1.947	M111111	1.N.G.993.	1.N.U.992.	1.N.A.1042.	1.N.G.1043.	1.N.A.1044.	1.N.C.1045.	G	U	A	G	A	C	M000000	-1	50	1	1	1	SM	NR	LC	SM	LC	JC	JC	BC	S	S	JC	-	0	syn,~C2'-endo	anti,~C2'-endo	anti,~C3'-endo	anti,~C3'-endo	anti,~C3'-endo	anti,~C3'-endo	-	G-C,cWW	basepair,stack	basepair,-	basepair,stack	basepair,-	basepair,-
pdb_00003j2g	5	0.911	0.182	1.194	M110111	1.N.C.868.	1.N.G.869.	-	1.N.G.859.	1.N.A.860.	1.N.G.861.	C	G	-	G	A	G	M000000	1	0	0	1	1	LC	NA	NA	SM	LC	S	JC	NA	JCJP	JCJP	SJP	-	0	anti,~C3'-endo	anti,~C3'-endo	NA,NA	anti,~C3'-endo	anti,~C3'-endo	anti,~C3'-endo	G-A,tSH	C-G,cWW	-,-	-,stack	-,-	basepair,-	basepair,-
pdb_00003j2g	5	1.098	0.22	1.271	M101111	1.N.U.88.	-	1.N.A.78.	1.N.G.79.	1.N.A.80.	1.N.A.81.	U	-	A	G	A	A	M000000	0	0	1	1	1	NA	NA	LC	SM	SM	S	NA	IC	S	S	S	-	0	anti,~C2'-endo	NA,NA	anti,~C3'-endo	anti,~C3'-endo	anti,~C3'-endo	anti,~C2'-endo	-	U-A,cWW	-,-	-,-	-,-	basepair,-	basepair,-
pdb_00003j2g	3	0.633	0.211	0.962	M011100	-	1.N.G.324.	1.N.A.325.	1.N.G.326.	-	-	-	G	A	G	-	-	M000000	0	1	1	0	0	NA	SM	SM	NA	NA	NA	HC	HC	HC	NA	NA	-	0	NA,NA	anti,~C3'-endo	anti,~C3'-endo	anti,~C3'-endo	NA,NA	NA,NA	-	-	-,-	basepair,stack	-,-	basepair,stack	-,-
pdb_00003j2h	6	0.554	0.092	0.933	M111111	1.N.C.897.	1.N.G.898.	1.N.C.899.	1.N.A.900.	1.N.A.901.	1.N.G.902.	C	G	C	A	A	G	M000000	1	1	1	1	1	LC	SM	SM	SM	LC	S	HC	HC	HC	HC	S	G,C,A,A	4	anti,~C3'-endo	anti,~C3'-endo	anti,~C3'-endo	anti,~C3'-endo	anti,~C3'-endo	anti,~C3'-endo	G-A,tSH	C-G,cWW	-,-	-,-	basepair,-	basepair,-	basepair,-
pdb_00003j2h	6	1.221	0.204	1.502	M111111	1.N.G.1515.	1.N.G.1516.	1.N.G.1517.	1.N.A.1518.	1.N.A.1519.	1.N.C.1520.	G	G	G	A	A	C	M000000	1	1	1	1	1	LC	SM	SM	SM	LC	S	HC	HC	HC	HC	S	G,G,A,A	4	anti,~C3'-endo	anti,~C3'-endo	anti,~C3'-endo	anti,~C3'-endo	anti,~C3'-endo	anti,~C3'-endo	G-A,tWH	G-C,cWW	-,-	basepair,-	-,-	-,-	basepair,-
pdb_00003j2h	6	1.32	0.22	1.583	M111111	1.N.G.887.	1.N.G.888.	1.N.A.907.	1.N.A.908.	1.N.A.909.	1.N.C.910.	G	G	A	A	A	C	M000000	1	19	1	1	1	LC	SM	SM	SM	LC	S	IC	IC	IC	IC	S	-	0	anti,~C3'-endo	anti,~C3'-endo	anti,~C3'-endo	anti,~C3'-endo	anti,~C3'-endo	anti,~C3'-endo	G-A,tSH	G-C,cWW	-,-	-,-	-,stack	basepair,-	-,-
pdb_00003j2h	6	1.365	0.228	2.622	M111111	1.N.C.868.	1.N.G.869.	1.N.U.828.	1.N.G.859.	1.N.A.860.	1.N.G.861.	C	G	U	G	A	G	M000000	1	-41	31	1	1	LC	SM	SM	SM	LC	S	JC	JCJP	JCJP	JCJP	SJP	-	0	anti,~C3'-endo	anti,~C3'-endo	anti,~C3'-endo	anti,~C3'-endo	anti,~C3'-endo	anti,~C3'-endo	G-A,tSH	C-G,cWW	-,-	-,-	basepair,-	basepair,-	basepair,-
pdb_00003j2h	5	1.181	0.236	1.485	M101111	1.N.U.88.	-	1.N.A.78.	1.N.G.79.	1.N.A.80.	1.N.A.81.	U	-	A	G	A	A	M000000	0	0	1	1	1	NA	NA	LC	SM	SM	S	NA	IC	S	S	S	-	0	anti,~C2'-endo	NA,NA	anti,~C3'-endo	anti,~C3'-endo	anti,~C3'-endo	anti,~C2'-endo	-	U-A,cWW	-,-	-,-	-,stack	basepair,-	basepair,-
pdb_00003j2h	5	1.193	0.239	1.638	M110111	1.N.C.528.	1.N.G.529.	-	1.N.C.519.	1.N.A.520.	1.N.G.521.	C	G	-	C	A	G	M000000	1	0	0	1	1	LC	NA	NA	SM	LC	S	IC	NA	HPIC	HPIC	SHP	-	0	anti,~C3'-endo	anti,NA	NA,NA	anti,~C3'-endo	anti,~C3'-endo	anti,~C3'-endo	G-A,tSH	C-G,cWW	-,-	-,-	-,-	basepair,-	basepair,-
pdb_00003j2h	5	1.222	0.244	1.546	M111110	1.N.G.361.	1.N.G.362.	1.N.A.363.	1.N.A.364.	1.N.U.365.	-	G	G	A	A	U	-	M000000	1	1	1	1	0	SM	SM	SM	SM	NA	JC	JC	JC	JC	JC	NA	-	0	anti,~C3'-endo	anti,~C3'-endo	anti,~C3'-endo	anti,~C3'-endo	anti,~C3'-endo	NA,NA	-	-	basepair,stack	-,-	-,-	basepair,-	basepair,-
pdb_00003j2h	3	0.602	0.201	0.916	M011100	-	1.N.G.324.	1.N.A.325.	1.N.G.326.	-	-	-	G	A	G	-	-	M000000	0	1	1	0	0	NA	SM	SM	NA	NA	NA	HC	HC	HC	NA	NA	-	0	NA,NA	anti,~C3'-endo	anti,~C3'-endo	anti,~C3'-endo	NA,NA	NA,NA	-	-	-,-	basepair,stack	-,-	-,stack	-,-
pdb_00003j3v	6	0.387	0.065	0.486	M111111	1.A.C.2687.	1.A.G.2688.	1.A.A.2689.	1.A.G.2690.	1.A.A.2691.	1.A.G.2692.	C	G	A	G	A	G	M000000	1	1	1	1	1	SM	SM	SM	SM	SM	HC	HC	HC	HC	HC	HC	U,A,G,U,A,C,G,A,G,A,G,G,A,C,C	15	anti,~C3'-endo	anti,~C3'-endo	anti,~C3'-endo	anti,~C3'-endo	anti,~C3'-endo	anti,~C3'-endo	G-A,tSH	C-G,cWW	-,stack	-,-	-,-	basepair,-	basepair,-
pdb_00003j3v	6	0.714	0.119	0.855	M111111	1.A.C.534.	1.A.G.535.	1.A.G.536.	1.A.A.537.	1.A.A.538.	1.A.G.539.	C	G	G	A	A	G	M000000	1	1	1	1	1	LC	SM	SM	SM	LC	S	HC	HC	HC	HC	S	G,G,A,A	4	anti,~C3'-endo	anti,~C3'-endo	anti,~C3'-endo	anti,~C3'-endo	anti,~C3'-endo	anti,~C3'-endo	G-A,tSH	C-G,cWW	-,-	-,-	-,stack	-,-	-,-
pdb_00003j3v	6	0.814	0.136	1.179	M111111	1.A.C.1835.	1.A.G.1836.	1.A.U.1837.	1.A.A.1838.	1.A.A.1839.	1.A.G.1840.	C	G	U	A	A	G	M000000	1	1	1	1	1	LC	SM	SM	SM	LC	S	HC	HC	HC	HC	S	G,U,A,A	4	anti,~C3'-endo	anti,~C3'-endo	anti,~C3'-endo	anti,~C3'-endo	anti,~C3'-endo	anti,~C3'-endo	G-A,tSH	C-G,cWW	-,-	-,-	basepair,-	basepair,-	-,-
pdb_00003j3v	6	0.959	0.16	1.644	M111111	1.A.C.675.	1.A.G.676.	1.A.A.677.	1.A.A.678.	1.A.A.679.	1.A.G.680.	C	G	A	A	A	G	M000000	1	1	1	1	1	LC	SM	SM	SM	LC	S	HC	HC	HC	HC	S	G,A,A,A	4	anti,~C3'-endo	anti,~C3'-endo	anti,~C3'-endo	anti,~C3'-endo	anti,~C3'-endo	anti,~C3'-endo	G-A,tWH	C-G,cWW	-,-	-,-	basepair,-	-,-	-,-
pdb_00003j3v	6	1.04	0.173	1.815	M111111	1.A.C.2403.	1.A.G.2404.	1.A.A.2405.	1.A.A.2406.	1.A.A.2407.	1.A.G.2408.	C	G	A	A	A	G	M000000	1	1	1	1	1	LC	SM	SM	SM	LC	S	HC	HC	HC	HC	S	G,A,A,A	4	anti,~C3'-endo	anti,~C3'-endo	anti,~C3'-endo	anti,~C3'-endo	anti,~C3'-endo	anti,~C3'-endo	G-A,tSH	C-G,cWW	basepair,-	-,-	-,stack	-,-	-,-
pdb_00003j3v	6	1.104	0.184	1.59	M111111	1.A.C.509.	1.A.G.510.	1.A.U.511.	1.A.G.512.	1.A.A.513.	1.A.G.514.	C	G	U	G	A	G	M000000	1	1	1	1	1	LC	SM	SM	SM	LC	S	HC	HC	HC	HC	S	G,U,G,A	4	anti,~C3'-endo	anti,~C3'-endo	anti,~C3'-endo	anti,NA	anti,~C3'-endo	anti,~C3'-endo	G-A,tSH	C-G,cWW	-,-	-,-	-,stack	basepair,-	-,-
pdb_00003j3v	6	1.191	0.199	2.273	M111111	1.A.C.2914.	1.A.G.2915.	1.A.A.2916.	1.A.A.2834.	1.A.A.2835.	1.A.G.2836.	C	G	A	A	A	G	M000000	1	1	-82	1	1	LC	SM	SM	SM	LC	S	JI	JI	JI	JI	S	-	0	anti,~C3'-endo	anti,~C3'-endo	anti,~C3'-endo	anti,~C3'-endo	anti,~C3'-endo	anti,~C3'-endo	G-A,tSH	C-G,cWW	-,-	-,stack	basepair,-	basepair,-	basepair,-
pdb_00003j3v	6	1.244	0.207	1.756	M111111	1.A.U.205.	1.A.A.206.	1.A.A.193.	1.A.A.194.	1.A.C.195.	1.A.U.196.	U	A	A	A	C	U	M000000	1	-13	1	1	1	SM	SM	SM	SM	SM	HC	HC	HC	HC	HC	HC	G,A,A,C,U,G,A,A,A,C,A,U,C,U,A,A,G,U,A	19	anti,~C3'-endo	anti,~C3'-endo	anti,~C3'-endo	anti,~C3'-endo	anti,~C3'-endo	anti,~C3'-endo	A-C,tSH	U-U,cWW	-,stack	-,-	basepair,stack	basepair,-	-,-
pdb_00003j3v	6	1.257	0.209	1.878	M111111	1.A.U.242.	1.A.G.243.	1.A.A.258.	1.A.A.259.	1.A.A.260.	1.A.C.261.	U	G	A	A	A	C	M000000	1	15	1	1	1	SM	SM	SM	SM	SM	IC	IC	IC	IC	IC	IC	-	0	anti,~C3'-endo	anti,~C3'-endo	anti,~C3'-endo	anti,~C3'-endo	anti,~C3'-endo	anti,~C3'-endo	G-A,tSH	U-C,cWW	-,stack	-,stack	basepair,stack	basepair,-	-,-
pdb_00003j3v	6	1.295	0.216	1.633	M111111	1.A.U.1856.	1.A.G.1857.	1.A.A.1818.	1.A.C.1819.	1.A.A.1820.	1.A.G.1821.	U	G	A	C	A	G	M000000	1	-39	1	1	1	LC	SM	SM	SM	LC	S	JC	JC	JC	JC	S	-	0	anti,~C3'-endo	anti,~C2'-endo	anti,~C3'-endo	anti,~C3'-endo	anti,~C3'-endo	anti,~C3'-endo	G-A,tSH	U-G,cWW	-,-	-,stack	-,stack	basepair,-	basepair,-
pdb_00003j3v	6	1.316	0.219	2.234	M111111	1.A.C.1415.	1.A.G.1416.	1.A.A.1417.	1.A.A.1392.	1.A.A.1393.	1.A.G.1394.	C	G	A	A	A	G	M000000	1	1	-25	1	1	LC	SM	SM	SM	LC	S	IC	IC	IC	IC	S	-	0	anti,~C3'-endo	anti,~C3'-endo	anti,~C2'-endo	anti,~C3'-endo	anti,~C3'-endo	anti,~C3'-endo	G-A,tSH	C-G,cWW	-,-	-,stack	basepair,stack	-,-	basepair,-
pdb_00003j3v	6	1.42	0.237	1.91	M111111	1.A.C.2580.	1.A.U.2581.	1.A.G.2582.	1.A.U.2583.	1.A.C.2585.	1.A.G.2586.	C	U	G	U	C	G	M000000	1	1	1	2	1	LC	SM	SM	SM	LC	S	HC	HC	HC	HC	S	U,G,U,U,C	5	anti,~C3'-endo	anti,~C3'-endo	anti,~C3'-endo	anti,~C3'-endo	anti,~C3'-endo	anti,~C3'-endo	U-C,cWW	C-G,cWW	basepair,-	-,-	basepair,-	basepair,-	-,-
pdb_00003j3v	6	1.433	0.239	1.992	M111111	1.B.C.69.	1.B.G.70.	1.B.G.100.	1.B.U.101.	1.B.A.102.	1.B.G.103.	C	G	G	U	A	G	M000000	1	30	1	1	1	LC	SM	SM	SM	LC	S	IC	IC	IC	IC	S	-	0	anti,~C3'-endo	anti,~C3'-endo	anti,~C3'-endo	anti,~C3'-endo	anti,~C3'-endo	anti,~C3'-endo	G-A,tSH	C-G,cWW	-,-	-,-	basepair,stack	basepair,-	-,stack
pdb_00003j3v	5	0.847	0.169	1.04	M110111	1.A.U.1001.	1.A.G.1002.	-	1.A.A.1005.	1.A.A.1006.	1.A.A.1008.	U	G	-	A	A	A	M000000	1	0	0	1	2	LC	NA	NA	SM	LC	S	HC	NA	HC	HC	S	-	0	anti,~C3'-endo	anti,~C3'-endo	NA,NA	anti,~C3'-endo	anti,~C3'-endo	anti,~C3'-endo	G-A,tSH	U-A,cWW	basepair,-	-,stack	-,-	-,-	basepair,-
pdb_00003j3v	5	0.985	0.197	1.311	M101111	1.A.G.1470.	-	1.A.A.1619.	1.A.A.1620.	1.A.G.1621.	1.A.C.1622.	G	-	A	A	G	C	M000000	0	0	1	1	1	NA	NA	SM	SM	LC	S	NA	IC	IC	IC	S	-	0	anti,~C3'-endo	NA,NA	anti,~C3'-endo	anti,~C3'-endo	anti,~C3'-endo	anti,~C3'-endo	-	G-C,cWW	-,stack	-,-	basepair,stack	-,-	basepair,-
pdb_00003j3v	5	1.123	0.225	1.516	M110111	1.A.C.664.	1.A.G.665.	-	1.A.A.652.	1.A.A.653.	1.A.G.654.	C	G	-	A	A	G	M000000	1	0	0	1	1	LC	NA	NA	SM	LC	S	IC	NA	IC	IC	S	-	0	anti,~C3'-endo	anti,~C3'-endo	NA,NA	anti,~C3'-endo	anti,~C3'-endo	anti,~C3'-endo	G-A,tSH	C-G,cWW	-,-	-,-	-,-	-,stack	basepair,-
pdb_00003j3v	5	1.16	0.232	1.553	M110111	1.A.U.2791.	1.A.G.2792.	-	1.A.A.2769.	1.A.A.2770.	1.A.G.2771.	U	G	-	A	A	G	M000000	1	0	0	1	1	SM	NA	NA	SM	SM	IC	IC	NA	IC	IC	IC	-	0	anti,~C3'-endo	anti,~C3'-endo	NA,NA	anti,~C3'-endo	anti,~C3'-endo	anti,~C3'-endo	G-A,tSH	U-G,cWW	basepair,stack	-,stack	-,-	-,stack	basepair,-
pdb_00003j3v	5	1.177	0.235	1.428	M111011	1.A.U.1599.	1.A.G.1600.	1.A.A.1483.	-	1.A.A.1485.	1.A.G.1486.	U	G	A	-	A	G	M000000	1	-117	0	0	1	LC	LC	NA	NA	LC	S	IC	S	NA	IC	S	-	0	anti,~C3'-endo	anti,~C3'-endo	anti,~C3'-endo	NA,NA	anti,~C3'-endo	anti,~C3'-endo	G-A,tSH	U-G,cWW	-,-	-,stack	basepair,stack	-,-	-,stack
pdb_00003j3v	5	1.186	0.237	1.582	M011111	-	1.A.G.1403.	1.A.A.1404.	1.A.A.1405.	1.A.A.1406.	1.A.G.1407.	-	G	A	A	A	G	M000000	0	1	1	1	1	NA	SM	SM	SM	LC	NA	HC	HC	HC	HC	S	G,A,A,A	4	NA,NA	anti,~C3'-endo	anti,~C3'-endo	anti,~C3'-endo	anti,~C3'-endo	anti,~C3'-endo	G-A,tWH	-	-,-	-,-	basepair,-	-,-	-,-
pdb_00003j3v	5	1.218	0.244	1.633	M110111	1.A.C.1650.	1.A.G.1651.	-	1.A.A.1346.	1.A.A.1347.	1.A.G.1348.	C	G	-	A	A	G	M000000	1	0	0	1	1	LC	NA	NA	SM	LC	S	JC	NA	JC	JC	S	-	0	anti,~C3'-endo	anti,~C3'-endo	NA,NA	anti,~C3'-endo	anti,~C3'-endo	anti,~C3'-endo	G-A,tSH	C-G,cWW	-,-	-,stack	-,-	basepair,stack	basepair,-
pdb_00003j3v	5	1.249	0.25	2.278	M011111	-	1.A.C.1181.	1.A.G.1182.	1.A.G.1183.	1.A.G.1184.	1.A.G.1185.	-	C	G	G	G	G	M000000	0	1	1	1	1	NA	LC	SM	SM	LC	NA	IP	SIP	SIP	SIP	IP	-	0	NA,NA	anti,~C3'-endo	anti,~C3'-endo	anti,~C3'-endo	anti,~C3'-endo	anti,~C3'-endo	C-G,tWH	-	-,-	-,stack	basepair,-	basepair,-	basepair,-
pdb_00003j3v	4	0.945	0.236	1.111	M011110	-	1.A.G.351.	1.A.G.352.	1.A.A.353.	1.A.A.374.	-	-	G	G	A	A	-	M000000	0	1	1	21	0	NA	SM	SM	LR	NA	NA	HC	HC	HC	HC	NA	-	0	NA,NA	anti,~C3'-endo	anti,~C3'-endo	anti,~C3'-endo	anti,~C2'-endo	NA,NA	G-A,tSH	-	-,-	-,stack	basepair,stack	-,-	basepair,stack
pdb_00003j3v	4	0.999	0.25	1.375	M011110	-	1.A.G.1698.	1.A.A.2030.	1.A.G.2031.	1.A.A.2032.	-	-	G	A	G	A	-	M000000	0	332	1	1	0	NA	LC	SM	SM	NA	NA	IC	S	S	S	NA	-	0	NA,NA	anti,~C2'-endo	anti,~C3'-endo	anti,~C3'-endo	anti,~C3'-endo	NA,NA	-	-	-,-	-,stack	basepair,-	basepair,-	basepair,-
pdb_00003j3v	3	0.721	0.24	1.061	M010110	-	1.A.G.1264.	-	1.A.A.1266.	1.A.G.1267.	-	-	G	-	A	G	-	M000000	0	0	0	1	0	NA	NA	NA	SM	NA	NA	HC	NA	HC	HC	NA	-	0	NA,NA	anti,~C3'-endo	NA,NA	anti,~C3'-endo	anti,~C3'-endo	NA,NA	G-G,tSH	-	-,-	-,stack	-,-	-,stack	basepair,-
pdb_00003j3v	3	0.738	0.246	0.925	M011100	-	1.B.A.64.	1.B.G.104.	1.B.A.105.	-	-	-	A	G	A	-	-	M000000	0	40	1	0	0	NA	LR	LC	NA	NA	NA	BC	S	JC	NA	NA	-	0	NA,NA	anti,~C2'-endo	anti,~C3'-endo	anti,~C3'-endo	NA,NA	NA,NA	-	-	-,-	-,-	basepair,-	-,-	-,-
pdb_00003j3w	6	0.784	0.131	1.059	M111111	1.A.C.1835.	1.A.G.1836.	1.A.U.1837.	1.A.A.1838.	1.A.A.1839.	1.A.G.1840.	C	G	U	A	A	G	M000000	1	1	1	1	1	LC	SM	SM	SM	LC	S	HC	HC	HC	HC	S	G,U,A,A	4	anti,~C3'-endo	anti,~C3'-endo	anti,~C3'-endo	anti,~C3'-endo	anti,~C3'-endo	anti,~C3'-endo	G-A,tSH	C-G,cWW	-,-	-,-	-,-	basepair,-	-,-
pdb_00003j3w	6	1.078	0.18	1.529	M111111	1.A.C.675.	1.A.G.676.	1.A.A.677.	1.A.A.678.	1.A.A.679.	1.A.G.680.	C	G	A	A	A	G	M000000	1	1	1	1	1	LC	SM	SM	SM	LC	S	HC	HC	HC	HC	S	G,A,A,A	4	anti,~C3'-endo	anti,~C3'-endo	anti,NA	anti,~C3'-endo	anti,~C3'-endo	anti,~C3'-endo	-	C-G,cWW	-,-	-,-	basepair,-	-,-	-,-
pdb_00003j3w	6	1.296	0.216	2.301	M111111	1.A.C.1415.	1.A.G.1416.	1.A.A.1417.	1.A.A.1392.	1.A.A.1393.	1.A.G.1394.	C	G	A	A	A	G	M000000	1	1	-25	1	1	LC	SM	SM	SM	LC	S	IC	IC	IC	IC	S	-	0	anti,~C3'-endo	anti,~C3'-endo	anti,~C2'-endo	anti,~C3'-endo	anti,~C3'-endo	anti,~C3'-endo	G-A,tSH	C-G,cWW	-,-	-,-	basepair,stack	-,-	basepair,-
pdb_00003j3w	6	1.348	0.225	2.545	M111111	1.A.C.1781.	1.A.G.1782.	1.A.C.1783.	1.A.A.1784.	1.A.G.1787.	1.A.G.1785.	C	G	C	A	G	G	M000000	1	1	1	3	-2	SM	SM	SM	SM	SM	JC	JC	JC	JC	JC	JC	-	0	anti,~C3'-endo	anti,~C3'-endo	anti,~C3'-endo	anti,~C3'-endo	syn,~C2'-endo	anti,~C3'-endo	-	C-G,cWW	-,stack	-,-	basepair,-	basepair,-	-,-
pdb_00003j3w	6	1.382	0.23	2.25	M111111	1.A.C.509.	1.A.G.510.	1.A.U.511.	1.A.G.512.	1.A.A.513.	1.A.G.514.	C	G	U	G	A	G	M000000	1	1	1	1	1	LC	SM	SM	SM	LC	S	HC	HC	HC	HC	S	G,U,G,A	4	anti,~C3'-endo	anti,~C3'-endo	anti,~C3'-endo	anti,~C3'-endo	anti,~C3'-endo	anti,~C3'-endo	G-A,tWH	C-G,cWW	-,-	-,-	-,stack	basepair,-	basepair,-
pdb_00003j3w	6	1.409	0.235	2.411	M111111	1.A.U.1764.	1.A.G.1765.	1.A.C.1766.	1.A.A.1767.	1.A.A.1768.	1.A.G.1769.	U	G	C	A	A	G	M000000	1	1	1	1	1	LC	SM	SM	SM	LC	S	HC	HC	HC	HC	S	G,C,A,A	4	anti,~C3'-endo	syn,~C3'-endo	anti,~C3'-endo	anti,~C3'-endo	anti,~C3'-endo	anti,~C3'-endo	-	U-G,cWW	-,-	-,-	-,-	-,-	-,-
pdb_00003j3w	6	1.459	0.243	2.566	M111111	1.A.U.2791.	1.A.G.2792.	1.A.A.2793.	1.A.A.2769.	1.A.A.2770.	1.A.G.2771.	U	G	A	A	A	G	M000000	1	1	-24	1	1	SM	SM	SM	SM	SM	IC	IC	IC	IC	IC	IC	-	0	anti,~C3'-endo	anti,~C3'-endo	anti,~C3'-endo	anti,~C3'-endo	anti,~C3'-endo	anti,~C3'-endo	G-A,tSH	U-G,cWW	basepair,stack	-,stack	basepair,stack	basepair,-	basepair,-
pdb_00003j3w	6	1.466	0.244	2.007	M111111	1.A.C.2433.	1.A.G.2434.	1.A.G.2439.	1.A.A.2440.	1.A.A.2441.	1.A.G.2442.	C	G	G	A	A	G	M000000	1	5	1	1	1	LC	LC	LC	SM	LC	SJP	HPJP	SHP	HP	HP	S	-	0	anti,NA	anti,~C2'-endo	anti,~C3'-endo	anti,~C3'-endo	anti,~C3'-endo	anti,~C3'-endo	G-A,tSH	C-G,cWW	-,-	-,-	basepair,-	basepair,-	-,-
pdb_00003j3w	5	1.028	0.206	1.381	M101111	1.A.U.1303.	-	1.A.A.2042.	1.A.A.2043.	1.A.A.2044.	1.A.U.2045.	U	-	A	A	A	U	M000000	0	0	1	1	1	NA	NA	SM	SM	SM	JP	NA	JP	JP	JP	JP	-	0	anti,~C3'-endo	NA,NA	anti,~C3'-endo	anti,~C3'-endo	anti,~C3'-endo	anti,~C3'-endo	-	U-U,cWW	-,stack	-,-	basepair,stack	basepair,-	basepair,-
pdb_00003j3w	5	1.032	0.206	1.248	M110111	1.A.C.1337.	1.A.G.1338.	-	1.A.A.1685.	1.A.A.1686.	1.A.G.1687.	C	G	-	A	A	G	M000000	1	0	0	1	1	LC	NA	NA	SM	LC	S	JC	NA	JC	JC	S	-	0	anti,~C3'-endo	anti,~C3'-endo	NA,NA	anti,~C3'-endo	anti,~C3'-endo	anti,~C3'-endo	G-A,tSH	C-G,cWW	-,stack	-,stack	-,-	-,stack	basepair,-
pdb_00003j3w	5	1.039	0.208	1.398	M101111	1.A.G.1470.	-	1.A.A.1619.	1.A.A.1620.	1.A.G.1621.	1.A.C.1622.	G	-	A	A	G	C	M000000	0	0	1	1	1	NA	NA	SM	SM	LC	S	NA	IC	IC	IC	S	-	0	anti,~C3'-endo	NA,NA	anti,~C3'-endo	anti,~C3'-endo	anti,~C3'-endo	anti,~C3'-endo	-	G-C,cWW	-,stack	-,-	basepair,stack	basepair,-	basepair,-
pdb_00003j3w	5	1.053	0.211	1.55	M111110	1.A.U.522.	1.A.G.523.	1.A.A.524.	1.A.A.525.	1.A.A.527.	-	U	G	A	A	A	-	M000000	1	1	1	2	0	SM	SM	SM	SM	NA	JCJP	JCJP	JCJP	JCJP	JCJP	NA	-	0	anti,~C3'-endo	anti,~C3'-endo	anti,~C3'-endo	anti,~C3'-endo	anti,~C3'-endo	NA,NA	G-A,tSH	-	basepair,stack	-,-	basepair,stack	basepair,-	basepair,stack
pdb_00003j3w	5	1.072	0.214	1.392	M111101	1.A.U.687.	1.A.G.688.	1.A.A.689.	1.A.A.690.	-	1.A.G.693.	U	G	A	A	-	G	M000000	1	1	1	0	0	LC	SM	SM	NA	NA	S	HC	HC	HC	NA	S	-	0	anti,~C3'-endo	anti,~C3'-endo	anti,~C3'-endo	anti,~C3'-endo	NA,NA	anti,~C3'-endo	-	U-G,cWW	-,-	basepair,-	-,-	-,stack	-,-
pdb_00003j3w	5	1.118	0.224	1.467	M110111	1.A.G.1263.	1.A.G.1264.	-	1.A.A.1266.	1.A.G.1267.	1.A.G.1268.	G	G	-	A	G	G	M000000	1	0	0	1	1	SM	NA	NA	SM	SM	HC	HC	NA	HC	HC	HC	-	0	anti,~C3'-endo	anti,~C3'-endo	NA,NA	anti,~C3'-endo	anti,~C3'-endo	anti,~C3'-endo	-	G-G,cWW	-,stack	-,-	-,-	-,stack	basepair,-
pdb_00003j3w	5	1.231	0.246	1.844	M111110	1.A.U.350.	1.A.G.351.	1.A.G.352.	1.A.A.353.	1.A.A.374.	-	U	G	G	A	A	-	M000000	1	1	1	21	0	SM	SM	SM	LR	NA	HC	HC	HC	HC	HC	NA	-	0	anti,~C3'-endo	anti,~C3'-endo	anti,~C3'-endo	anti,~C3'-endo	anti,~C2'-endo	NA,NA	G-A,tSH	-	basepair,stack	-,-	basepair,stack	-,-	basepair,stack
pdb_00003j45	5	1.2	0.24	1.845	M110111	1.4.C.1868.	1.4.G.1869.	-	1.4.A.1871.	1.4.A.1872.	1.4.G.1873.	C	G	-	A	A	G	M000000	1	0	0	1	1	LC	NA	NA	SM	LC	S	HC	NA	HC	HC	S	-	0	anti,~C3'-endo	anti,~C3'-endo	NA,NA	anti,~C3'-endo	anti,~C3'-endo	anti,~C3'-endo	G-A,tSH	C-G,cWW	-,-	-,-	-,-	-,-	-,-
pdb_00003j46	5	1.139	0.228	1.388	M110111	1.3.C.1526.	1.3.G.1527.	-	1.3.A.1544.	1.3.A.1545.	1.3.G.1546.	C	G	-	A	A	G	M000000	1	0	0	1	1	SM	NA	NA	SM	SM	HC	HC	NA	HC	HC	HC	-	0	anti,~C3'-endo	anti,~C3'-endo	NA,NA	anti,~C3'-endo	anti,~C3'-endo	anti,~C3'-endo	G-A,tSH	C-G,cWW	-,stack	-,stack	-,-	-,stack	-,-
pdb_00003j46	3	0.654	0.218	0.995	M011100	-	1.a.U.33.	1.a.G.34.	1.a.A.35.	-	-	-	U	G	A	-	-	M000000	0	1	1	0	0	NA	SM	SM	NA	NA	NA	HC	HC	HC	NA	NA	-	0	NA,NA	anti,~C3'-endo	anti,~C3'-endo	anti,~C3'-endo	NA,NA	NA,NA	-	-	-,-	-,stack	-,-	-,stack	-,-
pdb_00003j5l	6	1.395	0.233	2.55	M111111	1.A.C.1417.	1.A.G.1418.	1.A.A.1419.	1.A.A.1579.	1.A.A.1580.	1.A.G.1581.	C	G	A	A	A	G	M000000	1	1	160	1	1	LC	SM	SM	SM	LC	S	IC	IC	ICJP	ICJP	SJP	-	0	anti,NA	anti,~C3'-endo	anti,NA	anti,~C3'-endo	anti,~C3'-endo	anti,~C3'-endo	G-A,tSH	C-G,cWW	-,-	-,stack	basepair,stack	-,-	-,-
pdb_00003j5l	6	1.415	0.236	2.871	M111111	1.A.C.475.	1.A.G.476.	1.A.A.477.	1.A.A.478.	1.A.A.480.	1.A.A.479.	C	G	A	A	A	A	M000000	1	1	1	2	-1	SM	SM	SM	SM	SM	JCJP	JCJP	JCJP	JCJP	JCJP	JCJP	-	0	anti,NA	anti,NA	anti,~C3'-endo	anti,~C3'-endo	anti,NA	anti,NA	G-A,tSH	C-A,tWH	-,stack	-,-	basepair,stack	basepair,-	basepair,-
pdb_00003j5l	5	1.087	0.217	1.715	M110111	1.A.C.2889.	1.A.G.2890.	-	1.A.A.2809.	1.A.A.2810.	1.A.G.2811.	C	G	-	A	A	G	M000000	1	0	0	1	1	LC	NA	NA	SM	LC	S	JI	NA	JI	JI	S	-	0	anti,~C3'-endo	anti,~C3'-endo	NA,NA	anti,NA	anti,~C3'-endo	anti,~C3'-endo	G-A,tSH	C-G,cWW	-,-	-,-	-,-	basepair,-	basepair,-
pdb_00003j5l	5	1.122	0.224	1.402	M101111	1.A.G.24.	-	1.A.A.513.	1.A.A.514.	1.A.A.515.	1.A.C.516.	G	-	A	A	A	C	M000000	0	0	1	1	1	NA	NA	SM	SM	LC	S	NA	JCJP	JCJP	JCJP	SJP	-	0	anti,~C3'-endo	NA,NA	anti,NA	anti,~C3'-endo	anti,~C3'-endo	anti,~C3'-endo	-	G-C,cWW	-,stack	-,-	basepair,stack	basepair,-	basepair,-
pdb_00003j5l	5	1.141	0.228	1.459	M111110	1.A.U.567.	1.A.U.568.	1.A.U.569.	1.A.G.570.	1.A.A.2030.	-	U	U	U	G	A	-	M000000	1	1	1	1460	0	SM	SM	SM	NR	NA	JP	JP	JP	JP	HC	NA	-	0	anti,~C3'-endo	anti,~C3'-endo	anti,~C3'-endo	anti,~C3'-endo	anti,NA	NA,NA	-	-	-,stack	-,-	basepair,-	-,-	-,stack
pdb_00003j5l	5	1.198	0.24	1.719	M110111	1.A.C.116.	1.A.G.117.	-	1.A.A.52.	1.A.A.53.	1.A.G.54.	C	G	-	A	A	G	M000000	1	0	0	1	1	LC	NA	NA	SM	LC	S	JC	NA	JC	JC	S	-	0	anti,~C3'-endo	anti,~C3'-endo	NA,NA	anti,NA	anti,~C3'-endo	anti,~C3'-endo	G-A,tSH	C-G,cWW	basepair,-	-,stack	-,-	basepair,-	-,-
pdb_00003j5s	6	1.453	0.242	2.412	M111111	1.A.C.1887.	1.A.G.1888.	1.A.A.1889.	1.A.A.1853.	1.A.A.1854.	1.A.U.1855.	C	G	A	A	A	U	M000000	1	1	-36	1	1	SM	SM	SM	SM	SM	IC	IC	IC	IC	IC	IC	-	0	anti,~C3'-endo	anti,~C3'-endo	anti,~C3'-endo	anti,~C3'-endo	anti,~C3'-endo	anti,~C3'-endo	G-A,tSH	C-U,cWW	-,stack	-,-	basepair,stack	-,-	-,-
pdb_00003j5s	5	1.044	0.209	1.43	M111110	1.E.C.33.	1.E.U.34.	1.E.C.35.	1.E.A.36.	1.E.U.37.	-	C	U	C	A	U	-	M000000	1	1	1	1	0	SM	SM	SM	SM	NA	HC	HC	HC	HC	HC	NA	C,U,C,A,U,A,A	7	anti,~C3'-endo	anti,~C3'-endo	anti,~C3'-endo	anti,~C3'-endo	anti,~C3'-endo	NA,NA	-	-	basepair,stack	-,-	-,-	-,-	-,stack
pdb_00003j5s	5	1.25	0.25	2.272	M111011	1.A.C.1868.	1.A.G.1869.	1.A.A.1871.	-	1.A.A.1872.	1.A.G.1873.	C	G	A	-	A	G	M000000	1	2	0	0	1	LC	SM	NA	NA	LC	S	HC	HC	NA	HC	S	-	0	anti,~C3'-endo	anti,~C3'-endo	anti,~C3'-endo	NA,NA	anti,~C3'-endo	anti,~C3'-endo	G-A,tSH	C-G,cWW	-,-	-,-	-,stack	-,-	-,-
pdb_00003j6b	6	0.548	0.091	1.083	M111111	1.A.C.2641.	1.A.G.2642.	1.A.U.2643.	1.A.A.2644.	1.A.A.2645.	1.A.G.2646.	C	G	U	A	A	G	M000000	1	1	1	1	1	LC	SM	SM	SM	LC	S	HC	HC	HC	HC	S	G,U,A,A	4	anti,~C3'-endo	anti,~C3'-endo	anti,~C3'-endo	anti,~C3'-endo	anti,~C3'-endo	anti,~C3'-endo	G-A,tSH	C-G,cWW	-,-	-,-	-,-	-,-	-,-
pdb_00003j6b	6	0.803	0.134	1.382	M111111	1.A.C.1713.	1.A.G.1714.	1.A.U.1716.	1.A.A.1717.	1.A.A.1718.	1.A.G.1719.	C	G	U	A	A	G	M000000	1	2	1	1	1	LC	SM	SM	SM	LC	S	HC	HC	HC	HC	S	G,A,U,A,A	5	anti,~C3'-endo	anti,~C3'-endo	anti,~C2'-endo	anti,~C3'-endo	anti,~C3'-endo	anti,~C3'-endo	G-A,tSH	C-G,cWW	-,-	-,-	-,stack	-,-	basepair,-
pdb_00003j6b	6	0.82	0.137	1.061	M111111	1.A.C.881.	1.A.G.882.	1.A.A.883.	1.A.A.885.	1.A.A.886.	1.A.G.888.	C	G	A	A	A	G	M000000	1	1	2	1	2	LC	SM	SM	SM	LC	S	HC	HC	HC	HC	S	G,A,U,A,A,G	6	anti,~C3'-endo	anti,~C3'-endo	anti,~C2'-endo	anti,~C3'-endo	anti,~C3'-endo	anti,~C3'-endo	G-A,tSH	C-G,cWW	-,-	-,-	basepair,-	-,-	basepair,-
pdb_00003j6b	6	1.274	0.212	1.611	M111111	1.A.U.2671.	1.A.G.2672.	1.A.U.2677.	1.A.A.2678.	1.A.A.2679.	1.A.A.2680.	U	G	U	A	A	A	M000000	1	5	1	1	1	LC	LC	LC	SM	LC	SJP	HPJP	SHP	HP	HP	S	-	0	anti,~C3'-endo	anti,~C2'-endo	anti,~C3'-endo	anti,~C3'-endo	anti,~C3'-endo	anti,~C3'-endo	G-A,tSH	U-A,cWW	-,-	-,-	basepair,-	basepair,-	-,-
pdb_00003j6b	6	1.289	0.215	2.029	M111111	1.A.U.279.	1.A.G.280.	1.A.A.295.	1.A.A.296.	1.A.A.297.	1.A.A.298.	U	G	A	A	A	A	M000000	1	15	1	1	1	SM	SM	SM	SM	SM	IC	IC	IC	IC	IC	IC	-	0	anti,~C3'-endo	anti,~C3'-endo	anti,~C3'-endo	anti,~C3'-endo	anti,~C3'-endo	anti,~C3'-endo	G-A,tSH	U-A,cWW	-,stack	-,stack	basepair,stack	basepair,-	-,-
pdb_00003j6b	6	1.402	0.234	2.008	M111111	1.A.C.1649.	1.A.A.1650.	1.A.A.1653.	1.A.A.1641.	1.A.A.1642.	1.A.G.1643.	C	A	A	A	A	G	M000000	1	3	-12	1	1	SM	SM	SM	SM	SM	HC	HC	HC	HC	HC	HC	A,U,A,A,G,U,U,A,G,U,C,A,A,U,A,A,A	17	anti,~C3'-endo	anti,~C3'-endo	anti,~C3'-endo	anti,~C3'-endo	anti,~C3'-endo	anti,~C3'-endo	A-A,tSH	C-G,cWW	-,stack	-,stack	basepair,stack	basepair,-	-,-
pdb_00003j6b	6	1.441	0.24	2.459	M111111	1.A.U.3099.	1.A.G.3100.	1.A.A.3101.	1.A.A.3076.	1.A.A.3077.	1.A.A.3078.	U	G	A	A	A	A	M000000	1	1	-25	1	1	LC	SM	SM	SM	LC	S	IC	IC	IC	IC	S	-	0	anti,~C3'-endo	anti,~C3'-endo	anti,~C3'-endo	anti,~C3'-endo	anti,~C3'-endo	anti,~C3'-endo	G-A,tSH	U-A,cWW	-,-	-,stack	basepair,stack	-,-	-,-
pdb_00003j6b	6	1.454	0.242	1.711	M111111	1.A.C.505.	1.A.A.506.	1.A.U.508.	1.A.A.509.	1.A.A.510.	1.A.G.511.	C	A	U	A	A	G	M000000	1	2	1	1	1	LC	SM	SM	SM	LC	S	HC	HC	HC	HC	S	A,A,U,A,A	5	anti,~C3'-endo	anti,~C3'-endo	anti,~C3'-endo	anti,~C3'-endo	anti,~C3'-endo	anti,~C3'-endo	A-A,tSH	C-G,cWW	-,-	-,stack	-,-	basepair,-	-,-
pdb_00003j6b	6	1.467	0.245	2.451	M111111	1.A.A.950.	1.A.C.1101.	1.A.G.1102.	1.A.G.1103.	1.A.A.1104.	1.A.U.1105.	A	C	G	G	A	U	M000000	151	1	1	1	1	LC	LC	SM	SM	NR	SIP	IP	SIP	SIP	SIP	S	-	0	anti,~C3'-endo	anti,~C3'-endo	anti,~C3'-endo	anti,~C3'-endo	anti,~C3'-endo	anti,~C3'-endo	C-A,tWH	A-U,cWW	-,-	-,-	basepair,-	basepair,-	basepair,-
pdb_00003j6b	6	1.476	0.246	2.504	M111111	1.A.C.897.	1.A.U.898.	1.A.A.710.	1.A.A.711.	1.A.A.712.	1.A.G.872.	C	U	A	A	A	G	M000000	1	-188	1	1	160	LC	SM	SM	SM	LC	S	JC	JC	JC	JC	S	-	0	anti,~C3'-endo	anti,~C3'-endo	anti,~C3'-endo	anti,~C3'-endo	anti,~C3'-endo	anti,~C3'-endo	U-A,t.H	C-G,cWW	basepair,-	-,stack	basepair,stack	basepair,-	-,-
pdb_00003j6b	6	1.494	0.249	2.994	M111111	1.A.U.286.	1.A.G.287.	1.A.G.288.	1.A.G.290.	1.A.A.291.	1.A.G.292.	U	G	G	G	A	G	M000000	1	1	2	1	1	LC	SM	SM	SM	LC	S	HC	HC	HC	HC	S	G,G,U,G,A	5	anti,~C3'-endo	anti,~C3'-endo	anti,~C3'-endo	anti,~C3'-endo	anti,~C3'-endo	anti,~C3'-endo	G-A,tSH	U-G,cWW	-,-	-,-	basepair,-	basepair,-	basepair,-
pdb_00003j6b	6	1.496	0.249	2.452	M111111	1.A.U.1173.	1.A.G.1174.	1.A.A.1175.	1.A.A.926.	1.A.A.927.	1.A.A.928.	U	G	A	A	A	A	M000000	1	1	-249	1	1	LC	SM	SM	SM	LC	S	IC	IC	IC	IC	S	-	0	anti,~C3'-endo	anti,~C3'-endo	anti,~C3'-endo	anti,~C3'-endo	anti,~C3'-endo	anti,~C3'-endo	G-A,tSH	U-A,cWW	basepair,-	-,stack	basepair,stack	basepair,-	basepair,-
pdb_00003j6b	5	1.05	0.21	1.563	M111110	1.A.A.518.	1.A.U.519.	1.A.A.520.	1.A.A.521.	1.A.A.522.	-	A	U	A	A	A	-	M000000	1	1	1	1	0	SM	SM	SM	SM	NA	JC	JC	JC	JC	JC	NA	-	0	anti,~C3'-endo	anti,~C3'-endo	anti,~C3'-endo	anti,~C3'-endo	anti,~C3'-endo	NA,NA	-	-	-,stack	-,-	basepair,-	-,-	-,-
pdb_00003j6b	5	1.13	0.226	1.356	M111110	1.A.U.466.	1.A.U.467.	1.A.U.468.	1.A.G.469.	1.A.A.1930.	-	U	U	U	G	A	-	M000000	1	1	1	1461	0	SM	SM	SM	NR	NA	JP	JP	JP	JP	HC	NA	-	0	anti,~C3'-endo	anti,~C3'-endo	anti,~C3'-endo	anti,~C3'-endo	anti,~C2'-endo	NA,NA	U-A,tSH	-	-,stack	-,-	basepair,-	-,-	-,stack
pdb_00003j6b	5	1.212	0.242	2.019	M110111	1.A.C.3014.	1.A.U.3015.	-	1.A.U.3036.	1.A.U.3035.	1.A.A.2975.	C	U	-	U	U	A	M000000	1	0	0	-1	-60	SM	NA	NA	SM	SM	IPJP	IPJP	NA	IP	IP	IPJP	-	0	anti,~C3'-endo	anti,~C3'-endo	NA,NA	anti,NA	syn,~C3'-endo	anti,~C3'-endo	-	C-A,cWW	-,stack	-,stack	-,-	-,stack	-,-
pdb_00003j6b	4	0.912	0.228	1.411	M011110	-	1.A.A.545.	1.A.A.546.	1.A.A.547.	1.A.A.548.	-	-	A	A	A	A	-	M000000	0	1	1	1	0	NA	SM	SM	SM	NA	NA	HC	HC	HC	HC	NA	A,A,A,A,A,A,U,A	8	NA,NA	anti,~C3'-endo	anti,~C3'-endo	anti,~C3'-endo	anti,~C3'-endo	NA,NA	-	-	-,-	-,stack	-,stack	-,-	-,stack
pdb_00003j6b	4	0.951	0.238	1.318	M011110	-	1.A.G.1297.	1.A.A.1913.	1.A.A.1914.	1.A.A.1915.	-	-	G	A	A	A	-	M000000	0	616	1	1	0	NA	SM	SM	SM	NA	NA	JP	JP	JP	JP	NA	-	0	NA,NA	anti,~C3'-endo	anti,~C3'-endo	anti,~C3'-endo	anti,~C3'-endo	NA,NA	G-A,tSH	-	-,-	-,stack	basepair,stack	basepair,-	-,stack
pdb_00003j6b	3	0.595	0.198	0.913	M011100	-	1.A.U.2697.	1.A.A.2698.	1.A.A.2699.	-	-	-	U	A	A	-	-	M000000	0	1	1	0	0	NA	SM	SM	NA	NA	NA	JI	JI	JI	NA	NA	-	0	NA,NA	anti,~C3'-endo	anti,~C3'-endo	anti,~C3'-endo	NA,NA	NA,NA	-	-	-,-	basepair,-	-,-	-,stack	-,-
pdb_00003j6b	3	0.67	0.223	0.792	M011010	-	1.A.G.1583.	1.A.A.1584.	-	1.A.A.1587.	-	-	G	A	-	A	-	M000000	0	1	0	0	0	NA	SM	NA	NA	NA	NA	HC	HC	NA	HC	NA	-	0	NA,NA	anti,~C3'-endo	anti,~C3'-endo	NA,NA	anti,~C3'-endo	NA,NA	G-A,tSH	-	-,-	-,stack	-,stack	-,-	-,stack
pdb_00003j6b	3	0.697	0.232	1.062	M010110	-	1.A.A.315.	-	1.A.A.339.	1.A.A.340.	-	-	A	-	A	A	-	M000000	0	0	0	1	0	NA	NA	NA	SM	NA	NA	JC	NA	JC	JC	NA	-	0	NA,NA	anti,~C3'-endo	NA,NA	anti,~C3'-endo	anti,~C3'-endo	NA,NA	A-A,tWH	-	-,-	-,stack	-,-	basepair,stack	basepair,-
pdb_00003j6x	6	1.041	0.173	1.524	M111111	1.2S.C.2963.	1.2S.G.2964.	1.2S.U.2965.	1.2S.G.2966.	1.2S.A.2967.	1.2S.G.2968.	C	G	U	G	A	G	M000000	1	1	1	1	1	LC	SM	SM	SM	LC	S	HC	HC	HC	HC	S	G,U,G,A	4	anti,~C3'-endo	anti,~C3'-endo	anti,~C3'-endo	anti,~C3'-endo	anti,~C3'-endo	anti,~C3'-endo	G-A,tWH	C-G,cWW	-,-	-,-	-,-	basepair,-	basepair,-
pdb_00003j6x	6	1.457	0.243	2.047	M111111	1.2S.G.1126.	1.2S.G.1127.	1.2S.U.1128.	1.2S.A.1129.	1.2S.A.1130.	1.2S.C.1132.	G	G	U	A	A	C	M000000	1	1	1	1	2	LC	SM	SM	SM	LC	S	HC	HC	HC	HC	S	G,U,A,A,G	5	anti,~C3'-endo	anti,~C3'-endo	anti,~C3'-endo	anti,~C3'-endo	anti,~C3'-endo	anti,~C3'-endo	G-A,tSH	G-C,cWW	-,-	-,-	basepair,stack	-,-	-,-
pdb_00003j6x	6	1.461	0.244	2.293	M111111	1.1S.G.1778.	1.1S.U.1779.	1.1S.G.1780.	1.1S.A.1781.	1.1S.A.1782.	1.1S.C.1783.	G	U	G	A	A	C	M000000	1	1	1	1	1	LC	SM	SM	SM	LC	S	HC	HC	HC	HC	S	U,G,A,A	4	anti,~C3'-endo	anti,~C3'-endo	anti,~C3'-endo	anti,~C3'-endo	anti,~C3'-endo	anti,~C3'-endo	-	G-C,cWW	-,-	-,-	-,-	-,-	-,-
pdb_00003j6x	5	0.74	0.148	1.267	M110111	1.2S.C.90.	1.2S.G.91.	-	1.2S.G.94.	1.2S.A.95.	1.2S.G.96.	C	G	-	G	A	G	M000000	1	0	0	1	1	LC	NA	NA	SM	LC	S	HC	NA	HC	HC	S	-	0	anti,~C3'-endo	anti,~C3'-endo	NA,NA	anti,~C3'-endo	anti,~C3'-endo	anti,~C3'-endo	G-A,tSH	C-G,cWW	-,-	-,stack	-,-	-,stack	-,-
pdb_00003j6x	5	1.052	0.21	1.461	M111110	1.2S.U.1862.	1.2S.G.1863.	1.2S.A.1864.	1.2S.A.1865.	1.2S.A.1867.	-	U	G	A	A	A	-	M000000	1	1	1	2	0	LC	SM	SM	SM	NA	S	HC	HC	HC	HC	NA	G,A,A,C,A	5	anti,~C3'-endo	anti,~C3'-endo	anti,~C3'-endo	anti,~C3'-endo	anti,~C3'-endo	NA,NA	G-A,tSH	-	basepair,-	-,-	-,-	-,-	-,stack
pdb_00003j6x	5	1.123	0.225	1.329	M101111	1.1S.U.368.	-	1.1S.A.370.	1.1S.G.371.	1.1S.G.372.	1.1S.G.373.	U	-	A	G	G	G	M000000	0	0	1	1	1	NA	NA	SM	SM	SM	HC	NA	HC	HC	HC	HC	-	0	anti,~C3'-endo	NA,NA	anti,~C3'-endo	anti,~C3'-endo	anti,~C3'-endo	anti,~C3'-endo	-	U-G,cWW	-,stack	-,-	-,stack	basepair,-	basepair,-
pdb_00003j6x	5	1.176	0.235	1.81	M110111	1.1S.U.1396.	1.1S.U.1397.	-	1.1S.A.1400.	1.1S.A.1401.	1.1S.G.1402.	U	U	-	A	A	G	M000000	1	0	0	1	1	LC	NA	NA	SM	LC	S	HC	NA	HC	HC	S	-	0	anti,~C3'-endo	anti,~C3'-endo	NA,NA	anti,~C3'-endo	anti,~C3'-endo	anti,~C3'-endo	U-A,tWH	U-G,cWW	-,-	-,-	-,-	-,stack	basepair,-
pdb_00003j6x	5	1.192	0.238	1.476	M101111	1.2S.A.2229.	-	1.2S.A.2213.	1.2S.A.2214.	1.2S.A.2215.	1.2S.G.2216.	A	-	A	A	A	G	M000000	0	0	1	1	1	NA	NA	SM	SM	SM	IC	NA	IC	IC	IC	IC	-	0	anti,~C3'-endo	NA,NA	anti,~C3'-endo	anti,~C3'-endo	anti,~C3'-endo	anti,~C3'-endo	-	A-G,cWW	-,stack	-,-	-,stack	-,-	-,-
pdb_00003j6x	5	1.247	0.249	1.717	M111101	1.2S.U.279.	1.2S.U.280.	1.2S.G.281.	1.2S.G.282.	-	1.2S.U.286.	U	U	G	G	-	U	M000000	1	1	1	0	0	SM	SM	SM	NA	NA	HC	HC	HC	HC	NA	HC	-	0	anti,~C3'-endo	anti,~C3'-endo	anti,~C3'-endo	anti,~C3'-endo	NA,NA	anti,~C3'-endo	-	U-U,cWW	-,-	-,-	-,-	-,-	-,-
pdb_00003j6x	3	0.624	0.208	0.697	M010110	-	1.1S.G.902.	-	1.1S.A.906.	1.1S.A.907.	-	-	G	-	A	A	-	M000000	0	0	0	1	0	NA	NA	NA	SM	NA	NA	HC	NA	HC	HC	NA	-	0	NA,NA	anti,~C3'-endo	NA,NA	anti,~C3'-endo	anti,~C3'-endo	NA,NA	G-A,tSH	-	-,-	-,stack	-,-	basepair,stack	-,stack
pdb_00003j6x	3	0.685	0.228	1.073	M011100	-	1.1S.U.245.	1.1S.G.246.	1.1S.A.247.	-	-	-	U	G	A	-	-	M000000	0	1	1	0	0	NA	SM	SM	NA	NA	NA	IPJP	IPJP	IPJP	NA	NA	-	0	NA,NA	anti,~C3'-endo	anti,~C3'-endo	anti,~C3'-endo	NA,NA	NA,NA	-	-	-,-	-,stack	-,-	-,stack	-,-
pdb_00003j6y	6	0.96	0.16	1.342	M111111	1.2S.G.1634.	1.2S.G.1635.	1.2S.U.1636.	1.2S.A.1637.	1.2S.A.1638.	1.2S.C.1639.	G	G	U	A	A	C	M000000	1	1	1	1	1	LC	SM	SM	SM	LC	S	HC	HC	HC	HC	S	G,U,A,A	4	anti,~C3'-endo	anti,~C3'-endo	anti,~C3'-endo	anti,~C3'-endo	anti,~C3'-endo	anti,~C3'-endo	G-A,tSH	G-C,cWW	-,-	-,-	-,-	basepair,-	basepair,-
pdb_00003j6y	6	0.961	0.16	1.32	M111111	1.1S.C.376.	1.1S.G.377.	1.1S.G.362.	1.1S.G.363.	1.1S.G.364.	1.1S.G.365.	C	G	G	G	G	G	M000000	1	-15	1	1	1	LC	LC	SM	LC	LC	S	IC	S	S	IC	S	-	0	anti,~C3'-endo	anti,~C3'-endo	anti,~C3'-endo	anti,~C3'-endo	anti,~C3'-endo	anti,~C3'-endo	G-G,tWH	C-G,cWW	-,-	-,-	basepair,-	basepair,-	basepair,-
pdb_00003j6y	6	1.066	0.178	1.509	M111111	1.2S.C.2963.	1.2S.G.2964.	1.2S.U.2965.	1.2S.G.2966.	1.2S.A.2967.	1.2S.G.2968.	C	G	U	G	A	G	M000000	1	1	1	1	1	LC	SM	SM	SM	LC	S	HC	HC	HC	HC	S	G,U,G,A	4	anti,~C3'-endo	anti,~C3'-endo	anti,~C3'-endo	anti,~C3'-endo	anti,~C3'-endo	anti,~C3'-endo	G-A,tSH	C-G,cWW	-,-	-,-	-,-	-,-	-,-
pdb_00003j6y	6	1.407	0.235	1.971	M111111	1.1S.U.1396.	1.1S.U.1397.	1.1S.U.1398.	1.1S.A.1400.	1.1S.A.1401.	1.1S.G.1402.	U	U	U	A	A	G	M000000	1	1	2	1	1	LC	SM	SM	SM	LC	S	HC	HC	HC	HC	S	U,U,C,A,A	5	anti,~C3'-endo	anti,~C3'-endo	anti,~C2'-endo	anti,~C3'-endo	anti,~C3'-endo	anti,~C3'-endo	U-A,tSH	U-G,cWW	-,-	-,stack	-,-	-,-	-,-
pdb_00003j6y	3	0.6	0.2	0.947	M011100	-	1.1S.G.1553.	1.1S.U.1554.	1.1S.A.1555.	-	-	-	G	U	A	-	-	M000000	0	1	1	0	0	NA	SM	SM	NA	NA	NA	HC	HC	HC	NA	NA	-	0	NA,NA	anti,~C3'-endo	anti,~C3'-endo	anti,~C3'-endo	NA,NA	NA,NA	-	-	-,-	basepair,stack	basepair,-	-,stack	-,-
pdb_00003j77	6	1.121	0.187	1.536	M111111	1.2S.G.1544.	1.2S.A.1545.	1.2S.A.1546.	1.2S.G.1547.	1.2S.C.1548.	1.2S.U.1549.	G	A	A	G	C	U	M000000	1	1	1	1	1	LC	SM	SM	SM	LC	S	HC	HC	HC	HC	S	A,A,G,C	4	anti,~C3'-endo	anti,~C3'-endo	anti,~C3'-endo	anti,~C3'-endo	anti,~C3'-endo	anti,~C3'-endo	-	G-U,cWW	-,-	-,stack	basepair,stack	-,-	-,-
pdb_00003j77	6	1.227	0.205	1.508	M111111	1.2S.C.2963.	1.2S.G.2964.	1.2S.U.2965.	1.2S.G.2966.	1.2S.A.2967.	1.2S.G.2968.	C	G	U	G	A	G	M000000	1	1	1	1	1	LC	SM	SM	SM	LC	S	HC	HC	HC	HC	S	G,U,G,A	4	anti,~C3'-endo	anti,~C3'-endo	anti,~C3'-endo	anti,~C3'-endo	anti,~C3'-endo	anti,~C3'-endo	G-A,tWH	C-G,cWW	-,-	-,-	-,-	-,-	-,-
pdb_00003j77	6	1.427	0.238	2.227	M111111	1.2S.U.1862.	1.2S.G.1863.	1.2S.A.1864.	1.2S.A.1865.	1.2S.A.1867.	1.2S.G.1868.	U	G	A	A	A	G	M000000	1	1	1	2	1	LC	SM	SM	SM	LC	S	HC	HC	HC	HC	S	G,A,A,C,A	5	anti,~C3'-endo	anti,~C3'-endo	anti,~C3'-endo	anti,~C3'-endo	anti,~C3'-endo	anti,~C3'-endo	G-A,tSH	U-G,cWW	-,-	-,-	basepair,-	-,-	-,-
pdb_00003j77	5	0.861	0.172	1.191	M110111	1.1S.U.1168.	1.1S.G.1169.	-	1.1S.G.1575.	1.1S.A.1576.	1.1S.A.1577.	U	G	-	G	A	A	M000000	1	0	0	1	1	LC	NA	NA	SM	LC	S	JC	NA	JC	JC	S	-	0	anti,~C3'-endo	anti,~C3'-endo	NA,NA	anti,~C3'-endo	anti,~C3'-endo	anti,~C3'-endo	G-A,tSH	U-A,cWW	-,-	-,-	-,-	basepair,-	-,-
pdb_00003j77	5	1.106	0.221	1.361	M110111	1.2S.U.1837.	1.2S.G.1838.	-	1.2S.A.1489.	1.2S.A.1490.	1.2S.A.1491.	U	G	-	A	A	A	M000000	1	0	0	1	1	LC	NA	NA	SM	LC	SJP	JCJP	NA	JC	JC	S	-	0	anti,~C3'-endo	anti,~C3'-endo	NA,NA	anti,~C3'-endo	anti,~C3'-endo	anti,~C3'-endo	G-A,tSH	U-A,cWW	-,-	-,stack	-,-	-,stack	basepair,-
pdb_00003j77	5	1.137	0.227	1.481	M101111	1.1S.G.1778.	-	1.1S.G.1780.	1.1S.A.1781.	1.1S.A.1782.	1.1S.C.1783.	G	-	G	A	A	C	M000000	0	0	1	1	1	NA	NA	SM	SM	LC	S	NA	HC	HC	HC	S	-	0	anti,~C3'-endo	NA,NA	anti,~C3'-endo	anti,~C3'-endo	anti,~C3'-endo	anti,~C3'-endo	-	G-C,cWW	-,stack	-,-	basepair,-	basepair,-	-,-
pdb_00003j77	5	1.232	0.246	1.894	M111101	1.2S.U.1077.	1.2S.U.1078.	1.2S.A.1079.	1.2S.A.1080.	-	1.2S.U.1082.	U	U	A	A	-	U	M000000	1	1	1	0	0	SM	SM	SM	NA	NA	HC	HC	HC	HC	NA	HC	-	0	anti,~C3'-endo	anti,~C3'-endo	anti,~C3'-endo	anti,~C3'-endo	NA,NA	anti,~C3'-endo	-	U-U,cWW	-,stack	-,-	-,stack	-,-	-,-
pdb_00003j77	4	0.748	0.187	0.977	M011110	-	1.1S.U.9.	1.1S.G.10.	1.1S.A.11.	1.1S.U.12.	-	-	U	G	A	U	-	M000000	0	1	1	1	0	NA	SM	SM	LC	NA	NA	HP	HP	HP	SHP	NA	-	0	NA,NA	anti,~C3'-endo	anti,~C3'-endo	anti,~C3'-endo	anti,~C3'-endo	NA,NA	-	-	-,-	-,-	basepair,stack	basepair,-	basepair,-
pdb_00003j78	6	0.959	0.16	1.432	M111111	1.1S.C.1121.	1.1S.G.1122.	1.1S.C.1123.	1.1S.A.1124.	1.1S.A.1125.	1.1S.G.1126.	C	G	C	A	A	G	M000000	1	1	1	1	1	LC	SM	SM	SM	LC	S	HC	HC	HC	HC	S	G,C,A,A	4	anti,~C3'-endo	anti,~C3'-endo	anti,~C3'-endo	anti,~C3'-endo	anti,~C3'-endo	anti,~C3'-endo	G-A,tSH	C-G,cWW	-,-	-,-	-,-	basepair,-	-,-
pdb_00003j78	6	1.075	0.179	1.509	M111111	1.2S.G.1544.	1.2S.A.1545.	1.2S.A.1546.	1.2S.G.1547.	1.2S.C.1548.	1.2S.U.1549.	G	A	A	G	C	U	M000000	1	1	1	1	1	LC	SM	SM	SM	LC	S	HC	HC	HC	HC	S	A,A,G,C	4	anti,~C3'-endo	anti,~C3'-endo	anti,~C3'-endo	anti,~C3'-endo	anti,~C3'-endo	anti,~C3'-endo	-	G-U,cWW	-,-	-,stack	-,-	-,-	-,-
pdb_00003j78	6	1.319	0.22	2.153	M111111	1.2S.C.1141.	1.2S.G.1142.	1.2S.A.951.	1.2S.A.952.	1.2S.G.953.	1.2S.G.1117.	C	G	A	A	G	G	M000000	1	-191	1	1	164	LC	SM	SM	SM	LC	S	JC	JC	JC	JC	S	-	0	anti,~C3'-endo	anti,~C3'-endo	anti,~C3'-endo	anti,~C3'-endo	anti,~C3'-endo	anti,~C3'-endo	G-G,tSH	C-G,cWW	-,-	-,stack	basepair,stack	basepair,-	-,-
pdb_00003j78	6	1.343	0.224	1.556	M111111	1.2S.G.844.	1.2S.G.845.	1.2S.A.846.	1.2S.A.847.	1.2S.A.848.	1.2S.C.849.	G	G	A	A	A	C	M000000	1	1	1	1	1	LC	SM	SM	SM	LC	S	HC	HC	HC	HC	S	G,A,A,A	4	anti,~C3'-endo	anti,~C3'-endo	anti,~C3'-endo	anti,~C3'-endo	anti,~C3'-endo	anti,~C3'-endo	G-A,tSH	G-C,cWW	-,-	-,-	basepair,stack	basepair,-	-,-
pdb_00003j78	6	1.376	0.229	1.961	M111111	1.1S.G.1778.	1.1S.U.1779.	1.1S.G.1780.	1.1S.A.1781.	1.1S.A.1782.	1.1S.C.1783.	G	U	G	A	A	C	M000000	1	1	1	1	1	LC	SM	SM	SM	LC	S	HC	HC	HC	HC	S	U,G,A,A	4	anti,~C3'-endo	anti,~C3'-endo	anti,~C3'-endo	anti,~C3'-endo	anti,~C3'-endo	anti,~C3'-endo	-	G-C,cWW	-,-	-,-	-,-	basepair,-	-,-
pdb_00003j78	6	1.481	0.247	2.261	M111111	1.2S.U.1862.	1.2S.G.1863.	1.2S.A.1864.	1.2S.A.1865.	1.2S.A.1867.	1.2S.G.1868.	U	G	A	A	A	G	M000000	1	1	1	2	1	LC	SM	SM	SM	LC	S	HC	HC	HC	HC	S	G,A,A,C,A	5	anti,~C3'-endo	anti,~C3'-endo	anti,~C3'-endo	anti,~C3'-endo	anti,~C3'-endo	anti,~C3'-endo	G-A,tSH	U-G,cWW	-,-	-,-	-,-	-,-	-,-
pdb_00003j78	5	0.575	0.115	0.857	M110111	1.2S.C.90.	1.2S.G.91.	-	1.2S.G.94.	1.2S.A.95.	1.2S.G.96.	C	G	-	G	A	G	M000000	1	0	0	1	1	LC	NA	NA	SM	LC	S	HC	NA	HC	HC	S	-	0	anti,~C3'-endo	anti,~C3'-endo	NA,NA	anti,~C3'-endo	anti,~C3'-endo	anti,~C3'-endo	G-A,tSH	C-G,cWW	-,-	-,-	-,-	basepair,stack	basepair,-
pdb_00003j78	5	1.198	0.24	1.664	M111101	1.2S.C.2293.	1.2S.U.2294.	1.2S.A.2295.	1.2S.A.2296.	-	1.2S.U.2297.	C	U	A	A	-	U	M000000	1	1	1	0	0	SM	SM	SM	NA	NA	HC	HC	HC	HC	NA	HC	-	0	anti,~C3'-endo	anti,~C3'-endo	anti,~C3'-endo	anti,~C3'-endo	NA,NA	anti,~C3'-endo	-	-	basepair,stack	-,-	-,-	basepair,-	-,-
[truncated: 21,987 more rows]
[truncated: 4 more columns]
