# Supplementary material for: Exploring GNRA tetraloop-like motifs in nucleic acid 3D structures
Source: Sci Rep. 2025 Oct 23;15:37081. doi: 10.1038/s41598-025-21072-9 (PMC12550061; doi:10.1038/s41598-025-21072-9)
Supplement: Supplementary file 3 — Supplementary Material 3 [file 41598_2025_21072_MOESM3_ESM.xlsx]

## Sheet: README
Table S2. List of 13,729 unique instances of the GNRA tetraloop motif matches
Column	Description	Example	Comment
EXTPDBID	Extended PDB ID	pdb_00001a4d	https://www.wwpdb.org/documentation/new-format-for-pdb-ids
SIZE	Number of residues in the match	6
RMSD	Root mean square deviation from the reference instance	1.44
RMSDSIZE	RMSD / SIZE ratio	0.24
RESRMSD	Maximum per-residue RMSD in the match	2.295
MATCHMASK	Boolean mask of the match, M for Mask, 1 for matched residues, 0 for missing residues, from n1 to n6.	M111111
N1	String-id of the n1 residue in the DSSR format (model.chain.base.num)	1.A.C.71.	http://docs.x3dna.org/dssr2-overview.pdf
N2	String-id of the n2 residue	1.A.G.72.
N3	String-id of the n3 residue	1.B.A.101.
N4	String-id of the n4 residue	1.B.G.102.
N5	String-id of the n5 residue	1.B.U.103.
N6	String-id of the n6 residue	1.B.G.105.
B1	Base of the n1 residue (“-” for missing residues)	C
B2	Base of the n2 residue	G
B3	Base of the n3 residue	A
B4	Base of the n4 residue	G
B5	Base of the n5 residue	U
B6	Base of the n6 residue	G
CRYSTALCONTACTS	Boolean mask of the residues involved in crystal contacts, M for Mask, 1 for forming crystal contacts, 0 for no crystal contacts, from n1 to n6.	M000000
SEQDIST12	Sequence distance between n1 and n2 (1 for consecutive residues, 0 for residues from different chains)	1
SEQDIST23	Sequence distance between n2 and n3	0
SEQDIST34	Sequence distance between n3 and n4	1
SEQDIST45	Sequence distance between n4 and n5	1
SEQDIST56	Sequence distance between n5 and n6	2
REL12	RNA secondary structure context of the n1-n2 relationship (SM – same stem/loop, LC – local interaction between adjacent elements, LR – long-range interaction between distant elements)	LC	https://doi.org/10.1093/nar/gkad605
REL23	RNA secondary structure context of the n2-n3 relationship	SM
REL34	RNA secondary structure context of the n3-n4 relationship	SM
REL45	RNA secondary structure context of the n4-n5 relationship	SM
REL56	RNA secondary structure context of the n5-n6 relationship	LC
SS1	RNA secondary structure element of the n1 residue (S – stem, HC/HI/HP – classic, isolated, or pseudoknotted hairpin, IC/II/IP – internal loop, BC/BI/BP – bulge, JC/JI/JP – multiple junction	S	https://doi.org/10.1093/nar/gkad605
SS2	RNA secondary structure element of the n2 residue	IC
SS3	RNA secondary structure element of the n3 residue	IC
SS4	RNA secondary structure element of the n4 residue	IC
SS5	RNA secondary structure element of the n5 residue	IC
SS6	RNA secondary structure element of the n6 residue	S
HAIRPINSEQ	Sequence of the hairpin loop, if all the residues n2-n5 belong to the same hairpin, “-” otherwise	-
HAIRPINLEN	Length of the hairpin loop, if all the residues n2-n5 belong to the same hairpin, “0” otherwise	0
CONF1	base (anti/syn) and sugar pucker (~C3’-endo, ~C2’-endo, etc.) conformation of the n1 residue	anti,~C3'-endo
CONF2	Base and sugar pucker conformation of the n2 residue	anti,~C3'-endo
CONF3	Base and sugar pucker conformation of the n3 residue	anti,~C3'-endo
CONF4	Base and sugar pucker conformation of the n4 residue	anti,~C3'-endo
CONF5	Base and sugar pucker conformation of the n5 residue	anti,~C3'-endo
CONF6	Base and sugar pucker conformation of the n6 residue	anti,~C3'-endo
BP25	Base pair type (Leontis-Westhof nomenclature) for the n2-n5 pair (“-” for no pairing)	-	https://pubmed.ncbi.nlm.nih.gov/11345429/
BP16	Base pair type for the flanking n1-n6 pair	C-G,cWW
INTER1	Base-pairing and base-stacking interactions formed between n1 and non-match residues	-,-
INTER2	Base-pairing and base-stacking interactions formed between n2 and non-match residues	basepair,-
INTER3	Base-pairing and base-stacking interactions formed between n3 and non-match residues	basepair,stack
INTER4	Base-pairing and base-stacking interactions formed between n4 and non-match residues	basepair,-
INTER5	Base-pairing and base-stacking interactions formed between n5 and non-match residues	basepair,-
INTER6	Base-pairing and base-stacking interactions formed between n6 and non-match residues	-,stack
UTURN	1 if the match overlaps with a U-turn annotated by DSSR, 0 otherwise	0
RFAM	Rfam family id of the source RNA chain	-	https://rfam.org/
BGSU	BGSU representative class id of the source RNA chain	NR_all_66286.1	https://rna.bgsu.edu/rna3dhub/nrlist/
#RFAM	Number of unique Rfam families assigned to the matches of the same structural descriptor	1
#BGSU	Number of unique BGSU representative classes assigned to the matches of the same structural descriptor	1
TOPOLOGY	Strand topology of the match, hyphens (“-”) connect consecutive residues, pipes (“|”) connect non-consecutive residues.	n1-n2|n3-n4-n5|n6
RFAMLIST	List of unique Rfam families assigned to the matches of the same structural descriptor	-
BGSULIST	List of unique BGSU representative classes assigned to the matches of the same structural descriptor	NR_all_66286.1
RNA3DHUB	Link for the RNA3DHub web-based 3D visualization of the match	https://rna.bgsu.edu/rna3dhub/display3D/unitid/1A4D|1|A|C|71,1A4D|1|A|G|72,1A4D|1|B|A|101,1A4D|1|B|G|102,1A4D|1|B|U|103,1A4D|1|B|G|105

## Sheet: unique_hits
EXTPDBID	SIZE	RMSD	RMSDSIZE	RESRMSD	MATCHMASK	N1	N2	N3	N4	N5	N6	B1	B2	B3	B4	B5	B6	CRYSTALCONTACTS	SEQDIST12	SEQDIST23	SEQDIST34	SEQDIST45	SEQDIST56	REL12	REL23	REL34	REL45	REL56	SS1	SS2	SS3	SS4	SS5	SS6	HAIRPINSEQ	HAIRPINLEN	CONF1	CONF2	CONF3	CONF4	CONF5	CONF6	BP25	BP16	INTER1	INTER2	INTER3	INTER4	INTER5
pdb_00005ddp	6	0.819	0.136	1.21	M111111	1.A.G.11.	1.A.G.12.	1.A.A.13.	1.A.A.14.	1.A.A.15.	1.A.C.16.	G	G	A	A	A	C	M001111	1	1	1	1	1	LC	SM	SM	SM	LC	S	HC	HC	HC	HC	S	G,A,A,A	4	anti,~C3'-endo	anti,~C3'-endo	anti,~C3'-endo	anti,~C3'-endo	anti,~C3'-endo	anti,~C3'-endo	G-A,tSH	G-C,cWW	-,-	-,-	-,-	-,-	-,-
pdb_00005m0i	6	0.358	0.06	0.62	M111111	1.E.C.12.	1.E.G.13.	1.E.A.14.	1.E.A.15.	1.E.A.16.	1.E.G.17.	C	G	A	A	A	G	M001111	1	1	1	1	1	LC	SM	SM	SM	LC	S	HC	HC	HC	HC	S	G,A,A,A	4	anti,~C3'-endo	anti,~C3'-endo	anti,~C3'-endo	anti,~C3'-endo	anti,~C3'-endo	anti,~C3'-endo	G-A,tSH	C-G,cWW	-,-	-,-	-,-	-,-	-,-
pdb_00003g8s	6	0.823	0.137	1.149	M111111	1.Q.G.108.	1.Q.G.109.	1.Q.U.110.	1.Q.G.111.	1.Q.A.112.	1.Q.C.113.	G	G	U	G	A	C	M000000	1	1	1	1	1	LC	SM	SM	SM	LC	S	HC	HC	HC	HC	S	G,U,G,A	4	anti,~C3'-endo	anti,~C3'-endo	anti,~C3'-endo	anti,~C3'-endo	anti,~C3'-endo	anti,~C3'-endo	G-A,tSH	G-C,cWW	-,-	-,-	-,-	basepair,-	basepair,-
pdb_00006xdr	6	0.228	0.038	0.336	M111111	1.a.C.2374.	1.a.G.2375.	1.a.A.2376.	1.a.A.2377.	1.a.A.2378.	1.a.G.2379.	C	G	A	A	A	G	M000000	1	1	1	1	1	LC	SM	SM	SM	LC	S	HC	HC	HC	HC	S	G,A,A,A	4	anti,~C3'-endo	anti,~C3'-endo	anti,~C3'-endo	anti,~C3'-endo	anti,~C3'-endo	anti,~C3'-endo	G-A,tSH	C-G,cWW	-,-	-,-	-,-	-,-	-,-
pdb_00003jbo	6	0.603	0.1	1.044	M111111	1.AA.C.3322.	1.AA.G.3323.	1.AA.U.3324.	1.AA.G.3325.	1.AA.A.3326.	1.AA.G.3327.	C	G	U	G	A	G	M000000	1	1	1	1	1	LC	SM	SM	SM	LC	S	HC	HC	HC	HC	S	G,U,G,A	4	anti,~C3'-endo	anti,~C3'-endo	anti,~C3'-endo	anti,~C3'-endo	anti,~C3'-endo	anti,~C3'-endo	G-A,tSH	C-G,cWW	-,-	-,-	-,-	basepair,-	basepair,-
pdb_00008fc2	6	0.087	0.014	0.113	M111111	1.1A.C.2374.	1.1A.G.2375.	1.1A.A.2376.	1.1A.A.2377.	1.1A.A.2378.	1.1A.G.2379.	C	G	A	A	A	G	M000000	1	1	1	1	1	LC	SM	SM	SM	LC	S	HC	HC	HC	HC	S	G,A,A,A	4	anti,~C3'-endo	anti,~C3'-endo	anti,~C3'-endo	anti,~C3'-endo	anti,~C3'-endo	anti,~C3'-endo	G-A,tSH	C-G,cWW	-,-	-,-	-,stack	-,-	-,-
pdb_00005ibb	6	0.678	0.113	1.02	M111111	1.1H.G.629.	1.1H.G.630.	1.1H.A.631.	1.1H.A.632.	1.1H.A.633.	1.1H.C.634.	G	G	A	A	A	C	M000000	1	1	1	1	1	LC	SM	SM	SM	LC	S	HC	HC	HC	HC	S	G,A,A,A	4	anti,~C3'-endo	anti,~C3'-endo	anti,~C3'-endo	anti,~C3'-endo	anti,~C3'-endo	anti,~C3'-endo	G-A,tSH	G-C,cWW	-,-	-,-	basepair,-	-,-	-,-
pdb_00008euy	6	0.281	0.047	0.343	M111111	1.1.U.390.	1.1.G.391.	1.1.A.392.	1.1.A.393.	1.1.A.394.	1.1.A.395.	U	G	A	A	A	A	M000000	1	1	1	1	1	LC	SM	SM	SM	LC	S	HC	HC	HC	HC	S	G,A,A,A	4	anti,~C3'-endo	anti,~C3'-endo	anti,~C3'-endo	anti,~C3'-endo	anti,~C3'-endo	anti,~C3'-endo	G-A,tSH	U-A,cWW	-,-	-,-	-,-	-,-	-,-
pdb_00006vyq	6	0.843	0.14	1.133	M111111	1.a.A.2856.	1.a.G.2857.	1.a.C.2858.	1.a.G.2859.	1.a.A.2860.	1.a.U.2861.	A	G	C	G	A	U	M000000	1	1	1	1	1	LC	SM	SM	SM	LC	S	HC	HC	HC	HC	S	G,C,G,A	4	anti,~C3'-endo	anti,~C3'-endo	anti,~C3'-endo	anti,~C3'-endo	anti,~C3'-endo	anti,~C3'-endo	G-A,tSH	A-U,cWW	-,-	-,-	-,-	basepair,-	basepair,-
pdb_00007elr	6	0.314	0.052	0.382	M111111	1.B.C.22.	1.B.G.23.	1.B.A.24.	1.B.A.25.	1.B.A.26.	1.B.G.27.	C	G	A	A	A	G	M001110	1	1	1	1	1	LC	SM	SM	SM	LC	S	HC	HC	HC	HC	S	G,A,A,A	4	anti,~C3'-endo	anti,~C3'-endo	anti,~C3'-endo	anti,~C3'-endo	anti,~C3'-endo	anti,~C3'-endo	G-A,tSH	C-G,cWW	-,-	-,-	-,-	-,-	-,-
pdb_00006skf	6	0.464	0.077	0.528	M111111	1.BB.C.90.	1.BB.G.91.	1.BB.A.92.	1.BB.G.93.	1.BB.A.94.	1.BB.G.95.	C	G	A	G	A	G	M000000	1	1	1	1	1	LC	SM	SM	SM	LC	S	HC	HC	HC	HC	S	G,A,G,A	4	anti,~C3'-endo	anti,~C3'-endo	anti,~C3'-endo	anti,~C3'-endo	anti,~C3'-endo	anti,~C3'-endo	G-A,tSH	C-G,cWW	-,-	-,-	-,-	-,-	-,-
pdb_00003ucu	6	0.326	0.054	0.406	M111111	1.R.C.31.	1.R.G.32.	1.R.A.33.	1.R.A.34.	1.R.A.35.	1.R.G.36.	C	G	A	A	A	G	M000000	1	1	1	1	1	LC	SM	SM	SM	LC	S	HC	HC	HC	HC	S	G,A,A,A	4	anti,~C3'-endo	anti,~C3'-endo	anti,~C3'-endo	anti,~C3'-endo	anti,~C3'-endo	anti,~C3'-endo	G-A,tSH	C-G,cWW	-,-	-,-	-,stack	-,-	basepair,-
pdb_00005an9	6	0.558	0.093	0.993	M111111	1.N.C.3296.	1.N.G.3297.	1.N.U.3298.	1.N.G.3299.	1.N.A.3300.	1.N.G.3301.	C	G	U	G	A	G	M000000	1	1	1	1	1	LC	SM	SM	SM	LC	S	HC	HC	HC	HC	S	G,U,G,A	4	anti,~C3'-endo	anti,~C3'-endo	anti,~C3'-endo	anti,~C3'-endo	anti,~C3'-endo	anti,~C3'-endo	G-A,tSH	C-G,cWW	-,-	-,-	-,stack	basepair,-	basepair,-
pdb_00004v6g	6	0.697	0.116	1.11	M111111	1.DA.G.629.	1.DA.G.630.	1.DA.A.631.	1.DA.A.632.	1.DA.A.633.	1.DA.C.634.	G	G	A	A	A	C	M000000	1	1	1	1	1	LC	SM	SM	SM	LC	S	HC	HC	HC	HC	S	G,A,A,A	4	anti,~C3'-endo	anti,~C3'-endo	anti,~C3'-endo	anti,~C3'-endo	anti,~C3'-endo	anti,~C3'-endo	G-A,tSH	G-C,cWW	-,-	-,-	-,-	-,-	-,-
pdb_00009f9s	6	0.54	0.09	0.967	M111111	1.M1.C.732.	1.M1.G.733.	1.M1.C.734.	1.M1.A.735.	1.M1.A.736.	1.M1.G.737.	C	G	C	A	A	G	M000000	1	1	1	1	1	LC	SM	SM	SM	LC	S	HC	HC	HC	HC	S	G,C,A,A	4	anti,~C3'-endo	anti,~C3'-endo	anti,~C3'-endo	anti,~C3'-endo	anti,~C3'-endo	anti,~C3'-endo	G-A,tSH	C-G,cWW	-,-	-,-	-,-	-,-	-,-
pdb_00008b7y	6	0.587	0.098	1.008	M111111	1.C.C.1265.	1.C.G.1266.	1.C.C.1267.	1.C.G.1268.	1.C.A.1269.	1.C.G.1270.	C	G	C	G	A	G	M000000	1	1	1	1	1	LC	SM	SM	SM	LC	S	HC	HC	HC	HC	S	G,C,G,A	4	anti,~C3'-endo	anti,~C3'-endo	anti,~C3'-endo	anti,~C3'-endo	anti,~C3'-endo	anti,~C3'-endo	G-A,tSH	C-G,cWW	-,-	-,-	-,-	basepair,-	basepair,-
pdb_00006by1	6	0.466	0.078	0.563	M111111	1.CA.C.2374.	1.CA.G.2375.	1.CA.A.2376.	1.CA.A.2377.	1.CA.A.2378.	1.CA.G.2379.	C	G	A	A	A	G	M000000	1	1	1	1	1	LC	SM	SM	SM	LC	S	HC	HC	HC	HC	S	G,A,A,A	4	anti,~C3'-endo	anti,~C3'-endo	anti,~C3'-endo	anti,~C3'-endo	anti,~C3'-endo	anti,~C3'-endo	G-A,tWH	C-G,cWW	-,-	-,-	-,stack	-,-	-,-
pdb_00001m90	6	0.44	0.073	0.922	M111111	1.B.C.3089.	1.B.G.3090.	1.B.C.3091.	1.B.G.3092.	1.B.A.3093.	1.B.G.3094.	C	G	C	G	A	G	M000000	1	1	1	1	1	LC	SM	SM	SM	LC	S	HC	HC	HC	HC	S	G,C,G,A	4	anti,~C3'-endo	anti,~C3'-endo	anti,~C3'-endo	anti,~C3'-endo	anti,~C3'-endo	anti,~C3'-endo	G-A,tSH	C-G,cWW	-,-	-,-	-,-	-,-	-,-
pdb_00007uph	6	0.581	0.097	0.786	M111111	1.I.C.725.	1.I.G.726.	1.I.A.727.	1.I.A.728.	1.I.G.729.	1.I.G.730.	C	G	A	A	G	G	M000000	1	1	1	1	1	LC	SM	SM	SM	LC	S	HC	HC	HC	HC	S	G,A,A,G	4	anti,~C3'-endo	anti,~C3'-endo	anti,~C3'-endo	anti,~C3'-endo	anti,~C3'-endo	anti,~C3'-endo	G-G,tSH	C-G,cWW	-,-	-,-	-,-	-,-	-,-
pdb_00008btd	6	0.855	0.142	1.133	M111111	1.St.G.827.	1.St.G.828.	1.St.A.829.	1.St.A.830.	1.St.A.831.	1.St.C.832.	G	G	A	A	A	C	M000000	1	1	1	1	1	LC	SM	SM	SM	LC	S	HC	HC	HC	HC	S	G,A,A,A	4	anti,~C3'-endo	anti,~C3'-endo	anti,~C3'-endo	anti,~C3'-endo	anti,~C3'-endo	anti,~C3'-endo	G-A,tSH	G-C,cWW	-,-	-,-	basepair,stack	-,-	basepair,-
pdb_00004w29	6	0.603	0.1	1.013	M111111	1.BA.C.2374.	1.BA.G.2375.	1.BA.A.2376.	1.BA.A.2377.	1.BA.A.2378.	1.BA.G.2379.	C	G	A	A	A	G	M000000	1	1	1	1	1	LC	SM	SM	SM	LC	S	HC	HC	HC	HC	S	G,A,A,A	4	anti,~C3'-endo	anti,~C3'-endo	anti,~C3'-endo	anti,~C3'-endo	anti,~C3'-endo	anti,~C3'-endo	G-A,tSH	C-G,cWW	-,-	-,-	-,-	-,-	-,-
pdb_00005it8	6	0.613	0.102	0.961	M111111	1.AA.C.186.	1.AA.G.187.	1.AA.C.188.	1.AA.A.189.	1.AA.A.190.	1.AA.G.191.	C	G	C	A	A	G	M000000	1	1	1	1	1	LC	SM	SM	SM	LC	S	HC	HC	HC	HC	S	G,C,A,A	4	anti,~C3'-endo	anti,~C3'-endo	anti,~C3'-endo	anti,~C3'-endo	anti,~C3'-endo	anti,~C3'-endo	-	C-G,cWW	-,-	-,-	-,-	-,-	-,-
pdb_00008vtw	6	0.883	0.147	1.179	M111111	1.2a.G.1265.	1.2a.G.1266.	1.2a.C.1267.	1.2a.A.1268.	1.2a.A.1269.	1.2a.C.1270.	G	G	C	A	A	C	M000000	1	1	1	1	1	LC	SM	SM	SM	LC	S	HC	HC	HC	HC	S	G,C,A,A	4	anti,~C3'-endo	anti,~C3'-endo	anti,~C3'-endo	anti,~C3'-endo	anti,~C3'-endo	anti,~C3'-endo	G-A,tSH	G-C,cWW	-,-	-,-	-,-	basepair,-	basepair,-
pdb_00001vqo	6	0.322	0.054	0.482	M111111	1.0.C.804.	1.0.G.805.	1.0.A.806.	1.0.A.807.	1.0.A.808.	1.0.G.809.	C	G	A	A	A	G	M001000	1	1	1	1	1	LC	SM	SM	SM	LC	S	HC	HC	HC	HC	S	G,A,A,A	4	anti,~C3'-endo	anti,~C3'-endo	anti,~C3'-endo	anti,~C3'-endo	anti,~C3'-endo	anti,~C3'-endo	G-A,tSH	C-G,cWW	-,-	-,-	-,-	-,-	-,-
pdb_00002uxb	6	0.473	0.079	0.714	M111111	1.A.C.1165.	1.A.G.1166.	1.A.A.1168.	1.A.A.1169.	1.A.A.1170.	1.A.G.1171.	C	G	A	A	A	G	M000000	1	1	1	1	1	LC	SM	SM	SM	LC	S	HC	HC	HC	HC	S	G,A,A,A	4	anti,~C3'-endo	anti,~C3'-endo	anti,~C3'-endo	anti,~C3'-endo	anti,~C3'-endo	anti,~C3'-endo	G-A,tSH	C-G,cWW	-,-	-,-	-,-	-,-	basepair,-
pdb_00005hkv	6	0.563	0.094	0.802	M111111	1.X.C.674.	1.X.G.675.	1.X.A.676.	1.X.A.677.	1.X.A.678.	1.X.G.679.	C	G	A	A	A	G	M000000	1	1	1	1	1	LC	SM	SM	SM	LC	S	HC	HC	HC	HC	S	G,A,A,A	4	anti,~C3'-endo	anti,~C3'-endo	anti,~C3'-endo	anti,~C3'-endo	anti,~C3'-endo	anti,~C3'-endo	G-A,tSH	C-G,cWW	basepair,-	-,-	basepair,-	-,-	-,-
pdb_00006c0f	6	0.88	0.147	1.15	M111111	1.1.A.357.	1.1.G.358.	1.1.U.359.	1.1.G.360.	1.1.A.361.	1.1.U.362.	A	G	U	G	A	U	M000000	1	1	1	1	1	LC	SM	SM	SM	LC	S	HC	HC	HC	HC	S	G,U,G,A	4	anti,~C3'-endo	anti,~C3'-endo	anti,~C3'-endo	anti,~C3'-endo	anti,~C3'-endo	anti,~C3'-endo	G-A,tSH	A-U,cWW	-,-	-,-	-,-	-,-	-,-
pdb_00007mky	6	0.719	0.12	1.116	M111111	1.A.G.40.	1.A.G.41.	1.A.A.42.	1.A.A.43.	1.A.A.44.	1.A.C.45.	G	G	A	A	A	C	M111111	1	1	1	1	1	LC	SM	SM	SM	LC	S	HC	HC	HC	HC	S	G,A,A,A	4	anti,~C3'-endo	anti,~C3'-endo	anti,~C3'-endo	anti,~C3'-endo	anti,~C3'-endo	anti,~C3'-endo	G-A,tSH	G-C,cWW	-,-	-,-	-,-	-,-	-,-
pdb_00008vty	6	0.863	0.144	1.083	M111111	1.1a.G.1265.	1.1a.G.1266.	1.1a.C.1267.	1.1a.A.1268.	1.1a.A.1269.	1.1a.C.1270.	G	G	C	A	A	C	M000000	1	1	1	1	1	LC	SM	SM	SM	LC	S	HC	HC	HC	HC	S	G,C,A,A	4	anti,~C3'-endo	anti,~C3'-endo	anti,~C3'-endo	anti,~C3'-endo	anti,~C3'-endo	anti,~C3'-endo	G-A,tSH	G-C,cWW	-,-	-,-	-,-	-,-	basepair,-
pdb_00008oir	6	0.898	0.15	1.128	M111111	1.AA.A.121.	1.AA.G.122.	1.AA.C.123.	1.AA.A.124.	1.AA.A.125.	1.AA.U.126.	A	G	C	A	A	U	M000000	1	1	1	1	1	LC	SM	SM	SM	LC	S	HC	HC	HC	HC	S	G,C,A,A	4	anti,~C3'-endo	anti,~C3'-endo	anti,~C3'-endo	anti,~C3'-endo	anti,~C3'-endo	anti,~C3'-endo	G-A,tSH	A-U,cWW	-,-	-,-	-,-	-,-	-,-
pdb_00007nhm	6	0.924	0.154	1.222	M111111	1.A.G.2876.	1.A.G.2877.	1.A.U.2878.	1.A.G.2879.	1.A.A.2880.	1.A.C.2881.	G	G	U	G	A	C	M000000	1	1	1	1	1	LC	SM	SM	SM	LC	S	HC	HC	HC	HC	S	G,U,G,A	4	anti,~C3'-endo	anti,~C3'-endo	anti,~C3'-endo	anti,~C3'-endo	anti,~C3'-endo	anti,~C3'-endo	G-A,tWH	G-C,cWW	-,-	-,-	-,-	basepair,-	basepair,-
pdb_00006zsc	6	1.237	0.206	1.901	M111111	1.AA.C.894.	1.AA.C.895.	1.AA.A.896.	1.AA.C.897.	1.AA.C.898.	1.AA.G.899.	C	C	A	C	C	G	M000000	1	1	1	1	1	LC	LC	SM	SM	NR	SHP	HP	SHP	SHP	SHP	S	-	0	anti,~C3'-endo	anti,~C3'-endo	anti,~C3'-endo	anti,~C3'-endo	anti,~C3'-endo	anti,~C3'-endo	-	C-G,cWW	-,-	-,stack	basepair,-	basepair,-	basepair,-
pdb_00006zm5	6	1.26	0.21	1.77	M111111	1.AA.C.894.	1.AA.C.895.	1.AA.A.896.	1.AA.C.897.	1.AA.C.898.	1.AA.G.899.	C	C	A	C	C	G	M000000	1	1	1	1	1	LC	LC	SM	SM	NR	SHP	HP	SHP	SHP	SHP	S	-	0	anti,~C3'-endo	anti,~C3'-endo	anti,~C3'-endo	anti,~C3'-endo	anti,~C3'-endo	anti,~C3'-endo	-	C-G,cWW	-,-	-,stack	basepair,-	basepair,-	basepair,-
pdb_00006zsa	6	1.265	0.211	1.687	M111111	1.AA.U.1580.	1.AA.G.1581.	1.AA.G.1582.	1.AA.A.1583.	1.AA.A.1584.	1.AA.A.1585.	U	G	G	A	A	A	M000000	1	1	1	1	1	LC	SM	SM	SM	LC	S	HC	HC	HC	HC	S	G,G,A,A	4	anti,~C3'-endo	anti,~C3'-endo	anti,~C3'-endo	anti,~C3'-endo	anti,~C3'-endo	anti,~C3'-endo	G-A,tWH	U-A,cWW	-,-	-,-	basepair,-	-,-	basepair,-
pdb_00006sv4	6	0.532	0.089	1.042	M111111	1.2b.C.1121.	1.2b.G.1122.	1.2b.C.1123.	1.2b.A.1124.	1.2b.A.1125.	1.2b.G.1126.	C	G	C	A	A	G	M000000	1	1	1	1	1	LC	SM	SM	SM	LC	S	HC	HC	HC	HC	S	G,C,A,A	4	anti,~C3'-endo	anti,~C3'-endo	anti,~C3'-endo	anti,~C3'-endo	anti,~C3'-endo	anti,~C3'-endo	G-A,tSH	C-G,cWW	-,-	-,-	basepair,-	basepair,-	-,-
pdb_00005hkv	6	1.312	0.219	2.655	M111111	1.X.C.249.	1.X.G.250.	1.X.G.251.	1.X.G.253.	1.X.A.254.	1.X.G.255.	C	G	G	G	A	G	M000000	1	1	2	1	1	LC	SM	SM	SM	LC	S	HC	HC	HC	HC	S	G,G,C,G,A	5	anti,~C3'-endo	anti,~C3'-endo	anti,~C3'-endo	anti,~C3'-endo	anti,~C3'-endo	anti,~C3'-endo	G-A,tSH	C-G,cWW	-,-	-,stack	basepair,-	basepair,-	basepair,-
pdb_00008buu	6	0.348	0.058	0.57	M111111	1.A.C.675.	1.A.G.676.	1.A.A.677.	1.A.A.678.	1.A.A.679.	1.A.G.680.	C	G	A	A	A	G	M000000	1	1	1	1	1	LC	SM	SM	SM	LC	S	HC	HC	HC	HC	S	G,A,A,A	4	anti,~C3'-endo	anti,~C3'-endo	anti,~C3'-endo	anti,~C3'-endo	anti,~C3'-endo	anti,~C3'-endo	G-A,tSH	C-G,cWW	-,-	-,-	basepair,-	-,-	-,-
pdb_00008cec	6	0.587	0.098	0.932	M111111	1.A.U.304.	1.A.G.305.	1.A.A.306.	1.A.G.307.	1.A.A.308.	1.A.G.309.	U	G	A	G	A	G	M000000	1	1	1	1	1	LC	SM	SM	SM	LC	S	HC	HC	HC	HC	S	G,A,G,A	4	anti,~C3'-endo	anti,~C3'-endo	anti,~C3'-endo	anti,~C3'-endo	anti,~C3'-endo	anti,~C3'-endo	G-A,tSH	U-G,cWW	-,-	-,-	-,stack	basepair,-	basepair,-
pdb_00008t3d	6	0.644	0.107	0.973	M111111	1.B5.C.937.	1.B5.G.938.	1.B5.A.939.	1.B5.A.940.	1.B5.A.941.	1.B5.G.942.	C	G	A	A	A	G	M000000	1	1	1	1	1	LC	SM	SM	SM	LC	S	HC	HC	HC	HC	S	G,A,A,A	4	anti,~C3'-endo	anti,~C3'-endo	anti,~C3'-endo	anti,~C3'-endo	anti,~C3'-endo	anti,~C3'-endo	G-A,tSH	C-G,cWW	-,-	-,-	-,stack	basepair,-	-,-
pdb_00008hl4	6	0.7	0.117	1.091	M111111	1.A23S.G.729.	1.A23S.G.730.	1.A23S.A.731.	1.A23S.A.732.	1.A23S.A.733.	1.A23S.C.734.	G	G	A	A	A	C	M000000	1	1	1	1	1	LC	SM	SM	SM	LC	S	HC	HC	HC	HC	S	G,A,A,A	4	anti,~C3'-endo	anti,~C3'-endo	anti,~C3'-endo	anti,~C3'-endo	anti,~C3'-endo	anti,~C3'-endo	G-A,tSH	G-C,cWW	-,-	-,-	basepair,stack	-,-	-,-
pdb_00007osa	6	0.469	0.078	0.57	M111111	1.25S.U.2744.	1.25S.G.2745.	1.25S.A.2746.	1.25S.A.2747.	1.25S.A.2748.	1.25S.G.2749.	U	G	A	A	A	G	M000000	1	1	1	1	1	LC	SM	SM	SM	LC	S	HC	HC	HC	HC	S	G,A,A,A	4	anti,~C3'-endo	anti,~C3'-endo	anti,~C3'-endo	anti,~C3'-endo	anti,~C3'-endo	anti,~C3'-endo	G-A,tSH	U-G,cWW	-,-	-,-	-,-	-,-	-,-
pdb_00007phc	6	0.793	0.132	1.056	M111111	1.3.A.2860.	1.3.G.2861.	1.3.U.2862.	1.3.G.2863.	1.3.A.2864.	1.3.U.2865.	A	G	U	G	A	U	M000000	1	1	1	1	1	LC	SM	SM	SM	LC	S	HC	HC	HC	HC	S	G,U,G,A	4	anti,~C3'-endo	anti,~C3'-endo	anti,~C3'-endo	anti,~C3'-endo	anti,~C3'-endo	anti,~C3'-endo	G-A,tSH	A-U,cWW	-,-	-,-	-,-	basepair,-	basepair,-
pdb_00004v72	6	1.248	0.208	2.225	M111111	1.BA.C.1376.	1.BA.G.1377.	1.BA.A.1378.	1.BA.A.1353.	1.BA.A.1354.	1.BA.G.1355.	C	G	A	A	A	G	M000000	1	1	-25	1	1	LC	SM	SM	SM	LC	S	IC	IC	IC	IC	S	-	0	anti,~C3'-endo	anti,~C3'-endo	anti,~C2'-endo	anti,~C3'-endo	anti,~C3'-endo	anti,~C3'-endo	G-A,tSH	C-G,cWW	-,-	-,stack	basepair,stack	basepair,-	basepair,-
pdb_00008inf	6	0.758	0.126	1.145	M111111	1.5.G.86.	1.5.G.87.	1.5.A.88.	1.5.G.89.	1.5.A.90.	1.5.C.91.	G	G	A	G	A	C	M000000	1	1	1	1	1	LC	SM	SM	SM	LC	S	HC	HC	HC	HC	S	G,A,G,A	4	anti,~C3'-endo	anti,~C3'-endo	anti,~C3'-endo	anti,~C3'-endo	anti,~C3'-endo	anti,~C3'-endo	G-A,tSH	G-C,cWW	-,-	-,-	-,-	-,-	-,-
pdb_00004v5e	6	0.857	0.143	1.259	M111111	1.CA.C.862.	1.CA.U.863.	1.CA.A.864.	1.CA.A.865.	1.CA.C.866.	1.CA.G.867.	C	U	A	A	C	G	M000000	1	1	1	1	1	LC	SM	LC	SM	NR	SJP	HPJP	HPJP	SHP	SHP	S	-	0	anti,~C3'-endo	anti,~C3'-endo	anti,~C3'-endo	anti,~C3'-endo	anti,~C3'-endo	anti,~C3'-endo	U-C,tWH	C-G,cWW	-,-	-,-	basepair,stack	basepair,-	basepair,-
pdb_00005mei	6	0.481	0.08	0.949	M111111	1.1.C.599.	1.1.G.600.	1.1.U.601.	1.1.A.602.	1.1.A.603.	1.1.G.604.	C	G	U	A	A	G	M000000	1	1	1	1	1	LC	SM	SM	SM	LC	S	HC	HC	HC	HC	S	G,U,A,A	4	anti,~C3'-endo	anti,~C3'-endo	anti,~C3'-endo	anti,~C3'-endo	anti,~C3'-endo	anti,~C3'-endo	G-A,tSH	C-G,cWW	-,-	-,-	-,-	-,-	-,-
pdb_00004v67	6	0.551	0.092	0.981	M111111	1.DA.C.1806.	1.DA.G.1807.	1.DA.U.1808.	1.DA.A.1809.	1.DA.A.1810.	1.DA.G.1811.	C	G	U	A	A	G	M000000	1	1	1	1	1	LC	SM	SM	SM	LC	S	HC	HC	HC	HC	S	G,U,A,A	4	anti,~C3'-endo	anti,~C3'-endo	anti,~C3'-endo	anti,~C3'-endo	anti,~C3'-endo	anti,~C3'-endo	G-A,tSH	C-G,cWW	-,-	-,-	-,-	basepair,-	basepair,-
pdb_00006olf	6	0.666	0.111	1.046	M111111	1.t.C.4502.	1.t.G.4503.	1.t.U.4504.	1.t.G.4505.	1.t.A.4506.	1.t.G.4507.	C	G	U	G	A	G	M000000	1	1	1	1	1	LC	SM	SM	SM	LC	S	HC	HC	HC	HC	S	G,U,G,A	4	anti,~C3'-endo	anti,~C3'-endo	anti,~C3'-endo	anti,~C3'-endo	anti,~C3'-endo	anti,~C3'-endo	G-A,tSH	C-G,cWW	-,-	-,-	-,-	-,-	basepair,-
pdb_00005v8i	6	0.304	0.051	0.491	M111111	1.2A.C.2374.	1.2A.G.2375.	1.2A.A.2376.	1.2A.A.2377.	1.2A.A.2378.	1.2A.G.2379.	C	G	A	A	A	G	M000000	1	1	1	1	1	LC	SM	SM	SM	LC	S	HC	HC	HC	HC	S	G,A,A,A	4	anti,~C3'-endo	anti,~C3'-endo	anti,~C3'-endo	anti,~C3'-endo	anti,~C3'-endo	anti,~C3'-endo	-	C-G,cWW	-,-	-,-	-,stack	-,-	-,-
pdb_00007r81	6	0.208	0.035	0.297	M111111	1.A1.U.374.	1.A1.G.375.	1.A1.A.376.	1.A1.A.377.	1.A1.A.378.	1.A1.A.379.	U	G	A	A	A	A	M000000	1	1	1	1	1	LC	SM	SM	SM	LC	S	HC	HC	HC	HC	S	G,A,A,A	4	anti,~C3'-endo	anti,~C3'-endo	anti,~C3'-endo	anti,~C3'-endo	anti,~C3'-endo	anti,~C3'-endo	G-A,tSH	U-A,cWW	-,-	-,-	-,stack	-,-	-,-
pdb_00005jbh	6	0.637	0.106	1.096	M111111	1.2.C.855.	1.2.G.856.	1.2.C.857.	1.2.A.858.	1.2.A.859.	1.2.G.860.	C	G	C	A	A	G	M000000	1	1	1	1	1	LC	SM	SM	SM	LC	S	HC	HC	HC	HC	S	G,C,A,A	4	anti,~C3'-endo	anti,~C3'-endo	anti,~C3'-endo	anti,~C3'-endo	anti,~C3'-endo	anti,~C3'-endo	G-A,tSH	C-G,cWW	-,-	-,-	-,-	-,-	-,-
pdb_00007zag	6	0.705	0.117	1.078	M111111	1.2.G.388.	1.2.G.389.	1.2.A.390.	1.2.A.391.	1.2.A.392.	1.2.C.393.	G	G	A	A	A	C	M000000	1	1	1	1	1	LC	SM	SM	SM	LC	S	HC	HC	HC	HC	S	G,A,A,A	4	anti,~C3'-endo	anti,~C3'-endo	anti,~C3'-endo	anti,~C3'-endo	anti,~C3'-endo	anti,~C3'-endo	G-A,tSH	G-C,cWW	-,-	-,-	-,stack	-,-	-,-
pdb_00006og7	6	0.723	0.12	1.122	M111111	1.3.C.726.	1.3.G.727.	1.3.A.728.	1.3.A.729.	1.3.G.730.	1.3.G.731.	C	G	A	A	G	G	M000000	1	1	1	1	1	LC	SM	SM	SM	LC	S	HC	HC	HC	HC	S	G,A,A,G	4	anti,~C3'-endo	anti,~C3'-endo	anti,~C3'-endo	anti,~C3'-endo	anti,~C3'-endo	anti,~C3'-endo	G-G,tSH	C-G,cWW	-,-	-,-	basepair,stack	basepair,-	-,-
pdb_00007pzy	6	0.801	0.134	1.17	M111111	1.1.G.840.	1.1.G.841.	1.1.A.842.	1.1.A.843.	1.1.A.844.	1.1.C.845.	G	G	A	A	A	C	M000000	1	1	1	1	1	LC	SM	SM	SM	LC	S	HC	HC	HC	HC	S	G,A,A,A	4	anti,~C3'-endo	anti,~C3'-endo	anti,~C3'-endo	anti,~C3'-endo	anti,~C3'-endo	anti,~C3'-endo	G-A,tSH	G-C,cWW	-,-	-,-	basepair,-	-,-	-,-
pdb_00003bbx	6	0.718	0.12	1.067	M111111	1.B.C.2594.	1.B.G.2595.	1.B.U.2596.	1.B.G.2597.	1.B.A.2598.	1.B.G.2599.	C	G	U	G	A	G	M000000	1	1	1	1	1	LC	SM	SM	SM	LC	S	HC	HC	HC	HC	S	G,U,G,A	4	anti,~C3'-endo	anti,~C3'-endo	anti,~C3'-endo	anti,~C3'-endo	anti,~C3'-endo	anti,~C3'-endo	G-A,tSH	C-G,cWW	-,-	-,-	-,-	-,-	-,-
pdb_00004v8x	6	0.436	0.073	0.938	M111111	1.AA.C.379.	1.AA.G.380.	1.AA.C.381.	1.AA.A.382.	1.AA.A.383.	1.AA.G.384.	C	G	C	A	A	G	M000000	1	1	1	1	1	LC	SM	SM	SM	LC	S	HC	HC	HC	HC	S	G,C,A,A	4	anti,~C3'-endo	anti,~C3'-endo	anti,~C3'-endo	anti,~C3'-endo	anti,~C3'-endo	anti,~C3'-endo	G-A,tSH	C-G,cWW	-,-	-,-	-,stack	-,-	-,-
pdb_00006i7v	6	0.852	0.142	1.141	M111111	1.CA.G.629.	1.CA.G.630.	1.CA.A.631.	1.CA.A.632.	1.CA.A.633.	1.CA.C.634.	G	G	A	A	A	C	M000000	1	1	1	1	1	LC	SM	SM	SM	LC	S	HC	HC	HC	HC	S	G,A,A,A	4	anti,~C3'-endo	anti,~C3'-endo	anti,~C3'-endo	anti,~C3'-endo	anti,~C3'-endo	anti,~C3'-endo	-	G-C,cWW	-,-	-,-	-,-	-,-	-,-
pdb_00007ss9	6	0.264	0.044	0.401	M111111	1.1.C.2658.	1.1.G.2659.	1.1.A.2660.	1.1.G.2661.	1.1.A.2662.	1.1.G.2663.	C	G	A	G	A	G	M000000	1	1	1	1	1	SM	SM	SM	SM	SM	HC	HC	HC	HC	HC	HC	U,A,G,U,A,C,G,A,G,A,G,G,A,C,C	15	anti,~C3'-endo	anti,~C3'-endo	anti,~C3'-endo	anti,~C3'-endo	anti,~C3'-endo	anti,~C3'-endo	G-A,tSH	C-G,cWW	-,stack	-,-	-,-	-,-	basepair,-
pdb_00001i96	6	0.366	0.061	0.499	M111111	1.A.C.1492.	1.A.G.1493.	1.A.G.1494.	1.A.A.1495.	1.A.A.1496.	1.A.G.1497.	C	G	G	A	A	G	M000000	1	1	1	1	1	LC	SM	SM	SM	LC	S	HC	HC	HC	HC	S	G,G,A,A	4	anti,~C3'-endo	anti,~C3'-endo	anti,~C3'-endo	anti,~C3'-endo	anti,~C3'-endo	anti,~C3'-endo	G-A,tSH	C-G,cWW	-,-	-,-	-,-	-,-	-,-
pdb_00005lmu	6	0.421	0.07	0.537	M111111	1.A.C.1165.	1.A.G.1166.	1.A.A.1168.	1.A.A.1169.	1.A.A.1170.	1.A.G.1171.	C	G	A	A	A	G	M000000	1	1	1	1	1	LC	SM	SM	SM	LC	S	HC	HC	HC	HC	S	G,A,A,A	4	anti,~C3'-endo	anti,~C3'-endo	anti,~C3'-endo	anti,~C3'-endo	anti,~C3'-endo	anti,~C3'-endo	G-A,tSH	C-G,cWW	-,-	-,-	basepair,-	-,-	basepair,-
pdb_00008sa2	6	0.427	0.071	0.597	M111111	1.A.C.119.	1.A.G.120.	1.A.A.121.	1.A.A.122.	1.A.A.123.	1.A.G.124.	C	G	A	A	A	G	M000000	1	1	1	1	1	LC	SM	SM	SM	LC	S	HC	HC	HC	HC	S	G,A,A,A	4	anti,~C3'-endo	anti,~C3'-endo	anti,~C3'-endo	anti,~C3'-endo	anti,~C3'-endo	anti,~C3'-endo	-	C-G,cWW	-,-	-,-	-,-	-,-	-,-
pdb_00004wqr	6	0.812	0.135	1.169	M111111	1.14.G.629.	1.14.G.630.	1.14.A.631.	1.14.A.632.	1.14.A.633.	1.14.C.634.	G	G	A	A	A	C	M000000	1	1	1	1	1	LC	SM	SM	SM	LC	S	HC	HC	HC	HC	S	G,A,A,A	4	anti,~C3'-endo	anti,~C3'-endo	anti,~C3'-endo	anti,~C3'-endo	anti,~C3'-endo	anti,~C3'-endo	-	G-C,cWW	-,-	-,-	basepair,-	-,-	-,-
pdb_00003dll	6	0.494	0.082	0.751	M111111	1.X.C.640.	1.X.G.641.	1.X.A.642.	1.X.A.643.	1.X.A.644.	1.X.G.645.	C	G	A	A	A	G	M000000	1	1	1	1	1	LC	SM	SM	SM	LC	S	HC	HC	HC	HC	S	G,A,A,A	4	anti,~C3'-endo	anti,~C3'-endo	anti,~C3'-endo	anti,~C3'-endo	anti,~C3'-endo	anti,~C3'-endo	-	C-G,cWW	-,-	-,-	basepair,-	-,-	-,-
pdb_00004lel	6	0.819	0.136	1.104	M111111	1.QA.G.158.	1.QA.G.159.	1.QA.A.160.	1.QA.A.161.	1.QA.A.162.	1.QA.C.163.	G	G	A	A	A	C	M000000	1	1	1	1	1	LC	SM	SM	SM	LC	S	HC	HC	HC	HC	S	G,A,A,A	4	anti,~C3'-endo	anti,~C3'-endo	anti,~C3'-endo	anti,~C3'-endo	anti,~C3'-endo	anti,~C3'-endo	G-A,tSH	G-C,cWW	-,-	-,-	basepair,stack	-,-	-,-
pdb_00008g4i	6	0.616	0.103	0.994	M111111	1.2.C.1196.	1.2.G.1197.	1.2.C.1198.	1.2.G.1199.	1.2.A.1200.	1.2.G.1201.	C	G	C	G	A	G	M000000	1	1	1	1	1	LC	SM	SM	SM	LC	S	HC	HC	HC	HC	S	G,C,G,A	4	anti,~C3'-endo	anti,~C3'-endo	anti,~C3'-endo	anti,~C3'-endo	anti,~C3'-endo	anti,~C3'-endo	G-A,tSH	C-G,cWW	-,-	-,-	-,stack	basepair,-	basepair,-
pdb_00004x66	6	0.636	0.106	0.987	M111111	1.A.C.1030.	1.A.G.1030.A	1.A.C.1030.B	1.A.G.1030.C	1.A.A.1030.D	1.A.G.1031.	C	G	C	G	A	G	M000000	1	1	1	1	1	LC	SM	SM	SM	LC	S	HC	HC	HC	HC	S	G,C,G,A	4	anti,~C3'-endo	anti,~C3'-endo	anti,~C3'-endo	anti,~C3'-endo	anti,~C3'-endo	anti,~C3'-endo	-	C-G,cWW	-,-	-,-	-,-	-,-	-,-
pdb_00006vlz	6	0.675	0.113	1.172	M111111	1.AA.C.1023.	1.AA.G.1024.	1.AA.A.1025.	1.AA.A.1026.	1.AA.A.1027.	1.AA.G.1028.	C	G	A	A	A	G	M000000	1	1	1	1	1	LC	SM	SM	SM	LC	S	HC	HC	HC	HC	S	G,A,A,A	4	anti,~C3'-endo	anti,~C3'-endo	anti,~C3'-endo	anti,~C3'-endo	anti,~C3'-endo	anti,~C3'-endo	G-A,tSH	C-G,cWW	-,-	-,-	basepair,stack	basepair,-	-,-
pdb_00008cd1	6	0.806	0.134	1.135	M111111	1.a.G.152.	1.a.G.153.	1.a.A.154.	1.a.A.155.	1.a.A.156.	1.a.C.157.	G	G	A	A	A	C	M000000	1	1	1	1	1	LC	SM	SM	SM	LC	S	HC	HC	HC	HC	S	G,A,A,A	4	anti,~C3'-endo	anti,~C3'-endo	anti,~C3'-endo	anti,~C3'-endo	anti,~C3'-endo	anti,~C3'-endo	-	G-C,cWW	-,-	-,-	basepair,stack	-,-	-,-
pdb_00008rxx	6	0.898	0.15	1.167	M111111	1.S1.A.1648.	1.S1.G.1649.	1.S1.U.1650.	1.S1.G.1651.	1.S1.A.1652.	1.S1.U.1653.	A	G	U	G	A	U	M000000	1	1	1	1	1	LC	SM	SM	SM	LC	S	HC	HC	HC	HC	S	G,U,G,A	4	anti,~C3'-endo	anti,~C3'-endo	anti,~C3'-endo	anti,~C3'-endo	anti,~C3'-endo	anti,~C3'-endo	G-A,tWH	A-U,cWW	-,-	-,-	-,-	basepair,-	basepair,-
pdb_00006d8n	6	0.919	0.153	1.294	M111111	1.B.G.149.	1.B.G.150.	1.B.A.151.	1.B.A.152.	1.B.A.153.	1.B.C.154.	G	G	A	A	A	C	M000000	1	1	1	1	1	LC	SM	SM	SM	LC	S	HC	HC	HC	HC	S	G,A,A,A	4	anti,~C3'-endo	anti,~C3'-endo	anti,~C3'-endo	anti,~C3'-endo	anti,~C3'-endo	anti,~C3'-endo	G-A,tSH	G-C,cWW	-,-	-,-	basepair,stack	basepair,-	basepair,-
pdb_00009e7f	6	0.421	0.07	0.59	M111111	1.1.C.518.	1.1.G.519.	1.1.G.520.	1.1.A.521.	1.1.A.522.	1.1.G.523.	C	G	G	A	A	G	M000000	1	1	1	1	1	LC	SM	SM	SM	LC	S	HC	HC	HC	HC	S	G,G,A,A	4	anti,~C3'-endo	anti,~C3'-endo	anti,~C3'-endo	anti,~C3'-endo	anti,~C3'-endo	anti,~C3'-endo	G-A,tSH	C-G,cWW	-,-	-,-	-,stack	-,-	-,-
pdb_00004v4a	6	0.51	0.085	0.622	M111111	1.AA.C.1165.	1.AA.G.1166.	1.AA.A.1167.	1.AA.A.1168.	1.AA.A.1169.	1.AA.G.1171.	C	G	A	A	A	G	M000000	1	1	1	1	1	LC	SM	SM	SM	LC	S	HC	HC	HC	HC	S	G,A,A,A	4	anti,~C3'-endo	anti,~C3'-endo	anti,~C3'-endo	anti,~C3'-endo	anti,~C3'-endo	anti,~C3'-endo	G-A,tSH	C-G,cWW	-,-	-,-	basepair,-	basepair,-	-,-
pdb_00008i9t	6	0.512	0.085	0.837	M111111	1.C1.U.694.	1.C1.G.695.	1.C1.A.696.	1.C1.A.697.	1.C1.A.698.	1.C1.G.699.	U	G	A	A	A	G	M000000	1	1	1	1	1	LC	SM	SM	SM	LC	S	HC	HC	HC	HC	S	G,A,A,A	4	anti,~C3'-endo	anti,~C3'-endo	anti,~C3'-endo	anti,~C3'-endo	anti,~C3'-endo	anti,~C3'-endo	G-A,tSH	U-G,cWW	-,-	-,-	-,stack	-,-	-,-
pdb_00007nhn	6	0.649	0.108	1.088	M111111	1.a.C.1274.	1.a.G.1275.	1.a.C.1276.	1.a.G.1277.	1.a.A.1278.	1.a.G.1279.	C	G	C	G	A	G	M000000	1	1	1	1	1	LC	SM	SM	SM	LC	S	HC	HC	HC	HC	S	G,C,G,A	4	anti,~C3'-endo	anti,~C3'-endo	anti,~C3'-endo	anti,~C3'-endo	anti,~C3'-endo	anti,~C3'-endo	-	C-G,cWW	-,-	-,-	-,-	basepair,-	basepair,-
pdb_00004wsd	6	0.655	0.109	0.958	M111111	1.1H.U.1864.	1.1H.G.1869.	1.1H.C.1870.	1.1H.A.1871.	1.1H.A.1872.	1.1H.G.1878.	U	G	C	A	A	G	M000000	1	1	1	1	1	LC	SM	SM	SM	LC	S	HC	HC	HC	HC	S	G,C,A,A	4	anti,~C3'-endo	anti,~C3'-endo	anti,~C3'-endo	anti,~C3'-endo	anti,~C3'-endo	anti,~C3'-endo	G-A,tSH	U-G,cWW	-,-	-,-	-,-	-,-	-,-
pdb_00006spb	6	0.775	0.129	1.271	M111111	1.A.U.2843.	1.A.G.2844.	1.A.U.2845.	1.A.G.2846.	1.A.A.2847.	1.A.G.2848.	U	G	U	G	A	G	M000000	1	1	1	1	1	LC	SM	SM	SM	LC	S	HC	HC	HC	HC	S	G,U,G,A	4	anti,~C3'-endo	anti,~C3'-endo	anti,~C3'-endo	anti,~C3'-endo	anti,~C3'-endo	anti,~C3'-endo	G-A,tSH	U-G,cWW	-,-	-,-	-,-	basepair,-	basepair,-
pdb_00004v49	6	0.51	0.085	0.622	M111111	1.AA.C.1165.	1.AA.G.1166.	1.AA.A.1167.	1.AA.A.1168.	1.AA.A.1169.	1.AA.G.1171.	C	G	A	A	A	G	M000000	1	1	1	1	1	LC	SM	SM	SM	LC	S	HC	HC	HC	HC	S	G,A,A,A	4	anti,~C3'-endo	anti,~C3'-endo	anti,~C3'-endo	anti,~C3'-endo	anti,~C3'-endo	anti,~C3'-endo	G-A,tSH	C-G,cWW	-,-	-,-	basepair,-	basepair,-	basepair,-
pdb_00004v4v	6	0.584	0.097	0.714	M111111	1.B0.C.1806.	1.B0.G.1807.	1.B0.A.1808.	1.B0.A.1809.	1.B0.A.1810.	1.B0.G.1811.	C	G	A	A	A	G	M000000	1	1	1	1	1	LC	SM	SM	SM	LC	S	HC	HC	HC	HC	S	G,A,A,A	4	anti,~C3'-endo	anti,~C3'-endo	anti,~C3'-endo	anti,~C3'-endo	anti,~C3'-endo	anti,~C3'-endo	G-A,tSH	C-G,cWW	basepair,-	-,-	-,-	-,-	-,-
pdb_00003ccr	6	0.612	0.102	1.066	M111111	1.0.C.1862.	1.0.G.1863.	1.0.C.1864.	1.0.A.1865.	1.0.A.1866.	1.0.G.1867.	C	G	C	A	A	G	M000000	1	1	1	1	1	LC	SM	SM	SM	LC	S	HC	HC	HC	HC	S	G,C,A,A	4	anti,~C3'-endo	anti,~C3'-endo	anti,~C3'-endo	anti,~C3'-endo	anti,~C3'-endo	anti,~C3'-endo	G-A,tSH	C-G,cWW	-,-	-,-	-,-	basepair,-	basepair,-
pdb_00008g29	6	0.722	0.12	1.031	M111111	1.1B.G.86.	1.1B.G.87.	1.1B.C.88.	1.1B.G.89.	1.1B.A.90.	1.1B.C.91.	G	G	C	G	A	C	M000000	1	1	1	1	1	LC	SM	SM	SM	LC	S	HC	HC	HC	HC	S	G,C,G,A	4	anti,~C3'-endo	anti,~C3'-endo	anti,~C3'-endo	anti,~C3'-endo	anti,~C3'-endo	anti,~C3'-endo	G-A,tSH	G-C,cWW	-,-	-,-	-,-	-,-	-,-
pdb_00004v9q	6	0.73	0.122	1.13	M111111	1.AA.G.629.	1.AA.G.630.	1.AA.A.631.	1.AA.A.632.	1.AA.A.633.	1.AA.C.634.	G	G	A	A	A	C	M000000	1	1	1	1	1	LC	SM	SM	SM	LC	S	HC	HC	HC	HC	S	G,A,A,A	4	anti,~C3'-endo	anti,~C3'-endo	anti,~C3'-endo	anti,~C3'-endo	anti,~C3'-endo	anti,~C3'-endo	G-A,tSH	G-C,cWW	-,-	-,-	basepair,-	basepair,-	-,-
pdb_00001z58	6	0.819	0.136	1.117	M111111	1.2.U.1856.	1.2.G.1857.	1.2.C.1858.	1.2.A.1859.	1.2.A.1860.	1.2.G.1861.	U	G	C	A	A	G	M000000	1	1	1	1	1	LC	SM	SM	SM	LC	S	HC	HC	HC	HC	S	G,C,A,A	4	anti,~C3'-endo	anti,~C3'-endo	anti,~C3'-endo	anti,~C3'-endo	anti,~C3'-endo	anti,~C3'-endo	-	U-G,cWW	-,-	-,-	-,-	-,-	-,-
pdb_00009cai	6	0.917	0.153	1.362	M111111	1.A5.G.3305.	1.A5.G.3306.	1.A5.C.3307.	1.A5.A.3308.	1.A5.A.3309.	1.A5.C.3310.	G	G	C	A	A	C	M000000	1	1	1	1	1	LC	SM	SM	SM	LC	S	HC	HC	HC	HC	S	G,C,A,A	4	anti,~C3'-endo	anti,~C3'-endo	anti,~C3'-endo	anti,~C3'-endo	anti,~C3'-endo	anti,~C3'-endo	G-A,tSH	G-C,cWW	-,-	-,-	-,-	-,-	-,-
pdb_00003j2d	6	1.22	0.203	1.498	M111111	1.N.U.304.	1.N.G.305.	1.N.C.290.	1.N.U.291.	1.N.G.292.	1.N.G.293.	U	G	C	U	G	G	M000000	1	-15	1	1	1	LC	LC	SM	SM	NR	S	BC	S	S	S	S	-	0	anti,~C3'-endo	anti,~C2'-endo	anti,~C3'-endo	anti,~C3'-endo	anti,~C3'-endo	anti,~C3'-endo	G-G,tWH	U-G,cWW	-,-	-,-	basepair,-	basepair,-	basepair,-
pdb_00007qv1	6	1.315	0.219	1.805	M111111	1.V.U.205.	1.V.A.206.	1.V.A.193.	1.V.A.194.	1.V.C.195.	1.V.U.196.	U	A	A	A	C	U	M000000	1	-13	1	1	1	SM	SM	SM	SM	SM	HC	HC	HC	HC	HC	HC	G,A,A,C,U,G,A,A,A,C,A,U,C,U,A,A,G,U,A	19	anti,~C3'-endo	anti,~C3'-endo	anti,~C3'-endo	anti,~C3'-endo	anti,~C3'-endo	anti,~C3'-endo	A-C,tSH	U-U,cWW	-,stack	-,stack	basepair,stack	basepair,-	-,-
pdb_00004y1i	6	0.445	0.074	0.75	M111111	1.A.C.76.	1.A.G.77.	1.A.A.78.	1.A.A.79.	1.A.A.80.	1.A.G.81.	C	G	A	A	A	G	M101111	1	1	1	1	1	LC	SM	SM	SM	LC	S	HC	HC	HC	HC	S	G,A,A,A	4	anti,~C3'-endo	anti,~C3'-endo	anti,~C3'-endo	anti,~C3'-endo	anti,~C3'-endo	anti,~C3'-endo	G-A,tSH	C-G,cWW	-,-	-,-	-,-	-,-	-,-
pdb_00003ccs	6	0.583	0.097	1.058	M111111	1.0.C.1862.	1.0.G.1863.	1.0.C.1864.	1.0.A.1865.	1.0.A.1866.	1.0.G.1867.	C	G	C	A	A	G	M000000	1	1	1	1	1	LC	SM	SM	SM	LC	S	HC	HC	HC	HC	S	G,C,A,A	4	anti,~C3'-endo	anti,~C3'-endo	anti,~C3'-endo	anti,~C3'-endo	anti,~C3'-endo	anti,~C3'-endo	G-A,tSH	C-G,cWW	-,-	-,-	-,-	-,-	basepair,-
pdb_00006ywy	6	0.617	0.103	1.085	M111111	1.A.U.417.	1.A.G.418.	1.A.U.419.	1.A.G.420.	1.A.A.421.	1.A.A.422.	U	G	U	G	A	A	M000000	1	1	1	1	1	LC	SM	SM	SM	LC	S	HC	HC	HC	HC	S	G,U,G,A	4	anti,~C3'-endo	anti,~C3'-endo	anti,~C3'-endo	anti,~C3'-endo	anti,~C3'-endo	anti,~C3'-endo	G-A,tSH	U-A,cWW	-,-	-,-	-,-	basepair,-	basepair,-
pdb_00005uq8	6	0.708	0.118	1.023	M111111	1.A.C.2856.	1.A.G.2857.	1.A.C.2858.	1.A.G.2859.	1.A.A.2860.	1.A.G.2861.	C	G	C	G	A	G	M000000	1	1	1	1	1	LC	SM	SM	SM	LC	S	HC	HC	HC	HC	S	G,C,G,A	4	anti,~C3'-endo	anti,~C3'-endo	anti,~C3'-endo	anti,~C3'-endo	anti,~C3'-endo	anti,~C3'-endo	G-A,tWH	C-G,cWW	-,-	-,-	-,-	basepair,-	basepair,-
pdb_00006g18	6	0.816	0.136	1.133	M111111	1.2.A.1353.	1.2.G.1354.	1.2.C.1355.	1.2.G.1356.	1.2.A.1357.	1.2.U.1358.	A	G	C	G	A	U	M000000	1	1	1	1	1	LC	SM	SM	SM	LC	S	HC	HC	HC	HC	S	G,C,G,A	4	anti,~C3'-endo	anti,~C3'-endo	anti,~C3'-endo	anti,~C3'-endo	anti,~C3'-endo	anti,~C3'-endo	G-A,tSH	A-U,cWW	-,-	-,-	-,-	basepair,-	-,-
pdb_00004v9m	6	0.937	0.156	1.285	M111111	1.BA.G.629.	1.BA.G.630.	1.BA.A.631.	1.BA.A.632.	1.BA.A.633.	1.BA.C.634.	G	G	A	A	A	C	M000000	1	1	1	1	1	LC	SM	SM	SM	LC	S	HC	HC	HC	HC	S	G,A,A,A	4	anti,~C3'-endo	anti,~C3'-endo	anti,~C3'-endo	anti,~C3'-endo	anti,~C3'-endo	anti,~C3'-endo	G-A,tSH	G-C,cWW	-,-	-,-	-,-	basepair,-	-,-
pdb_00003j6y	6	0.96	0.16	1.342	M111111	1.2S.G.1634.	1.2S.G.1635.	1.2S.U.1636.	1.2S.A.1637.	1.2S.A.1638.	1.2S.C.1639.	G	G	U	A	A	C	M000000	1	1	1	1	1	LC	SM	SM	SM	LC	S	HC	HC	HC	HC	S	G,U,A,A	4	anti,~C3'-endo	anti,~C3'-endo	anti,~C3'-endo	anti,~C3'-endo	anti,~C3'-endo	anti,~C3'-endo	G-A,tSH	G-C,cWW	-,-	-,-	-,-	basepair,-	basepair,-
pdb_00006i7v	6	1.283	0.214	2.474	M111111	1.DA.C.2762.	1.DA.G.2763.	1.DA.A.2764.	1.DA.A.2740.	1.DA.A.2741.	1.DA.G.2742.	C	G	A	A	A	G	M000000	1	1	-24	1	1	LC	SM	SM	SM	LC	S	IC	IC	IC	IC	S	-	0	anti,~C3'-endo	anti,~C3'-endo	anti,~C3'-endo	anti,~C3'-endo	anti,~C3'-endo	anti,~C3'-endo	G-A,tSH	C-G,cWW	-,-	-,stack	basepair,stack	-,-	basepair,-
pdb_00004wt8	6	0.218	0.036	0.283	M111111	1.C1.C.2385.	1.C1.G.2386.	1.C1.A.2387.	1.C1.A.2388.	1.C1.A.2389.	1.C1.G.2390.	C	G	A	A	A	G	M000000	1	1	1	1	1	LC	SM	SM	SM	LC	S	HC	HC	HC	HC	S	G,A,A,A	4	anti,~C3'-endo	anti,~C3'-endo	anti,~C3'-endo	anti,~C3'-endo	anti,~C3'-endo	anti,~C3'-endo	G-A,tSH	C-G,cWW	-,-	-,-	-,stack	-,-	-,-
pdb_00008cdl	6	0.429	0.071	0.612	M111111	1.c.C.1501.	1.c.G.1502.	1.c.A.1503.	1.c.G.1504.	1.c.A.1505.	1.c.G.1506.	C	G	A	G	A	G	M000000	1	1	1	1	1	LC	SM	SM	SM	LC	S	HC	HC	HC	HC	S	G,A,G,A	4	anti,~C3'-endo	anti,~C3'-endo	anti,~C3'-endo	anti,~C3'-endo	anti,~C3'-endo	anti,~C3'-endo	G-A,tSH	C-G,cWW	-,-	-,-	-,stack	basepair,-	basepair,-
pdb_00004xej	6	0.45	0.075	0.523	M111111	1.B23S.C.2374.	1.B23S.G.2375.	1.B23S.A.2376.	1.B23S.A.2377.	1.B23S.A.2378.	1.B23S.G.2379.	C	G	A	A	A	G	M000000	1	1	1	1	1	LC	SM	SM	SM	LC	S	HC	HC	HC	HC	S	G,A,A,A	4	anti,~C3'-endo	anti,~C3'-endo	anti,~C3'-endo	anti,~C3'-endo	anti,~C3'-endo	anti,~C3'-endo	G-A,tSH	C-G,cWW	basepair,-	-,-	-,stack	-,-	-,-
pdb_00007v2p	6	0.465	0.077	0.59	M111111	1.A.C.1148.	1.A.G.1149.	1.A.A.1150.	1.A.A.1151.	1.A.A.1152.	1.A.G.1153.	C	G	A	A	A	G	M000000	1	1	1	1	1	LC	SM	SM	SM	LC	S	HC	HC	HC	HC	S	G,A,A,A	4	anti,~C3'-endo	anti,~C3'-endo	anti,~C3'-endo	anti,~C3'-endo	anti,~C3'-endo	anti,~C3'-endo	G-A,tSH	C-G,cWW	-,-	-,-	-,-	basepair,-	basepair,-
pdb_00005mrc	6	0.64	0.107	0.92	M111111	1.aa.U.302.	1.aa.G.303.	1.aa.A.304.	1.aa.A.305.	1.aa.A.306.	1.aa.G.307.	U	G	A	A	A	G	M000000	1	1	1	1	1	LC	SM	SM	SM	LC	S	HC	HC	HC	HC	S	G,A,A,A	4	anti,~C3'-endo	anti,~C3'-endo	anti,~C3'-endo	anti,~C3'-endo	anti,~C3'-endo	anti,~C3'-endo	G-A,tSH	U-G,cWW	-,-	-,-	basepair,stack	-,-	-,-
pdb_00005fcj	6	0.679	0.113	1.126	M111111	1.5.C.599.	1.5.G.600.	1.5.U.601.	1.5.A.602.	1.5.A.603.	1.5.G.604.	C	G	U	A	A	G	M000000	1	1	1	1	1	LC	SM	SM	SM	LC	S	HC	HC	HC	HC	S	G,U,A,A	4	anti,~C3'-endo	anti,~C3'-endo	anti,~C3'-endo	anti,~C3'-endo	anti,~C3'-endo	anti,~C3'-endo	-	C-G,cWW	-,-	-,-	-,-	-,-	-,-
pdb_00008s8f	6	0.756	0.126	1.031	M111111	1.2.C.936.	1.2.G.937.	1.2.A.938.	1.2.A.939.	1.2.A.940.	1.2.G.941.	C	G	A	A	A	G	M000000	1	1	1	1	1	LC	SM	SM	SM	LC	S	HC	HC	HC	HC	S	G,A,A,A	4	anti,~C3'-endo	anti,~C3'-endo	anti,~C3'-endo	anti,~C3'-endo	anti,~C3'-endo	anti,~C3'-endo	G-A,tWH	C-G,cWW	-,-	-,-	basepair,stack	-,-	-,-
pdb_00008bsi	6	0.864	0.144	1.23	M111111	1.Lt.G.1301.	1.Lt.G.1302.	1.Lt.A.1303.	1.Lt.G.1304.	1.Lt.A.1305.	1.Lt.C.1306.	G	G	A	G	A	C	M000000	1	1	1	1	1	LC	SM	SM	SM	LC	S	HC	HC	HC	HC	S	G,A,G,A	4	anti,~C3'-endo	anti,~C3'-endo	anti,~C3'-endo	anti,~C3'-endo	anti,~C3'-endo	anti,~C3'-endo	G-A,tSH	G-C,cWW	-,-	-,-	-,-	basepair,-	basepair,-
pdb_00005f9h	6	1.009	0.168	1.236	M111111	1.D.A.10.	1.D.G.11.	1.D.U.12.	1.D.G.13.	1.D.A.14.	1.D.U.15.	A	G	U	G	A	U	M000000	1	1	1	1	1	LC	SM	SM	SM	LC	S	HC	HC	HC	HC	S	G,U,G,A	4	anti,~C3'-endo	anti,~C3'-endo	anti,~C3'-endo	anti,~C3'-endo	anti,~C3'-endo	anti,~C3'-endo	-	A-U,cWW	-,-	-,-	-,-	-,-	-,-
pdb_00007ohu	6	1.018	0.17	1.394	M111111	1.1.A.357.	1.1.G.358.	1.1.U.359.	1.1.G.360.	1.1.A.361.	1.1.U.362.	A	G	U	G	A	U	M000000	1	1	1	1	1	LC	SM	SM	SM	LC	S	HC	HC	HC	HC	S	G,U,G,A	4	anti,~C3'-endo	anti,~C3'-endo	anti,~C3'-endo	anti,~C3'-endo	anti,~C3'-endo	anti,~C3'-endo	G-A,tSH	A-U,cWW	-,-	-,-	-,-	-,-	basepair,-
pdb_00007pjy	6	1.281	0.213	2.521	M111111	1.A.C.475.	1.A.G.476.	1.A.A.477.	1.A.A.478.	1.A.A.480.	1.A.A.479.	C	G	A	A	A	A	M000000	1	1	1	2	-1	SM	SM	SM	SM	SM	JCJP	JCJP	JCJP	JCJP	JCJP	JCJP	-	0	anti,~C3'-endo	anti,~C3'-endo	anti,~C3'-endo	anti,~C3'-endo	anti,~C3'-endo	anti,~C2'-endo	G-A,tSH	C-A,tWH	-,stack	-,-	basepair,stack	-,-	basepair,-
pdb_00008vs9	6	1.302	0.217	2.394	M111111	1.23S.C.475.	1.23S.G.476.	1.23S.A.477.	1.23S.A.478.	1.23S.A.480.	1.23S.A.479.	C	G	A	A	A	A	M000000	1	1	1	2	-1	SM	SM	SM	SM	SM	JCJP	JCJP	JCJP	JCJP	JCJP	JCJP	-	0	anti,~C3'-endo	anti,~C3'-endo	anti,~C3'-endo	anti,~C3'-endo	anti,~C3'-endo	anti,~C2'-endo	G-A,tSH	C-A,tWH	-,stack	-,-	basepair,stack	basepair,-	basepair,-
pdb_00003ud3	6	0.34	0.057	0.43	M111111	1.R.C.31.	1.R.G.32.	1.R.A.33.	1.R.A.34.	1.R.A.35.	1.R.G.36.	C	G	A	A	A	G	M000000	1	1	1	1	1	LC	SM	SM	SM	LC	S	HC	HC	HC	HC	S	G,A,A,A	4	anti,~C3'-endo	anti,~C3'-endo	anti,~C3'-endo	anti,~C3'-endo	anti,~C3'-endo	anti,~C3'-endo	G-A,tSH	C-G,cWW	-,-	-,-	-,stack	basepair,-	basepair,-
pdb_00007lyj	6	0.724	0.121	1.119	M111111	1.A.G.40.	1.A.G.41.	1.A.A.42.	1.A.A.43.	1.A.A.44.	1.A.C.45.	G	G	A	A	A	C	M011111	1	1	1	1	1	LC	SM	SM	SM	LC	S	HC	HC	HC	HC	S	G,A,A,A	4	anti,~C3'-endo	anti,~C3'-endo	anti,~C3'-endo	anti,~C3'-endo	anti,~C3'-endo	anti,~C3'-endo	G-A,tSH	G-C,cWW	-,-	-,-	-,-	-,-	-,-
pdb_00007y7e	6	0.743	0.124	1.042	M111111	1.a.C.1868.	1.a.G.1869.	1.a.C.1870.	1.a.A.1871.	1.a.A.1872.	1.a.G.1873.	C	G	C	A	A	G	M000000	1	1	1	1	1	LC	SM	SM	SM	LC	S	HC	HC	HC	HC	S	G,C,A,A	4	anti,~C3'-endo	anti,~C3'-endo	anti,~C2'-endo	anti,~C3'-endo	anti,~C3'-endo	anti,~C3'-endo	G-A,tSH	C-G,cWW	-,-	-,-	-,-	-,-	-,-
pdb_00005it7	6	0.812	0.135	1.071	M111111	1.5.U.1374.	1.5.G.1375.	1.5.U.1376.	1.5.A.1377.	1.5.A.1378.	1.5.A.1379.	U	G	U	A	A	A	M000000	1	1	1	1	1	LC	SM	SM	SM	LC	S	HC	HC	HC	HC	S	G,U,A,A	4	anti,~C3'-endo	anti,~C3'-endo	anti,~C3'-endo	anti,~C3'-endo	anti,~C3'-endo	anti,~C3'-endo	G-A,tSH	U-A,cWW	-,-	-,-	-,-	-,-	basepair,-
pdb_00007ods	6	0.863	0.144	1.2	M111111	1.A.A.3081.	1.A.G.3082.	1.A.U.3083.	1.A.A.3084.	1.A.A.3085.	1.A.U.3086.	A	G	U	A	A	U	M000000	1	1	1	1	1	LC	SM	SM	SM	LC	S	HC	HC	HC	HC	S	G,U,A,A	4	anti,~C3'-endo	anti,~C3'-endo	anti,~C3'-endo	anti,~C3'-endo	anti,~C3'-endo	anti,~C3'-endo	G-A,tSH	A-U,cWW	-,-	-,-	-,stack	basepair,-	basepair,-
pdb_00008qcq	6	0.872	0.145	1.215	M111111	1.A.G.2881.	1.A.G.2882.	1.A.C.2883.	1.A.G.2884.	1.A.A.2885.	1.A.C.2886.	G	G	C	G	A	C	M000000	1	1	1	1	1	LC	SM	SM	SM	LC	S	HC	HC	HC	HC	S	G,C,G,A	4	anti,~C3'-endo	anti,~C3'-endo	anti,~C3'-endo	anti,~C3'-endo	anti,~C3'-endo	anti,~C3'-endo	G-A,tSH	G-C,cWW	-,-	-,-	-,-	basepair,-	basepair,-
pdb_00007ooc	6	0.953	0.159	1.182	M111111	1.5.A.75.	1.5.G.76.	1.5.U.77.	1.5.A.78.	1.5.A.79.	1.5.U.80.	A	G	U	A	A	U	M000000	1	1	1	1	1	LC	SM	SM	SM	LC	S	HC	HC	HC	HC	S	G,U,A,A	4	anti,~C3'-endo	anti,~C3'-endo	anti,~C3'-endo	anti,~C3'-endo	anti,~C3'-endo	anti,~C3'-endo	-	A-U,cWW	-,-	-,-	-,-	-,-	-,-
pdb_00007xsk	6	0.996	0.166	1.399	M111111	1.N.G.149.	1.N.G.150.	1.N.A.151.	1.N.A.152.	1.N.A.153.	1.N.C.154.	G	G	A	A	A	C	M000000	1	1	1	1	1	LC	SM	SM	SM	LC	S	HC	HC	HC	HC	S	G,A,A,A	4	anti,~C3'-endo	anti,~C3'-endo	anti,~C3'-endo	anti,~C3'-endo	anti,~C3'-endo	anti,~C3'-endo	G-A,tSH	G-C,cWW	-,-	-,-	basepair,-	-,-	basepair,-
pdb_00005lmu	6	1.024	0.171	1.265	M111111	1.A.G.1265.	1.A.G.1266.	1.A.C.1267.	1.A.A.1268.	1.A.A.1269.	1.A.C.1270.	G	G	C	A	A	C	M000000	1	1	1	1	1	LC	SM	SM	SM	LC	S	HC	HC	HC	HC	S	G,C,A,A	4	anti,~C3'-endo	anti,~C3'-endo	anti,~C3'-endo	anti,~C3'-endo	anti,~C3'-endo	anti,~C3'-endo	G-A,tWH	G-C,cWW	-,-	-,-	-,-	-,-	basepair,-
pdb_00006rxy	6	1.103	0.184	1.31	M111111	1.C1.G.102.	1.C1.G.103.	1.C1.U.104.	1.C1.A.105.	1.C1.A.106.	1.C1.C.107.	G	G	U	A	A	C	M000000	1	1	1	1	1	LC	SM	SM	SM	LC	S	HC	HC	HC	HC	S	G,U,A,A	4	anti,~C3'-endo	anti,~C3'-endo	anti,~C3'-endo	anti,~C3'-endo	anti,~C3'-endo	anti,~C3'-endo	G-A,tSH	G-C,cWW	-,-	-,-	-,-	-,-	-,-
pdb_00007d80	6	1.122	0.187	1.41	M111111	1.A.A.2856.	1.A.G.2857.	1.A.C.2858.	1.A.G.2859.	1.A.A.2860.	1.A.U.2861.	A	G	C	G	A	U	M000000	1	1	1	1	1	LC	SM	SM	SM	LC	S	HC	HC	HC	HC	S	G,C,G,A	4	anti,~C3'-endo	anti,~C3'-endo	anti,~C3'-endo	anti,~C3'-endo	anti,~C3'-endo	anti,~C3'-endo	-	A-U,cWW	-,-	-,-	-,-	-,-	basepair,-
pdb_00006sv4	6	1.146	0.191	1.342	M111111	1.2.A.1296.	1.2.G.1297.	1.2.U.1298.	1.2.G.1299.	1.2.A.1300.	1.2.U.1301.	A	G	U	G	A	U	M000000	1	1	1	1	1	LC	SM	SM	SM	LC	S	HC	HC	HC	HC	S	G,U,G,A	4	anti,~C3'-endo	anti,~C3'-endo	anti,~C3'-endo	anti,~C3'-endo	anti,~C3'-endo	anti,~C3'-endo	-	A-U,cWW	-,-	-,-	-,-	-,-	basepair,-
pdb_00007pnv	6	1.232	0.205	1.709	M111111	1.A.C.244.	1.A.C.245.	1.A.A.246.	1.A.C.247.	1.A.C.248.	1.A.G.249.	C	C	A	C	C	G	M000000	1	1	1	1	1	LC	LC	SM	SM	NR	SHP	HP	SHP	SHP	SHP	S	-	0	anti,~C3'-endo	anti,~C3'-endo	anti,~C3'-endo	anti,~C3'-endo	anti,~C3'-endo	anti,~C3'-endo	C-C,tSH	C-G,cWW	-,-	-,stack	basepair,-	basepair,-	basepair,-
pdb_00008tpu	6	1.234	0.206	1.746	M111111	1.AA.C.1551.	1.AA.G.1552.	1.AA.U.1553.	1.AA.G.1554.	1.AA.A.1555.	1.AA.G.1556.	C	G	U	G	A	G	M000000	1	1	1	1	1	LC	SM	SM	SM	LC	S	HC	HC	HC	HC	S	G,U,G,A	4	anti,~C3'-endo	anti,~C3'-endo	anti,~C2'-endo	anti,~C3'-endo	anti,~C3'-endo	anti,~C3'-endo	-	C-G,cWW	-,-	-,-	-,-	-,-	-,-
pdb_00005lza	6	1.313	0.219	2.45	M111111	1.A.C.2762.	1.A.G.2763.	1.A.A.2764.	1.A.A.2740.	1.A.A.2741.	1.A.G.2742.	C	G	A	A	A	G	M000000	1	1	-24	1	1	LC	SM	SM	SM	LC	S	IC	IC	IC	IC	S	-	0	anti,~C3'-endo	anti,~C3'-endo	anti,~C3'-endo	anti,~C3'-endo	anti,~C3'-endo	anti,~C3'-endo	G-A,tSH	C-G,cWW	-,-	-,stack	basepair,stack	-,-	-,-
pdb_00006o9k	6	1.363	0.227	2.447	M111111	1.A.C.1887.	1.A.G.1888.	1.A.A.1889.	1.A.A.1853.	1.A.A.1854.	1.A.U.1855.	C	G	A	A	A	U	M000000	1	1	-36	1	1	SM	SM	SM	SM	SM	IC	IC	IC	IC	IC	IC	-	0	anti,~C3'-endo	anti,~C3'-endo	anti,~C3'-endo	anti,~C3'-endo	anti,~C3'-endo	anti,~C3'-endo	G-A,tSH	C-U,cWW	-,stack	-,-	-,stack	-,-	basepair,-
pdb_00006cih	6	0.726	0.121	1.113	M111111	1.A.U.563.	1.A.G.564.	1.A.A.565.	1.A.A.566.	1.A.A.567.	1.A.G.568.	U	G	A	A	A	G	M000000	1	1	1	1	1	LC	SM	SM	SM	LC	S	HC	HC	HC	HC	S	G,A,A,A	4	anti,~C3'-endo	anti,~C3'-endo	anti,~C3'-endo	anti,~C3'-endo	anti,~C3'-endo	anti,~C3'-endo	G-A,tSH	U-G,cWW	-,-	-,-	basepair,stack	-,-	basepair,-
pdb_00005mdw	6	0.803	0.134	1.192	M111111	1.2.U.1076.	1.2.G.1077.	1.2.U.1078.	1.2.G.1079.	1.2.A.1080.	1.2.A.1081.	U	G	U	G	A	A	M000000	1	1	1	1	1	LC	SM	SM	SM	LC	S	HC	HC	HC	HC	S	G,U,G,A	4	anti,~C3'-endo	anti,~C3'-endo	anti,~C3'-endo	anti,~C3'-endo	anti,~C3'-endo	anti,~C3'-endo	G-A,tWH	U-A,cWW	-,-	-,-	-,-	basepair,-	basepair,-
pdb_00003j81	6	0.848	0.141	1.142	M111111	1.2.A.1083.	1.2.G.1084.	1.2.A.1085.	1.2.A.1086.	1.2.A.1087.	1.2.U.1088.	A	G	A	A	A	U	M000000	1	1	1	1	1	LC	SM	SM	SM	LC	S	HC	HC	HC	HC	S	G,A,A,A	4	anti,~C3'-endo	anti,~C3'-endo	anti,~C3'-endo	anti,~C3'-endo	anti,~C3'-endo	anti,~C3'-endo	G-A,tSH	A-U,cWW	-,-	-,-	basepair,stack	basepair,-	basepair,-
pdb_00007uim	6	0.852	0.142	1.125	M111111	1.B.U.92.	1.B.G.93.	1.B.U.94.	1.B.G.95.	1.B.A.96.	1.B.G.97.	U	G	U	G	A	G	M000000	1	1	1	1	1	LC	SM	SM	SM	LC	S	HC	HC	HC	HC	S	G,U,G,A	4	anti,~C3'-endo	anti,~C3'-endo	anti,~C3'-endo	anti,~C3'-endo	anti,~C3'-endo	anti,~C3'-endo	G-A,tWH	U-G,cWW	-,-	-,-	-,-	basepair,-	basepair,-
pdb_00003bwp	6	0.863	0.144	1.178	M111111	1.A.G.89.	1.A.G.90.	1.A.C.91.	1.A.G.92.	1.A.A.93.	1.A.C.94.	G	G	C	G	A	C	M100000	1	1	1	1	1	LC	SM	SM	SM	LC	S	HC	HC	HC	HC	S	G,C,G,A	4	anti,~C3'-endo	anti,~C3'-endo	anti,~C3'-endo	anti,~C3'-endo	anti,~C3'-endo	anti,~C3'-endo	G-A,tSH	G-C,cWW	-,-	-,-	-,-	basepair,-	basepair,-
pdb_00004ds6	6	0.898	0.15	1.239	M111111	1.A.G.89.	1.A.G.90.	1.A.C.91.	1.A.G.92.	1.A.A.93.	1.A.C.94.	G	G	C	G	A	C	M110000	1	1	1	1	1	LC	SM	SM	SM	LC	S	HC	HC	HC	HC	S	G,C,G,A	4	anti,~C3'-endo	anti,~C3'-endo	anti,~C3'-endo	anti,~C3'-endo	anti,~C3'-endo	anti,~C3'-endo	G-A,tSH	G-C,cWW	-,-	-,-	-,-	basepair,-	basepair,-
pdb_00004v6q	6	0.925	0.154	1.246	M111111	1.AA.G.1515.	1.AA.2MG.1516.	1.AA.G.1517.	1.AA.MA6.1518.	1.AA.MA6.1519.	1.AA.C.1520.	G	2MG	G	MA6	MA6	C	M000000	1	1	1	1	1	LC	SM	SM	SM	LC	S	HC	HC	HC	HC	S	2MG,G,MA6,MA6	4	anti,~C3'-endo	anti,~C3'-endo	anti,~C3'-endo	anti,~C3'-endo	anti,~C3'-endo	anti,~C3'-endo	g-a,tWH	G-C,cWW	-,-	-,-	basepair,-	-,-	-,-
pdb_00008k0p	6	1.133	0.189	1.534	M111111	1.C.C.141.	1.C.G.142.	1.C.A.143.	1.C.A.144.	1.C.A.134.	1.C.G.135.	C	G	A	A	A	G	M000000	1	1	1	-10	1	SM	SM	SM	SM	SM	BCJP	BCJP	BCJP	BCJP	BCJP	BCJP	-	0	anti,~C3'-endo	anti,~C3'-endo	anti,~C3'-endo	anti,~C3'-endo	anti,~C3'-endo	anti,~C3'-endo	G-A,tSH	C-G,cWW	-,stack	-,-	basepair,-	basepair,-	-,-
pdb_00006cb1	6	1.227	0.205	2.317	M111111	1.1.C.1585.	1.1.G.1586.	1.1.A.1587.	1.1.A.1534.	1.1.A.1535.	1.1.G.1536.	C	G	A	A	A	G	M000000	1	1	-53	1	1	LC	SM	SM	SM	LC	S	IC	IC	IC	IC	S	-	0	anti,~C3'-endo	anti,~C3'-endo	anti,~C2'-endo	anti,~C3'-endo	anti,~C3'-endo	anti,~C3'-endo	G-A,tSH	C-G,cWW	-,-	-,stack	basepair,stack	-,-	-,-
pdb_00008k2a	6	1.276	0.213	1.744	M111111	1.S1.U.933.	1.S1.G.934.	1.S1.G.935.	1.S1.A.936.	1.S1.A.937.	1.S1.A.938.	U	G	G	A	A	A	M000000	1	1	1	1	1	LC	SM	SM	SM	LC	S	HC	HC	HC	HC	S	G,G,A,A	4	anti,~C3'-endo	anti,~C3'-endo	anti,~C3'-endo	anti,~C3'-endo	anti,~C3'-endo	anti,~C3'-endo	G-A,tWH	U-A,cWW	-,-	-,-	basepair,-	basepair,-	basepair,-
pdb_00007po1	6	1.349	0.225	1.803	M111111	1.A.U.1580.	1.A.G.1581.	1.A.G.1582.	1.A.MA6.1583.	1.A.MA6.1584.	1.A.A.1585.	U	G	G	MA6	MA6	A	M000000	1	1	1	1	1	LC	SM	SM	SM	LC	S	HC	HC	HC	HC	S	G,G,MA6,MA6	4	anti,~C3'-endo	anti,~C3'-endo	anti,~C3'-endo	anti,~C3'-endo	anti,~C3'-endo	anti,~C3'-endo	G-a,tWH	U-A,cWW	-,-	-,-	basepair,-	basepair,-	-,-
pdb_00008c8z	6	0.742	0.124	1.15	M111111	1.A.U.2356.	1.A.G.2357.	1.A.A.2358.	1.A.C.2359.	1.A.G.2360.	1.A.G.2361.	U	G	A	C	G	G	M000000	1	1	1	1	1	LC	SM	SM	SM	LC	S	HC	HC	HC	HC	S	G,A,C,G	4	anti,~C3'-endo	anti,~C3'-endo	anti,~C3'-endo	anti,~C3'-endo	anti,~C3'-endo	anti,~C3'-endo	G-G,tSH	U-G,cWW	-,-	-,-	-,-	basepair,-	-,stack
pdb_00004v6y	6	0.821	0.137	1.116	M111111	1.BA.C.487.	1.BA.G.488.	1.BA.G.489.	1.BA.G.491.	1.BA.A.492.	1.BA.G.493.	C	G	G	G	A	G	M000000	1	1	2	1	1	LC	SM	SM	SM	LC	S	HC	HC	HC	HC	S	G,G,C,G,A	5	anti,~C3'-endo	anti,~C3'-endo	anti,~C2'-endo	anti,~C3'-endo	anti,~C3'-endo	anti,~C3'-endo	G-A,tSH	C-G,cWW	-,-	-,-	-,stack	-,-	-,-
pdb_00005u4i	6	0.93	0.155	1.833	M111111	1.A.C.1752.	1.A.G.1753.	1.A.A.1754.	1.A.A.1755.	1.A.U.1758.	1.A.G.1756.	C	G	A	A	U	G	M000000	1	1	1	3	-2	SM	SM	SM	SM	SM	JC	JC	JC	JC	JC	JC	-	0	anti,~C3'-endo	anti,~C3'-endo	anti,~C3'-endo	anti,~C3'-endo	anti,~C2'-endo	anti,~C3'-endo	-	C-G,cWW	-,-	-,-	basepair,-	basepair,-	-,-
pdb_00006orl	6	1.182	0.197	1.7	M111111	1.1.U.158.	1.1.G.159.	1.1.A.165.	1.1.U.166.	1.1.A.167.	1.1.G.168.	U	G	A	U	A	G	M000000	1	6	1	1	1	LC	SM	SM	SM	LC	S	HC	HC	HC	HC	S	G,A,A,U,C,C,A,U,A	9	anti,~C3'-endo	anti,~C3'-endo	anti,~C3'-endo	anti,~C3'-endo	anti,~C3'-endo	anti,~C3'-endo	G-A,tSH	U-G,cWW	-,-	-,-	basepair,stack	basepair,-	-,-
pdb_00006ost	6	1.248	0.208	1.764	M111111	1.1.U.158.	1.1.G.159.	1.1.A.165.	1.1.U.166.	1.1.A.167.	1.1.G.168.	U	G	A	U	A	G	M000000	1	6	1	1	1	LC	SM	SM	SM	LC	S	HC	HC	HC	HC	S	G,A,A,U,C,C,A,U,A	9	anti,~C3'-endo	anti,~C3'-endo	anti,~C3'-endo	anti,~C3'-endo	anti,~C3'-endo	anti,~C3'-endo	G-A,tSH	U-G,cWW	-,-	-,-	basepair,stack	basepair,-	-,stack
pdb_00004v6y	6	1.285	0.214	2.531	M111111	1.BA.C.1526.	1.BA.G.1527.	1.BA.A.1528.	1.BA.A.1544.	1.BA.A.1545.	1.BA.G.1546.	C	G	A	A	A	G	M000000	1	1	16	1	1	SM	SM	SM	SM	SM	JCJP	JCJP	JCJP	JCJP	JCJP	JCJP	-	0	anti,~C3'-endo	anti,~C3'-endo	anti,~C3'-endo	anti,~C3'-endo	anti,~C3'-endo	anti,~C3'-endo	G-A,tSH	C-G,cWW	-,stack	-,stack	basepair,stack	basepair,-	basepair,-
pdb_00007unw	6	0.585	0.097	0.982	M111111	1.A.C.453.	1.A.G.454.	1.A.U.455.	1.A.G.456.	1.A.A.457.	1.A.G.458.	C	G	U	G	A	G	M000000	1	1	1	1	1	LC	SM	SM	SM	LC	S	HC	HC	HC	HC	S	G,U,G,A	4	anti,~C3'-endo	anti,~C3'-endo	anti,~C3'-endo	anti,~C3'-endo	anti,~C3'-endo	anti,~C3'-endo	G-A,tSH	C-G,cWW	-,-	-,-	-,stack	basepair,-	basepair,-
pdb_00007z4i	6	0.767	0.128	1.166	M111111	1.A.A.32.	1.A.G.33.	1.A.A.34.	1.A.A.35.	1.A.A.36.	1.A.U.37.	A	G	A	A	A	U	M000000	1	1	1	1	1	LC	SM	SM	SM	LC	S	HC	HC	HC	HC	S	G,A,A,A	4	anti,~C3'-endo	anti,~C3'-endo	anti,~C3'-endo	anti,~C3'-endo	anti,~C3'-endo	anti,~C3'-endo	G-A,tSH	A-U,cWW	-,-	-,-	-,-	-,-	-,-
pdb_00009b00	6	0.715	0.119	1.063	M111111	1.1a.C.726.	1.1a.G.727.	1.1a.A.728.	1.1a.A.729.	1.1a.G.730.	1.1a.G.731.	C	G	A	A	G	G	M000000	1	1	1	1	1	LC	SM	SM	SM	LC	S	HC	HC	HC	HC	S	G,A,A,G	4	anti,~C3'-endo	anti,~C3'-endo	anti,~C3'-endo	anti,~C3'-endo	anti,~C3'-endo	anti,~C3'-endo	G-G,tSH	C-G,cWW	-,-	-,-	-,stack	basepair,-	-,-
pdb_00006o90	6	1.257	0.209	2.53	M111111	1.A.U.515.	1.A.G.516.	1.A.A.517.	1.A.A.518.	1.A.A.520.	1.A.A.519.	U	G	A	A	A	A	M000000	1	1	1	2	-1	SM	SM	SM	SM	SM	JCJP	JCJP	JCJP	JCJP	JCJP	JCJP	-	0	anti,~C3'-endo	anti,~C3'-endo	anti,~C3'-endo	anti,~C3'-endo	anti,~C3'-endo	anti,~C2'-endo	G-A,tSH	U-A,tWH	-,-	-,-	basepair,stack	-,-	basepair,-
pdb_00006fec	6	0.7	0.117	1.007	M111111	1.A.C.414.	1.A.G.415.	1.A.G.400.	1.A.G.401.	1.A.G.402.	1.A.G.403.	C	G	G	G	G	G	M000000	1	-15	1	1	1	LC	LC	SM	LC	LC	S	IC	S	S	IC	S	-	0	anti,~C3'-endo	anti,~C3'-endo	anti,~C3'-endo	anti,~C3'-endo	anti,~C3'-endo	anti,~C3'-endo	G-G,tSH	C-G,cWW	-,-	-,-	basepair,-	basepair,-	basepair,-
pdb_00006y57	6	1.32	0.22	2.641	M111111	1.L5.U.381.	1.L5.G.382.	1.L5.A.383.	1.L5.A.384.	1.L5.A.386.	1.L5.A.385.	U	G	A	A	A	A	M000000	1	1	1	2	-1	SM	SM	SM	SM	SM	JCJP	JCJP	JCJP	JCJP	JCJP	JCJP	-	0	anti,~C3'-endo	anti,~C3'-endo	anti,~C3'-endo	anti,~C3'-endo	anti,~C3'-endo	anti,~C2'-endo	G-A,tSH	U-A,tWH	-,stack	-,-	basepair,stack	-,-	basepair,-
pdb_00006yef	6	1.329	0.222	2.632	M111111	1.A.U.521.	1.A.G.522.	1.A.A.523.	1.A.A.524.	1.A.A.526.	1.A.A.525.	U	G	A	A	A	A	M000000	1	1	1	2	-1	SM	SM	SM	SM	SM	JCJP	JCJP	JCJP	JCJP	JCJP	JCJP	-	0	anti,~C3'-endo	anti,~C3'-endo	anti,~C3'-endo	anti,~C3'-endo	anti,~C3'-endo	anti,~C2'-endo	G-A,tSH	U-A,tWH	-,-	-,-	basepair,stack	basepair,-	basepair,-
pdb_00001njm	6	1.249	0.208	2.435	M111111	1.0.C.223.	1.0.G.224.	1.0.G.225.	1.0.G.227.	1.0.A.228.	1.0.G.229.	C	G	G	G	A	G	M000000	1	1	2	1	1	LC	SM	SM	SM	LC	S	HC	HC	HC	HC	S	G,G,C,G,A	5	anti,~C3'-endo	anti,~C3'-endo	anti,~C3'-endo	anti,~C3'-endo	anti,~C3'-endo	anti,~C3'-endo	G-A,tSH	C-G,cWW	-,-	-,stack	basepair,-	basepair,-	-,-
pdb_00005hkv	6	0.384	0.064	0.527	M111111	1.X.C.2685.	1.X.G.2686.	1.X.A.2687.	1.X.G.2688.	1.X.A.2689.	1.X.G.2690.	C	G	A	G	A	G	M000000	1	1	1	1	1	SM	SM	SM	SM	SM	HC	HC	HC	HC	HC	HC	U,A,G,U,A,C,G,A,G,A,G,G,A,C,C	15	anti,~C3'-endo	anti,~C3'-endo	anti,~C3'-endo	anti,~C3'-endo	anti,~C3'-endo	anti,~C3'-endo	G-A,tSH	C-G,cWW	basepair,stack	-,-	-,-	-,-	basepair,-
pdb_00008bhf	6	1.071	0.178	1.455	M111111	1.A2.G.1864.	1.A2.G.1865.	1.A2.U.1866.	1.A2.A.1867.	1.A2.A.1868.	1.A2.C.1870.	G	G	U	A	A	C	M000000	1	1	1	1	2	LC	SM	SM	SM	LC	S	HC	HC	HC	HC	S	G,U,A,A,G	5	anti,~C3'-endo	anti,~C3'-endo	anti,~C3'-endo	anti,~C3'-endo	anti,~C3'-endo	anti,~C3'-endo	G-A,tSH	G-C,cWW	basepair,-	-,-	basepair,-	-,-	-,-
pdb_00006vwm	6	0.565	0.094	0.964	M111111	1.1.C.726.	1.1.G.727.	1.1.A.728.	1.1.A.729.	1.1.G.730.	1.1.G.731.	C	G	A	A	G	G	M000000	1	1	1	1	1	LC	SM	SM	SM	LC	S	HC	HC	HC	HC	S	G,A,A,G	4	anti,~C3'-endo	anti,~C3'-endo	anti,~C3'-endo	anti,~C3'-endo	anti,~C3'-endo	anti,~C3'-endo	G-G,tSH	C-G,cWW	-,-	-,-	-,stack	-,-	-,-
pdb_00003j6y	6	0.961	0.16	1.32	M111111	1.1S.C.376.	1.1S.G.377.	1.1S.G.362.	1.1S.G.363.	1.1S.G.364.	1.1S.G.365.	C	G	G	G	G	G	M000000	1	-15	1	1	1	LC	LC	SM	LC	LC	S	IC	S	S	IC	S	-	0	anti,~C3'-endo	anti,~C3'-endo	anti,~C3'-endo	anti,~C3'-endo	anti,~C3'-endo	anti,~C3'-endo	G-G,tWH	C-G,cWW	-,-	-,-	basepair,-	basepair,-	basepair,-
pdb_00003j28	6	1.331	0.222	1.5	M111111	1.N.G.887.	1.N.G.888.	1.N.A.907.	1.N.A.908.	1.N.A.909.	1.N.C.910.	G	G	A	A	A	C	M000000	1	19	1	1	1	LC	SM	SM	SM	LC	S	IC	IC	IC	IC	S	-	0	anti,~C3'-endo	anti,~C3'-endo	anti,~C3'-endo	anti,~C3'-endo	anti,~C3'-endo	anti,~C3'-endo	G-A,tSH	G-C,cWW	-,-	-,stack	basepair,stack	basepair,-	-,-
pdb_00005v93	6	0.63	0.105	0.999	M111111	1.a.C.1067.	1.a.G.1068.	1.a.U.1069.	1.a.G.1070.	1.a.A.1071.	1.a.G.1072.	C	G	U	G	A	G	M000000	1	1	1	1	1	LC	SM	SM	SM	LC	S	HC	HC	HC	HC	S	G,U,G,A	4	anti,~C3'-endo	anti,~C3'-endo	anti,~C3'-endo	anti,~C3'-endo	anti,~C3'-endo	anti,~C3'-endo	G-A,tSH	C-G,cWW	-,-	-,-	-,-	basepair,-	-,-
pdb_00005ndv	6	0.8	0.133	1.085	M111111	1.2.A.1084.	1.2.G.1085.	1.2.A.1086.	1.2.A.1087.	1.2.A.1088.	1.2.U.1089.	A	G	A	A	A	U	M000000	1	1	1	1	1	LC	SM	LC	SM	NR	SJP	HPJP	HPJP	SHP	SHP	S	-	0	anti,~C3'-endo	anti,~C3'-endo	anti,~C3'-endo	anti,~C3'-endo	anti,~C3'-endo	anti,~C3'-endo	G-A,tSH	A-U,cWW	-,-	-,-	basepair,stack	basepair,-	basepair,-
pdb_00006wd8	6	1.363	0.227	2.654	M111111	1.1.U.499.	1.1.G.500.	1.1.A.501.	1.1.A.502.	1.1.A.505.	1.1.A.503.	U	G	A	A	A	A	M000000	1	1	1	3	-2	SM	SM	SM	SM	SM	JCJP	JCJP	JCJP	JCJP	JCJP	JCJP	-	0	anti,~C3'-endo	anti,~C3'-endo	anti,~C3'-endo	anti,~C3'-endo	anti,~C3'-endo	anti,~C2'-endo	G-A,tSH	U-A,tWH	-,stack	-,-	basepair,stack	-,-	basepair,-
pdb_00003j79	6	0.608	0.101	0.989	M111111	1.A.C.3322.	1.A.G.3323.	1.A.U.3324.	1.A.G.3325.	1.A.A.3326.	1.A.G.3327.	C	G	U	G	A	G	M000000	1	1	1	1	1	LC	SM	SM	SM	LC	S	HC	HC	HC	HC	S	G,U,G,A	4	anti,~C3'-endo	anti,~C3'-endo	anti,~C3'-endo	anti,~C3'-endo	anti,~C3'-endo	anti,~C3'-endo	G-A,tSH	C-G,cWW	-,-	-,-	-,-	basepair,-	basepair,-
pdb_00006ysi	6	0.818	0.136	1.209	M111111	1.1.A.620.	1.1.G.621.	1.1.A.622.	1.1.A.623.	1.1.A.624.	1.1.U.625.	A	G	A	A	A	U	M000000	1	1	1	1	1	LC	SM	SM	SM	LC	S	HC	HC	HC	HC	S	G,A,A,A	4	anti,~C3'-endo	anti,~C3'-endo	anti,~C3'-endo	anti,~C3'-endo	anti,~C3'-endo	anti,~C3'-endo	G-A,tSH	A-U,cWW	-,-	-,-	basepair,-	-,-	-,-
pdb_00008t3e	6	0.437	0.073	0.587	M111111	1.A1.U.707.	1.A1.G.708.	1.A1.A.709.	1.A1.A.710.	1.A1.A.711.	1.A1.G.712.	U	G	A	A	A	G	M000000	1	1	1	1	1	LC	SM	SM	SM	LC	S	HC	HC	HC	HC	S	G,A,A,A	4	anti,~C3'-endo	anti,~C3'-endo	anti,~C3'-endo	anti,~C3'-endo	anti,~C3'-endo	anti,~C3'-endo	G-A,tSH	U-G,cWW	-,-	-,-	basepair,-	-,-	-,-
pdb_00008fr8	6	0.735	0.122	1.127	M111111	1.a.C.1056.	1.a.G.1057.	1.a.U.1058.	1.a.G.1059.	1.a.A.1060.	1.a.G.1061.	C	G	U	G	A	G	M000000	1	1	1	1	1	LC	SM	SM	SM	LC	S	HC	HC	HC	HC	S	G,U,G,A	4	anti,~C3'-endo	anti,~C3'-endo	anti,~C3'-endo	anti,~C3'-endo	anti,~C3'-endo	anti,~C3'-endo	G-A,tWH	C-G,cWW	-,-	-,-	-,-	basepair,-	basepair,-
pdb_00007ug6	6	0.898	0.15	1.265	M111111	1.1.G.1634.	1.1.G.1635.	1.1.U.1636.	1.1.A.1637.	1.1.A.1638.	1.1.C.1639.	G	G	U	A	A	C	M000000	1	1	1	1	1	LC	SM	SM	SM	LC	S	HC	HC	HC	HC	S	G,U,A,A	4	anti,~C3'-endo	anti,~C3'-endo	anti,~C3'-endo	anti,~C3'-endo	anti,~C3'-endo	anti,~C3'-endo	G-A,tSH	G-C,cWW	-,-	-,-	-,stack	basepair,-	basepair,-
pdb_00008uu9	6	1.348	0.225	2.677	M111111	1.A.U.521.	1.A.G.522.	1.A.A.523.	1.A.A.524.	1.A.A.526.	1.A.A.525.	U	G	A	A	A	A	M000000	1	1	1	2	-1	SM	SM	SM	SM	SM	JCJP	JCJP	JCJP	JCJP	JCJP	JCJP	-	0	anti,~C3'-endo	anti,~C3'-endo	anti,~C3'-endo	anti,~C3'-endo	anti,~C3'-endo	anti,~C2'-endo	G-A,tSH	U-A,tWH	-,stack	-,-	basepair,stack	basepair,-	basepair,-
pdb_00004l47	6	0.543	0.091	1.008	M111111	1.RA.C.1806.	1.RA.G.1807.	1.RA.U.1808.	1.RA.A.1809.	1.RA.A.1810.	1.RA.G.1811.	C	G	U	A	A	G	M000000	1	1	1	1	1	LC	SM	SM	SM	LC	S	HC	HC	HC	HC	S	G,U,A,A	4	anti,~C3'-endo	anti,~C3'-endo	anti,~C3'-endo	anti,~C3'-endo	anti,~C3'-endo	anti,~C3'-endo	G-A,tSH	C-G,cWW	-,-	-,-	-,-	-,-	basepair,-
pdb_00005v8i	6	0.873	0.145	1.191	M111111	1.1a.C.862.	1.1a.U.863.	1.1a.A.864.	1.1a.A.865.	1.1a.C.866.	1.1a.G.867.	C	U	A	A	C	G	M000000	1	1	1	1	1	LC	SM	LC	SM	NR	SJP	HPJP	HPJP	SHP	SHP	S	-	0	anti,~C3'-endo	anti,~C3'-endo	anti,~C3'-endo	anti,~C3'-endo	anti,~C3'-endo	anti,~C3'-endo	U-C,tWH	C-G,cWW	-,-	-,-	basepair,stack	basepair,-	basepair,-
pdb_00004v69	6	0.896	0.149	1.184	M111111	1.AA.C.862.	1.AA.U.863.	1.AA.A.864.	1.AA.A.865.	1.AA.C.866.	1.AA.G.867.	C	U	A	A	C	G	M000000	1	1	1	1	1	LC	SM	LC	SM	NR	SJP	HPJP	HPJP	SHP	SHP	S	-	0	anti,~C3'-endo	anti,~C3'-endo	anti,~C3'-endo	anti,~C3'-endo	anti,~C3'-endo	anti,~C3'-endo	U-C,t.H	C-G,cWW	-,-	-,-	basepair,stack	basepair,-	basepair,-
pdb_00004v3p	6	0.96	0.16	1.313	M111111	1.L1.G.1129.	1.L1.G.1130.	1.L1.U.1131.	1.L1.A.1132.	1.L1.A.1133.	1.L1.C.1135.	G	G	U	A	A	C	M000000	1	1	1	1	2	LC	SM	SM	SM	LC	S	HC	HC	HC	HC	S	G,U,A,A,G	5	anti,~C3'-endo	anti,~C3'-endo	anti,~C3'-endo	anti,~C3'-endo	anti,~C3'-endo	anti,~C3'-endo	G-A,tSH	G-C,cWW	basepair,-	-,-	basepair,-	basepair,-	-,-
pdb_00005xy3	6	1.077	0.179	1.542	M111111	1.1.G.850.	1.1.G.851.	1.1.U.852.	1.1.A.853.	1.1.A.854.	1.1.C.856.	G	G	U	A	A	C	M000000	1	1	1	1	2	LC	SM	SM	SM	LC	S	HC	HC	HC	HC	S	G,U,A,A,G	5	anti,~C3'-endo	anti,~C3'-endo	anti,~C3'-endo	anti,~C3'-endo	anti,~C3'-endo	anti,~C3'-endo	G-A,tSH	G-C,cWW	basepair,-	-,-	basepair,stack	basepair,-	-,-
pdb_00006y0g	6	0.261	0.044	0.387	M111111	1.L5.U.393.	1.L5.G.394.	1.L5.A.395.	1.L5.A.396.	1.L5.G.397.	1.L5.A.398.	U	G	A	A	G	A	M000000	1	1	1	1	1	LC	SM	SM	SM	LC	S	HC	HC	HC	HC	S	G,A,A,G	4	anti,~C3'-endo	anti,~C3'-endo	anti,~C3'-endo	anti,~C3'-endo	anti,~C3'-endo	anti,~C3'-endo	G-G,tSH	U-A,cWW	-,-	-,-	-,stack	-,-	-,-
pdb_00006th6	6	0.459	0.076	0.846	M111111	1.BA.C.526.	1.BA.G.527.	1.BA.G.528.	1.BA.G.529.	1.BA.A.530.	1.BA.G.531.	C	G	G	G	A	G	M000000	1	1	1	1	1	LC	SM	SM	SM	LC	S	HC	HC	HC	HC	S	G,G,G,A	4	anti,~C3'-endo	anti,~C3'-endo	anti,~C3'-endo	anti,~C3'-endo	anti,~C3'-endo	anti,~C3'-endo	G-A,tSH	C-G,cWW	-,-	-,-	-,stack	-,-	-,-
pdb_00005mrc	6	0.659	0.11	1.048	M111111	1.A.C.393.	1.A.G.394.	1.A.U.395.	1.A.A.396.	1.A.A.397.	1.A.G.398.	C	G	U	A	A	G	M000000	1	1	1	1	1	LC	SM	SM	SM	LC	S	HC	HC	HC	HC	S	G,U,A,A	4	anti,~C3'-endo	anti,~C3'-endo	anti,~C3'-endo	anti,~C3'-endo	anti,~C3'-endo	anti,~C3'-endo	G-A,tSH	C-G,cWW	-,-	-,-	-,stack	basepair,-	basepair,-
pdb_00005b2t	6	0.733	0.122	1.094	M111111	1.A.A.32.	1.A.G.33.	1.A.A.34.	1.A.A.35.	1.A.A.36.	1.A.U.37.	A	G	A	A	A	U	M001000	1	1	1	1	1	LC	SM	SM	SM	LC	S	HC	HC	HC	HC	S	G,A,A,A	4	anti,~C3'-endo	anti,~C3'-endo	anti,~C3'-endo	anti,~C3'-endo	anti,~C3'-endo	anti,~C3'-endo	G-A,tSH	A-U,cWW	-,-	-,-	-,-	-,-	-,-
pdb_00006qik	6	0.848	0.141	1.159	M111111	1.x.G.88.	1.x.G.89.	1.x.U.90.	1.x.G.91.	1.x.A.92.	1.x.C.93.	G	G	U	G	A	C	M000000	1	1	1	1	1	LC	SM	SM	SM	LC	S	HC	HC	HC	HC	S	G,U,G,A	4	anti,~C3'-endo	anti,~C3'-endo	anti,~C3'-endo	anti,~C3'-endo	anti,~C3'-endo	anti,~C3'-endo	G-A,tSH	G-C,cWW	-,-	-,-	-,-	-,-	-,-
pdb_00009e7f	6	0.926	0.154	1.372	M111111	1.1.G.1554.	1.1.G.1555.	1.1.C.1556.	1.1.A.1557.	1.1.A.1558.	1.1.C.1559.	G	G	C	A	A	C	M000000	1	1	1	1	1	LC	SM	SM	SM	LC	S	HC	HC	HC	HC	S	G,C,A,A	4	anti,~C3'-endo	anti,~C3'-endo	anti,~C3'-endo	anti,~C3'-endo	anti,~C3'-endo	anti,~C3'-endo	G-A,tSH	G-C,cWW	-,-	-,-	-,stack	basepair,-	basepair,-
pdb_00007qep	6	1.043	0.174	1.522	M111111	1.1.G.800.	1.1.G.801.	1.1.U.802.	1.1.A.803.	1.1.A.804.	1.1.C.806.	G	G	U	A	A	C	M000000	1	1	1	1	2	LC	SM	SM	SM	LC	S	HC	HC	HC	HC	S	G,U,A,A,G	5	anti,~C3'-endo	anti,~C3'-endo	anti,~C3'-endo	anti,~C3'-endo	anti,~C3'-endo	anti,~C3'-endo	G-A,tSH	G-C,cWW	basepair,-	-,-	basepair,stack	-,-	-,-
pdb_00008hku	6	0.475	0.079	0.787	M111111	1.A23S.C.2499.	1.A23S.G.2500.	1.A23S.A.2501.	1.A23S.A.2502.	1.A23S.A.2503.	1.A23S.G.2504.	C	G	A	A	A	G	M000000	1	1	1	1	1	LC	SM	SM	SM	LC	S	HC	HC	HC	HC	S	G,A,A,A	4	anti,~C3'-endo	anti,~C3'-endo	anti,~C3'-endo	anti,~C3'-endo	anti,~C3'-endo	anti,~C3'-endo	G-A,tWH	C-G,cWW	-,-	-,-	-,-	-,-	-,-
pdb_00006zmt	6	0.512	0.085	0.968	M111111	1.2.U.1178.	1.2.G.1179.	1.2.C.1180.	1.2.A.1181.	1.2.A.1182.	1.2.A.1183.	U	G	C	A	A	A	M000000	1	1	1	1	1	LC	SM	SM	SM	LC	S	HC	HC	HC	HC	S	G,C,A,A	4	anti,~C3'-endo	anti,~C3'-endo	anti,~C3'-endo	anti,~C3'-endo	anti,~C3'-endo	anti,~C3'-endo	G-A,tSH	U-A,cWW	-,-	-,-	basepair,-	basepair,-	-,-
pdb_00006wyv	6	0.612	0.102	0.961	M111111	1.I.C.462.	1.I.G.463.	1.I.U.464.	1.I.G.465.	1.I.A.466.	1.I.G.467.	C	G	U	G	A	G	M000000	1	1	1	1	1	LC	SM	SM	SM	LC	S	HC	HC	HC	HC	S	G,U,G,A	4	anti,~C3'-endo	anti,~C3'-endo	anti,~C3'-endo	anti,~C3'-endo	anti,~C3'-endo	anti,~C3'-endo	G-A,tSH	C-G,cWW	-,-	-,-	-,stack	-,-	basepair,-
pdb_00004u6f	6	0.851	0.142	1.138	M111111	1.1.A.357.	1.1.G.358.	1.1.U.359.	1.1.G.360.	1.1.A.361.	1.1.U.362.	A	G	U	G	A	U	M000000	1	1	1	1	1	LC	SM	SM	SM	LC	S	HC	HC	HC	HC	S	G,U,G,A	4	anti,~C3'-endo	anti,~C3'-endo	anti,~C3'-endo	anti,~C3'-endo	anti,~C3'-endo	anti,~C3'-endo	G-A,tSH	A-U,cWW	-,-	-,-	-,stack	basepair,-	basepair,-
pdb_00003jbn	6	0.854	0.142	1.207	M111111	1.AA.G.1783.	1.AA.G.1784.	1.AA.U.1785.	1.AA.A.1786.	1.AA.A.1787.	1.AA.C.1788.	G	G	U	A	A	C	M000000	1	1	1	1	1	LC	SM	SM	SM	LC	S	HC	HC	HC	HC	S	G,U,A,A	4	anti,~C3'-endo	anti,~C3'-endo	anti,~C3'-endo	anti,~C3'-endo	anti,~C3'-endo	anti,~C3'-endo	G-A,tSH	G-C,cWW	-,-	-,-	-,stack	-,-	basepair,-
pdb_00004w29	6	0.861	0.143	1.02	M111111	1.BA.G.629.	1.BA.G.630.	1.BA.A.631.	1.BA.A.632.	1.BA.A.633.	1.BA.C.634.	G	G	A	A	A	C	M000000	1	1	1	1	1	LC	SM	SM	SM	LC	S	HC	HC	HC	HC	S	G,A,A,A	4	anti,~C3'-endo	anti,~C3'-endo	anti,~C3'-endo	anti,~C3'-endo	anti,~C3'-endo	anti,~C3'-endo	G-A,tSH	G-C,cWW	-,-	-,-	-,-	-,-	-,-
pdb_00008k4e	6	0.949	0.158	1.243	M111111	1.A.C.862.	1.A.U.863.	1.A.A.864.	1.A.A.865.	1.A.C.866.	1.A.G.867.	C	U	A	A	C	G	M000000	1	1	1	1	1	LC	SM	LC	SM	NR	SJP	HPJP	HPJP	SHP	SHP	S	-	0	anti,~C3'-endo	anti,~C3'-endo	anti,~C3'-endo	anti,~C3'-endo	anti,~C3'-endo	anti,~C3'-endo	U-C,tSH	C-G,cWW	-,-	-,-	basepair,stack	basepair,-	basepair,-
pdb_00003g4s	6	0.999	0.167	1.341	M111111	1.0.G.1054.	1.0.G.1055.	1.0.U.1056.	1.0.A.1057.	1.0.A.1058.	1.0.C.1060.	G	G	U	A	A	C	M000000	1	1	1	1	2	LC	SM	SM	SM	LC	S	HC	HC	HC	HC	S	G,U,A,A,G	5	anti,~C3'-endo	anti,~C3'-endo	anti,~C3'-endo	anti,~C3'-endo	anti,~C3'-endo	anti,~C3'-endo	G-A,tSH	G-C,cWW	basepair,-	-,-	basepair,-	-,-	basepair,-
pdb_00005ot7	6	1.015	0.169	1.518	M111111	1.1.C.1076.	1.1.G.1077.	1.1.U.1078.	1.1.G.1079.	1.1.A.1080.	1.1.G.1081.	C	G	U	G	A	G	M000000	1	1	1	1	1	LC	SM	SM	SM	LC	S	HC	HC	HC	HC	S	G,U,G,A	4	anti,~C3'-endo	anti,~C3'-endo	anti,~C3'-endo	anti,~C3'-endo	anti,~C3'-endo	anti,~C3'-endo	-	C-G,cWW	-,-	-,-	-,-	-,-	-,-
pdb_00008fc5	6	1.227	0.205	2.498	M111111	1.2A.C.2889.	1.2A.G.2891.	1.2A.A.2892.	1.2A.A.2809.	1.2A.A.2810.	1.2A.G.2811.	C	G	A	A	A	G	M000000	1	1	-82	1	1	LC	SM	SM	SM	LC	S	JI	JI	JI	JI	S	-	0	anti,~C3'-endo	anti,~C3'-endo	anti,~C3'-endo	anti,~C3'-endo	anti,~C3'-endo	anti,~C3'-endo	G-A,tSH	C-G,cWW	-,-	-,stack	basepair,stack	-,-	basepair,-
pdb_00006yal	6	1.282	0.214	1.633	M111111	1.2.G.156.	1.2.U.157.	1.2.A.158.	1.2.A.159.	1.2.U.160.	1.2.C.162.	G	U	A	A	U	C	M000000	1	1	1	1	2	LC	SM	SM	SM	LC	S	HC	HC	HC	HC	S	U,A,A,U,U	5	anti,~C3'-endo	anti,~C3'-endo	anti,~C3'-endo	anti,~C3'-endo	anti,~C2'-endo	anti,~C3'-endo	-	G-C,cWW	-,-	-,-	basepair,stack	-,-	-,-
pdb_00008hl5	6	1.294	0.216	1.918	M111111	1.A23S.C.1896.	1.A23S.G.1897.	1.A23S.C.1898.	1.A23S.A.1899.	1.A23S.G.1902.	1.A23S.G.1900.	C	G	C	A	G	G	M000000	1	1	1	3	-2	SM	SM	SM	SM	SM	JC	JC	JC	JC	JC	JC	-	0	anti,~C3'-endo	anti,~C3'-endo	anti,~C3'-endo	anti,~C3'-endo	syn,~C2'-endo	anti,~C3'-endo	-	C-G,cWW	-,-	-,-	basepair,-	basepair,-	-,-
pdb_00006eri	6	1.299	0.216	2.59	M111111	1.AA.U.487.	1.AA.G.488.	1.AA.A.489.	1.AA.A.490.	1.AA.A.492.	1.AA.A.491.	U	G	A	A	A	A	M000000	1	1	1	2	-1	SM	SM	SM	SM	SM	JCJP	JCJP	JCJP	JCJP	JCJP	JCJP	-	0	anti,~C3'-endo	anti,~C3'-endo	anti,~C3'-endo	anti,~C3'-endo	anti,~C3'-endo	anti,~C2'-endo	G-A,tSH	U-A,tWH	-,-	-,-	-,stack	-,-	basepair,-
pdb_00007pan	6	1.381	0.23	2.422	M111111	1.3.U.534.	1.3.G.535.	1.3.A.536.	1.3.A.537.	1.3.A.540.	1.3.A.538.	U	G	A	A	A	A	M000000	1	1	1	3	-2	SM	SM	SM	SM	SM	JCJP	JCJP	JCJP	JCJP	JCJP	JCJP	-	0	anti,~C3'-endo	anti,~C3'-endo	anti,~C3'-endo	anti,~C3'-endo	anti,~C3'-endo	anti,~C2'-endo	G-A,tSH	U-A,tWH	-,stack	-,-	basepair,stack	basepair,-	basepair,-
pdb_00007a0r	6	0.528	0.088	0.67	M111111	1.X.C.640.	1.X.G.641.	1.X.A.642.	1.X.A.643.	1.X.A.644.	1.X.G.645.	C	G	A	A	A	G	M000000	1	1	1	1	1	LC	SM	SM	SM	LC	S	HC	HC	HC	HC	S	G,A,A,A	4	anti,~C3'-endo	anti,~C3'-endo	anti,~C3'-endo	anti,~C3'-endo	anti,~C3'-endo	anti,~C3'-endo	G-A,tWH	C-G,cWW	-,-	-,-	basepair,-	-,-	-,-
pdb_00008cf5	6	0.535	0.089	1.056	M111111	1.c.C.1121.	1.c.G.1122.	1.c.C.1123.	1.c.A.1124.	1.c.A.1125.	1.c.OMG.1126.	C	G	C	A	A	OMG	M000000	1	1	1	1	1	LC	SM	SM	SM	LC	S	HC	HC	HC	HC	S	G,C,A,A	4	anti,~C3'-endo	anti,~C3'-endo	anti,~C3'-endo	anti,~C3'-endo	anti,~C3'-endo	anti,~C3'-endo	G-A,tSH	C-g,cWW	-,-	-,-	basepair,-	basepair,-	-,-
pdb_00008oh6	6	0.614	0.102	1.085	M111111	1.CM.C.1106.	1.CM.G.1107.	1.CM.C.1108.	1.CM.A.1109.	1.CM.A.1110.	1.CM.G.1111.	C	G	C	A	A	G	M000000	1	1	1	1	1	LC	SM	SM	SM	LC	S	HC	HC	HC	HC	S	G,C,A,A	4	anti,~C3'-endo	anti,~C3'-endo	anti,~C3'-endo	anti,~C3'-endo	anti,~C3'-endo	anti,~C3'-endo	-	C-G,cWW	-,-	-,-	basepair,-	basepair,-	-,-
pdb_00003jcn	6	0.688	0.115	1.056	M111111	1.a.C.726.	1.a.G.727.	1.a.A.728.	1.a.A.729.	1.a.G.730.	1.a.G.731.	C	G	A	A	G	G	M000000	1	1	1	1	1	LC	SM	SM	SM	LC	S	HC	HC	HC	HC	S	G,A,A,G	4	anti,~C3'-endo	anti,~C3'-endo	anti,~C3'-endo	anti,~C3'-endo	anti,~C3'-endo	anti,~C3'-endo	G-G,tSH	C-G,cWW	-,-	-,-	-,-	basepair,-	-,-
pdb_00007f0d	6	0.908	0.151	1.17	M111111	1.A.C.2642.	1.A.G.2643.	1.A.G.2648.	1.A.A.2649.	1.A.A.2650.	1.A.G.2651.	C	G	G	A	A	G	M000000	1	5	1	1	1	LC	LC	LC	SM	LC	SJP	HPJP	SHP	HP	HP	S	-	0	anti,~C3'-endo	anti,~C2'-endo	anti,~C3'-endo	anti,~C3'-endo	anti,~C3'-endo	anti,~C3'-endo	G-A,tSH	C-G,cWW	-,-	-,-	basepair,-	basepair,-	-,-
pdb_00001s72	6	1.012	0.169	1.382	M111111	1.0.G.1054.	1.0.G.1055.	1.0.U.1056.	1.0.A.1057.	1.0.A.1058.	1.0.C.1060.	G	G	U	A	A	C	M000000	1	1	1	1	2	LC	SM	SM	SM	LC	S	HC	HC	HC	HC	S	G,U,A,A,G	5	anti,~C3'-endo	anti,~C3'-endo	anti,~C3'-endo	anti,~C3'-endo	anti,~C3'-endo	anti,~C3'-endo	G-A,tSH	G-C,cWW	basepair,-	-,-	basepair,-	basepair,-	basepair,-
pdb_00008hkz	6	1.032	0.172	1.184	M111111	1.A23S.U.218.	1.A23S.G.219.	1.A23S.A.234.	1.A23S.A.235.	1.A23S.A.236.	1.A23S.G.237.	U	G	A	A	A	G	M000000	1	15	1	1	1	LC	SM	SM	SM	LC	S	IC	IC	IC	IC	S	-	0	anti,~C3'-endo	anti,~C3'-endo	anti,~C3'-endo	anti,~C3'-endo	anti,~C3'-endo	anti,~C3'-endo	G-A,tSH	U-G,cWW	-,-	-,stack	basepair,stack	basepair,-	-,-
pdb_00003j3w	6	1.348	0.225	2.545	M111111	1.A.C.1781.	1.A.G.1782.	1.A.C.1783.	1.A.A.1784.	1.A.G.1787.	1.A.G.1785.	C	G	C	A	G	G	M000000	1	1	1	3	-2	SM	SM	SM	SM	SM	JC	JC	JC	JC	JC	JC	-	0	anti,~C3'-endo	anti,~C3'-endo	anti,~C3'-endo	anti,~C3'-endo	syn,~C2'-endo	anti,~C3'-endo	-	C-G,cWW	-,stack	-,-	basepair,-	basepair,-	-,-
pdb_00006o8z	6	0.619	0.103	1.115	M111111	1.a.C.913.	1.a.G.914.	1.a.C.915.	1.a.A.916.	1.a.A.917.	1.a.G.918.	C	G	C	A	A	G	M000000	1	1	1	1	1	LC	SM	SM	SM	LC	S	HC	HC	HC	HC	S	G,C,A,A	4	anti,~C3'-endo	anti,~C3'-endo	anti,~C3'-endo	anti,~C3'-endo	anti,~C3'-endo	anti,~C3'-endo	G-A,tSH	C-G,cWW	-,-	-,-	-,-	basepair,-	-,-
pdb_00005vpp	6	0.738	0.123	1.118	M111111	1.QA.C.1076.	1.QA.G.1077.	1.QA.U.1078.	1.QA.G.1079.	1.QA.A.1080.	1.QA.G.1081.	C	G	U	G	A	G	M000000	1	1	1	1	1	LC	SM	SM	SM	LC	S	HC	HC	HC	HC	S	G,U,G,A	4	anti,~C3'-endo	anti,~C3'-endo	anti,~C3'-endo	anti,~C3'-endo	anti,~C3'-endo	anti,~C3'-endo	-	C-G,cWW	-,-	-,-	-,-	basepair,-	basepair,-
pdb_00005dc3	6	0.795	0.133	1.076	M111111	1.2.A.1084.	1.2.G.1085.	1.2.A.1086.	1.2.A.1087.	1.2.A.1088.	1.2.U.1089.	A	G	A	A	A	U	M000000	1	1	1	1	1	LC	SM	LC	SM	NR	SJP	HPJP	HPJP	SHP	SHP	S	-	0	anti,~C3'-endo	anti,~C3'-endo	anti,~C3'-endo	anti,~C3'-endo	anti,~C3'-endo	anti,~C3'-endo	G-A,tSH	A-U,cWW	-,-	-,-	basepair,stack	basepair,-	basepair,-
pdb_00007wtt	6	0.802	0.134	1.08	M111111	1.2.G.1141.	1.2.G.1142.	1.2.A.1143.	1.2.A.1144.	1.2.A.1145.	1.2.C.1146.	G	G	A	A	A	C	M000000	1	1	1	1	1	LC	SM	LC	SM	NR	SJP	HPJP	HPJP	SHP	SHP	S	-	0	anti,~C3'-endo	anti,~C3'-endo	anti,~C3'-endo	anti,~C3'-endo	anti,~C3'-endo	anti,~C3'-endo	G-A,tSH	G-C,cWW	-,-	-,-	basepair,stack	basepair,-	basepair,-
pdb_00009e71	6	0.851	0.142	1.091	M111111	1.4.G.827.	1.4.G.828.	1.4.A.829.	1.4.A.830.	1.4.A.831.	1.4.C.832.	G	G	A	A	A	C	M000000	1	1	1	1	1	LC	SM	LC	SM	NR	SJP	HPJP	HPJP	SHP	SHP	S	-	0	anti,~C3'-endo	anti,~C3'-endo	anti,~C3'-endo	anti,~C3'-endo	anti,~C3'-endo	anti,~C3'-endo	G-A,tSH	G-C,cWW	basepair,-	-,-	basepair,stack	basepair,-	basepair,-
pdb_00004v6e	6	0.873	0.145	1.396	M111111	1.CA.A.1012.	1.CA.G.1013.	1.CA.A.1014.	1.CA.G.1015.	1.CA.A.1016.	1.CA.U.1017.	A	G	A	G	A	U	M000000	1	1	1	1	1	LC	SM	SM	SM	LC	S	HC	HC	HC	HC	S	G,A,G,A	4	anti,~C3'-endo	anti,~C3'-endo	anti,~C3'-endo	anti,~C3'-endo	anti,~C3'-endo	anti,~C3'-endo	G-A,tSH	A-U,cWW	-,-	-,-	basepair,stack	basepair,-	basepair,-
pdb_00004kvb	6	0.913	0.152	1.364	M111111	1.A.C.1076.	1.A.G.1077.	1.A.U.1078.	1.A.G.1079.	1.A.A.1080.	1.A.G.1081.	C	G	U	G	A	G	M000000	1	1	1	1	1	LC	SM	SM	SM	LC	S	HC	HC	HC	HC	S	G,U,G,A	4	anti,~C3'-endo	anti,~C3'-endo	anti,~C3'-endo	anti,~C3'-endo	anti,~C3'-endo	anti,~C3'-endo	-	C-G,cWW	-,-	-,-	-,-	-,-	basepair,-
pdb_00008i0u	6	1.014	0.169	1.4	M111111	1.F.U.64.	1.F.G.65.	1.F.C.66.	1.F.G.67.	1.F.A.69.	1.F.A.70.	U	G	C	G	A	A	M000000	1	1	1	2	1	LC	SM	SM	SM	LC	S	HC	HC	HC	HC	S	G,C,G,C,A	5	anti,~C3'-endo	anti,~C3'-endo	anti,~C3'-endo	anti,~C3'-endo	anti,~C3'-endo	anti,~C3'-endo	G-A,tSH	U-A,cWW	-,-	-,-	-,stack	-,-	-,-
pdb_00005dox	6	1.215	0.203	1.414	M111111	1.2a.U.304.	1.2a.G.305.	1.2a.C.290.	1.2a.C.291.	1.2a.G.292.	1.2a.G.293.	U	G	C	C	G	G	M000000	1	-15	1	1	1	LC	LC	SM	SM	NR	S	BC	S	S	S	S	-	0	anti,~C3'-endo	anti,~C2'-endo	anti,~C3'-endo	anti,~C3'-endo	anti,~C3'-endo	anti,~C3'-endo	G-G,tSH	U-G,cWW	-,-	-,-	basepair,-	basepair,-	basepair,-
pdb_00004v73	6	1.368	0.228	2.452	M111111	1.BA.C.1153.	1.BA.G.1154.	1.BA.A.1155.	1.BA.A.1000.	1.BA.A.1001.	1.BA.G.1002.	C	G	A	A	A	G	M000000	1	1	-155	1	1	LC	SM	SM	SM	LC	S	IC	IC	IC	IC	S	-	0	anti,~C3'-endo	anti,~C3'-endo	anti,~C3'-endo	anti,~C3'-endo	anti,~C3'-endo	anti,~C3'-endo	G-A,tSH	C-G,cWW	-,-	-,stack	basepair,stack	-,-	basepair,-
pdb_00007k16	6	0.45	0.075	0.679	M111111	1.P.C.13.	1.P.G.14.	1.P.A.15.	1.P.A.16.	1.P.A.17.	1.P.G.18.	C	G	A	A	A	G	M111111	1	1	1	1	1	LC	SM	SM	SM	LC	S	HC	HC	HC	HC	S	G,A,A,A	4	anti,~C3'-endo	anti,~C3'-endo	anti,~C3'-endo	anti,~C3'-endo	anti,~C3'-endo	anti,~C3'-endo	G-A,tSH	C-G,cWW	-,-	-,-	-,-	-,-	-,-
pdb_00004v9l	6	0.533	0.089	0.736	M111111	1.AA.U.296.	1.AA.G.297.	1.AA.A.298.	1.AA.G.299.	1.AA.A.300.	1.AA.G.301.	U	G	A	G	A	G	M000000	1	1	1	1	1	LC	SM	SM	SM	LC	S	HC	HC	HC	HC	S	G,A,G,A	4	anti,~C3'-endo	anti,~C3'-endo	anti,~C3'-endo	anti,~C3'-endo	anti,~C3'-endo	anti,~C3'-endo	G-A,tSH	U-G,cWW	-,-	-,-	basepair,stack	basepair,-	basepair,-
pdb_00004d5l	6	0.672	0.112	1.2	M111111	1.1.C.1565.	1.1.G.1566.	1.1.G.1567.	1.1.C.1568.	1.1.A.1569.	1.1.G.1570.	C	G	G	C	A	G	M000000	1	1	1	1	1	LC	SM	SM	SM	LC	S	HC	HC	HC	HC	S	G,G,C,A	4	anti,~C3'-endo	anti,~C3'-endo	anti,~C3'-endo	anti,~C3'-endo	anti,~C3'-endo	anti,~C3'-endo	G-A,tSH	C-G,cWW	-,-	-,-	-,stack	-,-	basepair,-
pdb_00006by1	6	0.676	0.113	0.97	M111111	1.BA.C.726.	1.BA.G.727.	1.BA.A.728.	1.BA.A.729.	1.BA.G.730.	1.BA.G.731.	C	G	A	A	G	G	M000000	1	1	1	1	1	LC	SM	SM	SM	LC	S	HC	HC	HC	HC	S	G,A,A,G	4	anti,~C3'-endo	anti,~C3'-endo	anti,~C3'-endo	anti,~C3'-endo	anti,~C3'-endo	anti,~C3'-endo	G-G,tWH	C-G,cWW	-,-	-,-	-,-	-,-	-,-
pdb_00001kxk	6	0.681	0.114	1.074	M111111	1.A.U.33.	1.A.G.34.	1.A.A.35.	1.A.A.36.	1.A.A.37.	1.A.G.38.	U	G	A	A	A	G	M001111	1	1	1	1	1	LC	SM	SM	SM	LC	S	HC	HC	HC	HC	S	G,A,A,A	4	anti,~C3'-endo	anti,~C3'-endo	anti,~C3'-endo	anti,~C3'-endo	anti,~C3'-endo	anti,~C3'-endo	G-A,tSH	U-G,cWW	-,-	-,-	-,-	-,-	-,-
pdb_00006t59	6	0.701	0.117	1.05	M111111	1.54.C.2317.	1.54.G.2318.	1.54.C.2319.	1.54.G.2320.	1.54.G.2321.	1.54.G.2322.	C	G	C	G	G	G	M000000	1	1	1	1	1	LC	SM	SM	SM	LC	S	HC	HC	HC	HC	S	G,C,G,G	4	anti,~C3'-endo	anti,~C3'-endo	anti,~C3'-endo	anti,~C3'-endo	anti,~C3'-endo	anti,~C3'-endo	G-G,tSH	C-G,cWW	-,-	-,-	-,-	basepair,-	basepair,-
pdb_00007ssn	6	0.796	0.133	0.999	M111111	1.3.A.1012.	1.3.G.1013.	1.3.A.1014.	1.3.G.1015.	1.3.A.1016.	1.3.U.1017.	A	G	A	G	A	U	M000000	1	1	1	1	1	LC	SM	SM	SM	LC	S	HC	HC	HC	HC	S	G,A,G,A	4	anti,~C3'-endo	anti,~C3'-endo	anti,~C3'-endo	anti,~C3'-endo	anti,~C3'-endo	anti,~C3'-endo	G-A,tSH	A-U,cWW	-,-	-,-	-,stack	basepair,-	-,-
pdb_00006spc	6	0.847	0.141	1.316	M111111	1.a.G.152.	1.a.G.153.	1.a.A.154.	1.a.A.155.	1.a.A.156.	1.a.C.157.	G	G	A	A	A	C	M000000	1	1	1	1	1	LC	SM	SM	SM	LC	S	HC	HC	HC	HC	S	G,A,A,A	4	anti,~C3'-endo	anti,~C3'-endo	anti,~C3'-endo	anti,~C3'-endo	anti,~C3'-endo	anti,~C3'-endo	G-A,tSH	G-C,cWW	-,-	-,-	basepair,stack	basepair,-	-,-
pdb_00008brm	6	0.87	0.145	1.195	M111111	1.St.C.289.	1.St.G.290.	1.St.G.275.	1.St.G.276.	1.St.A.277.	1.St.G.278.	C	G	G	G	A	G	M000000	1	-15	1	1	1	LC	LC	SM	LC	LC	S	IC	S	S	IC	S	-	0	anti,~C3'-endo	anti,~C3'-endo	anti,~C3'-endo	anti,~C3'-endo	anti,~C3'-endo	anti,~C3'-endo	G-A,tWH	C-G,cWW	-,-	-,-	basepair,-	basepair,-	basepair,-
pdb_00006zv6	6	0.875	0.146	1.207	M111111	1.2.A.1353.	1.2.G.1354.	1.2.C.1355.	1.2.G.1356.	1.2.A.1357.	1.2.U.1358.	A	G	C	G	A	U	M000000	1	1	1	1	1	LC	SM	SM	SM	LC	S	HC	HC	HC	HC	S	G,C,G,A	4	anti,~C3'-endo	anti,~C3'-endo	anti,~C3'-endo	anti,~C3'-endo	anti,~C3'-endo	anti,~C3'-endo	G-A,tWH	A-U,cWW	-,-	-,-	-,-	basepair,-	basepair,-
pdb_00005njt	6	0.883	0.147	1.167	M111111	1.A.A.1022.	1.A.G.1023.	1.A.A.1024.	1.A.G.1025.	1.A.A.1026.	1.A.U.1027.	A	G	A	G	A	U	M000000	1	1	1	1	1	LC	SM	SM	SM	LC	S	HC	HC	HC	HC	S	G,A,G,A	4	anti,~C3'-endo	anti,~C3'-endo	anti,~C3'-endo	anti,~C3'-endo	anti,~C3'-endo	anti,~C3'-endo	G-A,tSH	A-U,cWW	-,-	-,-	-,-	basepair,-	-,-
pdb_00006zj3	6	0.995	0.166	1.363	M111111	1.S1.C.473.	1.S1.G.474.	1.S1.G.459.	1.S1.G.460.	1.S1.A.461.	1.S1.G.462.	C	G	G	G	A	G	M000000	1	-15	1	1	1	LC	LC	SM	LC	LC	S	IC	S	S	IC	S	-	0	anti,~C3'-endo	anti,~C3'-endo	anti,~C3'-endo	anti,~C3'-endo	anti,~C3'-endo	anti,~C3'-endo	G-A,tSH	C-G,cWW	-,-	-,-	basepair,-	basepair,-	basepair,-
pdb_00006t83	6	1.036	0.173	1.222	M111111	1.1b.A.2220.	1.1b.G.2221.	1.1b.A.2222.	1.1b.A.2223.	1.1b.A.2224.	1.1b.U.2225.	A	G	A	A	A	U	M000000	1	1	1	1	1	LC	SM	SM	SM	LC	S	HC	HC	HC	HC	S	G,A,A,A	4	anti,~C3'-endo	anti,~C3'-endo	anti,~C3'-endo	anti,~C3'-endo	anti,~C3'-endo	anti,~C3'-endo	-	A-U,cWW	-,-	-,-	-,-	-,-	-,-
pdb_00008t3a	6	1.073	0.179	1.371	M111111	1.A1.G.1544.	1.A1.A.1545.	1.A1.A.1546.	1.A1.G.1547.	1.A1.C.1548.	1.A1.U.1549.	G	A	A	G	C	U	M000000	1	1	1	1	1	LC	SM	SM	SM	LC	S	HC	HC	HC	HC	S	A,A,G,C	4	anti,~C3'-endo	anti,~C3'-endo	anti,~C3'-endo	anti,~C3'-endo	anti,~C3'-endo	anti,~C3'-endo	-	G-U,cWW	basepair,-	-,-	basepair,-	-,-	-,-
pdb_00009axt	6	1.074	0.179	1.458	M111111	1.B2.G.1157.	1.B2.G.1158.	1.B2.U.1159.	1.B2.A.1160.	1.B2.A.1161.	1.B2.C.1163.	G	G	U	A	A	C	M000000	1	1	1	1	2	LC	SM	SM	SM	LC	S	HC	HC	HC	HC	S	G,U,A,A,G	5	anti,~C3'-endo	anti,~C3'-endo	anti,~C3'-endo	anti,~C3'-endo	anti,~C3'-endo	anti,~C3'-endo	G-A,tSH	G-C,cWW	basepair,-	-,-	-,-	basepair,-	-,-
pdb_00008a3w	6	1.334	0.222	1.944	M111111	1.2.C.112.	1.2.A.113.	1.2.A.116.	1.2.A.105.	1.2.A.106.	1.2.G.107.	C	A	A	A	A	G	M000000	1	3	-11	1	1	SM	SM	SM	SM	SM	HC	HC	HC	HC	HC	HC	G,U,A,A,G,U,U,C,G,C,A,A,G,A,A	15	anti,~C3'-endo	anti,~C3'-endo	anti,~C3'-endo	anti,~C3'-endo	anti,~C3'-endo	anti,~C3'-endo	A-A,tSH	C-G,cWW	-,stack	-,stack	basepair,stack	basepair,-	-,-
pdb_00004wce	6	1.339	0.223	2.714	M111111	1.X.C.249.	1.X.G.250.	1.X.G.251.	1.X.G.253.	1.X.A.254.	1.X.G.255.	C	G	G	G	A	G	M000000	1	1	2	1	1	LC	SM	SM	SM	LC	S	HC	HC	HC	HC	S	G,G,C,G,A	5	anti,~C3'-endo	anti,~C3'-endo	anti,~C3'-endo	anti,~C3'-endo	anti,~C3'-endo	anti,~C3'-endo	G-A,tSH	C-G,cWW	-,-	-,stack	basepair,-	basepair,-	basepair,-
pdb_00007as8	6	1.369	0.228	2.408	M111111	1.A.C.2914.	1.A.G.2915.	1.A.A.2916.	1.A.A.2834.	1.A.A.2835.	1.A.G.2836.	C	G	A	A	A	G	M000000	1	1	-82	1	1	LC	SM	SM	SM	LC	S	JI	JI	JI	JI	S	-	0	anti,~C3'-endo	anti,~C3'-endo	anti,~C3'-endo	anti,~C3'-endo	anti,~C3'-endo	anti,~C3'-endo	G-A,tSH	C-G,cWW	-,-	-,stack	basepair,stack	-,-	-,-
pdb_00007k54	6	1.382	0.23	2.475	M111111	1.1.C.1153.	1.1.G.1154.	1.1.A.1155.	1.1.A.1000.	1.1.A.1001.	1.1.G.1002.	C	G	A	A	A	G	M000000	1	1	-155	1	1	LC	SM	SM	SM	LC	S	IC	IC	IC	IC	S	-	0	anti,~C3'-endo	anti,~C3'-endo	anti,~C3'-endo	anti,~C3'-endo	anti,~C3'-endo	anti,~C3'-endo	G-A,tSH	C-G,cWW	basepair,-	-,stack	basepair,stack	-,-	basepair,-
pdb_00007f0d	6	1.412	0.235	2.856	M111111	1.A.U.248.	1.A.G.249.	1.A.G.250.	1.A.G.252.	1.A.A.253.	1.A.G.254.	U	G	G	G	A	G	M000000	1	1	2	1	1	LC	SM	SM	SM	LC	S	HC	HC	HC	HC	S	G,G,C,G,A	5	anti,~C3'-endo	anti,~C3'-endo	anti,~C3'-endo	anti,~C3'-endo	anti,~C3'-endo	anti,~C3'-endo	G-A,tSH	U-G,cWW	-,-	-,stack	basepair,-	basepair,-	basepair,-
pdb_00008xz3	6	1.413	0.236	2.597	M111111	1.A.U.563.	1.A.G.564.	1.A.A.565.	1.A.A.566.	1.A.A.568.	1.A.A.567.	U	G	A	A	A	A	M000000	1	1	1	2	-1	SM	SM	SM	SM	SM	JCJP	JCJP	JCJP	JCJP	JCJP	JCJP	-	0	anti,~C3'-endo	anti,~C3'-endo	anti,~C3'-endo	anti,~C3'-endo	anti,~C3'-endo	anti,~C2'-endo	G-A,tSH	U-A,tWH	basepair,stack	-,-	basepair,stack	-,-	basepair,-
pdb_00006zu5	6	0.327	0.054	0.383	M111111	1.L50.C.528.	1.L50.G.529.	1.L50.A.530.	1.L50.A.531.	1.L50.G.532.	1.L50.G.533.	C	G	A	A	G	G	M000000	1	1	1	1	1	LC	SM	SM	SM	LC	S	HC	HC	HC	HC	S	G,A,A,G	4	anti,~C3'-endo	anti,~C3'-endo	anti,~C3'-endo	anti,~C3'-endo	anti,~C3'-endo	anti,~C3'-endo	G-G,tSH	C-G,cWW	-,-	-,-	basepair,-	-,-	-,-
pdb_00006az1	6	0.467	0.078	0.67	M111111	1.1.C.1434.	1.1.G.1435.	1.1.A.1436.	1.1.A.1437.	1.1.A.1438.	1.1.G.1439.	C	G	A	A	A	G	M000000	1	1	1	1	1	LC	SM	LC	SM	NR	SJP	HPJP	HPJP	SHP	SHP	S	-	0	anti,~C3'-endo	anti,~C3'-endo	anti,~C3'-endo	anti,~C3'-endo	anti,~C3'-endo	anti,~C3'-endo	G-A,tSH	C-G,cWW	-,-	-,-	-,stack	basepair,-	basepair,-
pdb_00005fw2	6	0.511	0.085	0.666	M111111	1.A.U.72.	1.A.G.73.	1.A.A.74.	1.A.A.75.	1.A.A.76.	1.A.A.77.	U	G	A	A	A	A	M001100	1	1	1	1	1	LC	SM	SM	SM	LC	S	HC	HC	HC	HC	S	G,A,A,A	4	anti,~C3'-endo	anti,~C3'-endo	anti,~C3'-endo	anti,~C3'-endo	anti,~C3'-endo	anti,~C3'-endo	G-A,tSH	U-A,cWW	-,-	-,-	-,-	-,-	-,-
pdb_00007mdz	6	0.546	0.091	0.822	M111111	1.5.U.1389.	1.5.G.1390.	1.5.A.1391.	1.5.A.1392.	1.5.G.1393.	1.5.G.1394.	U	G	A	A	G	G	M000000	1	1	1	1	1	LC	SM	SM	SM	LC	S	HC	HC	HC	HC	S	G,A,A,G	4	anti,~C3'-endo	anti,~C3'-endo	anti,~C3'-endo	anti,~C3'-endo	anti,~C3'-endo	anti,~C3'-endo	G-G,tSH	U-G,cWW	-,-	-,-	basepair,-	-,-	-,-
pdb_00007m4u	6	0.551	0.092	0.811	M111111	1.a.C.154.	1.a.G.155.	1.a.A.156.	1.a.A.157.	1.a.A.158.	1.a.G.159.	C	G	A	A	A	G	M000000	1	1	1	1	1	LC	SM	SM	SM	LC	S	HC	HC	HC	HC	S	G,A,A,A	4	anti,~C3'-endo	anti,~C3'-endo	anti,~C3'-endo	anti,~C3'-endo	anti,~C3'-endo	anti,~C3'-endo	G-A,tSH	C-G,cWW	-,-	-,-	basepair,stack	-,-	-,-
pdb_00004v8x	6	0.698	0.116	0.898	M111111	1.CA.C.1165.	1.CA.G.1166.	1.CA.A.1168.	1.CA.A.1169.	1.CA.A.1170.	1.CA.G.1171.	C	G	A	A	A	G	M000000	1	1	1	1	1	LC	SM	SM	SM	LC	S	HC	HC	HC	HC	S	G,A,A,A	4	anti,~C3'-endo	anti,~C3'-endo	anti,~C3'-endo	anti,~C3'-endo	anti,~C3'-endo	anti,~C3'-endo	-	C-G,cWW	basepair,-	-,-	basepair,-	-,-	-,-
pdb_00006qnr	6	0.709	0.118	0.98	M111111	1.13.C.1165.	1.13.G.1166.	1.13.A.1167.	1.13.A.1169.	1.13.A.1170.	1.13.G.1171.	C	G	A	A	A	G	M000000	1	1	1	1	1	LC	SM	SM	SM	LC	S	HC	HC	HC	HC	S	G,A,A,A	4	anti,~C3'-endo	anti,~C3'-endo	anti,~C3'-endo	anti,~C3'-endo	anti,~C3'-endo	anti,~C3'-endo	G-A,tSH	C-G,cWW	-,-	-,-	-,-	basepair,-	-,-
pdb_00007tut	6	0.725	0.121	1.124	M111111	1.K.C.2561.	1.K.G.2562.	1.K.C.2563.	1.K.G.2564.	1.K.A.2565.	1.K.G.2566.	C	G	C	G	A	G	M000000	1	1	1	1	1	LC	SM	SM	SM	LC	S	HC	HC	HC	HC	S	G,C,G,A	4	anti,~C3'-endo	anti,~C3'-endo	anti,~C3'-endo	anti,~C3'-endo	anti,~C3'-endo	anti,~C3'-endo	G-A,tSH	C-G,cWW	-,-	-,-	-,-	-,-	-,-
pdb_00006dzk	6	0.77	0.128	1.229	M111111	1.A.C.1056.	1.A.G.1057.	1.A.U.1058.	1.A.G.1059.	1.A.A.1060.	1.A.G.1061.	C	G	U	G	A	G	M000000	1	1	1	1	1	LC	SM	SM	SM	LC	S	HC	HC	HC	HC	S	G,U,G,A	4	anti,~C3'-endo	anti,~C3'-endo	anti,~C3'-endo	anti,~C3'-endo	anti,~C3'-endo	anti,~C3'-endo	-	C-G,cWW	-,-	-,-	-,-	basepair,-	-,-
pdb_00008oin	6	0.78	0.13	1.182	M111111	1.B8.C.121.	1.B8.G.122.	1.B8.U.123.	1.B8.A.124.	1.B8.A.125.	1.B8.G.126.	C	G	U	A	A	G	M000000	1	1	1	1	1	LC	SM	SM	SM	LC	S	HC	HC	HC	HC	S	G,U,A,A	4	anti,~C3'-endo	anti,~C3'-endo	anti,~C3'-endo	anti,~C3'-endo	anti,~C3'-endo	anti,~C3'-endo	G-A,tSH	C-G,cWW	-,-	-,-	-,stack	-,-	basepair,-
pdb_00007qep	6	0.838	0.14	1.252	M111111	1.2.G.86.	1.2.G.87.	1.2.A.88.	1.2.G.89.	1.2.A.90.	1.2.C.91.	G	G	A	G	A	C	M000000	1	1	1	1	1	LC	SM	SM	SM	LC	S	HC	HC	HC	HC	S	G,A,G,A	4	anti,~C3'-endo	anti,~C3'-endo	anti,~C3'-endo	anti,~C3'-endo	anti,~C3'-endo	anti,~C3'-endo	G-A,tSH	G-C,cWW	-,-	-,-	-,-	-,-	-,-
pdb_00005iqr	6	0.865	0.144	1.266	M111111	1.2.C.186.	1.2.G.187.	1.2.C.188.	1.2.A.189.	1.2.A.190.	1.2.G.191.	C	G	C	A	A	G	M000000	1	1	1	1	1	LC	SM	SM	SM	LC	S	HC	HC	HC	HC	S	G,C,A,A	4	anti,~C3'-endo	anti,~C3'-endo	anti,~C3'-endo	anti,~C3'-endo	anti,~C3'-endo	anti,~C3'-endo	G-A,tWH	C-G,cWW	-,-	-,-	-,-	-,-	-,-
pdb_00008c3a	6	0.881	0.147	1.141	M111111	1.CM.A.1281.	1.CM.G.1282.	1.CM.U.1283.	1.CM.G.1284.	1.CM.A.1285.	1.CM.U.1286.	A	G	U	G	A	U	M000000	1	1	1	1	1	LC	SM	SM	SM	LC	S	HC	HC	HC	HC	S	G,U,G,A	4	anti,~C3'-endo	anti,~C3'-endo	anti,~C3'-endo	anti,~C3'-endo	anti,~C3'-endo	anti,~C3'-endo	G-A,tSH	A-U,cWW	-,-	-,-	-,-	basepair,-	-,-
pdb_00004v9m	6	0.904	0.151	1.107	M111111	1.DA.G.629.	1.DA.G.630.	1.DA.A.631.	1.DA.A.632.	1.DA.A.633.	1.DA.C.634.	G	G	A	A	A	C	M000000	1	1	1	1	1	LC	SM	SM	SM	LC	S	HC	HC	HC	HC	S	G,A,A,A	4	anti,~C3'-endo	anti,~C3'-endo	anti,~C3'-endo	anti,~C3'-endo	anti,~C3'-endo	anti,~C3'-endo	G-A,tWH	G-C,cWW	-,-	-,-	-,-	-,-	-,-
pdb_00006m62	6	0.953	0.159	1.361	M111111	1.1.A.2164.	1.1.G.2165.	1.1.A.2166.	1.1.A.2167.	1.1.A.2168.	1.1.U.2170.	A	G	A	A	A	U	M000000	1	1	1	1	2	LC	SM	SM	SM	LC	S	HC	HC	HC	HC	S	G,A,A,A,G	5	anti,~C3'-endo	anti,~C3'-endo	anti,~C3'-endo	anti,~C3'-endo	anti,~C3'-endo	anti,~C3'-endo	G-A,tSH	A-U,cWW	-,-	-,-	basepair,-	-,-	-,-
pdb_00009gmo	6	0.966	0.161	1.481	M111111	1.A.C.2458.	1.A.G.2459.	1.A.A.2460.	1.A.G.2461.	1.A.C.2462.	1.A.G.2463.	C	G	A	G	C	G	M000000	1	1	1	1	1	LC	SM	SM	SM	LC	S	HC	HC	HC	HC	S	G,A,G,C	4	anti,~C3'-endo	anti,~C3'-endo	anti,~C3'-endo	anti,~C3'-endo	anti,~C3'-endo	anti,~C3'-endo	-	C-G,cWW	basepair,-	-,-	basepair,-	-,-	-,-
pdb_00002ydh	6	0.976	0.163	1.376	M111111	1.A.A.49.	1.A.G.50.	1.A.A.51.	1.A.A.52.	1.A.A.53.	1.A.U.54.	A	G	A	A	A	U	M001000	1	1	1	1	1	LC	SM	SM	SM	LC	S	HC	HC	HC	HC	S	G,A,A,A	4	anti,~C3'-endo	anti,~C3'-endo	anti,~C3'-endo	anti,~C3'-endo	anti,~C3'-endo	anti,~C3'-endo	-	A-U,cWW	-,-	-,-	-,-	-,-	-,-
pdb_00004v78	6	0.998	0.166	2.086	M111111	1.BA.C.2658.	1.BA.G.2659.	1.BA.A.2660.	1.BA.G.2661.	1.BA.A.2662.	1.BA.G.2663.	C	G	A	G	A	G	M000000	1	1	1	1	1	SM	SM	SM	SM	SM	HC	HC	HC	HC	HC	HC	U,A,G,U,A,C,G,A,G,A,G,G,A,C,C	15	anti,~C3'-endo	anti,~C3'-endo	syn,~C3'-endo	anti,~C3'-endo	anti,~C3'-endo	anti,~C3'-endo	G-A,tSH	C-G,cWW	basepair,stack	-,-	-,-	-,-	basepair,-
pdb_00008eui	6	1.01	0.168	1.549	M111111	1.1.G.1669.	1.1.G.1670.	1.1.C.1671.	1.1.A.1672.	1.1.A.1673.	1.1.C.1674.	G	G	C	A	A	C	M000000	1	1	1	1	1	LC	SM	SM	SM	LC	S	HC	HC	HC	HC	S	G,C,A,A	4	anti,~C3'-endo	anti,~C3'-endo	anti,~C3'-endo	anti,~C3'-endo	anti,~C3'-endo	anti,~C3'-endo	G-A,tSH	G-C,cWW	-,-	-,-	-,stack	-,-	basepair,-
pdb_00002qa4	6	1.013	0.169	1.376	M111111	1.0.G.1054.	1.0.G.1055.	1.0.U.1056.	1.0.A.1057.	1.0.A.1058.	1.0.C.1060.	G	G	U	A	A	C	M000000	1	1	1	1	2	LC	SM	SM	SM	LC	S	HC	HC	HC	HC	S	G,U,A,A,G	5	anti,~C3'-endo	anti,~C3'-endo	anti,~C3'-endo	anti,~C3'-endo	anti,~C3'-endo	anti,~C3'-endo	G-A,tSH	G-C,cWW	basepair,-	-,-	basepair,stack	basepair,-	basepair,-
pdb_00004u4u	6	1.023	0.17	2.254	M111111	1.6.C.1501.	1.6.G.1502.	1.6.A.1503.	1.6.G.1504.	1.6.A.1505.	1.6.G.1506.	C	G	A	G	A	G	M000000	1	1	1	1	1	LC	SM	SM	SM	LC	S	HC	HC	HC	HC	S	G,A,G,A	4	anti,~C3'-endo	anti,~C3'-endo	syn,~C3'-endo	anti,~C3'-endo	anti,~C3'-endo	anti,~C3'-endo	G-A,tSH	C-G,cWW	-,-	-,-	-,stack	basepair,-	basepair,-
pdb_00008g31	6	1.04	0.173	1.472	M111111	1.v.C.1265.	1.v.G.1266.	1.v.C.1267.	1.v.G.1268.	1.v.A.1269.	1.v.G.1270.	C	G	C	G	A	G	M000000	1	1	1	1	1	LC	SM	SM	SM	LC	S	HC	HC	HC	HC	S	G,C,G,A	4	anti,~C3'-endo	anti,~C3'-endo	anti,~C3'-endo	anti,~C3'-endo	anti,~C3'-endo	anti,~C3'-endo	G-A,tWH	C-G,cWW	-,-	-,-	-,-	-,-	-,-
pdb_00005lzc	6	1.177	0.196	1.415	M111111	1.a.U.304.	1.a.G.305.	1.a.C.290.	1.a.U.291.	1.a.G.292.	1.a.G.293.	U	G	C	U	G	G	M000000	1	-15	1	1	1	LC	LC	SM	SM	NR	S	BC	S	S	S	S	-	0	anti,~C3'-endo	anti,~C2'-endo	anti,~C3'-endo	anti,~C3'-endo	anti,~C3'-endo	anti,~C3'-endo	G-G,tSH	U-G,cWW	-,-	-,-	basepair,-	basepair,-	basepair,-
pdb_00006p5i	6	1.194	0.199	2.323	M111111	1.5.C.2509.	1.5.G.2510.	1.5.A.2511.	1.5.G.2448.	1.5.A.2449.	1.5.G.2450.	C	G	A	G	A	G	M000000	1	1	-63	1	1	LC	SM	SM	SM	LC	S	IC	IC	IC	IC	S	-	0	anti,~C3'-endo	anti,~C3'-endo	anti,~C2'-endo	anti,~C3'-endo	anti,~C3'-endo	anti,~C3'-endo	G-A,tSH	C-G,cWW	-,-	-,stack	basepair,stack	basepair,-	basepair,-
pdb_00008g2b	6	1.246	0.208	2.575	M111111	1.1A.C.2889.	1.1A.G.2891.	1.1A.A.2892.	1.1A.A.2809.	1.1A.A.2810.	1.1A.G.2811.	C	G	A	A	A	G	M000000	1	1	-82	1	1	LC	SM	SM	SM	LC	S	JIJP	JIJP	JIJP	JIJP	S	-	0	anti,~C3'-endo	anti,~C3'-endo	anti,~C3'-endo	anti,~C3'-endo	anti,~C3'-endo	anti,~C3'-endo	G-A,tSH	C-G,cWW	-,-	-,stack	basepair,stack	-,-	basepair,-
pdb_00004v3p	6	1.271	0.212	1.767	M111111	1.S1.U.372.	1.S1.U.373.	1.S1.A.374.	1.S1.G.375.	1.S1.G.376.	1.S1.G.377.	U	U	A	G	G	G	M000000	1	1	1	1	1	LC	SM	SM	SM	LC	S	HC	HC	HC	HC	S	U,A,G,G	4	anti,~C3'-endo	anti,~C3'-endo	anti,~C3'-endo	anti,~C3'-endo	anti,~C3'-endo	anti,~C3'-endo	-	U-G,cWW	-,-	-,-	-,stack	basepair,-	basepair,-
pdb_00007pic	6	1.291	0.215	2.408	M111111	1.3.C.1404.	1.3.G.1405.	1.3.A.1406.	1.3.A.1381.	1.3.A.1382.	1.3.G.1383.	C	G	A	A	A	G	M000000	1	1	-25	1	1	LC	SM	SM	SM	LC	S	IC	IC	IC	IC	S	-	0	anti,~C3'-endo	anti,~C3'-endo	anti,~C2'-endo	anti,~C3'-endo	anti,~C3'-endo	anti,~C3'-endo	G-A,tSH	C-G,cWW	-,-	-,stack	basepair,stack	-,-	basepair,-
pdb_00008ir1	6	1.317	0.22	2.54	M111111	1.2.U.381.	1.2.G.382.	1.2.A.383.	1.2.A.384.	1.2.A.386.	1.2.A.385.	U	G	A	A	A	A	M000000	1	1	1	2	-1	SM	SM	SM	SM	SM	JCJP	JCJP	JCJP	JCJP	JCJP	JCJP	-	0	anti,~C3'-endo	anti,~C3'-endo	anti,~C3'-endo	anti,~C3'-endo	anti,~C3'-endo	anti,~C2'-endo	G-A,tSH	U-A,tWH	-,stack	-,-	-,stack	-,-	basepair,-
pdb_00005juu	6	1.393	0.232	2.045	M111111	1.A.G.1778.	1.A.U.1779.	1.A.G.1780.	1.A.A.1781.	1.A.A.1782.	1.A.C.1783.	G	U	G	A	A	C	M000000	1	1	1	1	1	LC	SM	SM	SM	LC	S	HC	HC	HC	HC	S	U,G,A,A	4	anti,~C3'-endo	anti,~C3'-endo	anti,~C3'-endo	anti,~C3'-endo	anti,~C3'-endo	anti,~C3'-endo	-	G-C,cWW	-,-	-,-	basepair,-	-,-	basepair,-
pdb_00006xqe	6	1.401	0.234	2.046	M111111	1.2a.G.887.	1.2a.G.888.	1.2a.A.907.	1.2a.A.908.	1.2a.A.909.	1.2a.C.910.	G	G	A	A	A	C	M000000	1	19	1	1	1	LC	SM	SM	SM	LC	S	IC	IC	IC	IC	S	-	0	anti,~C3'-endo	anti,~C3'-endo	anti,~C3'-endo	anti,~C3'-endo	anti,~C3'-endo	anti,~C3'-endo	G-A,tSH	G-C,cWW	-,-	-,stack	basepair,stack	basepair,-	basepair,-
pdb_00006p5i	6	1.417	0.236	2.08	M111111	1.2.G.1847.	1.2.U.1848.	1.2.G.1849.	1.2.A.1850.	1.2.A.1851.	1.2.C.1852.	G	U	G	A	A	C	M000000	1	1	1	1	1	LC	SM	SM	SM	LC	S	HC	HC	HC	HC	S	U,G,A,A	4	anti,~C3'-endo	anti,~C3'-endo	anti,~C3'-endo	anti,~C3'-endo	anti,~C3'-endo	anti,~C3'-endo	-	G-C,cWW	-,-	-,-	basepair,-	basepair,-	-,-
pdb_00008qoi	6	0.316	0.053	0.449	M111111	1.L5.U.393.	1.L5.G.394.	1.L5.A.395.	1.L5.A.396.	1.L5.G.397.	1.L5.A2M.398.	U	G	A	A	G	A2M	M000000	1	1	1	1	1	LC	SM	SM	SM	LC	S	HC	HC	HC	HC	S	G,A,A,G	4	anti,~C3'-endo	anti,~C3'-endo	anti,~C3'-endo	anti,~C3'-endo	anti,~C3'-endo	anti,~C3'-endo	G-G,tSH	U-a,cWW	-,-	-,-	-,stack	-,-	-,-
pdb_00007elq	6	0.355	0.059	0.448	M111111	1.A.C.22.	1.A.G.23.	1.A.A.24.	1.A.A.25.	1.A.A.26.	1.A.G.27.	C	G	A	A	A	G	M111110	1	1	1	1	1	LC	SM	SM	SM	LC	S	HC	HC	HC	HC	S	G,A,A,A	4	anti,~C3'-endo	anti,~C3'-endo	anti,~C3'-endo	anti,~C3'-endo	anti,~C3'-endo	anti,~C3'-endo	G-A,tSH	C-G,cWW	-,-	-,-	-,-	-,-	-,-
pdb_00008bpo	6	0.479	0.08	0.702	M111111	1.A1.C.4603.	1.A1.G.4604.	1.A1.A.4605.	1.A1.G.4606.	1.A1.A.4607.	1.A1.G.4608.	C	G	A	G	A	G	M000000	1	1	1	1	1	SM	SM	SM	SM	SM	HC	HC	HC	HC	HC	HC	U,C,A,G,U,A,C,G,A,G,A,G,G,A,A,C,C	17	anti,~C3'-endo	anti,~C3'-endo	anti,~C3'-endo	anti,~C3'-endo	anti,~C3'-endo	anti,~C3'-endo	G-A,tSH	C-G,cWW	basepair,stack	-,-	-,-	-,-	basepair,-
pdb_00005gad	6	0.53	0.088	0.871	M111111	1.1.C.52.	1.1.G.53.	1.1.G.54.	1.1.A.55.	1.1.A.56.	1.1.G.57.	C	G	G	A	A	G	M000000	1	1	1	1	1	LC	SM	SM	SM	LC	S	HC	HC	HC	HC	S	G,G,A,A	4	anti,~C3'-endo	anti,~C3'-endo	anti,~C3'-endo	anti,~C3'-endo	anti,~C3'-endo	anti,~C3'-endo	G-A,tSH	C-G,cWW	-,-	-,-	-,stack	-,-	-,-
pdb_00003j2a	6	0.605	0.101	1.02	M111111	1.N.C.1265.	1.N.G.1266.	1.N.C.1267.	1.N.G.1268.	1.N.A.1269.	1.N.G.1270.	C	G	C	G	A	G	M000000	1	1	1	1	1	LC	SM	SM	SM	LC	S	HC	HC	HC	HC	S	G,C,G,A	4	anti,~C3'-endo	anti,~C3'-endo	anti,~C3'-endo	anti,~C3'-endo	anti,~C3'-endo	anti,~C3'-endo	G-A,tSH	C-G,cWW	-,-	-,-	-,-	basepair,-	-,-
pdb_00005nco	6	0.606	0.101	0.935	M111111	1.1.C.52.	1.1.G.53.	1.1.G.54.	1.1.A.55.	1.1.A.56.	1.1.G.57.	C	G	G	A	A	G	M000000	1	1	1	1	1	LC	SM	SM	SM	LC	S	HC	HC	HC	HC	S	G,G,A,A	4	anti,~C3'-endo	anti,~C3'-endo	anti,~C3'-endo	anti,~C3'-endo	anti,~C3'-endo	anti,~C3'-endo	-	C-G,cWW	-,-	-,-	-,-	-,-	-,-
pdb_00008ipb	6	0.616	0.103	1.128	M111111	1.aa.C.1509.	1.aa.G.1510.	1.aa.A.1511.	1.aa.C.1512.	1.aa.A.1513.	1.aa.G.1514.	C	G	A	C	A	G	M000000	1	1	1	1	1	LC	SM	SM	SM	LC	S	HC	HC	HC	HC	S	G,A,C,A	4	anti,~C3'-endo	anti,~C3'-endo	anti,~C3'-endo	anti,~C3'-endo	anti,~C3'-endo	anti,~C3'-endo	G-A,tSH	C-G,cWW	-,-	-,-	-,stack	-,-	-,-
pdb_00008a98	6	0.628	0.105	1.033	M111111	1.S1.C.159.	1.S1.G.160.	1.S1.A.161.	1.S1.A.162.	1.S1.A.163.	1.S1.G.165.	C	G	A	A	A	G	M000000	1	1	1	1	2	LC	SM	SM	SM	LC	S	HC	HC	HC	HC	S	G,A,A,A,C	5	anti,~C3'-endo	anti,~C3'-endo	anti,~C3'-endo	anti,~C3'-endo	anti,~C3'-endo	anti,~C3'-endo	G-A,tSH	C-G,cWW	-,-	-,-	basepair,stack	-,-	-,-
pdb_00006zqa	6	0.65	0.108	0.988	M111111	1.D3.C.1501.	1.D3.G.1502.	1.D3.A.1503.	1.D3.G.1504.	1.D3.A.1505.	1.D3.G.1506.	C	G	A	G	A	G	M000000	1	1	1	1	1	LC	SM	SM	SM	LC	S	HC	HC	HC	HC	S	G,A,G,A	4	anti,~C3'-endo	anti,~C3'-endo	anti,~C3'-endo	anti,~C3'-endo	anti,~C3'-endo	anti,~C3'-endo	G-A,tSH	C-G,cWW	-,-	-,-	-,-	-,-	-,-
pdb_00008wv1	6	0.728	0.121	1.128	M111111	1.a.C.488.	1.a.G.489.	1.a.U.490.	1.a.G.491.	1.a.A.492.	1.a.G.493.	C	G	U	G	A	G	M000000	1	1	1	1	1	LC	SM	SM	SM	LC	S	HC	HC	HC	HC	S	G,U,G,A	4	anti,~C3'-endo	anti,~C3'-endo	anti,~C3'-endo	anti,~C3'-endo	anti,~C3'-endo	anti,~C3'-endo	G-A,tSH	C-G,cWW	-,-	-,-	-,stack	basepair,-	basepair,-
pdb_00004xej	6	0.74	0.123	1.059	M111111	1.B23S.C.2856.	1.B23S.G.2857.	1.B23S.C.2858.	1.B23S.G.2859.	1.B23S.A.2860.	1.B23S.G.2861.	C	G	C	G	A	G	M000000	1	1	1	1	1	LC	SM	SM	SM	LC	S	HC	HC	HC	HC	S	G,C,G,A	4	anti,~C3'-endo	anti,~C3'-endo	anti,~C3'-endo	anti,~C3'-endo	anti,~C3'-endo	anti,~C3'-endo	G-A,tSH	C-G,cWW	-,-	-,-	-,-	-,-	basepair,-
pdb_00006nsh	6	0.741	0.123	1.033	M111111	1.RA.C.544.	1.RA.G.545.	1.RA.C.546.	1.RA.A.547.	1.RA.A.548.	1.RA.G.549.	C	G	C	A	A	G	M000000	1	1	1	1	1	LC	SM	SM	SM	LC	S	HC	HC	HC	HC	S	G,C,A,A	4	anti,~C3'-endo	anti,~C3'-endo	anti,~C3'-endo	anti,~C3'-endo	anti,~C3'-endo	anti,~C3'-endo	-	C-G,cWW	-,-	-,-	-,-	-,-	-,-
pdb_00005ddq	6	0.798	0.133	1.176	M111111	1.A.G.11.	1.A.G.12.	1.A.A.13.	1.A.A.14.	1.A.A.15.	1.A.C.16.	G	G	A	A	A	C	M001110	1	1	1	1	1	LC	SM	SM	SM	LC	S	HC	HC	HC	HC	S	G,A,A,A	4	anti,~C3'-endo	anti,~C3'-endo	anti,~C3'-endo	anti,~C3'-endo	anti,~C3'-endo	anti,~C3'-endo	G-A,tSH	G-C,cWW	-,-	-,-	-,-	-,-	-,-
pdb_00005gak	6	0.806	0.134	1.067	M111111	1.1.U.2744.	1.1.G.2745.	1.1.A.2746.	1.1.A.2747.	1.1.A.2748.	1.1.G.2749.	U	G	A	A	A	G	M000000	1	1	1	1	1	LC	SM	SM	SM	LC	S	HC	HC	HC	HC	S	G,A,A,A	4	anti,~C3'-endo	anti,~C3'-endo	anti,~C3'-endo	anti,~C3'-endo	anti,~C3'-endo	anti,~C3'-endo	G-A,tSH	U-G,cWW	-,-	-,-	-,-	-,-	-,-
pdb_00004v7h	6	0.841	0.14	1.398	M111111	1.AA.U.368.	1.AA.A.369.	1.AA.A.370.	1.AA.G.371.	1.AA.G.372.	1.AA.G.373.	U	A	A	G	G	G	M000000	1	1	1	1	1	LC	SM	SM	SM	LC	S	HC	HC	HC	HC	S	A,A,G,G	4	anti,~C3'-endo	anti,~C3'-endo	anti,~C3'-endo	anti,~C3'-endo	anti,~C3'-endo	anti,~C3'-endo	-	U-G,cWW	-,-	-,-	-,stack	basepair,-	basepair,-
pdb_00008bsj	6	0.842	0.14	1.174	M111111	1.St.G.827.	1.St.G.828.	1.St.A.829.	1.St.A.830.	1.St.A.831.	1.St.C.832.	G	G	A	A	A	C	M000000	1	1	1	1	1	LC	SM	LC	SM	NR	SJP	HPJP	HPJP	SHP	SHP	S	-	0	anti,~C3'-endo	anti,~C3'-endo	anti,~C3'-endo	anti,~C3'-endo	anti,~C3'-endo	anti,~C3'-endo	G-A,tSH	G-C,cWW	-,-	-,-	basepair,stack	basepair,-	basepair,-
pdb_00006tmf	6	0.851	0.142	1.143	M111111	1.A.G.364.	1.A.G.365.	1.A.C.366.	1.A.A.367.	1.A.A.368.	1.A.C.369.	G	G	C	A	A	C	M000000	1	1	1	1	1	LC	SM	SM	SM	LC	S	HC	HC	HC	HC	S	G,C,A,A	4	anti,~C3'-endo	anti,~C3'-endo	anti,~C3'-endo	anti,~C3'-endo	anti,~C3'-endo	anti,~C3'-endo	G-A,tSH	G-C,cWW	-,-	-,-	-,stack	-,-	-,-
pdb_00006xir	6	0.88	0.147	1.281	M111111	1.1.A.2164.	1.1.G.2165.	1.1.A.2166.	1.1.A.2167.	1.1.A.2168.	1.1.U.2170.	A	G	A	A	A	U	M000000	1	1	1	1	2	LC	SM	SM	SM	LC	S	HC	HC	HC	HC	S	G,A,A,A,G	5	anti,~C3'-endo	anti,~C3'-endo	anti,~C3'-endo	anti,~C3'-endo	anti,~C3'-endo	anti,~C3'-endo	G-A,tSH	A-U,cWW	-,-	-,-	basepair,-	-,-	basepair,-
pdb_00003dll	6	0.891	0.148	1.225	M111111	1.X.A.2831.	1.X.G.2832.	1.X.C.2833.	1.X.A.2834.	1.X.A.2835.	1.X.U.2836.	A	G	C	A	A	U	M000000	1	1	1	1	1	LC	SM	SM	SM	LC	S	HC	HC	HC	HC	S	G,C,A,A	4	anti,~C3'-endo	anti,~C3'-endo	anti,~C3'-endo	anti,~C3'-endo	anti,~C3'-endo	anti,~C3'-endo	G-A,tSH	A-U,cWW	-,-	-,-	-,-	-,-	basepair,-
pdb_00005ot7	6	0.896	0.149	1.173	M111111	1.1.G.158.	1.1.G.159.	1.1.A.160.	1.1.A.161.	1.1.A.162.	1.1.C.163.	G	G	A	A	A	C	M000000	1	1	1	1	1	LC	SM	SM	SM	LC	S	HC	HC	HC	HC	S	G,A,A,A	4	anti,~C3'-endo	anti,~C3'-endo	anti,~C3'-endo	anti,~C3'-endo	anti,~C3'-endo	anti,~C3'-endo	-	G-C,cWW	-,-	-,-	-,stack	-,-	-,-
pdb_00009f9s	6	0.94	0.157	1.19	M111111	1.L1.A.2220.	1.L1.G.2221.	1.L1.A.2222.	1.L1.A.2223.	1.L1.A.2224.	1.L1.U.2225.	A	G	A	A	A	U	M000000	1	1	1	1	1	LC	SM	SM	SM	LC	S	HC	HC	HC	HC	S	G,A,A,A	4	anti,~C3'-endo	anti,~C3'-endo	anti,~C3'-endo	anti,~C3'-endo	anti,~C3'-endo	anti,~C3'-endo	G-A,tWH	A-U,cWW	-,-	-,-	basepair,-	-,-	-,-
pdb_00004v5b	6	0.952	0.159	1.268	M111111	1.AB.A.2856.	1.AB.G.2857.	1.AB.C.2858.	1.AB.G.2859.	1.AB.A.2860.	1.AB.U.2861.	A	G	C	G	A	U	M000000	1	1	1	1	1	LC	SM	SM	SM	LC	S	HC	HC	HC	HC	S	G,C,G,A	4	anti,~C3'-endo	anti,~C3'-endo	anti,~C3'-endo	anti,~C3'-endo	anti,~C3'-endo	anti,~C3'-endo	G-A,tSH	A-U,cWW	-,-	-,-	-,-	-,-	basepair,-
pdb_00001vq8	6	0.968	0.161	1.276	M111111	1.0.C.252.	1.0.U.253.	1.0.C.254.	1.0.A.255.	1.0.C.256.	1.0.G.257.	C	U	C	A	C	G	M000000	1	1	1	1	1	LC	SM	SM	SM	LC	S	HC	HC	HC	HC	S	U,C,A,C	4	anti,~C3'-endo	anti,~C3'-endo	anti,~C3'-endo	anti,~C3'-endo	anti,~C3'-endo	anti,~C3'-endo	U-C,tSH	C-G,cWW	-,-	-,-	-,-	-,-	-,-
pdb_00003cd6	6	0.986	0.164	1.348	M111111	1.0.G.1054.	1.0.G.1055.	1.0.U.1056.	1.0.A.1057.	1.0.A.1058.	1.0.C.1060.	G	G	U	A	A	C	M000000	1	1	1	1	2	LC	SM	SM	SM	LC	S	HC	HC	HC	HC	S	G,U,A,A,G	5	anti,~C3'-endo	anti,~C3'-endo	anti,~C3'-endo	anti,~C3'-endo	anti,~C3'-endo	anti,~C3'-endo	G-A,tSH	G-C,cWW	basepair,-	-,-	basepair,stack	-,-	basepair,-
pdb_00004v6y	6	0.989	0.165	1.604	M111111	1.BA.C.2594.	1.BA.G.2595.	1.BA.U.2596.	1.BA.G.2597.	1.BA.A.2598.	1.BA.G.2599.	C	G	U	G	A	G	M000000	1	1	1	1	1	LC	SM	SM	SM	LC	S	HC	HC	HC	HC	S	G,U,G,A	4	anti,~C3'-endo	anti,~C3'-endo	anti,~C3'-endo	anti,~C3'-endo	anti,~C3'-endo	anti,~C3'-endo	G-A,tWH	C-G,cWW	-,-	-,-	-,-	-,-	basepair,-
pdb_00005fcj	6	1.033	0.172	1.35	M111111	1.1.A.2164.	1.1.G.2165.	1.1.A.2166.	1.1.A.2167.	1.1.A.2168.	1.1.U.2170.	A	G	A	A	A	U	M000000	1	1	1	1	2	LC	SM	SM	SM	LC	S	HC	HC	HC	HC	S	G,A,A,A,G	5	anti,~C3'-endo	anti,~C3'-endo	anti,~C3'-endo	anti,~C3'-endo	anti,~C3'-endo	anti,~C3'-endo	G-A,tSH	A-U,cWW	-,-	-,-	basepair,-	-,-	-,-
pdb_00008c6j	6	1.043	0.174	1.423	M111111	1.6.U.64.	1.6.G.65.	1.6.C.66.	1.6.G.67.	1.6.A.69.	1.6.A.70.	U	G	C	G	A	A	M000000	1	1	1	2	1	LC	SM	SM	SM	LC	S	HC	HC	HC	HC	S	G,C,G,C,A	5	anti,~C3'-endo	anti,~C3'-endo	anti,~C3'-endo	anti,~C2'-endo	anti,~C3'-endo	anti,~C3'-endo	G-A,tSH	U-A,cWW	-,-	-,-	-,stack	-,-	-,-
pdb_00006j6q	6	1.067	0.178	1.35	M111111	1.E.U.70.	1.E.G.71.	1.E.C.72.	1.E.A.73.	1.E.A.75.	1.E.A.76.	U	G	C	A	A	A	M000000	1	1	1	2	1	LC	SM	SM	SM	LC	S	HC	HC	HC	HC	S	G,C,A,U,A	5	anti,~C3'-endo	anti,~C3'-endo	anti,~C3'-endo	anti,~C3'-endo	anti,~C3'-endo	anti,~C3'-endo	G-A,tSH	U-A,cWW	-,-	-,-	-,stack	-,-	-,-
pdb_00006eri	6	1.078	0.18	1.489	M111111	1.AA.G.983.	1.AA.G.984.	1.AA.A.985.	1.AA.A.987.	1.AA.A.988.	1.AA.C.990.	G	G	A	A	A	C	M000000	1	1	2	1	2	LC	SM	SM	SM	LC	S	HC	HC	HC	HC	S	G,A,U,A,A,G	6	anti,~C3'-endo	anti,~C3'-endo	anti,~C2'-endo	anti,~C3'-endo	anti,~C3'-endo	anti,~C3'-endo	G-A,tSH	G-C,cWW	basepair,-	-,-	-,-	-,-	basepair,-
pdb_00009axv	6	1.086	0.181	1.486	M111111	1.B2.G.1157.	1.B2.G.1158.	1.B2.U.1159.	1.B2.A.1160.	1.B2.A.1161.	1.B2.C.1163.	G	G	U	A	A	C	M000000	1	1	1	1	2	LC	SM	SM	SM	LC	S	HC	HC	HC	HC	S	G,U,A,A,G	5	anti,~C3'-endo	anti,~C3'-endo	anti,~C3'-endo	anti,~C3'-endo	anti,~C3'-endo	anti,~C3'-endo	G-A,tSH	G-C,cWW	basepair,-	-,-	-,stack	basepair,-	-,-
pdb_00009gmo	6	1.106	0.184	1.484	M111111	1.A.G.1864.	1.A.G.1865.	1.A.U.1866.	1.A.A.1867.	1.A.A.1868.	1.A.C.1870.	G	G	U	A	A	C	M000000	1	1	1	1	2	LC	SM	SM	SM	LC	S	HC	HC	HC	HC	S	G,U,A,A,G	5	anti,~C3'-endo	anti,~C3'-endo	anti,~C3'-endo	anti,~C3'-endo	anti,~C3'-endo	anti,~C3'-endo	G-A,tSH	G-C,cWW	-,-	-,-	basepair,-	-,-	-,-
pdb_00007tor	6	1.108	0.185	1.485	M111111	1.A28S.G.1864.	1.A28S.G.1865.	1.A28S.U.1866.	1.A28S.A.1867.	1.A28S.A.1868.	1.A28S.C.1870.	G	G	U	A	A	C	M000000	1	1	1	1	2	LC	SM	SM	SM	LC	S	HC	HC	HC	HC	S	G,U,A,A,G	5	anti,~C3'-endo	anti,~C3'-endo	anti,~C3'-endo	anti,~C3'-endo	anti,~C3'-endo	anti,~C3'-endo	G-A,tSH	G-C,cWW	-,-	-,-	basepair,-	basepair,-	-,-
pdb_00004v6p	6	1.223	0.204	1.828	M111111	1.BB.U.202.	1.BB.A.203.	1.BB.A.190.	1.BB.A.191.	1.BB.C.192.	1.BB.U.193.	U	A	A	A	C	U	M000000	1	-13	1	1	1	SM	SM	SM	SM	SM	HC	HC	HC	HC	HC	HC	G,A,A,C,U,G,A,A,A,C,A,U,C,U,A,A,G,U,A	19	anti,~C3'-endo	anti,~C3'-endo	anti,~C3'-endo	anti,~C3'-endo	anti,~C3'-endo	anti,~C3'-endo	A-C,tSH	U-U,cWW	-,stack	-,stack	basepair,stack	basepair,-	basepair,-
pdb_00006i7v	6	1.227	0.205	2.44	M111111	1.CA.C.246.	1.CA.G.247.	1.CA.G.248.	1.CA.G.250.	1.CA.A.251.	1.CA.G.252.	C	G	G	G	A	G	M000000	1	1	2	1	1	LC	SM	SM	SM	LC	S	HC	HC	HC	HC	S	G,G,C,G,A	5	anti,~C3'-endo	anti,~C3'-endo	anti,~C3'-endo	anti,~C3'-endo	anti,~C3'-endo	anti,~C3'-endo	G-A,tSH	C-G,cWW	-,-	-,-	basepair,-	basepair,-	-,-
pdb_00006n8n	6	1.23	0.205	1.86	M111111	1.A.G.844.	1.A.G.845.	1.A.A.846.	1.A.A.847.	1.A.A.848.	1.A.C.849.	G	G	A	A	A	C	M000000	1	1	1	1	1	LC	SM	SM	SM	LC	S	HC	HC	HC	HC	S	G,A,A,A	4	anti,~C3'-endo	anti,~C3'-endo	anti,~C3'-endo	anti,~C3'-endo	anti,~C3'-endo	anti,~C3'-endo	-	G-C,cWW	-,-	-,-	-,-	-,-	-,-
pdb_00006buw	6	1.267	0.211	1.496	M111111	1.QA.U.304.	1.QA.G.305.	1.QA.C.290.	1.QA.C.291.	1.QA.G.292.	1.QA.G.293.	U	G	C	C	G	G	M000000	1	-15	1	1	1	LC	LC	SM	SM	NR	S	BC	S	S	S	S	-	0	anti,~C3'-endo	anti,~C2'-endo	anti,~C3'-endo	anti,~C3'-endo	anti,~C3'-endo	anti,~C3'-endo	G-G,tWH	U-G,cWW	-,-	-,-	basepair,-	basepair,-	basepair,-
pdb_00007zp8	6	1.342	0.224	2.009	M111111	1.b.U.202.	1.b.A.203.	1.b.A.190.	1.b.A.191.	1.b.C.192.	1.b.U.193.	U	A	A	A	C	U	M000000	1	-13	1	1	1	SM	SM	SM	SM	SM	HC	HC	HC	HC	HC	HC	G,A,A,C,U,G,A,A,A,C,A,U,C,U,A,A,G,U,A	19	anti,~C3'-endo	anti,~C3'-endo	anti,~C3'-endo	anti,~C3'-endo	anti,~C3'-endo	anti,~C3'-endo	A-C,tSH	U-U,cWW	-,stack	-,stack	basepair,stack	basepair,-	-,-
pdb_00007tm3	6	1.355	0.226	1.575	M111111	1.K.A.2598.	1.K.G.2599.	1.K.A.2744.	1.K.A.2745.	1.K.A.2746.	1.K.U.2747.	A	G	A	A	A	U	M000000	1	145	1	1	1	LC	SM	SM	SM	LC	S	IC	ICJP	ICJP	ICJP	SJP	-	0	anti,~C3'-endo	anti,~C3'-endo	anti,~C3'-endo	anti,~C3'-endo	anti,~C3'-endo	anti,~C3'-endo	G-A,tSH	A-U,cWW	-,-	-,stack	basepair,stack	basepair,-	basepair,-
pdb_00008p7x	6	1.371	0.229	2.749	M111111	1.3.U.534.	1.3.G.535.	1.3.A.536.	1.3.A.537.	1.3.A.540.	1.3.A.538.	U	G	A	A	A	A	M000000	1	1	1	3	-2	SM	SM	SM	SM	SM	JCJP	JCJP	JCJP	JCJP	JCJP	JCJP	-	0	anti,~C3'-endo	anti,~C3'-endo	anti,~C3'-endo	anti,~C3'-endo	anti,~C3'-endo	anti,~C2'-endo	G-A,tSH	U-A,tWH	-,stack	-,-	-,stack	-,-	basepair,-
pdb_00006nuo	6	1.375	0.229	2.699	M111111	1.YA.U.501.	1.YA.G.502.	1.YA.A.503.	1.YA.A.504.	1.YA.A.506.	1.YA.A.505.	U	G	A	A	A	A	M000000	1	1	1	2	-1	SM	SM	SM	SM	SM	JCJP	JCJP	JCJP	JCJP	JCJP	JCJP	-	0	anti,~C3'-endo	anti,~C3'-endo	anti,~C3'-endo	anti,~C3'-endo	anti,~C3'-endo	anti,~C2'-endo	G-A,tSH	U-A,tWH	basepair,-	-,-	basepair,stack	basepair,-	basepair,-
pdb_00007rq9	6	1.389	0.232	2.475	M111111	1.1A.C.1153.	1.1A.G.1154.	1.1A.A.1155.	1.1A.A.1000.	1.1A.A.1001.	1.1A.G.1002.	C	G	A	A	A	G	M000000	1	1	-155	1	1	LC	SM	SM	SM	LC	S	IC	IC	IC	IC	S	-	0	anti,~C3'-endo	anti,~C3'-endo	anti,~C3'-endo	anti,~C3'-endo	anti,~C3'-endo	anti,~C3'-endo	G-A,tSH	C-G,cWW	basepair,-	-,stack	basepair,stack	-,-	basepair,-
pdb_00006otr	6	1.394	0.232	2.765	M111111	1.RA.U.475.	1.RA.G.476.	1.RA.A.477.	1.RA.A.478.	1.RA.A.480.	1.RA.A.479.	U	G	A	A	A	A	M000000	1	1	1	2	-1	SM	SM	SM	SM	SM	JCJP	JCJP	JCJP	JCJP	JCJP	JCJP	-	0	anti,~C3'-endo	anti,~C3'-endo	anti,~C3'-endo	anti,~C3'-endo	anti,~C3'-endo	anti,~C2'-endo	G-A,tSH	U-A,tWH	-,stack	-,-	basepair,stack	basepair,-	basepair,-
pdb_00008hu1	6	1.446	0.241	2.422	M111111	1.a.C.1153.	1.a.G.1154.	1.a.A.1155.	1.a.A.1000.	1.a.A.1001.	1.a.G.1002.	C	G	A	A	A	G	M000000	1	1	-155	1	1	LC	SM	SM	SM	LC	S	IC	IC	IC	IC	S	-	0	anti,~C3'-endo	anti,~C3'-endo	anti,~C3'-endo	anti,~C3'-endo	anti,~C3'-endo	anti,~C3'-endo	G-A,tSH	C-G,cWW	-,-	-,stack	basepair,stack	-,-	-,-
pdb_00007elp	6	0.285	0.047	0.381	M111111	1.A.C.22.	1.A.G.23.	1.A.A.24.	1.A.A.25.	1.A.A.26.	1.A.G.27.	C	G	A	A	A	G	M011110	1	1	1	1	1	LC	SM	SM	SM	LC	S	HC	HC	HC	HC	S	G,A,A,A	4	anti,~C3'-endo	anti,~C3'-endo	anti,~C3'-endo	anti,~C3'-endo	anti,~C3'-endo	anti,~C3'-endo	G-A,tSH	C-G,cWW	-,-	-,-	-,-	-,-	-,-
pdb_00007d7z	6	0.316	0.053	0.418	M111111	1.A.C.27.	1.A.G.28.	1.A.A.29.	1.A.A.30.	1.A.A.31.	1.A.G.32.	C	G	A	A	A	G	M001100	1	1	1	1	1	LC	SM	SM	SM	LC	S	HC	HC	HC	HC	S	G,A,A,A	4	anti,~C3'-endo	anti,~C3'-endo	anti,~C3'-endo	anti,~C3'-endo	anti,~C3'-endo	anti,~C3'-endo	G-A,tSH	C-G,cWW	-,-	-,-	-,-	-,-	-,-
pdb_00007ucr	6	0.374	0.062	0.53	M111111	1.A.C.58.	1.A.G.59.	1.A.A.60.	1.A.G.61.	1.A.A.62.	1.A.G.63.	C	G	A	G	A	G	M000000	1	1	1	1	1	SM	SM	SM	SM	SM	HC	HC	HC	HC	HC	HC	U,A,G,U,A,C,G,A,G,A,G,G,A,C,C	15	anti,~C3'-endo	anti,~C3'-endo	anti,~C3'-endo	anti,~C3'-endo	anti,~C3'-endo	anti,~C3'-endo	G-A,tSH	C-G,cWW	-,stack	-,-	-,-	-,-	-,-
pdb_00006xu6	6	0.492	0.082	0.61	M111111	1.A5.C.3276.	1.A5.A.3277.	1.A5.A.3278.	1.A5.A.3279.	1.A5.A.3280.	1.A5.G.3281.	C	A	A	A	A	G	M000000	1	1	1	1	1	LC	SM	SM	SM	LC	S	HC	HC	HC	HC	S	A,A,A,A	4	anti,~C3'-endo	anti,~C3'-endo	anti,~C3'-endo	anti,~C3'-endo	anti,~C3'-endo	anti,~C3'-endo	-	C-G,cWW	-,-	-,-	-,-	-,-	-,-
pdb_00004v61	6	0.559	0.093	0.786	M111111	1.AA.U.169.	1.AA.G.170.	1.AA.A.171.	1.AA.G.172.	1.AA.A.173.	1.AA.A.174.	U	G	A	G	A	A	M000000	1	1	1	1	1	LC	SM	SM	SM	LC	S	HC	HC	HC	HC	S	G,A,G,A	4	anti,~C3'-endo	anti,~C3'-endo	anti,~C3'-endo	anti,~C3'-endo	anti,~C3'-endo	anti,~C3'-endo	G-A,tSH	U-A,cWW	-,-	-,-	-,-	-,-	-,-
pdb_00004v97	6	0.601	0.1	0.884	M111111	1.CA.U.296.	1.CA.G.297.	1.CA.A.298.	1.CA.A.299.	1.CA.A.300.	1.CA.G.301.	U	G	A	A	A	G	M000000	1	1	1	1	1	LC	SM	SM	SM	LC	S	HC	HC	HC	HC	S	G,A,A,A	4	anti,~C3'-endo	anti,~C3'-endo	anti,~C3'-endo	anti,~C3'-endo	anti,~C3'-endo	anti,~C3'-endo	G-A,tSH	U-G,cWW	-,-	-,-	-,stack	-,-	basepair,-
pdb_00005tga	6	0.602	0.1	0.965	M111111	1.1.C.599.	1.1.G.600.	1.1.U.601.	1.1.A.602.	1.1.A.603.	1.1.G.604.	C	G	U	A	A	G	M000000	1	1	1	1	1	LC	SM	SM	SM	LC	S	HC	HC	HC	HC	S	G,U,A,A	4	anti,~C3'-endo	anti,~C3'-endo	anti,~C3'-endo	anti,~C3'-endo	anti,~C3'-endo	anti,~C3'-endo	-	C-G,cWW	-,-	-,-	-,-	-,-	-,-
pdb_00008bn3	6	0.615	0.102	1.003	M111111	1.1.C.599.	1.1.G.600.	1.1.U.601.	1.1.A.602.	1.1.A.603.	1.1.G.604.	C	G	U	A	A	G	M000000	1	1	1	1	1	LC	SM	SM	SM	LC	S	HC	HC	HC	HC	S	G,U,A,A	4	anti,~C3'-endo	anti,~C3'-endo	anti,~C3'-endo	anti,~C3'-endo	anti,~C3'-endo	anti,~C3'-endo	G-A,tSH	C-G,cWW	-,-	-,-	-,-	-,-	-,-
pdb_00008i9v	6	0.636	0.106	1.122	M111111	1.C1.U.694.	1.C1.G.695.	1.C1.A.696.	1.C1.A.697.	1.C1.A.698.	1.C1.G.699.	U	G	A	A	A	G	M000000	1	1	1	1	1	LC	SM	SM	SM	LC	S	HC	HC	HC	HC	S	G,A,A,A	4	anti,~C3'-endo	anti,~C3'-endo	anti,~C3'-endo	anti,~C3'-endo	anti,~C3'-endo	anti,~C3'-endo	-	U-G,cWW	-,-	-,-	-,stack	-,-	-,-
pdb_00003pip	6	0.701	0.117	1.156	M111111	1.X.U.1856.	1.X.G.1857.	1.X.C.1858.	1.X.A.1859.	1.X.A.1860.	1.X.G.1861.	U	G	C	A	A	G	M000000	1	1	1	1	1	SM	SM	SM	SM	SM	HC	HC	HC	HC	HC	HC	U,G,C,A,A,G	6	anti,~C3'-endo	anti,~C3'-endo	anti,~C3'-endo	anti,~C3'-endo	anti,~C3'-endo	anti,~C3'-endo	G-A,tSH	U-G,cWW	-,stack	-,-	-,-	-,-	-,-
pdb_00005ib7	6	0.717	0.119	1.111	M111111	1.14.C.2856.	1.14.G.2857.	1.14.C.2858.	1.14.G.2859.	1.14.A.2860.	1.14.G.2861.	C	G	C	G	A	G	M000000	1	1	1	1	1	LC	SM	SM	SM	LC	S	HC	HC	HC	HC	S	G,C,G,A	4	anti,~C3'-endo	anti,~C3'-endo	anti,~C3'-endo	anti,~C3'-endo	anti,~C3'-endo	anti,~C3'-endo	G-A,tSH	C-G,cWW	-,-	-,-	-,-	basepair,-	basepair,-
pdb_00005vp2	6	0.724	0.121	1.099	M111111	1.2A.G.629.	1.2A.G.630.	1.2A.A.631.	1.2A.A.632.	1.2A.A.633.	1.2A.C.634.	G	G	A	A	A	C	M000000	1	1	1	1	1	LC	SM	SM	SM	LC	S	HC	HC	HC	HC	S	G,A,A,A	4	anti,~C3'-endo	anti,~C3'-endo	anti,~C3'-endo	anti,~C3'-endo	anti,~C3'-endo	anti,~C3'-endo	G-A,tSH	G-C,cWW	basepair,-	-,-	basepair,-	-,-	-,-
pdb_00008vft	6	0.736	0.123	1.136	M111111	1.5.C.368.	1.5.G.369.	1.5.U.370.	1.5.A.371.	1.5.A.372.	1.5.OMG.373.	C	G	U	A	A	OMG	M000000	1	1	1	1	1	LC	SM	SM	SM	LC	S	HC	HC	HC	HC	S	G,U,A,A	4	anti,~C3'-endo	anti,~C3'-endo	anti,~C3'-endo	anti,~C3'-endo	anti,~C3'-endo	anti,~C3'-endo	G-A,tSH	C-g,cWW	-,-	-,-	-,stack	basepair,-	basepair,-
pdb_00002rkj	6	0.762	0.127	1.031	M111111	1.C.G.204.	1.C.G.205.	1.C.A.206.	1.C.A.207.	1.C.A.208.	1.C.C.209.	G	G	A	A	A	C	M000000	1	1	1	1	1	LC	SM	SM	SM	LC	S	HC	HC	HC	HC	S	G,A,A,A	4	anti,~C3'-endo	anti,~C3'-endo	anti,~C3'-endo	anti,~C3'-endo	anti,~C3'-endo	anti,~C3'-endo	G-A,tSH	G-C,cWW	-,-	-,-	-,stack	-,-	basepair,-
pdb_00007af5	6	0.766	0.128	1.057	M111111	1.1.U.1076.	1.1.G.1077.	1.1.U.1078.	1.1.G.1079.	1.1.A.1080.	1.1.A.1081.	U	G	U	G	A	A	M000000	1	1	1	1	1	LC	SM	SM	SM	LC	S	HC	HC	HC	HC	S	G,U,G,A	4	anti,~C3'-endo	anti,~C3'-endo	anti,~C3'-endo	anti,~C3'-endo	anti,~C3'-endo	anti,~C3'-endo	G-A,tSH	U-A,cWW	-,-	-,-	-,-	-,-	-,-
pdb_00004xej	6	0.789	0.132	1.041	M111111	1.A23S.C.2856.	1.A23S.G.2857.	1.A23S.C.2858.	1.A23S.G.2859.	1.A23S.A.2860.	1.A23S.G.2861.	C	G	C	G	A	G	M000000	1	1	1	1	1	LC	SM	SM	SM	LC	S	HC	HC	HC	HC	S	G,C,G,A	4	anti,~C3'-endo	anti,~C3'-endo	anti,~C3'-endo	anti,~C3'-endo	anti,~C3'-endo	anti,~C3'-endo	-	C-G,cWW	-,-	-,-	-,-	-,-	basepair,-
pdb_00006cb3	6	0.791	0.132	1.113	M111111	1.A.G.50.	1.A.G.51.	1.A.A.52.	1.A.A.53.	1.A.A.54.	1.A.C.55.	G	G	A	A	A	C	M111110	1	1	1	1	1	LC	SM	SM	SM	LC	S	HC	HC	HC	HC	S	G,A,A,A	4	anti,~C3'-endo	anti,~C3'-endo	anti,~C3'-endo	anti,~C3'-endo	anti,~C3'-endo	anti,~C3'-endo	G-A,tSH	G-C,cWW	-,-	-,-	-,-	-,-	-,-
pdb_00006o3m	6	0.842	0.14	1.151	M111111	1.RA.U.1864.	1.RA.G.1869.	1.RA.C.1870.	1.RA.A.1871.	1.RA.A.1872.	1.RA.G.1878.	U	G	C	A	A	G	M000000	1	1	1	1	1	LC	SM	SM	SM	LC	S	HC	HC	HC	HC	S	G,C,A,A	4	anti,~C3'-endo	anti,~C3'-endo	anti,~C3'-endo	anti,~C3'-endo	anti,~C3'-endo	anti,~C3'-endo	G-A,tWH	U-G,cWW	-,-	-,-	-,-	-,-	-,-
pdb_00006o9k	6	0.843	0.14	1.192	M111111	1.a.A.1012.	1.a.G.1013.	1.a.A.1014.	1.a.G.1015.	1.a.A.1016.	1.a.U.1017.	A	G	A	G	A	U	M000000	1	1	1	1	1	LC	SM	SM	SM	LC	S	HC	HC	HC	HC	S	G,A,G,A	4	anti,~C3'-endo	anti,~C3'-endo	anti,~C3'-endo	anti,~C3'-endo	anti,~C3'-endo	anti,~C3'-endo	G-A,tSH	A-U,cWW	-,-	-,-	basepair,stack	basepair,-	-,-
pdb_00007pkt	6	0.893	0.149	1.918	M111111	1.7.C.642.	1.7.G.643.	1.7.C.644.	1.7.A.645.	1.7.A.646.	1.7.G.647.	C	G	C	A	A	G	M000000	1	1	1	1	1	LC	SM	SM	SM	LC	S	HC	HC	HC	HC	S	G,C,A,A	4	anti,~C3'-endo	anti,~C3'-endo	syn,~C3'-endo	anti,~C3'-endo	anti,~C3'-endo	anti,~C3'-endo	G-A,tSH	C-G,cWW	-,-	-,-	-,stack	-,-	-,-
pdb_00008ced	6	0.894	0.149	1.279	M111111	1.A.C.1274.	1.A.G.1275.	1.A.C.1276.	1.A.G.1277.	1.A.A.1278.	1.A.G.1279.	C	G	C	G	A	G	M000000	1	1	1	1	1	LC	SM	SM	SM	LC	S	HC	HC	HC	HC	S	G,C,G,A	4	anti,~C3'-endo	anti,~C3'-endo	anti,NA	anti,~C3'-endo	anti,~C3'-endo	anti,~C3'-endo	G-A,tSH	C-G,cWW	-,-	-,-	-,-	basepair,-	basepair,-
pdb_00004ji4	6	0.897	0.149	1.198	M111111	1.A.G.158.	1.A.G.159.	1.A.A.160.	1.A.A.161.	1.A.A.162.	1.A.C.163.	G	G	A	A	A	C	M000000	1	1	1	1	1	LC	SM	SM	SM	LC	S	HC	HC	HC	HC	S	G,A,A,A	4	anti,~C3'-endo	anti,~C3'-endo	anti,~C3'-endo	anti,~C3'-endo	anti,~C3'-endo	anti,~C3'-endo	-	G-C,cWW	-,-	-,-	basepair,stack	-,-	-,-
pdb_00005juu	6	0.905	0.151	1.227	M111111	1.B.A.2220.	1.B.G.2221.	1.B.A.2222.	1.B.A.2223.	1.B.A.2224.	1.B.U.2225.	A	G	A	A	A	U	M000000	1	1	1	1	1	LC	SM	SM	SM	LC	S	HC	HC	HC	HC	S	G,A,A,A	4	anti,~C3'-endo	anti,~C3'-endo	anti,~C3'-endo	anti,~C3'-endo	anti,~C3'-endo	anti,~C3'-endo	G-A,tWH	A-U,cWW	-,-	-,-	-,-	-,-	-,-
pdb_00007k9e	6	0.906	0.151	1.208	M111111	1.D.G.500.	1.D.G.501.	1.D.U.502.	1.D.G.503.	1.D.A.504.	1.D.C.505.	G	G	U	G	A	C	M000000	1	1	1	1	1	LC	SM	SM	SM	LC	S	HC	HC	HC	HC	S	G,U,G,A	4	anti,~C3'-endo	anti,~C3'-endo	anti,~C3'-endo	anti,~C3'-endo	anti,~C3'-endo	anti,~C3'-endo	G-A,tSH	G-C,cWW	-,-	-,-	-,stack	basepair,-	basepair,-
pdb_00008pv1	6	0.906	0.151	1.21	M111111	1.C1.A.2183.	1.C1.G.2184.	1.C1.A.2185.	1.C1.A.2186.	1.C1.A.2187.	1.C1.U.2188.	A	G	A	A	A	U	M000000	1	1	1	1	1	LC	SM	SM	SM	LC	S	HC	HC	HC	HC	S	G,A,A,A	4	anti,~C3'-endo	anti,~C3'-endo	anti,~C3'-endo	anti,~C3'-endo	anti,~C3'-endo	anti,~C3'-endo	G-A,tSH	A-U,cWW	-,-	-,-	basepair,-	basepair,-	-,-
pdb_00008cgn	6	0.931	0.155	1.218	M111111	1.AA.A2M.2220.	1.AA.G.2221.	1.AA.A.2222.	1.AA.A.2223.	1.AA.A.2224.	1.AA.U.2225.	A2M	G	A	A	A	U	M000000	1	1	1	1	1	LC	SM	SM	SM	LC	S	HC	HC	HC	HC	S	G,A,A,A	4	anti,~C3'-endo	anti,~C3'-endo	anti,~C3'-endo	anti,~C3'-endo	anti,~C3'-endo	anti,~C3'-endo	G-A,tSH	a-U,cWW	-,-	-,-	basepair,-	-,-	-,-
pdb_00007ez0	6	0.936	0.156	1.281	M111111	1.N.G.149.	1.N.G.150.	1.N.A.151.	1.N.A.152.	1.N.A.153.	1.N.C.154.	G	G	A	A	A	C	M000000	1	1	1	1	1	LC	SM	SM	SM	LC	S	HC	HC	HC	HC	S	G,A,A,A	4	anti,~C3'-endo	anti,~C3'-endo	anti,~C3'-endo	anti,~C3'-endo	anti,~C3'-endo	anti,~C3'-endo	G-A,tSH	G-C,cWW	-,-	-,-	-,stack	basepair,-	basepair,-
pdb_00005wnv	6	0.938	0.156	1.24	M111111	1.A.G.1265.	1.A.G.1266.	1.A.C.1267.	1.A.A.1268.	1.A.A.1269.	1.A.C.1270.	G	G	C	A	A	C	M000000	1	1	1	1	1	LC	SM	SM	SM	LC	S	HC	HC	HC	HC	S	G,C,A,A	4	anti,~C3'-endo	anti,~C3'-endo	anti,~C3'-endo	anti,~C3'-endo	anti,~C3'-endo	anti,~C3'-endo	-	G-C,cWW	-,-	-,-	-,-	basepair,-	basepair,-
pdb_00004l47	6	0.958	0.16	1.362	M111111	1.XA.G.158.	1.XA.G.159.	1.XA.A.160.	1.XA.A.161.	1.XA.A.162.	1.XA.C.163.	G	G	A	A	A	C	M000000	1	1	1	1	1	LC	SM	SM	SM	LC	S	HC	HC	HC	HC	S	G,A,A,A	4	anti,~C3'-endo	anti,~C3'-endo	anti,~C3'-endo	anti,~C3'-endo	anti,~C3'-endo	anti,~C3'-endo	-	G-C,cWW	-,-	-,-	basepair,-	-,-	-,-
pdb_00008tpu	6	0.96	0.16	1.214	M111111	1.AA.U.1693.	1.AA.G.1694.	1.AA.A.1695.	1.AA.A.1696.	1.AA.A.1697.	1.AA.A.1698.	U	G	A	A	A	A	M000000	1	1	1	1	1	LC	SM	SM	SM	LC	S	HC	HC	HC	HC	S	G,A,A,A	4	anti,~C3'-endo	anti,~C3'-endo	anti,~C3'-endo	anti,~C3'-endo	anti,~C3'-endo	anti,~C3'-endo	-	U-A,cWW	-,-	-,-	-,-	-,-	-,-
pdb_00008cvj	6	0.974	0.162	1.336	M111111	1.1a.G.1265.	1.1a.G.1266.	1.1a.C.1267.	1.1a.A.1268.	1.1a.A.1269.	1.1a.C.1270.	G	G	C	A	A	C	M000000	1	1	1	1	1	LC	SM	SM	SM	LC	S	HC	HC	HC	HC	S	G,C,A,A	4	anti,~C3'-endo	anti,~C3'-endo	anti,~C3'-endo	anti,~C3'-endo	anti,~C3'-endo	anti,~C3'-endo	-	G-C,cWW	-,-	-,-	-,-	-,-	basepair,-
pdb_00007bv8	6	0.978	0.163	1.251	M111111	1.A.U.2404.	1.A.G.2405.	1.A.G.2410.	1.A.A.2411.	1.A.A.2412.	1.A.G.2413.	U	G	G	A	A	G	M000000	1	5	1	1	1	LC	LC	LC	SM	LC	SJP	HPJP	SHP	HP	HP	S	-	0	anti,~C3'-endo	anti,~C2'-endo	anti,~C3'-endo	anti,~C3'-endo	anti,~C3'-endo	anti,~C3'-endo	G-A,tSH	U-G,cWW	-,-	-,-	basepair,-	basepair,-	-,-
pdb_00007cpj	6	0.997	0.166	1.284	M111111	1.A.U.2404.	1.A.G.2405.	1.A.G.2410.	1.A.A.2411.	1.A.A.2412.	1.A.G.2413.	U	G	G	A	A	G	M000000	1	5	1	1	1	LC	LC	LC	SM	LC	SJP	HPJP	SHP	HP	HP	S	-	0	anti,~C3'-endo	anti,~C3'-endo	anti,~C3'-endo	anti,~C3'-endo	anti,~C3'-endo	anti,~C3'-endo	G-A,tSH	U-G,cWW	-,-	-,-	basepair,-	basepair,-	-,-
pdb_00006gqv	6	0.998	0.166	1.208	M111111	1.2.A.1296.	1.2.G.1297.	1.2.U.1298.	1.2.G.1299.	1.2.A.1300.	1.2.U.1301.	A	G	U	G	A	U	M000000	1	1	1	1	1	LC	SM	SM	SM	LC	S	HC	HC	HC	HC	S	G,U,G,A	4	anti,~C3'-endo	anti,~C3'-endo	anti,~C3'-endo	anti,~C3'-endo	anti,~C3'-endo	anti,~C3'-endo	-	A-U,cWW	-,-	-,-	-,-	basepair,-	basepair,-
pdb_00002otj	6	0.999	0.167	1.368	M111111	1.0.G.2876.	1.0.G.2877.	1.0.U.2878.	1.0.A.2879.	1.0.A.2880.	1.0.C.2881.	G	G	U	A	A	C	M000000	1	1	1	1	1	SM	SM	SM	SM	SM	HC	HC	HC	HC	HC	HC	G,A,G,G,U,A,A,C,G,A	10	anti,~C3'-endo	anti,~C3'-endo	anti,~C3'-endo	anti,~C3'-endo	anti,~C3'-endo	anti,~C3'-endo	G-A,tSH	G-C,cWW	-,stack	-,-	-,-	-,-	-,-
pdb_00004kzx	6	0.999	0.167	1.34	M111111	1.i.A.1349.	1.i.G.1350.	1.i.C.1351.	1.i.G.1352.	1.i.A.1353.	1.i.U.1354.	A	G	C	G	A	U	M000000	1	1	1	1	1	LC	SM	SM	SM	LC	S	HC	HC	HC	HC	S	G,C,G,A	4	anti,~C3'-endo	anti,~C3'-endo	anti,~C3'-endo	anti,~C3'-endo	anti,~C3'-endo	anti,~C3'-endo	G-A,tSH	A-U,cWW	-,-	-,-	-,-	-,-	-,-
pdb_00005nd8	6	1.018	0.17	1.339	M111111	1.a.A.1022.	1.a.G.1023.	1.a.A.1024.	1.a.G.1025.	1.a.A.1026.	1.a.U.1027.	A	G	A	G	A	U	M000000	1	1	1	1	1	LC	SM	SM	SM	LC	S	HC	HC	HC	HC	S	G,A,G,A	4	anti,~C3'-endo	anti,~C3'-endo	anti,~C3'-endo	anti,~C3'-endo	anti,~C3'-endo	anti,~C3'-endo	G-A,tSH	A-U,cWW	-,-	-,-	-,-	-,-	-,-
pdb_00004u4q	6	1.03	0.172	2.261	M111111	1.6.C.1501.	1.6.G.1502.	1.6.A.1503.	1.6.G.1504.	1.6.A.1505.	1.6.G.1506.	C	G	A	G	A	G	M000000	1	1	1	1	1	LC	SM	SM	SM	LC	S	HC	HC	HC	HC	S	G,A,G,A	4	anti,~C3'-endo	anti,~C3'-endo	syn,~C3'-endo	anti,~C3'-endo	anti,~C3'-endo	anti,~C3'-endo	G-A,tSH	C-G,cWW	-,-	-,-	-,stack	basepair,-	-,-
pdb_00006cap	6	1.03	0.172	1.837	M111111	1.A.C.1515.	1.A.G.1516.	1.A.G.1517.	1.A.MA6.1518.	1.A.MA6.1519.	1.A.G.1520.	C	G	G	MA6	MA6	G	M000000	1	1	1	1	1	LC	SM	SM	SM	LC	S	HC	HC	HC	HC	S	G,G,MA6,MA6	4	anti,~C3'-endo	anti,~C3'-endo	anti,~C3'-endo	anti,~C3'-endo	anti,~C3'-endo	anti,~C3'-endo	G-a,tWH	C-G,cWW	-,-	-,-	basepair,-	basepair,-	-,-
pdb_00007syl	6	1.081	0.18	1.976	M111111	1.2.C.1460.	1.2.G.1461.	1.2.U.1462.	1.2.C.1464.	1.2.A.1465.	1.2.G.1466.	C	G	U	C	A	G	M000000	1	1	2	1	1	LC	SM	SM	SM	LC	S	HC	HC	HC	HC	S	G,U,U,C,A	5	anti,~C3'-endo	anti,~C3'-endo	anti,~C2'-endo	anti,~C3'-endo	anti,~C3'-endo	anti,~C3'-endo	G-A,tSH	C-G,cWW	-,-	-,-	-,-	-,-	basepair,-
pdb_00004v7l	6	1.115	0.186	1.61	M111111	1.BA.C.971.	1.BA.G.972.	1.BA.A.819.	1.BA.A.820.	1.BA.A.821.	1.BA.G.946.	C	G	A	A	A	G	M000000	1	-151	1	1	123	LC	SM	SM	SM	LC	S	JC	JC	JC	JC	S	-	0	anti,~C3'-endo	anti,~C3'-endo	anti,~C3'-endo	anti,~C3'-endo	anti,~C3'-endo	anti,~C3'-endo	G-A,tSH	C-G,cWW	basepair,-	-,stack	basepair,stack	basepair,-	-,-
pdb_00007ohr	6	1.123	0.187	1.502	M111111	1.1.G.1544.	1.1.A.1545.	1.1.A.1546.	1.1.G.1547.	1.1.C.1548.	1.1.U.1549.	G	A	A	G	C	U	M000000	1	1	1	1	1	LC	SM	SM	SM	LC	S	HC	HC	HC	HC	S	A,A,G,C	4	anti,~C3'-endo	anti,~C3'-endo	anti,~C3'-endo	anti,~C3'-endo	anti,~C3'-endo	anti,~C3'-endo	-	G-U,cWW	-,-	-,-	basepair,-	-,-	-,-
pdb_00007y41	6	1.124	0.187	1.599	M111111	1.A.G.1072.	1.A.G.1073.	1.A.A.1074.	1.A.A.1076.	1.A.A.1077.	1.A.C.1079.	G	G	A	A	A	C	M000000	1	1	2	1	2	LC	SM	SM	SM	LC	S	HC	HC	HC	HC	S	G,A,U,A,A,G	6	anti,~C3'-endo	anti,~C3'-endo	anti,~C2'-endo	anti,~C3'-endo	anti,~C3'-endo	anti,~C3'-endo	G-A,tSH	G-C,cWW	basepair,-	-,-	-,-	basepair,-	basepair,-
pdb_00006ip6	6	1.132	0.189	1.505	M111111	1.1A.G.1864.	1.1A.G.1865.	1.1A.U.1866.	1.1A.A.1867.	1.1A.A.1868.	1.1A.C.1870.	G	G	U	A	A	C	M000000	1	1	1	1	2	LC	SM	SM	SM	LC	S	HC	HC	HC	HC	S	G,U,A,A,G	5	anti,~C3'-endo	anti,~C3'-endo	anti,~C3'-endo	anti,~C3'-endo	anti,~C3'-endo	anti,~C3'-endo	G-A,tSH	G-C,cWW	-,-	-,-	-,-	basepair,-	basepair,-
pdb_00007zjw	6	1.132	0.189	1.776	M111111	1.S2.C.1461.	1.S2.G.1462.	1.S2.U.1463.	1.S2.C.1465.	1.S2.A.1466.	1.S2.G.1467.	C	G	U	C	A	G	M000000	1	1	2	1	1	LC	SM	SM	SM	LC	S	HC	HC	HC	HC	S	G,U,U,C,A	5	anti,~C3'-endo	anti,~C3'-endo	anti,~C2'-endo	anti,~C3'-endo	anti,~C3'-endo	anti,~C3'-endo	G-A,tSH	C-G,cWW	-,-	-,stack	-,-	-,-	basepair,-
pdb_00008a98	6	1.142	0.19	1.886	M111111	1.8.A.90.	1.8.G.91.	1.8.U.92.	1.8.G.93.	1.8.A.94.	1.8.U.95.	A	G	U	G	A	U	M000000	1	1	1	1	1	LC	SM	SM	SM	LC	S	HC	HC	HC	HC	S	G,U,G,A	4	anti,~C3'-endo	anti,~C3'-endo	syn,~C3'-endo	anti,~C3'-endo	anti,~C3'-endo	anti,~C3'-endo	G-A,tSH	A-U,cWW	-,-	-,-	-,-	-,-	-,-
pdb_00008vft	6	1.151	0.192	2.252	M111111	1.5.C.2509.	1.5.G.2510.	1.5.A.2511.	1.5.G.2448.	1.5.A.2449.	1.5.G.2450.	C	G	A	G	A	G	M000000	1	1	-63	1	1	SM	SM	SM	SM	SM	JC	JC	JC	JC	JC	JC	-	0	anti,~C3'-endo	anti,~C3'-endo	anti,~C2'-endo	anti,~C3'-endo	anti,~C3'-endo	anti,~C3'-endo	G-A,tSH	C-G,cWW	-,-	-,stack	basepair,stack	basepair,-	basepair,-
pdb_00007r6q	6	1.156	0.193	1.705	M111111	1.1.G.1544.	1.1.A.1545.	1.1.A.1546.	1.1.G.1547.	1.1.C.1548.	1.1.U.1549.	G	A	A	G	C	U	M000000	1	1	1	1	1	LC	SM	SM	SM	LC	S	HC	HC	HC	HC	S	A,A,G,C	4	anti,~C3'-endo	anti,~C3'-endo	anti,~C3'-endo	anti,~C3'-endo	anti,~C3'-endo	anti,~C3'-endo	-	G-U,cWW	-,-	-,-	-,-	-,-	-,-
pdb_00007nwg	6	1.158	0.193	1.579	M111111	1.51.G.2578.	1.51.G.2579.	1.51.U.2580.	1.51.A.2581.	1.51.A.2582.	1.51.C.2583.	G	G	U	A	A	C	M000000	1	1	1	1	1	LC	SM	SM	SM	LC	S	HC	HC	HC	HC	S	G,U,A,A	4	anti,~C3'-endo	anti,~C3'-endo	anti,~C3'-endo	anti,~C3'-endo	anti,~C3'-endo	anti,~C3'-endo	-	G-C,cWW	-,-	-,-	-,-	-,-	-,-
pdb_00004lel	6	1.164	0.194	1.622	M111111	1.RA.C.1363.	1.RA.G.1364.	1.RA.A.1365.	1.RA.A.1366.	1.RA.A.1367.	1.RA.G.1368.	C	G	A	A	A	G	M000000	1	1	1	1	1	LC	SM	SM	SM	LC	S	HC	HC	HC	HC	S	G,A,A,A	4	anti,~C3'-endo	anti,~C3'-endo	anti,~C3'-endo	anti,~C3'-endo	anti,~C3'-endo	anti,~C3'-endo	G-A,tWH	C-G,cWW	basepair,-	-,-	basepair,-	-,-	-,-
pdb_00004v6l	6	1.183	0.197	1.649	M111111	1.BA.C.71.	1.BA.G.72.	1.BA.G.102.	1.BA.U.103.	1.BA.A.104.	1.BA.G.105.	C	G	G	U	A	G	M000000	1	30	1	1	1	LC	SM	SM	SM	LC	S	IC	IC	IC	IC	S	-	0	anti,~C3'-endo	anti,~C3'-endo	anti,~C3'-endo	anti,~C3'-endo	anti,~C3'-endo	anti,~C3'-endo	G-A,tSH	C-G,cWW	-,-	-,-	basepair,stack	basepair,-	-,stack
pdb_00004v5d	6	1.208	0.201	1.725	M111111	1.CA.C.1515.	1.CA.G.1516.	1.CA.G.1517.	1.CA.A.1518.	1.CA.A.1519.	1.CA.G.1520.	C	G	G	A	A	G	M000000	1	1	1	1	1	LC	SM	SM	SM	LC	S	HC	HC	HC	HC	S	G,G,A,A	4	anti,~C3'-endo	anti,~C3'-endo	anti,~C3'-endo	anti,~C3'-endo	anti,~C3'-endo	anti,~C3'-endo	G-A,tWH	C-G,cWW	-,-	-,-	-,-	-,-	basepair,-
pdb_00008t3d	6	1.229	0.205	1.443	M111111	1.B5.G.154.	1.B5.U.155.	1.B5.A.156.	1.B5.A.157.	1.B5.U.158.	1.B5.C.160.	G	U	A	A	U	C	M000000	1	1	1	1	2	LC	SM	SM	SM	LC	S	HC	HC	HC	HC	S	U,A,A,U,U	5	anti,~C3'-endo	anti,~C3'-endo	anti,~C3'-endo	anti,~C3'-endo	anti,~C2'-endo	anti,~C3'-endo	-	G-C,cWW	basepair,-	-,-	basepair,stack	-,-	-,-
pdb_00007unr	6	1.23	0.205	1.763	M111111	1.A.U.1350.	1.A.G.1351.	1.A.A.1352.	1.A.A.1353.	1.A.A.1354.	1.A.A.1355.	U	G	A	A	A	A	M000000	1	1	1	1	1	LC	SM	SM	SM	LC	S	HC	HC	HC	HC	S	G,A,A,A	4	anti,~C3'-endo	anti,~C3'-endo	anti,~C3'-endo	anti,~C3'-endo	anti,~C3'-endo	anti,~C3'-endo	G-A,tWH	U-A,cWW	basepair,-	-,-	basepair,-	-,-	-,-
pdb_00007pak	6	1.238	0.206	2.331	M111111	1.3.C.1875.	1.3.G.1876.	1.3.C.1877.	1.3.A.1878.	1.3.A.1879.	1.3.G.1880.	C	G	C	A	A	G	M000000	1	1	1	1	1	LC	SM	SM	SM	LC	S	HC	HC	HC	HC	S	G,C,A,A	4	anti,~C3'-endo	anti,~C3'-endo	anti,~C3'-endo	syn,~C3'-endo	anti,~C3'-endo	anti,~C3'-endo	G-A,tSH	C-G,cWW	-,-	-,-	-,-	-,-	-,-
pdb_00007ez0	6	1.243	0.207	2.079	M111111	1.N.U.322.	1.N.U.323.	1.N.A.324.	1.N.A.325.	1.N.U.326.	1.N.G.327.	U	U	A	A	U	G	M000000	1	1	1	1	1	LC	SM	SM	SM	LC	S	HC	HC	HC	HC	S	U,A,A,U	4	anti,~C3'-endo	anti,~C3'-endo	anti,~C3'-endo	anti,~C3'-endo	syn,~C3'-endo	anti,~C3'-endo	-	U-G,cWW	-,-	-,-	-,stack	-,-	-,-
pdb_00007b7d	6	1.247	0.208	1.609	M111111	1.2.G.154.	1.2.U.155.	1.2.A.156.	1.2.A.157.	1.2.U.158.	1.2.C.160.	G	U	A	A	U	C	M000000	1	1	1	1	2	LC	SM	SM	SM	LC	S	HC	HC	HC	HC	S	U,A,A,U,U	5	anti,~C3'-endo	anti,~C3'-endo	anti,~C3'-endo	anti,~C3'-endo	anti,~C2'-endo	anti,~C3'-endo	-	G-C,cWW	-,-	-,-	basepair,stack	basepair,-	-,-
pdb_00004v73	6	1.261	0.21	2.482	M111111	1.BA.C.475.	1.BA.G.476.	1.BA.A.477.	1.BA.A.478.	1.BA.A.480.	1.BA.A.479.	C	G	A	A	A	A	M000000	1	1	1	2	-1	SM	SM	SM	SM	SM	JCJP	JCJP	JCJP	JCJP	JCJP	JCJP	-	0	anti,~C3'-endo	anti,~C3'-endo	anti,~C3'-endo	anti,~C3'-endo	anti,~C3'-endo	anti,~C2'-endo	G-A,tSH	C-A,tWH	-,-	-,-	basepair,stack	basepair,-	basepair,-
pdb_00008g29	6	1.261	0.21	2.649	M111111	1.2A.C.2889.	1.2A.G.2891.	1.2A.A.2892.	1.2A.A.2809.	1.2A.A.2810.	1.2A.G.2811.	C	G	A	A	A	G	M000000	1	1	-82	1	1	LC	SM	SM	SM	LC	S	JIJP	JIJP	JIJP	JIJP	S	-	0	anti,~C3'-endo	anti,~C3'-endo	anti,~C3'-endo	anti,~C3'-endo	anti,~C3'-endo	anti,~C3'-endo	G-A,tSH	C-G,cWW	-,-	-,stack	basepair,stack	basepair,-	basepair,-
pdb_00004v4s	6	1.266	0.211	1.907	M111111	1.AA.C.1515.	1.AA.G.1516.	1.AA.G.1517.	1.AA.A.1518.	1.AA.A.1519.	1.AA.G.1520.	C	G	G	A	A	G	M000000	1	1	1	1	1	LC	SM	SM	SM	LC	S	HC	HC	HC	HC	S	G,G,A,A	4	anti,~C3'-endo	anti,~C3'-endo	anti,~C3'-endo	anti,~C3'-endo	anti,~C3'-endo	anti,~C3'-endo	-	C-G,cWW	-,-	-,-	-,-	-,-	basepair,-
pdb_00006az3	6	1.29	0.215	2.359	M111111	1.1.C.185.	1.1.G.186.	1.1.A.187.	1.1.G.266.	1.1.A.267.	1.1.G.268.	C	G	A	G	A	G	M000000	1	1	79	1	1	LC	SM	SM	SM	LC	S	JI	JI	JIJP	JIJP	SJP	-	0	anti,~C3'-endo	anti,~C3'-endo	anti,~C3'-endo	anti,~C3'-endo	anti,~C3'-endo	anti,~C3'-endo	G-A,tSH	C-G,cWW	-,-	-,-	-,stack	-,-	-,-
pdb_00005aj4	6	1.296	0.216	1.786	M111111	1.AA.U.941.	1.AA.G.942.	1.AA.G.943.	1.AA.A.944.	1.AA.A.945.	1.AA.A.946.	U	G	G	A	A	A	M000000	1	1	1	1	1	LC	SM	SM	SM	LC	S	HC	HC	HC	HC	S	G,G,A,A	4	anti,~C3'-endo	anti,~C3'-endo	anti,~C3'-endo	anti,~C3'-endo	anti,~C3'-endo	anti,~C3'-endo	G-A,tWH	U-A,cWW	-,-	-,-	basepair,-	-,-	-,-
pdb_00006i7o	6	1.308	0.218	1.553	M111111	1.YQ.A.1654.	1.YQ.G.1655.	1.YQ.A.1798.	1.YQ.A.1799.	1.YQ.A.1800.	1.YQ.U.1801.	A	G	A	A	A	U	M000000	1	143	1	1	1	LC	SM	SM	SM	LC	S	IC	ICJP	ICJP	ICJP	SJP	-	0	anti,~C3'-endo	anti,~C3'-endo	anti,~C3'-endo	anti,~C3'-endo	anti,~C3'-endo	anti,~C3'-endo	G-A,tSH	A-U,cWW	-,-	-,stack	basepair,stack	basepair,-	-,-
pdb_00006skf	6	1.349	0.225	2.571	M111111	1.BA.C.626.	1.BA.G.627.	1.BA.A.628.	1.BA.A.600.	1.BA.A.601.	1.BA.G.602.	C	G	A	A	A	G	M000000	1	1	-28	1	1	SM	SM	SM	SM	SM	IC	IC	IC	IC	IC	IC	-	0	anti,~C3'-endo	anti,~C3'-endo	anti,~C3'-endo	anti,~C3'-endo	anti,~C3'-endo	anti,~C3'-endo	G-A,tSH	C-G,cWW	-,stack	-,stack	basepair,stack	-,-	basepair,-
pdb_00008t6s	6	1.394	0.232	2.299	M111111	1.B.A.32.	1.B.G.33.	1.B.A.34.	1.B.A.35.	1.B.A.36.	1.B.U.37.	A	G	A	A	A	U	M000000	1	1	1	1	1	LC	SM	SM	SM	LC	S	HC	HC	HC	HC	S	G,A,A,A	4	anti,~C3'-endo	anti,~C3'-endo	syn,~C3'-endo	anti,~C3'-endo	anti,~C3'-endo	anti,~C3'-endo	G-A,tSH	A-U,cWW	-,-	-,-	-,-	-,-	-,-
pdb_00009c3h	6	1.395	0.233	2.67	M111111	1.L5.C.3668.	1.L5.G.3669.	1.L5.C.3670.	1.L5.G.3671.	1.L5.G.3672.	1.L5.G.3674.	C	G	C	G	G	G	M000000	1	1	1	1	2	LC	SM	SM	SM	LC	S	HC	HC	HC	HC	S	G,C,G,G,C	5	anti,~C3'-endo	anti,~C3'-endo	anti,~C3'-endo	anti,~C3'-endo	syn,~C2'-endo	anti,~C3'-endo	G+G,tSW	C-G,cWW	-,-	-,-	-,-	basepair,-	basepair,-
pdb_00007uph	6	1.397	0.233	2.485	M111111	1.I.U.322.	1.I.G.323.	1.I.A.324.	1.I.G.325.	1.I.A.108.	1.I.A.326.	U	G	A	G	A	A	M000000	1	1	1	-217	218	SM	SM	SM	NR	NR	HC	HC	HC	HC	JC	HC	-	0	anti,~C3'-endo	anti,~C3'-endo	anti,~C3'-endo	anti,~C3'-endo	syn,~C2'-endo	anti,~C2'-endo	G-A,tSH	U-A,tWH	-,stack	-,-	-,stack	-,-	-,-
pdb_00007unv	6	1.4	0.233	2.375	M111111	1.A.C.1874.	1.A.G.1875.	1.A.A.1876.	1.A.A.1840.	1.A.A.1841.	1.A.U.1842.	C	G	A	A	A	U	M000000	1	1	-36	1	1	SM	SM	SM	SM	SM	IC	IC	IC	IC	IC	IC	-	0	anti,~C3'-endo	anti,~C3'-endo	anti,~C3'-endo	anti,~C3'-endo	anti,~C3'-endo	anti,~C3'-endo	G-A,tSH	C-U,cWW	-,-	-,-	-,stack	-,-	basepair,-
pdb_00006nta	6	1.413	0.236	2.79	M111111	1.YA.U.475.	1.YA.G.476.	1.YA.A.477.	1.YA.A.478.	1.YA.A.480.	1.YA.A.479.	U	G	A	A	A	A	M000000	1	1	1	2	-1	SM	SM	SM	SM	SM	JCJP	JCJP	JCJP	JCJP	JCJP	JCJP	-	0	anti,~C3'-endo	anti,~C3'-endo	anti,~C3'-endo	anti,~C3'-endo	anti,~C3'-endo	anti,~C2'-endo	G-A,tSH	U-A,tWH	basepair,stack	-,-	basepair,stack	basepair,-	basepair,-
pdb_00008p8v	6	1.415	0.236	2.776	M111111	1.3.U.534.	1.3.G.535.	1.3.A.536.	1.3.A.537.	1.3.A.540.	1.3.A.538.	U	G	A	A	A	A	M000000	1	1	1	3	-2	SM	SM	SM	SM	SM	JCJP	JCJP	JCJP	JCJP	JCJP	JCJP	-	0	anti,~C3'-endo	anti,~C3'-endo	anti,~C3'-endo	anti,~C3'-endo	anti,~C3'-endo	anti,~C2'-endo	G-A,tSH	U-A,tWH	-,stack	-,-	-,stack	basepair,-	basepair,-
pdb_00008kab	6	1.428	0.238	2.15	M111111	1.A.C.2030.	1.A.G.2031.	1.A.C.2017.	1.A.A.2019.	1.A.A.2020.	1.A.G.2021.	C	G	C	A	A	G	M000000	1	-14	2	1	1	LC	SM	SM	SM	LC	S	IC	IC	IC	IC	S	-	0	anti,~C3'-endo	anti,~C3'-endo	anti,~C2'-endo	anti,~C3'-endo	anti,~C3'-endo	anti,~C3'-endo	G-A,tSH	C-G,cWW	-,-	-,stack	basepair,-	basepair,-	-,-
pdb_00005mmi	6	1.449	0.242	2.566	M111111	1.A.C.630.	1.A.G.631.	1.A.A.633.	1.A.A.618.	1.A.A.619.	1.A.G.620.	C	G	A	A	A	G	M000000	1	2	-15	1	1	LC	SM	SM	SM	LC	S	IC	IC	IC	IC	S	-	0	anti,~C3'-endo	anti,~C3'-endo	anti,~C3'-endo	anti,~C3'-endo	anti,~C3'-endo	anti,~C3'-endo	G-A,tSH	C-G,cWW	-,-	-,stack	basepair,stack	-,-	basepair,-
pdb_00001vy6	6	1.46	0.243	2.611	M111111	1.DA.C.618.	1.DA.G.619.	1.DA.A.621.	1.DA.A.608.	1.DA.A.609.	1.DA.G.610.	C	G	A	A	A	G	M000000	1	2	-15	1	1	LC	SM	SM	SM	LC	S	IC	IC	IC	IC	S	-	0	anti,~C3'-endo	anti,~C3'-endo	anti,~C3'-endo	anti,~C3'-endo	anti,~C3'-endo	anti,~C3'-endo	G-A,tSH	C-G,cWW	-,-	-,stack	basepair,stack	-,-	-,-
pdb_00008hl4	6	1.471	0.245	2.586	M111111	1.A23S.C.718.	1.A23S.G.719.	1.A23S.A.721.	1.A23S.A.704.	1.A23S.A.705.	1.A23S.G.706.	C	G	A	A	A	G	M000000	1	2	-17	1	1	LC	SM	SM	SM	LC	S	IC	IC	IC	IC	S	-	0	anti,~C3'-endo	anti,~C3'-endo	anti,~C3'-endo	anti,~C3'-endo	anti,~C3'-endo	anti,~C3'-endo	G-A,tSH	C-G,cWW	-,-	-,stack	basepair,stack	-,-	-,-
pdb_00007unw	6	0.334	0.056	0.384	M111111	1.a.C.373.	1.a.G.374.	1.a.A.375.	1.a.A.376.	1.a.A.377.	1.a.G.378.	C	G	A	A	A	G	M000000	1	1	1	1	1	LC	SM	SM	SM	LC	S	HC	HC	HC	HC	S	G,A,A,A	4	anti,~C3'-endo	anti,~C3'-endo	anti,~C2'-endo	anti,~C3'-endo	anti,~C3'-endo	anti,~C3'-endo	G-A,tSH	C-G,cWW	-,-	-,-	-,stack	-,-	-,-
pdb_00007ode	6	0.387	0.065	0.506	M111111	1.I.C.1363.	1.I.G.1364.	1.I.A.1365.	1.I.A.1366.	1.I.A.1367.	1.I.G.1368.	C	G	A	A	A	G	M000000	1	1	1	1	1	LC	SM	SM	SM	LC	S	HC	HC	HC	HC	S	G,A,A,A	4	anti,~C3'-endo	anti,~C3'-endo	anti,~C3'-endo	anti,~C3'-endo	anti,~C3'-endo	anti,~C3'-endo	G-A,tSH	C-G,cWW	-,-	-,-	-,-	-,-	-,-
pdb_00004u6f	6	0.401	0.067	0.71	M111111	1.5.C.3025.	1.5.G.3026.	1.5.A.3027.	1.5.G.3028.	1.5.A.3029.	1.5.G.3030.	C	G	A	G	A	G	M000000	1	1	1	1	1	SM	SM	SM	SM	SM	HC	HC	HC	HC	HC	HC	U,U,A,G,U,A,C,G,A,G,A,G,G,A,A,C,A	17	anti,~C3'-endo	anti,~C3'-endo	anti,~C3'-endo	anti,~C3'-endo	anti,~C3'-endo	anti,~C3'-endo	G-A,tSH	C-G,cWW	basepair,stack	-,-	-,-	-,-	basepair,-
pdb_00005dgv	6	0.405	0.068	0.518	M111111	1.1.U.382.	1.1.G.383.	1.1.A.384.	1.1.A.385.	1.1.A.386.	1.1.A.387.	U	G	A	A	A	A	M000000	1	1	1	1	1	LC	SM	SM	SM	LC	S	HC	HC	HC	HC	S	G,A,A,A	4	anti,~C3'-endo	anti,~C3'-endo	anti,~C3'-endo	anti,~C3'-endo	anti,~C3'-endo	anti,~C3'-endo	-	U-A,cWW	-,-	-,-	-,stack	-,-	-,-
pdb_00001c04	6	0.415	0.069	0.678	M111111	1.F.C.13.	1.F.G.14.	1.F.A.15.	1.F.G.16.	1.F.A.17.	1.F.G.18.	C	G	A	G	A	G	M000000	1	1	1	1	1	SM	SM	SM	SM	SM	HC	HC	HC	HC	HC	HC	U,C,A,G,U,A,C,G,A,G,A,G,G,A,A,C,C	17	anti,~C3'-endo	anti,~C3'-endo	anti,~C3'-endo	anti,~C3'-endo	anti,~C3'-endo	anti,~C3'-endo	G-A,tSH	C-G,cWW	-,stack	-,-	-,-	-,-	-,-
pdb_00007pnx	6	0.422	0.07	0.691	M111111	1.A.U.1580.	1.A.G.1581.	1.A.G.1582.	1.A.MA6.1583.	1.A.MA6.1584.	1.A.A.1585.	U	G	G	MA6	MA6	A	M000000	1	1	1	1	1	LC	SM	SM	SM	LC	S	HC	HC	HC	HC	S	G,G,MA6,MA6	4	anti,~C3'-endo	anti,~C3'-endo	anti,~C3'-endo	anti,~C3'-endo	anti,~C3'-endo	anti,~C3'-endo	G-a,tSH	U-A,cWW	-,-	-,-	-,-	-,-	-,-
pdb_00004wzj	6	0.426	0.071	0.628	M111111	1.YYY.U.12.	1.YYY.G.13.	1.YYY.A.14.	1.YYY.A.15.	1.YYY.A.16.	1.YYY.A.17.	U	G	A	A	A	A	M000000	1	1	1	1	1	LC	SM	SM	SM	LC	S	HC	HC	HC	HC	S	G,A,A,A	4	anti,~C3'-endo	anti,~C3'-endo	anti,~C3'-endo	anti,~C3'-endo	anti,~C3'-endo	anti,~C3'-endo	G-A,tSH	U-A,cWW	-,-	-,-	basepair,stack	-,-	-,-
pdb_00004p8z	6	0.431	0.072	0.608	M111111	1.A.C.157.	1.A.G.158.	1.A.A.159.	1.A.A.160.	1.A.A.161.	1.A.G.162.	C	G	A	A	A	G	M001100	1	1	1	1	1	LC	SM	SM	SM	LC	S	HC	HC	HC	HC	S	G,A,A,A	4	anti,~C3'-endo	anti,~C3'-endo	anti,~C3'-endo	anti,~C3'-endo	anti,~C3'-endo	anti,~C3'-endo	G-A,tSH	C-G,cWW	-,-	-,-	basepair,-	basepair,-	basepair,-
pdb_00004wzj	6	0.436	0.073	0.621	M111111	1.X.U.12.	1.X.G.13.	1.X.A.14.	1.X.A.15.	1.X.A.16.	1.X.A.17.	U	G	A	A	A	A	M001111	1	1	1	1	1	LC	SM	SM	SM	LC	S	HC	HC	HC	HC	S	G,A,A,A	4	anti,~C3'-endo	anti,~C3'-endo	anti,~C3'-endo	anti,~C3'-endo	anti,~C3'-endo	anti,~C3'-endo	G-A,tSH	U-A,cWW	-,-	-,-	-,-	-,-	-,-
pdb_00006dme	6	0.449	0.075	0.686	M111111	1.A.C.25.	1.A.G.26.	1.A.A.27.	1.A.G.28.	1.A.A.29.	1.A.G.30.	C	G	A	G	A	G	M011110	1	1	1	1	1	LC	SM	SM	SM	LC	S	HC	HC	HC	HC	S	G,A,G,A	4	anti,~C3'-endo	anti,~C3'-endo	anti,~C3'-endo	anti,~C3'-endo	anti,~C3'-endo	anti,~C3'-endo	G-A,tSH	C-G,cWW	-,-	-,-	-,-	-,-	-,-
pdb_00008s8k	6	0.496	0.083	0.713	M111111	1.2.C.1499.	1.2.G.1500.	1.2.A.1501.	1.2.G.1502.	1.2.A.1503.	1.2.G.1504.	C	G	A	G	A	G	M000000	1	1	1	1	1	LC	SM	SM	SM	LC	S	HC	HC	HC	HC	S	G,A,G,A	4	anti,~C3'-endo	anti,~C3'-endo	anti,~C3'-endo	anti,~C3'-endo	anti,~C3'-endo	anti,~C3'-endo	G-A,tSH	C-G,cWW	-,stack	-,-	-,stack	basepair,-	basepair,-
pdb_00007olc	6	0.504	0.084	0.776	M111111	1.1.C.2983.	1.1.G.2984.	1.1.A.2985.	1.1.G.2986.	1.1.A.2987.	1.1.G.2988.	C	G	A	G	A	G	M000000	1	1	1	1	1	SM	SM	SM	SM	SM	HC	HC	HC	HC	HC	HC	U,U,A,G,U,A,C,G,A,G,A,G,G,A,A,C,C	17	anti,~C3'-endo	anti,~C3'-endo	anti,~C3'-endo	anti,~C3'-endo	anti,~C3'-endo	anti,~C3'-endo	G-A,tSH	C-G,cWW	-,stack	-,-	-,-	-,-	basepair,-
pdb_00009d7r	6	0.521	0.087	0.931	M111111	1.2a.C.379.	1.2a.G.380.	1.2a.C.381.	1.2a.A.382.	1.2a.A.383.	1.2a.G.384.	C	G	C	A	A	G	M000000	1	1	1	1	1	LC	SM	SM	SM	LC	S	HC	HC	HC	HC	S	G,C,A,A	4	anti,~C3'-endo	anti,~C3'-endo	anti,~C3'-endo	anti,~C3'-endo	anti,~C3'-endo	anti,~C3'-endo	G-A,tSH	C-G,cWW	basepair,-	-,-	-,stack	-,-	-,-
pdb_00008cre	6	0.535	0.089	0.743	M111111	1.AS.C.2997.	1.AS.G.2998.	1.AS.A.2999.	1.AS.G.3000.	1.AS.A.3001.	1.AS.G.3002.	C	G	A	G	A	G	M000000	1	1	1	1	1	SM	SM	SM	SM	SM	HC	HC	HC	HC	HC	HC	U,U,A,G,U,A,C,G,A,G,A,G,G,A,A,C,C	17	anti,~C3'-endo	anti,~C3'-endo	anti,~C3'-endo	anti,~C3'-endo	anti,~C3'-endo	anti,~C3'-endo	G-A,tSH	C-G,cWW	basepair,stack	-,-	-,-	-,-	basepair,-
pdb_00004u4o	6	0.537	0.09	0.75	M111111	1.5.C.3025.	1.5.G.3026.	1.5.A.3027.	1.5.G.3028.	1.5.A.3029.	1.5.G.3030.	C	G	A	G	A	G	M000000	1	1	1	1	1	SM	SM	SM	SM	SM	HC	HC	HC	HC	HC	HC	U,U,A,G,U,A,C,G,A,G,A,G,G,A,A,C,A	17	anti,~C3'-endo	anti,~C3'-endo	anti,~C3'-endo	anti,~C3'-endo	anti,~C3'-endo	anti,~C3'-endo	G-A,tSH	C-G,cWW	-,stack	-,-	-,-	-,-	basepair,-
pdb_00006cc3	6	0.556	0.093	0.807	M111111	1.A.C.76.	1.A.G.77.	1.A.A.78.	1.A.A.79.	1.A.A.80.	1.A.G.81.	C	G	A	A	A	G	M111000	1	1	1	1	1	LC	SM	SM	SM	LC	S	HC	HC	HC	HC	S	G,A,A,A	4	anti,~C3'-endo	anti,~C3'-endo	anti,~C3'-endo	anti,~C3'-endo	anti,~C3'-endo	anti,~C3'-endo	G-A,tSH	C-G,cWW	-,-	-,-	-,-	-,-	-,-
pdb_00006skg	6	0.591	0.098	0.713	M111111	1.BA.C.277.	1.BA.G.278.	1.BA.A.279.	1.BA.A.280.	1.BA.A.281.	1.BA.G.282.	C	G	A	A	A	G	M000000	1	1	1	1	1	LC	SM	SM	SM	LC	S	HC	HC	HC	HC	S	G,A,A,A	4	anti,~C3'-endo	anti,~C3'-endo	anti,~C3'-endo	anti,~C3'-endo	anti,~C3'-endo	anti,~C3'-endo	G-A,tSH	C-G,cWW	-,-	-,-	basepair,-	-,-	basepair,-
pdb_00009c3h	6	0.599	0.1	1.081	M111111	1.S2.U.1178.	1.S2.G.1179.	1.S2.C.1180.	1.S2.A.1181.	1.S2.A.1182.	1.S2.A.1183.	U	G	C	A	A	A	M000000	1	1	1	1	1	SM	SM	SM	SM	SM	HC	HC	HC	HC	HC	HC	PSU,U,G,C,A,A,A,G	8	anti,~C3'-endo	anti,~C3'-endo	anti,~C3'-endo	anti,~C3'-endo	anti,~C3'-endo	anti,~C3'-endo	G-A,tSH	U-A,cWW	-,stack	-,-	basepair,-	basepair,-	-,-
pdb_00007qwq	6	0.609	0.101	0.834	M111111	1.5.C.4603.	1.5.G.4604.	1.5.A.4605.	1.5.G.4606.	1.5.A.4607.	1.5.G.4608.	C	G	A	G	A	G	M000000	1	1	1	1	1	SM	SM	SM	SM	SM	HC	HC	HC	HC	HC	HC	U,C,A,G,U,A,C,G,A,G,A,G,G,A,A,C,C	17	anti,~C3'-endo	anti,~C3'-endo	anti,~C3'-endo	anti,~C3'-endo	anti,~C3'-endo	anti,~C3'-endo	G-A,tSH	C-G,cWW	-,stack	-,-	-,-	-,-	basepair,-
pdb_00008h2h	6	0.612	0.102	0.688	M111111	1.A.C.2410.	1.A.G.2411.	1.A.A.2412.	1.A.G.2413.	1.A.A.2414.	1.A.G.2415.	C	G	A	G	A	G	M000000	1	1	1	1	1	LC	SM	SM	SM	LC	S	HC	HC	HC	HC	S	G,A,G,A	4	anti,~C3'-endo	anti,~C3'-endo	anti,~C3'-endo	anti,~C3'-endo	anti,~C3'-endo	anti,~C3'-endo	G-A,tSH	C-G,cWW	-,-	-,-	-,-	basepair,-	basepair,-
pdb_0000359d	6	0.638	0.106	1.09	M111111	1.B.C.154.	1.B.G.31.L	1.B.U.32.L	1.B.A.33.L	1.B.A.34.L	1.B.G.164.	C	G	U	A	A	G	M001111	1	1	1	1	1	LC	SM	SM	SM	LC	S	HC	HC	HC	HC	S	G,U,A,A	4	anti,~C3'-endo	anti,~C3'-endo	anti,~C3'-endo	anti,~C3'-endo	anti,~C3'-endo	anti,~C3'-endo	G-A,tSH	C-G,cWW	-,-	-,-	-,-	-,-	-,-
pdb_00003j81	6	0.646	0.108	1.13	M111111	1.2.C.1120.	1.2.G.1121.	1.2.C.1122.	1.2.A.1123.	1.2.A.1124.	1.2.G.1125.	C	G	C	A	A	G	M000000	1	1	1	1	1	SM	SM	SM	SM	SM	HC	HC	HC	HC	HC	HC	U,C,G,C,A,A,G,G	8	anti,~C3'-endo	anti,~C3'-endo	anti,~C3'-endo	anti,~C3'-endo	anti,~C3'-endo	anti,~C3'-endo	G-A,tSH	C-G,cWW	-,stack	-,-	basepair,-	basepair,-	-,-
pdb_00004v7w	6	0.659	0.11	0.881	M111111	1.CA.C.1165.	1.CA.G.1166.	1.CA.A.1168.	1.CA.A.1169.	1.CA.A.1170.	1.CA.G.1171.	C	G	A	A	A	G	M000000	1	1	1	1	1	LC	SM	SM	SM	LC	S	HC	HC	HC	HC	S	G,A,A,A	4	anti,~C3'-endo	anti,~C3'-endo	anti,~C3'-endo	anti,~C3'-endo	anti,~C3'-endo	anti,~C3'-endo	-	C-G,cWW	-,-	-,-	-,-	basepair,-	basepair,-
pdb_00006zxz	6	0.659	0.11	1.07	M111111	1.C.C.2658.	1.C.G.2659.	1.C.A.2660.	1.C.G.2661.	1.C.A.2662.	1.C.G.2663.	C	G	A	G	A	G	M000000	1	1	1	1	1	SM	SM	SM	SM	SM	HC	HC	HC	HC	HC	HC	U,A,G,U,A,C,G,A,G,A,G,G,A,C,C	15	anti,~C3'-endo	anti,~C3'-endo	anti,~C3'-endo	anti,~C3'-endo	anti,~C3'-endo	anti,~C3'-endo	G-A,tSH	C-G,cWW	-,stack	-,-	-,-	basepair,-	basepair,-
pdb_00007m4z	6	0.662	0.11	1.081	M111111	1.a.C.154.	1.a.G.155.	1.a.A.156.	1.a.A.157.	1.a.A.158.	1.a.G.159.	C	G	A	A	A	G	M000000	1	1	1	1	1	LC	SM	SM	SM	LC	S	HC	HC	HC	HC	S	G,A,A,A	4	anti,~C3'-endo	anti,~C3'-endo	anti,~C3'-endo	anti,~C3'-endo	anti,~C3'-endo	anti,~C3'-endo	-	C-G,cWW	-,-	-,-	basepair,stack	-,-	-,-
pdb_00007z4l	6	0.674	0.112	1.005	M111111	1.A.U.72.	1.A.G.73.	1.A.A.74.	1.A.A.75.	1.A.A.76.	1.A.A.77.	U	G	A	A	A	A	M000000	1	1	1	1	1	LC	SM	SM	SM	LC	S	HC	HC	HC	HC	S	G,A,A,A	4	anti,~C3'-endo	anti,~C3'-endo	anti,~C3'-endo	anti,~C3'-endo	anti,~C3'-endo	anti,~C3'-endo	G-A,tWH	U-A,cWW	-,-	-,-	-,-	-,-	-,-
pdb_00006c5l	6	0.676	0.113	1.084	M111111	1.BA.C.1806.	1.BA.G.1807.	1.BA.U.1808.	1.BA.A.1809.	1.BA.A.1810.	1.BA.G.1811.	C	G	U	A	A	G	M000000	1	1	1	1	1	LC	SM	SM	SM	LC	S	HC	HC	HC	HC	S	G,U,A,A	4	anti,~C3'-endo	anti,~C3'-endo	anti,~C3'-endo	anti,~C3'-endo	anti,~C3'-endo	anti,~C3'-endo	G-A,tSH	C-G,cWW	-,-	-,-	-,-	basepair,-	basepair,-
pdb_00007ssl	6	0.676	0.113	0.91	M111111	1.1.C.2374.	1.1.G.2375.	1.1.A.2376.	1.1.A.2377.	1.1.A.2378.	1.1.G.2379.	C	G	A	A	A	G	M000000	1	1	1	1	1	LC	SM	SM	SM	LC	S	HC	HC	HC	HC	S	G,A,A,A	4	anti,~C3'-endo	anti,~C3'-endo	anti,~C3'-endo	anti,~C3'-endo	anti,~C3'-endo	anti,~C3'-endo	G-A,tWH	C-G,cWW	-,-	-,-	-,stack	-,-	-,-
pdb_00006chr	6	0.681	0.114	1.077	M111111	1.A.U.481.	1.A.G.482.	1.A.A.483.	1.A.A.484.	1.A.A.485.	1.A.G.486.	U	G	A	A	A	G	M000000	1	1	1	1	1	LC	SM	SM	SM	LC	S	HC	HC	HC	HC	S	G,A,A,A	4	anti,~C3'-endo	anti,~C3'-endo	anti,~C3'-endo	anti,~C3'-endo	anti,~C3'-endo	anti,~C3'-endo	G-A,tSH	U-G,cWW	-,-	-,-	basepair,-	basepair,-	-,-
pdb_00003w3s	6	0.709	0.118	1.048	M111111	1.B.C.47.F	1.B.G.47.G	1.B.C.47.H	1.B.A.47.I	1.B.A.47.J	1.B.G.47.K	C	G	C	A	A	G	M001111	1	1	1	1	1	LC	SM	SM	SM	LC	S	HC	HC	HC	HC	S	G,C,A,A	4	anti,~C3'-endo	anti,~C3'-endo	anti,~C3'-endo	anti,~C3'-endo	anti,~C3'-endo	anti,~C3'-endo	G-A,tSH	C-G,cWW	-,-	-,-	-,-	-,-	-,-
pdb_00005lmt	6	0.714	0.119	1.159	M111111	1.A.C.1030.	1.A.G.1030.A	1.A.C.1030.B	1.A.G.1030.C	1.A.A.1030.D	1.A.G.1031.	C	G	C	G	A	G	M000000	1	1	1	1	1	SM	SM	SM	SM	SM	HC	HC	HC	HC	HC	HC	C,C,G,C,G,A,G,G	8	anti,~C3'-endo	anti,~C3'-endo	anti,~C3'-endo	anti,~C3'-endo	anti,~C3'-endo	anti,~C3'-endo	G-A,tSH	C-G,cWW	-,-	-,-	-,-	-,-	-,-
pdb_00008yld	6	0.718	0.12	1.155	M111111	1.2.C.1121.	1.2.G.1122.	1.2.C.1123.	1.2.A.1124.	1.2.A.1125.	1.2.G.1126.	C	G	C	A	A	G	M000000	1	1	1	1	1	LC	SM	SM	SM	LC	S	HC	HC	HC	HC	S	G,C,A,A	4	anti,~C3'-endo	anti,~C3'-endo	anti,~C3'-endo	anti,~C3'-endo	anti,~C3'-endo	anti,~C3'-endo	-	C-G,cWW	-,-	-,-	basepair,-	-,-	-,-
pdb_00006q98	6	0.729	0.121	1.03	M111111	1.2.U.296.	1.2.G.297.	1.2.A.298.	1.2.G.299.	1.2.A.300.	1.2.G.301.	U	G	A	G	A	G	M000000	1	1	1	1	1	LC	SM	SM	SM	LC	S	HC	HC	HC	HC	S	G,A,G,A	4	anti,~C3'-endo	anti,~C3'-endo	anti,~C3'-endo	anti,~C3'-endo	anti,~C3'-endo	anti,~C3'-endo	G-A,tSH	U-G,cWW	-,-	-,-	-,stack	-,-	basepair,-
pdb_00008qie	6	0.73	0.122	1.05	M111111	1.2.C.1401.	1.2.G.1402.	1.2.PSU.1403.	1.2.G.1404.	1.2.A.1405.	1.2.G.1406.	C	G	PSU	G	A	G	M000000	1	1	1	1	1	LC	SM	SM	SM	LC	S	HC	HC	HC	HC	S	G,PSU,G,A	4	anti,~C3'-endo	anti,~C3'-endo	anti,~C3'-endo	anti,~C3'-endo	anti,~C3'-endo	anti,~C3'-endo	G-A,tSH	C-G,cWW	-,-	-,-	-,-	basepair,-	basepair,-
pdb_00007msh	6	0.733	0.122	1.205	M111111	1.A.C.2040.	1.A.G.2041.	1.A.C.2042.	1.A.A.2043.	1.A.A.2044.	1.A.G.2045.	C	G	C	A	A	G	M000000	1	1	1	1	1	LC	SM	SM	SM	LC	S	HC	HC	HC	HC	S	G,C,A,A	4	anti,~C3'-endo	anti,~C3'-endo	anti,~C3'-endo	anti,~C3'-endo	anti,~C3'-endo	anti,~C3'-endo	G-A,tSH	C-G,cWW	-,-	-,-	-,-	basepair,-	basepair,-
pdb_00007syo	6	0.753	0.126	1.181	M111111	1.2.C.994.	1.2.G.995.	1.2.A.996.	1.2.A.997.	1.2.A.998.	1.2.G.999.	C	G	A	A	A	G	M000000	1	1	1	1	1	LC	SM	SM	SM	LC	S	HC	HC	HC	HC	S	G,A,A,A	4	anti,~C3'-endo	anti,~C3'-endo	anti,~C3'-endo	anti,~C3'-endo	anti,~C3'-endo	anti,~C3'-endo	G-A,tWH	C-G,cWW	-,-	-,-	-,-	-,-	-,-
pdb_00006hcf	6	0.755	0.126	1.257	M111111	1.52.U.4321.	1.52.G.4322.	1.52.A.4323.	1.52.A.4324.	1.52.A.4325.	1.52.G.4326.	U	G	A	A	A	G	M000000	1	1	1	1	1	SM	SM	SM	SM	SM	HC	HC	HC	HC	HC	HC	U,G,A,A,A,G	6	anti,~C3'-endo	anti,~C3'-endo	anti,~C3'-endo	anti,~C3'-endo	anti,~C3'-endo	anti,~C3'-endo	G-A,tSH	-	-,stack	-,-	-,-	-,-	-,-
pdb_00008p7x	6	0.773	0.129	1.271	M111111	1.3.C.1813.	1.3.G.1814.	1.3.U.1815.	1.3.A.1816.	1.3.A.1817.	1.3.G.1818.	C	G	U	A	A	G	M000000	1	1	1	1	1	LC	SM	SM	SM	LC	S	HC	HC	HC	HC	S	G,U,A,A	4	anti,~C3'-endo	anti,~C3'-endo	anti,~C2'-endo	anti,~C3'-endo	anti,~C3'-endo	anti,~C3'-endo	G-A,tSH	C-G,cWW	-,-	-,-	-,-	basepair,-	basepair,-
pdb_00004v67	6	0.785	0.131	1.21	M111111	1.BA.C.544.	1.BA.G.545.	1.BA.C.546.	1.BA.A.547.	1.BA.A.548.	1.BA.G.549.	C	G	C	A	A	G	M000000	1	1	1	1	1	LC	SM	SM	SM	LC	S	HC	HC	HC	HC	S	G,C,A,A	4	anti,~C3'-endo	anti,~C3'-endo	anti,~C3'-endo	anti,NA	anti,~C3'-endo	anti,~C3'-endo	G-A,tSH	C-G,cWW	-,-	-,-	-,-	-,-	-,-
pdb_00007as8	6	0.787	0.131	1.07	M111111	1.A.C.2823.	1.A.G.2824.	1.A.C.2825.	1.A.A.2826.	1.A.A.2827.	1.A.G.2828.	C	G	C	A	A	G	M000000	1	1	1	1	1	LC	SM	SM	SM	LC	S	HC	HC	HC	HC	S	G,C,A,A	4	anti,~C2'-endo	anti,~C3'-endo	anti,~C3'-endo	anti,~C3'-endo	anti,~C3'-endo	anti,~C3'-endo	G-A,tSH	C-G,cWW	-,-	-,-	-,-	-,-	-,-
pdb_00008ipb	6	0.794	0.132	1.144	M111111	1.RB.G.713.	1.RB.G.714.	1.RB.A.715.	1.RB.A.716.	1.RB.G.717.	1.RB.C.718.	G	G	A	A	G	C	M000000	1	1	1	1	1	LC	SM	SM	SM	LC	S	HC	HC	HC	HC	S	G,A,A,G	4	anti,~C3'-endo	anti,~C3'-endo	anti,~C3'-endo	anti,~C3'-endo	anti,~C3'-endo	anti,~C3'-endo	G-G,tSH	G-C,cWW	-,-	-,-	-,-	-,-	-,-
pdb_00006v3e	6	0.805	0.134	1.155	M111111	1.sN1.G.375.	1.sN1.G.376.	1.sN1.G.377.	1.sN1.A.378.	1.sN1.A.379.	1.sN1.C.380.	G	G	G	A	A	C	M000000	1	1	1	1	1	LC	SM	SM	SM	LC	S	HC	HC	HC	HC	S	G,G,A,A	4	anti,~C3'-endo	anti,~C3'-endo	anti,~C3'-endo	anti,~C3'-endo	anti,~C3'-endo	anti,~C3'-endo	G-A,tSH	G-C,cWW	-,-	-,-	-,stack	-,-	-,-
pdb_00008s8g	6	0.809	0.135	1.149	M111111	1.2.A.1083.	1.2.G.1084.	1.2.A.1085.	1.2.A.1086.	1.2.A.1087.	1.2.U.1088.	A	G	A	A	A	U	M000000	1	1	1	1	1	LC	SM	SM	SM	LC	S	HC	HC	HC	HC	S	G,A,A,A	4	anti,~C3'-endo	anti,~C3'-endo	anti,~C3'-endo	anti,~C3'-endo	anti,~C3'-endo	anti,~C3'-endo	G-A,tSH	A-U,cWW	-,-	-,-	basepair,-	basepair,-	basepair,-
pdb_00003jbn	6	0.812	0.135	1.067	M111111	1.AA.A.391.	1.AA.G.392.	1.AA.G.393.	1.AA.A.394.	1.AA.A.395.	1.AA.U.396.	A	G	G	A	A	U	M000000	1	1	1	1	1	LC	SM	SM	SM	LC	S	HC	HC	HC	HC	S	G,G,A,A	4	anti,~C3'-endo	anti,~C3'-endo	anti,~C3'-endo	anti,~C3'-endo	anti,~C3'-endo	anti,~C3'-endo	G-A,tSH	A-U,cWW	-,-	-,-	-,stack	-,-	-,-
pdb_00004u26	6	0.822	0.137	1.26	M111111	1.AA.C.186.	1.AA.G.187.	1.AA.C.188.	1.AA.A.189.	1.AA.A.190.	1.AA.G.191.	C	G	C	A	A	G	M000000	1	1	1	1	1	LC	SM	SM	SM	LC	S	HC	HC	HC	HC	S	G,C,A,A	4	anti,~C3'-endo	anti,~C3'-endo	NA,~C3'-endo	anti,~C3'-endo	anti,~C3'-endo	anti,~C3'-endo	G-A,tSH	C-G,cWW	-,-	-,-	-,-	-,-	-,-
pdb_00007mdl	6	0.826	0.138	1.287	M111111	1.E.C.47.C	1.E.U.47.D	1.E.A.47.E	1.E.G.47.F	1.E.C.47.G	1.E.G.47.H	C	U	A	G	C	G	M000000	1	1	1	1	1	LC	SM	SM	SM	LC	S	HC	HC	HC	HC	S	U,A,G,C	4	anti,~C3'-endo	anti,~C3'-endo	anti,~C3'-endo	anti,~C3'-endo	anti,~C3'-endo	anti,~C3'-endo	U-C,tWH	C-G,cWW	-,-	-,-	-,-	-,-	-,-
pdb_00009bh5	6	0.83	0.138	1.145	M111111	1.B2.G.1043.	1.B2.G.1044.	1.B2.A.1045.	1.B2.A.1046.	1.B2.A.1047.	1.B2.C.1048.	G	G	A	A	A	C	M000000	1	1	1	1	1	LC	SM	LC	SM	NR	SJP	HPJP	HPJP	SHP	SHP	S	-	0	anti,~C3'-endo	anti,~C3'-endo	anti,~C3'-endo	anti,~C3'-endo	anti,~C3'-endo	anti,~C3'-endo	G-A,tSH	G-C,cWW	-,-	-,-	-,stack	basepair,-	basepair,-
pdb_00009dfd	6	0.832	0.139	1.075	M111111	1.2a.G.158.	1.2a.G.159.	1.2a.A.160.	1.2a.A.161.	1.2a.A.162.	1.2a.C.163.	G	G	A	A	A	C	M000000	1	1	1	1	1	SM	SM	SM	SM	SM	HC	HC	HC	HC	HC	HC	G,G,G,A,A,A,C,U	8	anti,~C3'-endo	anti,~C3'-endo	anti,~C3'-endo	anti,~C3'-endo	anti,~C3'-endo	anti,~C3'-endo	-	G-C,cWW	-,stack	-,-	basepair,stack	-,-	-,-
pdb_00006n1d	6	0.834	0.139	1.276	M111111	1.A16S.C.897.	1.A16S.G.898.	1.A16S.C.899.	1.A16S.A.900.	1.A16S.A.901.	1.A16S.G.902.	C	G	C	A	A	G	M000000	1	1	1	1	1	LC	SM	SM	SM	LC	S	HC	HC	HC	HC	S	G,C,A,A	4	anti,~C3'-endo	anti,~C3'-endo	anti,~C3'-endo	anti,~C3'-endo	anti,~C3'-endo	anti,~C3'-endo	G-A,tSH	C-G,cWW	-,-	-,-	basepair,-	-,-	basepair,-
pdb_00006cc3	6	0.839	0.14	1.223	M111111	1.B.G.20.	1.B.G.21.	1.B.A.22.	1.B.A.23.	1.B.A.24.	1.B.C.25.	G	G	A	A	A	C	M000000	1	1	1	1	1	LC	SM	SM	SM	LC	S	HC	HC	HC	HC	S	G,A,A,A	4	anti,~C3'-endo	anti,~C3'-endo	anti,~C3'-endo	anti,~C3'-endo	anti,~C3'-endo	anti,~C3'-endo	G-A,tSH	G-C,cWW	-,-	-,-	-,-	-,-	basepair,-
pdb_00002xxa	6	0.845	0.141	1.139	M111111	1.G.C.47.	1.G.G.48.	1.G.G.49.	1.G.A.50.	1.G.A.51.	1.G.G.52.	C	G	G	A	A	G	M000000	1	1	1	1	1	LC	SM	SM	SM	LC	S	HC	HC	HC	HC	S	G,G,A,A	4	anti,~C3'-endo	anti,~C3'-endo	anti,~C3'-endo	anti,~C3'-endo	anti,~C3'-endo	anti,~C3'-endo	G-A,tSH	C-G,cWW	-,-	-,-	-,-	-,-	-,-
pdb_00001vy6	6	0.89	0.148	1.242	M111111	1.CA.U.296.	1.CA.G.297.	1.CA.A.298.	1.CA.G.299.	1.CA.A.300.	1.CA.G.301.	U	G	A	G	A	G	M000000	1	1	1	1	1	LC	SM	SM	SM	LC	S	HC	HC	HC	HC	S	G,A,G,A	4	anti,~C3'-endo	anti,~C3'-endo	anti,~C3'-endo	anti,~C3'-endo	anti,~C3'-endo	anti,~C3'-endo	-	U-G,cWW	-,-	-,-	basepair,stack	basepair,-	basepair,-
pdb_00008rxh	6	0.894	0.149	1.223	M111111	1.L2.U.1459.	1.L2.G.1460.	1.L2.C.1461.	1.L2.A.1463.	1.L2.A.1464.	1.L2.G.1465.	U	G	C	A	A	G	M000000	1	1	2	1	1	LC	SM	SM	SM	LC	S	HC	HC	HC	HC	S	G,C,A,A,A	5	anti,~C3'-endo	anti,~C3'-endo	anti,~C2'-endo	anti,~C3'-endo	anti,~C3'-endo	anti,~C3'-endo	G-A,tSH	U-G,cWW	-,-	-,-	-,-	-,-	-,-
pdb_00007dul	6	0.895	0.149	1.557	M111111	1.A.C.1515.	1.A.G.1516.	1.A.G.1517.	1.A.MA6.1518.	1.A.MA6.1519.	1.A.G.1520.	C	G	G	MA6	MA6	G	M000000	1	1	1	1	1	LC	SM	SM	SM	LC	S	HC	HC	HC	HC	S	G,G,MA6,MA6	4	anti,~C3'-endo	anti,~C3'-endo	anti,~C3'-endo	anti,~C3'-endo	anti,~C3'-endo	anti,~C3'-endo	G-a,tWH	C-G,cWW	-,-	-,-	basepair,-	-,-	-,-
pdb_00001x8w	6	0.899	0.15	1.359	M111111	1.B.C.322.	1.B.G.323.	1.B.A.324.	1.B.A.325.	1.B.A.326.	1.B.G.327.	C	G	A	A	A	G	M000000	1	1	1	1	1	LC	SM	SM	SM	LC	S	HC	HC	HC	HC	S	G,A,A,A	4	anti,~C3'-endo	anti,~C3'-endo	anti,~C3'-endo	anti,~C3'-endo	anti,~C3'-endo	anti,~C3'-endo	G-A,tSH	C-G,cWW	-,-	-,-	-,stack	basepair,-	-,-
pdb_00007qp7	6	0.911	0.152	1.246	M111111	1.A.G.1141.	1.A.G.1142.	1.A.A.1143.	1.A.A.1144.	1.A.A.1145.	1.A.C.1146.	G	G	A	A	A	C	M000000	1	1	1	1	1	LC	SM	LC	SM	NR	SJP	HPJP	HPJP	SHP	SHP	S	-	0	anti,~C3'-endo	anti,~C3'-endo	anti,~C3'-endo	anti,~C3'-endo	anti,~C3'-endo	anti,~C3'-endo	G-A,tSH	G-C,cWW	basepair,-	-,-	basepair,stack	basepair,-	basepair,-
pdb_00007q08	6	0.933	0.155	1.109	M111111	1.1.U.1399.	1.1.G.1400.	1.1.U.1401.	1.1.A.1402.	1.1.A.1403.	1.1.A.1404.	U	G	U	A	A	A	M000000	1	1	1	1	1	LC	SM	SM	SM	LC	S	HC	HC	HC	HC	S	G,U,A,A	4	anti,~C3'-endo	anti,~C3'-endo	anti,~C3'-endo	anti,~C3'-endo	anti,~C3'-endo	anti,~C3'-endo	G-A,tSH	U-A,cWW	-,-	-,-	-,-	basepair,-	basepair,-
pdb_00008am9	6	0.956	0.159	1.717	M111111	1.a.C.1752.	1.a.G.1753.	1.a.A.1754.	1.a.A.1755.	1.a.U.1758.	1.a.G.1756.	C	G	A	A	U	G	M000000	1	1	1	3	-2	SM	SM	SM	SM	SM	JC	JC	JC	JC	JC	JC	-	0	anti,~C3'-endo	anti,~C3'-endo	anti,~C3'-endo	anti,~C3'-endo	syn,~C2'-endo	anti,~C3'-endo	-	C-G,cWW	-,-	-,-	basepair,-	basepair,-	-,-
pdb_00006xir	6	0.96	0.16	1.254	M111111	1.2.C.376.	1.2.G.377.	1.2.G.362.	1.2.G.363.	1.2.G.364.	1.2.G.365.	C	G	G	G	G	G	M000000	1	-15	1	1	1	LC	LC	SM	LC	LC	S	IC	S	S	IC	S	-	0	anti,~C3'-endo	anti,~C3'-endo	anti,~C3'-endo	anti,~C3'-endo	anti,~C3'-endo	anti,~C3'-endo	G-G,tSH	C-G,cWW	-,-	-,-	basepair,-	basepair,-	-,-
pdb_00004v91	6	0.963	0.161	1.188	M111111	1.1.C.732.	1.1.G.733.	1.1.C.734.	1.1.A.735.	1.1.A.736.	1.1.G.737.	C	G	C	A	A	G	M000000	1	1	1	1	1	SM	SM	SM	SM	SM	HC	HC	HC	HC	HC	HC	C,G,C,A,A,G	6	anti,~C3'-endo	anti,~C3'-endo	anti,~C3'-endo	anti,~C3'-endo	anti,~C3'-endo	anti,~C3'-endo	G-A,tSH	C-G,cWW	-,stack	-,-	-,-	-,-	-,-
pdb_00004v6v	6	0.964	0.161	1.211	M111111	1.BA.A.2856.	1.BA.G.2857.	1.BA.C.2858.	1.BA.G.2859.	1.BA.A.2860.	1.BA.U.2861.	A	G	C	G	A	U	M000000	1	1	1	1	1	LC	SM	SM	SM	LC	S	HC	HC	HC	HC	S	G,C,G,A	4	anti,~C3'-endo	anti,~C3'-endo	anti,NA	anti,~C3'-endo	anti,~C3'-endo	anti,~C3'-endo	G-A,tSH	A-U,cWW	-,-	-,-	-,-	basepair,-	basepair,-
pdb_00006bz7	6	0.972	0.162	1.344	M111111	1.RA.C.1223.	1.RA.G.1224.	1.RA.C.1225.	1.RA.G.1226.	1.RA.A.1227.	1.RA.G.1228.	C	G	C	G	A	G	M000000	1	1	1	1	1	LC	SM	SM	SM	LC	S	HC	HC	HC	HC	S	G,C,G,A	4	anti,~C3'-endo	anti,~C3'-endo	anti,NA	anti,~C3'-endo	anti,~C3'-endo	anti,~C3'-endo	-	C-G,cWW	-,-	-,-	-,-	basepair,-	basepair,-
pdb_00002lps	6	0.976	0.163	1.512	M111111	1.A.U.14.	1.A.G.15.	1.A.A.16.	1.A.A.17.	1.A.A.18.	1.A.G.19.	U	G	A	A	A	G	M000000	1	1	1	1	1	LC	SM	SM	SM	LC	S	HC	HC	HC	HC	S	G,A,A,A	4	anti,~C3'-endo	anti,~C3'-endo	anti,NA	anti,~C3'-endo	anti,~C3'-endo	anti,~C3'-endo	G-A,tSH	U-G,cWW	-,-	-,-	-,-	-,-	-,-
pdb_00008hku	6	0.976	0.163	1.378	M111111	1.A23S.U.2976.	1.A23S.G.2977.	1.A23S.U.2978.	1.A23S.A.2979.	1.A23S.A.2980.	1.A23S.G.2981.	U	G	U	A	A	G	M000000	1	1	1	1	1	LC	SM	SM	SM	LC	S	HC	HC	HC	HC	S	G,U,A,A	4	anti,~C3'-endo	anti,~C3'-endo	anti,~C3'-endo	anti,~C3'-endo	anti,~C3'-endo	anti,~C3'-endo	G-A,tSH	U-G,cWW	-,-	-,-	-,-	-,-	-,-
pdb_00006mec	6	0.98	0.163	1.372	M111111	1.A.C.166.	1.A.G.167.	1.A.U.168.	1.A.G.169.	1.A.A.170.	1.A.G.171.	C	G	U	G	A	G	M000000	1	1	1	1	1	LC	SM	SM	SM	LC	S	HC	HC	HC	HC	S	G,U,G,A	4	anti,~C3'-endo	anti,~C3'-endo	anti,NA	anti,~C3'-endo	anti,~C3'-endo	anti,~C3'-endo	G-A,tSH	C-G,cWW	-,-	-,-	-,-	basepair,-	basepair,-
pdb_00006spb	6	0.981	0.164	1.959	M111111	1.A.C.2581.	1.A.G.2582.	1.A.U.2583.	1.A.G.2584.	1.A.A.2585.	1.A.G.2586.	C	G	U	G	A	G	M000000	1	1	1	1	1	LC	SM	SM	SM	LC	S	HC	HC	HC	HC	S	G,U,G,A	4	anti,~C3'-endo	anti,~C3'-endo	syn,~C3'-endo	anti,~C3'-endo	anti,~C3'-endo	anti,~C3'-endo	G-A,tSH	C-G,cWW	-,-	-,-	-,-	basepair,-	basepair,-
pdb_00002o45	6	0.984	0.164	1.477	M111111	1.A.C.498.	1.A.G.499.	1.A.G.500.	1.A.G.501.	1.A.A.502.	1.A.G.503.	C	G	G	G	A	G	M000000	1	1	1	1	1	LC	SM	SM	SM	LC	S	HC	HC	HC	HC	S	G,G,G,A	4	anti,~C3'-endo	anti,~C3'-endo	anti,~C3'-endo	anti,~C3'-endo	anti,~C3'-endo	anti,~C3'-endo	-	C-G,cWW	-,-	-,-	-,stack	-,-	-,-
pdb_00009cai	6	0.985	0.164	1.481	M111111	1.A5.C.1609.	1.A5.G.1610.	1.A5.A.1611.	1.A5.A.1612.	1.A5.C.1613.	1.A5.G.1614.	C	G	A	A	C	G	M000000	1	1	1	1	1	LC	SM	SM	SM	LC	S	HC	HC	HC	HC	S	G,A,A,C	4	anti,~C3'-endo	anti,~C3'-endo	anti,~C3'-endo	anti,~C3'-endo	anti,~C3'-endo	anti,~C3'-endo	-	C-G,cWW	-,-	-,-	basepair,-	-,-	-,-
pdb_00003bo0	6	0.986	0.164	1.492	M111111	1.E.C.487.	1.E.G.488.	1.E.G.489.	1.E.G.491.	1.E.A.492.	1.E.G.493.	C	G	G	G	A	G	M000000	1	1	2	1	1	LC	SM	SM	SM	LC	S	HC	HC	HC	HC	S	G,G,C,G,A	5	anti,~C3'-endo	anti,~C3'-endo	anti,~C2'-endo	anti,~C3'-endo	anti,~C3'-endo	anti,~C3'-endo	G-A,tSH	C-G,cWW	-,-	-,-	-,-	-,-	-,-
pdb_00004v7v	6	0.993	0.166	1.565	M111111	1.CA.A.1012.	1.CA.G.1013.	1.CA.A.1014.	1.CA.G.1015.	1.CA.A.1016.	1.CA.U.1017.	A	G	A	G	A	U	M000000	1	1	1	1	1	LC	SM	SM	SM	LC	S	HC	HC	HC	HC	S	G,A,G,A	4	anti,~C3'-endo	anti,~C3'-endo	anti,~C3'-endo	anti,~C3'-endo	anti,~C3'-endo	anti,~C3'-endo	-	A-U,cWW	-,-	-,-	-,stack	-,-	-,-
pdb_00006t7i	6	0.995	0.166	1.344	M111111	1.C2.A.1296.	1.C2.G.1297.	1.C2.U.1298.	1.C2.G.1299.	1.C2.A.1300.	1.C2.U.1301.	A	G	U	G	A	U	M000000	1	1	1	1	1	LC	SM	SM	SM	LC	S	HC	HC	HC	HC	S	G,U,G,A	4	anti,~C3'-endo	anti,~C3'-endo	anti,~C3'-endo	anti,~C3'-endo	anti,~C3'-endo	anti,~C3'-endo	-	A-U,cWW	-,-	-,-	-,-	basepair,-	-,-
pdb_00008oeq	6	0.995	0.166	1.321	M111111	1.AS.A.2142.	1.AS.G.2143.	1.AS.A.2144.	1.AS.A.2145.	1.AS.A.2146.	1.AS.U.2148.	A	G	A	A	A	U	M000000	1	1	1	1	2	LC	SM	SM	SM	LC	S	HC	HC	HC	HC	S	G,A,A,A,G	5	anti,~C3'-endo	anti,~C3'-endo	anti,~C3'-endo	anti,~C3'-endo	anti,~C3'-endo	anti,~C3'-endo	G-A,tSH	A-U,cWW	-,-	-,-	-,-	-,-	basepair,-
pdb_00006i7o	6	0.997	0.166	1.368	M111111	1.YQ.A.2164.	1.YQ.G.2165.	1.YQ.A.2166.	1.YQ.A.2167.	1.YQ.A.2168.	1.YQ.U.2170.	A	G	A	A	A	U	M000000	1	1	1	1	2	LC	SM	SM	SM	LC	S	HC	HC	HC	HC	S	G,A,A,A,G	5	anti,~C3'-endo	anti,~C3'-endo	anti,~C3'-endo	anti,~C3'-endo	anti,~C3'-endo	anti,~C3'-endo	G-A,tSH	A-U,cWW	-,-	-,-	basepair,-	basepair,-	basepair,-
pdb_00008vft	6	1	0.167	1.649	M111111	1.5.C.2458.	1.5.G.2459.	1.5.A.2460.	1.5.G.2461.	1.5.C.2462.	1.5.G.2463.	C	G	A	G	C	G	M000000	1	1	1	1	1	LC	SM	SM	SM	LC	S	HC	HC	HC	HC	S	G,A,G,C	4	anti,~C3'-endo	anti,~C3'-endo	anti,~C3'-endo	anti,~C3'-endo	anti,~C3'-endo	anti,~C3'-endo	-	C-G,cWW	basepair,-	-,stack	basepair,-	-,-	-,-
pdb_00004v8c	6	1.011	0.168	1.471	M111111	1.DB.C.49.	1.DB.A.50.	1.DB.A.51.	1.DB.U.52.	1.DB.A.53.	1.DB.G.54.	C	A	A	U	A	G	M000000	1	1	1	1	1	LC	SM	SM	SM	LC	S	HC	HC	HC	HC	S	A,A,U,A	4	anti,~C3'-endo	anti,~C3'-endo	anti,~C3'-endo	anti,~C3'-endo	anti,~C3'-endo	anti,~C3'-endo	-	C-G,cWW	-,-	-,-	-,-	-,-	-,-
pdb_00005fk5	6	1.012	0.169	1.258	M111111	1.A.G.73.	1.A.G.74.	1.A.A.75.	1.A.A.76.	1.A.A.77.	1.A.C.78.	G	G	A	A	A	C	M001111	1	1	1	1	1	LC	SM	SM	SM	LC	S	HC	HC	HC	HC	S	G,A,A,A	4	anti,~C3'-endo	anti,~C3'-endo	anti,~C3'-endo	anti,~C3'-endo	anti,~C3'-endo	anti,~C3'-endo	-	G-C,cWW	-,-	-,-	-,-	-,-	-,-
pdb_00006dzk	6	1.016	0.169	1.563	M111111	1.A.C.1246.	1.A.G.1247.	1.A.U.1248.	1.A.G.1249.	1.A.A.1250.	1.A.G.1251.	C	G	U	G	A	G	M000000	1	1	1	1	1	LC	SM	SM	SM	LC	S	HC	HC	HC	HC	S	G,U,G,A	4	anti,~C3'-endo	anti,~C3'-endo	anti,~C2'-endo	anti,~C3'-endo	anti,~C3'-endo	anti,~C3'-endo	-	C-G,cWW	-,-	-,-	-,-	-,-	basepair,-
pdb_00005jut	6	1.026	0.171	1.385	M111111	1.B.A.2164.	1.B.G.2165.	1.B.A.2166.	1.B.A.2167.	1.B.A.2168.	1.B.U.2170.	A	G	A	A	A	U	M000000	1	1	1	1	2	LC	SM	SM	SM	LC	S	HC	HC	HC	HC	S	G,A,A,A,G	5	anti,~C3'-endo	anti,~C3'-endo	anti,~C3'-endo	anti,~C3'-endo	anti,~C3'-endo	anti,~C3'-endo	G-A,tSH	A-U,cWW	-,-	-,-	-,-	-,-	-,-
pdb_00005mmm	6	1.026	0.171	1.358	M111111	1.a.A.183.	1.a.G.184.	1.a.G.185.	1.a.A.186.	1.a.A.187.	1.a.U.188.	A	G	G	A	A	U	M000000	1	1	1	1	1	LC	SM	SM	SM	LC	S	HC	HC	HC	HC	S	G,G,A,A	4	anti,~C3'-endo	anti,~C3'-endo	anti,~C3'-endo	anti,~C3'-endo	anti,~C3'-endo	anti,~C3'-endo	G-A,tSH	A-U,cWW	-,-	-,-	-,-	-,-	-,-
pdb_00005dgv	6	1.045	0.174	1.441	M111111	1.1.G.1634.	1.1.G.1635.	1.1.U.1636.	1.1.A.1637.	1.1.A.1638.	1.1.C.1639.	G	G	U	A	A	C	M000000	1	1	1	1	1	LC	SM	SM	SM	LC	S	HC	HC	HC	HC	S	G,U,A,A	4	anti,~C3'-endo	anti,~C3'-endo	anti,~C3'-endo	anti,~C3'-endo	anti,~C3'-endo	anti,~C3'-endo	-	G-C,cWW	-,-	-,-	-,stack	-,-	basepair,-
pdb_00005apn	6	1.052	0.175	1.336	M111111	1.7.G.88.	1.7.G.89.	1.7.U.90.	1.7.G.91.	1.7.A.92.	1.7.C.93.	G	G	U	G	A	C	M000000	1	1	1	1	1	LC	SM	SM	SM	LC	S	HC	HC	HC	HC	S	G,U,G,A	4	anti,~C3'-endo	anti,~C3'-endo	anti,~C3'-endo	anti,~C3'-endo	anti,~C3'-endo	anti,~C3'-endo	-	G-C,cWW	-,-	-,-	-,-	-,-	-,-
pdb_00007pao	6	1.052	0.175	1.669	M111111	1.5.U.144.	1.5.G.145.	1.5.A.146.	1.5.A.147.	1.5.A.148.	1.5.G.149.	U	G	A	A	A	G	M000000	1	1	1	1	1	SM	SM	SM	SM	SM	HC	HC	HC	HC	HC	HC	U,G,A,A,A,G	6	anti,~C3'-endo	anti,~C3'-endo	anti,~C3'-endo	anti,~C3'-endo	anti,~C3'-endo	anti,~C3'-endo	G-A,tSH	U-G,cWW	-,stack	-,-	-,stack	-,-	-,-
pdb_00008fn2	6	1.058	0.176	1.417	M111111	1.A.A.1795.	1.A.G.1796.	1.A.C.1797.	1.A.A.1798.	1.A.A.1799.	1.A.U.1800.	A	G	C	A	A	U	M000000	1	1	1	1	1	LC	SM	SM	SM	LC	S	HC	HC	HC	HC	S	G,C,A,A	4	anti,~C3'-endo	anti,~C3'-endo	anti,~C3'-endo	anti,~C3'-endo	anti,~C3'-endo	anti,~C3'-endo	-	A-U,cWW	-,-	-,-	-,-	-,-	-,-
pdb_00003jcs	6	1.059	0.176	1.514	M111111	1.1.G.1183.	1.1.G.1184.	1.1.U.1185.	1.1.A.1186.	1.1.A.1187.	1.1.C.1189.	G	G	U	A	A	C	M000000	1	1	1	1	2	LC	SM	SM	SM	LC	S	HC	HC	HC	HC	S	G,U,A,A,G	5	anti,~C3'-endo	anti,~C3'-endo	anti,~C3'-endo	anti,~C3'-endo	anti,~C3'-endo	anti,~C3'-endo	G-A,tSH	G-C,cWW	-,-	-,-	-,-	basepair,-	-,-
pdb_00007z20	6	1.067	0.178	2.421	M111111	1.b.C.2373.	1.b.G.2374.	1.b.A.2375.	1.b.A.2376.	1.b.A.2377.	1.b.G.2378.	C	G	A	A	A	G	M000000	1	1	1	1	1	LC	SM	SM	SM	LC	S	HC	HC	HC	HC	S	G,A,A,A	4	anti,~C3'-endo	syn,~C3'-endo	anti,~C3'-endo	anti,~C3'-endo	anti,~C3'-endo	anti,~C3'-endo	-	C-G,cWW	-,-	-,-	-,stack	-,-	-,-
pdb_00006zu9	6	1.084	0.181	2.367	M111111	1.2.C.1501.	1.2.G.1502.	1.2.A.1503.	1.2.G.1504.	1.2.A.1505.	1.2.G.1506.	C	G	A	G	A	G	M000000	1	1	1	1	1	LC	SM	SM	SM	LC	S	HC	HC	HC	HC	S	G,A,G,A	4	anti,~C3'-endo	anti,~C3'-endo	syn,~C3'-endo	anti,~C3'-endo	anti,~C3'-endo	anti,~C3'-endo	G-A,tSH	C-G,cWW	-,-	-,-	-,-	basepair,-	basepair,-
pdb_00008bgh	6	1.115	0.186	1.584	M111111	1.2.C.186.	1.2.G.187.	1.2.C.188.	1.2.A.189.	1.2.A.190.	1.2.G.191.	C	G	C	A	A	G	M000000	1	1	1	1	1	LC	SM	SM	SM	LC	S	HC	HC	HC	HC	S	G,C,A,A	4	anti,~C3'-endo	anti,~C3'-endo	anti,~C2'-endo	anti,~C3'-endo	anti,~C3'-endo	anti,~C3'-endo	-	C-G,cWW	-,-	-,-	-,-	-,-	-,-
pdb_00007piq	6	1.117	0.186	1.452	M111111	1.5.U.144.	1.5.G.145.	1.5.A.146.	1.5.A.147.	1.5.A.148.	1.5.G.149.	U	G	A	A	A	G	M000000	1	1	1	1	1	SM	SM	SM	SM	SM	HC	HC	HC	HC	HC	HC	U,G,A,A,A,G	6	anti,~C3'-endo	anti,~C3'-endo	anti,~C3'-endo	anti,~C3'-endo	anti,~C3'-endo	anti,~C3'-endo	G-A,tSH	U-G,cWW	-,stack	-,-	-,stack	basepair,-	-,-
pdb_00004u26	6	1.123	0.187	1.622	M111111	1.AA.G.993.	1.AA.U.992.	1.AA.A.1042.	1.AA.G.1043.	1.AA.A.1044.	1.AA.C.1045.	G	U	A	G	A	C	M000000	-1	50	1	1	1	SM	NR	LC	SM	LC	JC	JC	IC	S	S	JC	-	0	syn,~C2'-endo	anti,~C2'-endo	anti,~C3'-endo	anti,~C3'-endo	anti,~C3'-endo	anti,~C3'-endo	U-A,tWH	G-C,cWW	basepair,stack	-,-	basepair,stack	basepair,-	basepair,-
pdb_00006oig	6	1.123	0.187	1.487	M111111	1.5.G.1126.	1.5.G.1127.	1.5.U.1128.	1.5.A.1129.	1.5.A.1130.	1.5.C.1132.	G	G	U	A	A	C	M000000	1	1	1	1	2	LC	SM	SM	SM	LC	S	HC	HC	HC	HC	S	G,U,A,A,G	5	anti,~C3'-endo	anti,~C3'-endo	anti,~C3'-endo	anti,~C3'-endo	anti,~C3'-endo	anti,~C3'-endo	G-A,tSH	G-C,cWW	-,-	-,-	basepair,-	basepair,-	basepair,-
pdb_00007zta	6	1.128	0.188	1.683	M111111	1.16S1.G.993.	1.16S1.U.992.	1.16S1.A.1042.	1.16S1.G.1043.	1.16S1.A.1044.	1.16S1.C.1045.	G	U	A	G	A	C	M000000	-1	50	1	1	1	SM	NR	LC	SM	LC	JC	JC	BC	S	S	JC	-	0	syn,~C2'-endo	anti,~C2'-endo	anti,~C3'-endo	anti,~C3'-endo	anti,~C3'-endo	anti,~C3'-endo	U-A,tWH	G-C,cWW	basepair,stack	-,-	-,stack	basepair,-	basepair,-
pdb_00006y2l	6	1.151	0.192	1.942	M111111	1.S2.C.1460.	1.S2.G.1461.	1.S2.U.1462.	1.S2.C.1464.	1.S2.A.1465.	1.S2.G.1466.	C	G	U	C	A	G	M000000	1	1	2	1	1	LC	SM	SM	SM	LC	S	HC	HC	HC	HC	S	G,U,U,C,A	5	anti,~C3'-endo	anti,~C3'-endo	anti,~C2'-endo	anti,~C3'-endo	anti,~C3'-endo	anti,~C3'-endo	G-A,tSH	C-G,cWW	-,-	-,stack	basepair,-	-,-	basepair,-
pdb_00007p6z	6	1.154	0.192	2.437	M111111	1.3.C.1875.	1.3.G.1876.	1.3.C.1877.	1.3.A.1878.	1.3.A.1879.	1.3.G.1880.	C	G	C	A	A	G	M000000	1	1	1	1	1	LC	SM	SM	SM	LC	S	HC	HC	HC	HC	S	G,C,A,A	4	anti,~C3'-endo	anti,~C3'-endo	anti,~C3'-endo	syn,~C3'-endo	anti,~C3'-endo	anti,~C3'-endo	G-A,tSH	C-G,cWW	-,-	-,-	-,-	-,-	-,-
pdb_00004v6t	6	1.162	0.194	1.431	M111111	1.AA.G.1515.	1.AA.G.1516.	1.AA.G.1517.	1.AA.A.1518.	1.AA.A.1519.	1.AA.C.1520.	G	G	G	A	A	C	M000000	1	1	1	1	1	LC	SM	SM	SM	LC	S	HC	HC	HC	HC	S	G,G,A,A	4	anti,~C3'-endo	anti,~C3'-endo	anti,~C3'-endo	anti,~C3'-endo	anti,~C3'-endo	anti,~C3'-endo	-	G-C,cWW	-,-	-,-	basepair,-	basepair,-	basepair,-
pdb_00005k0y	6	1.162	0.194	2.401	M111111	1.A.C.1560.	1.A.G.1561.	1.A.G.1562.	1.A.C.1563.	1.A.A.1564.	1.A.G.1565.	C	G	G	C	A	G	M000000	1	1	1	1	1	LC	SM	SM	SM	LC	S	HC	HC	HC	HC	S	G,G,C,A	4	anti,~C3'-endo	anti,~C3'-endo	syn,~C3'-endo	anti,~C3'-endo	anti,~C3'-endo	anti,~C3'-endo	G-A,tSH	C-G,cWW	-,-	-,-	-,stack	-,-	basepair,-
pdb_00008oeq	6	1.167	0.195	1.567	M111111	1.1.G.1122.	1.1.G.1123.	1.1.U.1124.	1.1.A.1125.	1.1.A.1126.	1.1.C.1128.	G	G	U	A	A	C	M000000	1	1	1	1	2	LC	SM	SM	SM	LC	S	HC	HC	HC	HC	S	G,U,A,A,G	5	anti,~C3'-endo	anti,~C3'-endo	anti,~C3'-endo	anti,~C3'-endo	anti,~C3'-endo	anti,~C3'-endo	G-A,tSH	G-C,cWW	-,-	-,-	basepair,-	-,-	basepair,-
pdb_00008evt	6	1.168	0.195	2.263	M111111	1.A1.C.1585.	1.A1.G.1586.	1.A1.A.1587.	1.A1.A.1534.	1.A1.A.1535.	1.A1.G.1536.	C	G	A	A	A	G	M000000	1	1	-53	1	1	LC	SM	SM	SM	LC	S	IC	IC	IC	IC	S	-	0	anti,~C3'-endo	anti,~C3'-endo	anti,~C2'-endo	anti,~C3'-endo	anti,~C3'-endo	anti,~C3'-endo	G-A,tSH	C-G,cWW	-,-	-,stack	basepair,stack	basepair,-	basepair,-
pdb_00006sv4	6	1.17	0.195	2.167	M111111	1.ZQ.C.1585.	1.ZQ.G.1586.	1.ZQ.A.1587.	1.ZQ.A.1534.	1.ZQ.A.1535.	1.ZQ.G.1536.	C	G	A	A	A	G	M000000	1	1	-53	1	1	LC	SM	SM	SM	LC	S	IC	IC	IC	IC	S	-	0	anti,~C3'-endo	anti,~C3'-endo	anti,~C2'-endo	anti,~C3'-endo	anti,~C3'-endo	anti,~C3'-endo	G-A,tSH	C-G,cWW	-,-	-,stack	basepair,stack	-,-	basepair,-
pdb_00003ccj	6	1.172	0.195	2.233	M111111	1.0.C.1483.	1.0.G.1484.	1.0.A.1485.	1.0.A.1458.	1.0.A.1459.	1.0.G.1460.	C	G	A	A	A	G	M000000	1	1	-27	1	1	LC	SM	SM	SM	LC	S	IC	IC	IC	IC	S	-	0	anti,~C3'-endo	anti,~C3'-endo	anti,~C2'-endo	anti,~C3'-endo	anti,~C3'-endo	anti,~C3'-endo	G-A,tSH	C-G,cWW	-,-	-,stack	basepair,stack	basepair,-	basepair,-
pdb_00007jqb	6	1.174	0.196	2.023	M111111	1.A.C.1460.	1.A.G.1461.	1.A.U.1462.	1.A.C.1464.	1.A.A.1465.	1.A.G.1466.	C	G	U	C	A	G	M000000	1	1	2	1	1	LC	SM	SM	SM	LC	S	HC	HC	HC	HC	S	G,U,U,C,A	5	anti,~C3'-endo	anti,~C3'-endo	syn,~C2'-endo	anti,~C3'-endo	anti,~C3'-endo	anti,~C3'-endo	G-A,tSH	C-G,cWW	-,-	-,stack	-,-	-,-	basepair,-
pdb_00007abz	6	1.176	0.196	1.495	M111111	1.2.G.1515.	1.2.2MG.1516.	1.2.G.1517.	1.2.MA6.1518.	1.2.MA6.1519.	1.2.C.1520.	G	2MG	G	MA6	MA6	C	M000000	1	1	1	1	1	LC	SM	SM	SM	LC	S	HC	HC	HC	HC	S	2MG,G,MA6,MA6	4	anti,~C3'-endo	anti,~C3'-endo	anti,~C3'-endo	anti,~C3'-endo	anti,~C3'-endo	anti,~C3'-endo	g-a,tWH	G-C,cWW	-,-	-,-	basepair,-	-,-	basepair,-
pdb_00001fka	6	1.179	0.197	1.647	M111111	1.A.C.187.	1.A.C.188.	1.A.U.189.	1.A.U.190.	1.A.G.191.	1.A.G.192.	C	C	U	U	G	G	M000000	1	1	1	1	1	LC	SM	SM	SM	LC	S	HC	HC	HC	HC	S	C,U,U,G	4	anti,~C3'-endo	anti,~C3'-endo	anti,~C3'-endo	anti,~C3'-endo	anti,~C3'-endo	anti,~C3'-endo	-	C-G,cWW	-,-	-,-	-,-	-,-	-,-
pdb_00007qca	6	1.181	0.197	2.381	M111111	1.S60.U.1279.	1.S60.G.1280.	1.S60.A.1281.	1.S60.A.1282.	1.S60.A.1283.	1.S60.G.1284.	U	G	A	A	A	G	M000000	1	1	1	1	1	LC	SM	SM	SM	LC	S	HC	HC	HC	HC	S	G,A,A,A	4	anti,~C3'-endo	anti,~C3'-endo	syn,~C3'-endo	anti,~C3'-endo	anti,~C3'-endo	anti,~C3'-endo	G-A,tSH	U-G,cWW	-,-	-,-	-,-	-,-	-,-
pdb_00008t3d	6	1.189	0.198	1.493	M111111	1.B5.U.1396.	1.B5.U.1397.	1.B5.U.1398.	1.B5.A.1400.	1.B5.A.1401.	1.B5.G.1402.	U	U	U	A	A	G	M000000	1	1	2	1	1	LC	SM	SM	SM	LC	S	HC	HC	HC	HC	S	U,U,C,A,A	5	anti,~C3'-endo	anti,~C3'-endo	anti,~C3'-endo	anti,~C3'-endo	anti,~C3'-endo	anti,~C3'-endo	U-A,tWH	U-G,cWW	-,-	-,-	-,-	basepair,-	basepair,-
pdb_00003j3v	6	1.191	0.199	2.273	M111111	1.A.C.2914.	1.A.G.2915.	1.A.A.2916.	1.A.A.2834.	1.A.A.2835.	1.A.G.2836.	C	G	A	A	A	G	M000000	1	1	-82	1	1	LC	SM	SM	SM	LC	S	JI	JI	JI	JI	S	-	0	anti,~C3'-endo	anti,~C3'-endo	anti,~C3'-endo	anti,~C3'-endo	anti,~C3'-endo	anti,~C3'-endo	G-A,tSH	C-G,cWW	-,-	-,stack	basepair,-	basepair,-	basepair,-
pdb_00006yss	6	1.198	0.2	1.415	M111111	1.a.G.1515.	1.a.2MG.1516.	1.a.G.1517.	1.a.MA6.1518.	1.a.MA6.1519.	1.a.C.1520.	G	2MG	G	MA6	MA6	C	M000000	1	1	1	1	1	LC	SM	SM	SM	LC	S	HC	HC	HC	HC	S	2MG,G,MA6,MA6	4	anti,~C3'-endo	anti,~C3'-endo	anti,~C3'-endo	anti,~C3'-endo	anti,~C3'-endo	anti,~C3'-endo	g-a,tWH	G-C,cWW	-,-	-,-	basepair,-	basepair,-	basepair,-
pdb_00006lss	6	1.203	0.201	2.333	M111111	1.2.C.2509.	1.2.G.2510.	1.2.A.2511.	1.2.G.2448.	1.2.A.2449.	1.2.G.2450.	C	G	A	G	A	G	M000000	1	1	-63	1	1	SM	SM	SM	SM	SM	JC	JC	JC	JC	JC	JC	-	0	anti,~C3'-endo	anti,~C3'-endo	anti,~C2'-endo	anti,~C3'-endo	anti,~C3'-endo	anti,~C3'-endo	G-A,tSH	C-G,cWW	-,stack	-,stack	basepair,stack	basepair,-	basepair,-
pdb_00009axu	6	1.206	0.201	2.251	M111111	1.2.C.1620.	1.2.G.1621.	1.2.A.1622.	1.2.A.1568.	1.2.A.1569.	1.2.G.1570.	C	G	A	A	A	G	M000000	1	1	-54	1	1	LC	SM	SM	SM	LC	S	IC	IC	IC	IC	S	-	0	anti,~C3'-endo	anti,~C3'-endo	anti,~C2'-endo	anti,~C3'-endo	anti,~C3'-endo	anti,~C3'-endo	G-A,tSH	C-G,cWW	-,-	-,stack	basepair,stack	basepair,-	basepair,-
pdb_00008p8w	6	1.213	0.202	1.58	M111111	1.3.G.991.	1.3.G.992.	1.3.A.993.	1.3.A.995.	1.3.A.996.	1.3.C.998.	G	G	A	A	A	C	M000000	1	1	2	1	2	LC	SM	SM	SM	LC	S	HC	HC	HC	HC	S	G,A,U,A,A,G	6	anti,~C3'-endo	anti,~C3'-endo	anti,~C2'-endo	anti,~C3'-endo	anti,~C3'-endo	anti,~C3'-endo	G-A,tSH	G-C,cWW	-,-	-,-	-,-	-,-	basepair,-
pdb_00008ipx	6	1.217	0.203	1.707	M111111	1.2.C.2561.	1.2.G.2562.	1.2.C.2563.	1.2.G.2564.	1.2.A.2565.	1.2.G.2566.	C	G	C	G	A	G	M000000	1	1	1	1	1	SM	SM	SM	SM	SM	HC	HC	HC	HC	HC	HC	C,G,C,G,A,G	6	anti,~C3'-endo	anti,~C3'-endo	anti,~C3'-endo	anti,~C3'-endo	anti,~C3'-endo	anti,~C3'-endo	G-A,tSH	C-G,cWW	-,stack	-,-	-,-	-,-	-,-
pdb_00005vpp	6	1.233	0.206	1.651	M111111	1.QA.G.1265.	1.QA.G.1266.	1.QA.C.1267.	1.QA.A.1268.	1.QA.A.1269.	1.QA.C.1270.	G	G	C	A	A	C	M000000	1	1	1	1	1	LC	SM	SM	SM	LC	S	HC	HC	HC	HC	S	G,C,A,A	4	anti,~C3'-endo	anti,~C3'-endo	anti,~C3'-endo	anti,~C3'-endo	anti,~C3'-endo	anti,~C3'-endo	-	G-C,cWW	-,-	-,-	-,-	-,-	-,-
pdb_00008p8b	6	1.239	0.207	1.745	M111111	1.3.U.1391.	1.3.G.1392.	1.3.A.1393.	1.3.A.1394.	1.3.A.1395.	1.3.A.1396.	U	G	A	A	A	A	M000000	1	1	1	1	1	LC	SM	SM	SM	LC	S	HC	HC	HC	HC	S	G,A,A,A	4	anti,~C3'-endo	anti,~C3'-endo	anti,~C3'-endo	anti,~C3'-endo	anti,~C3'-endo	anti,~C3'-endo	G-A,tSH	U-A,cWW	basepair,-	-,-	basepair,-	-,-	-,-
pdb_00008tjx	6	1.24	0.207	2.16	M111111	1.N.U.92.	1.N.U.93.	1.N.A.94.	1.N.A.95.	1.N.U.96.	1.N.G.97.	U	U	A	A	U	G	M000000	1	1	1	1	1	LC	SM	SM	SM	LC	S	HC	HC	HC	HC	S	U,A,A,U	4	anti,~C3'-endo	anti,~C3'-endo	anti,~C3'-endo	anti,~C3'-endo	syn,~C3'-endo	anti,~C3'-endo	U+U,tWW	U-G,cWW	-,-	-,-	basepair,stack	basepair,-	-,-
pdb_00008ifd	6	1.242	0.207	1.742	M111111	1.1A.C.3668.	1.1A.G.3669.	1.1A.C.3670.	1.1A.G.3671.	1.1A.G.3672.	1.1A.G.3674.	C	G	C	G	G	G	M000000	1	1	1	1	2	LC	SM	SM	SM	LC	S	HC	HC	HC	HC	S	G,C,G,G,C	5	anti,~C3'-endo	anti,~C3'-endo	anti,~C2'-endo	anti,~C3'-endo	anti,~C3'-endo	anti,~C3'-endo	-	C-G,cWW	-,-	-,-	-,-	basepair,-	basepair,-
pdb_00006frk	6	1.255	0.209	1.551	M111111	1.5.C.1252.	1.5.G.1253.	1.5.A.1254.	1.5.G.1256.	1.5.A.1257.	1.5.G.1258.	C	G	A	G	A	G	M000000	1	1	2	1	1	LC	SM	SM	SM	LC	S	HC	HC	HC	HC	S	G,A,A,G,A	5	anti,~C3'-endo	anti,~C3'-endo	anti,~C2'-endo	anti,~C3'-endo	anti,~C3'-endo	anti,~C3'-endo	G-A,tSH	C-G,cWW	-,-	-,-	-,-	-,-	-,-
pdb_00007jil	6	1.256	0.209	2.575	M111111	1.2.C.1426.	1.2.G.1427.	1.2.C.1428.	1.2.A.1429.	1.2.A.1430.	1.2.G.1431.	C	G	C	A	A	G	M000000	1	1	1	1	1	LC	SM	SM	SM	LC	S	HC	HC	HC	HC	S	G,C,A,A	4	anti,~C3'-endo	anti,~C3'-endo	anti,~C2'-endo	syn,~C3'-endo	anti,~C3'-endo	anti,~C3'-endo	G-A,tSH	C-G,cWW	-,-	-,-	-,-	-,-	-,-
pdb_00008ev6	6	1.27	0.212	1.796	M111111	1.2a.C.1515.	1.2a.G.1516.	1.2a.G.1517.	1.2a.MA6.1518.	1.2a.MA6.1519.	1.2a.G.1520.	C	G	G	MA6	MA6	G	M000000	1	1	1	1	1	LC	SM	SM	SM	LC	S	HC	HC	HC	HC	S	G,G,MA6,MA6	4	anti,~C3'-endo	anti,~C3'-endo	anti,~C3'-endo	anti,~C3'-endo	anti,~C3'-endo	anti,~C3'-endo	G-a,tWH	C-G,cWW	-,-	-,-	basepair,-	-,-	basepair,-
pdb_00008rcl	6	1.272	0.212	1.64	M111111	1.A1.G.1515.	1.A1.2MG.1516.	1.A1.G.1517.	1.A1.MA6.1518.	1.A1.MA6.1519.	1.A1.C.1520.	G	2MG	G	MA6	MA6	C	M000000	1	1	1	1	1	LC	SM	SM	SM	LC	S	HC	HC	HC	HC	S	2MG,G,MA6,MA6	4	anti,~C3'-endo	anti,~C3'-endo	anti,~C3'-endo	anti,~C3'-endo	anti,~C3'-endo	anti,~C3'-endo	-	G-C,cWW	-,-	-,-	basepair,-	-,-	-,-
pdb_00008bhj	6	1.283	0.214	2.661	M111111	1.0.C.1868.	1.0.G.1869.	1.0.C.1870.	1.0.A.1871.	1.0.A.1872.	1.0.G.1873.	C	G	C	A	A	G	M000000	1	1	1	1	1	LC	SM	SM	SM	LC	S	HC	HC	HC	HC	S	G,C,A,A	4	anti,~C3'-endo	anti,~C3'-endo	anti,~C3'-endo	anti,~C2'-endo	syn,~C3'-endo	anti,~C3'-endo	-	C-G,cWW	-,-	-,-	-,-	-,-	-,-
pdb_00005juu	6	1.285	0.214	1.848	M111111	1.A.C.433.	1.A.G.434.	1.A.C.435.	1.A.A.436.	1.A.A.437.	1.A.G.42.	C	G	C	A	A	G	M000000	1	1	1	1	-395	SM	SM	SM	SM	SM	JCJP	JCJP	JCJP	JCJP	JCJP	JC	-	0	anti,~C3'-endo	anti,~C3'-endo	anti,~C3'-endo	anti,~C3'-endo	anti,~C3'-endo	anti,~C2'-endo	G-A,tWH	C-G,cWW	-,stack	basepair,-	-,-	-,-	basepair,-
pdb_00004v95	6	1.291	0.215	1.778	M111111	1.CA.C.1440.	1.CA.G.1441.	1.CA.G.1458.	1.CA.C.1459.	1.CA.A.1460.	1.CA.G.1461.	C	G	G	C	A	G	M000000	1	12	1	1	1	LC	LC	SM	LC	LC	S	IC	S	S	IC	S	-	0	anti,~C3'-endo	anti,~C3'-endo	anti,~C3'-endo	anti,~C3'-endo	anti,~C3'-endo	anti,~C3'-endo	G-A,tSH	C-G,cWW	-,-	-,-	basepair,-	basepair,-	-,stack
pdb_00007xd7	6	1.295	0.216	2.089	M111111	1.N.U.322.	1.N.U.323.	1.N.A.324.	1.N.A.325.	1.N.U.326.	1.N.G.327.	U	U	A	A	U	G	M000000	1	1	1	1	1	LC	SM	SM	SM	LC	S	HC	HC	HC	HC	S	U,A,A,U	4	anti,~C3'-endo	anti,~C3'-endo	anti,~C3'-endo	anti,~C3'-endo	syn,~C3'-endo	anti,~C3'-endo	-	U-G,cWW	-,-	-,-	basepair,stack	-,-	-,-
pdb_00005el5	6	1.296	0.216	1.696	M111111	1.1J.C.71.	1.1J.G.72.	1.1J.G.102.	1.1J.U.103.	1.1J.A.104.	1.1J.G.105.	C	G	G	U	A	G	M000000	1	31	1	1	1	LC	SM	SM	SM	LC	S	IC	IC	IC	IC	S	-	0	anti,~C3'-endo	anti,~C3'-endo	anti,~C3'-endo	anti,~C3'-endo	anti,~C3'-endo	anti,~C3'-endo	G-A,tSH	C-G,cWW	-,-	-,-	basepair,stack	basepair,-	-,-
pdb_00008bim	6	1.3	0.217	2.582	M111111	1.0.C.1868.	1.0.G.1869.	1.0.C.1870.	1.0.A.1871.	1.0.A.1872.	1.0.G.1873.	C	G	C	A	A	G	M000000	1	1	1	1	1	LC	SM	SM	SM	LC	S	HC	HC	HC	HC	S	G,C,A,A	4	anti,~C3'-endo	anti,~C3'-endo	anti,~C3'-endo	anti,~C3'-endo	syn,~C3'-endo	anti,~C3'-endo	G+A,tSW	C-G,cWW	-,-	-,-	-,-	-,-	-,-
pdb_00008g6x	6	1.305	0.217	2.38	M111111	1.a.C.1417.	1.a.G.1418.	1.a.A.1419.	1.a.A.1579.	1.a.A.1580.	1.a.G.1581.	C	G	A	A	A	G	M000000	1	1	160	1	1	LC	SM	SM	SM	LC	S	IC	IC	ICJP	ICJP	SJP	-	0	anti,~C3'-endo	anti,~C3'-endo	anti,~C2'-endo	anti,~C3'-endo	anti,~C3'-endo	anti,~C3'-endo	G-A,tSH	C-G,cWW	-,-	-,stack	basepair,stack	-,-	-,-
pdb_00007uvy	6	1.306	0.218	1.664	M111111	1.a.G.1512.	1.a.G.1513.	1.a.G.1514.	1.a.MA6.1515.	1.a.MA6.1516.	1.a.C.1517.	G	G	G	MA6	MA6	C	M000000	1	1	1	1	1	LC	SM	SM	SM	LC	S	HC	HC	HC	HC	S	G,G,MA6,MA6	4	anti,~C3'-endo	anti,~C3'-endo	anti,~C3'-endo	anti,~C3'-endo	anti,~C3'-endo	anti,~C3'-endo	-	G-C,cWW	-,-	-,-	basepair,-	basepair,-	basepair,-
pdb_00002ww9	6	1.307	0.218	1.444	M111111	1.G.A.918.	1.G.C.919.	1.G.C.920.	1.G.U.921.	1.G.U.922.	1.G.U.923.	A	C	C	U	U	U	M000000	1	1	1	1	1	LC	SM	SM	SM	LC	S	HC	HC	HC	HC	S	C,C,U,U	4	anti,~C3'-endo	anti,~C3'-endo	anti,~C3'-endo	anti,~C3'-endo	anti,~C3'-endo	anti,~C3'-endo	C-U,tSH	A-U,cWW	-,-	-,-	-,-	-,-	-,-
pdb_00008ev6	6	1.307	0.218	1.919	M111111	1.1a.C.1515.	1.1a.G.1516.	1.1a.G.1517.	1.1a.MA6.1518.	1.1a.MA6.1519.	1.1a.G.1520.	C	G	G	MA6	MA6	G	M000000	1	1	1	1	1	LC	SM	SM	SM	LC	S	HC	HC	HC	HC	S	G,G,MA6,MA6	4	anti,~C3'-endo	anti,~C3'-endo	anti,~C3'-endo	anti,~C3'-endo	anti,~C3'-endo	anti,~C3'-endo	G-a,tWH	C-G,cWW	-,-	-,-	basepair,-	basepair,-	basepair,-
pdb_00006zsc	6	1.316	0.219	1.791	M111111	1.AA.U.1580.	1.AA.G.1581.	1.AA.G.1582.	1.AA.A.1583.	1.AA.A.1584.	1.AA.A.1585.	U	G	G	A	A	A	M000000	1	1	1	1	1	LC	SM	SM	SM	LC	S	HC	HC	HC	HC	S	G,G,A,A	4	anti,~C3'-endo	anti,~C3'-endo	anti,~C3'-endo	anti,~C3'-endo	anti,~C3'-endo	anti,~C3'-endo	-	U-A,cWW	-,-	-,-	basepair,-	-,-	-,-
pdb_00006t83	6	1.32	0.22	1.812	M111111	1.2b.G.154.	1.2b.U.155.	1.2b.A.156.	1.2b.A.157.	1.2b.U.158.	1.2b.C.160.	G	U	A	A	U	C	M000000	1	1	1	1	2	LC	SM	SM	SM	LC	S	HC	HC	HC	HC	S	U,A,A,U,U	5	anti,~C3'-endo	anti,~C3'-endo	anti,~C3'-endo	anti,~C3'-endo	anti,~C2'-endo	anti,~C3'-endo	-	G-C,cWW	-,stack	-,-	basepair,stack	-,-	-,-
pdb_00008qie	6	1.324	0.221	2.281	M111111	1.1.C.1735.	1.1.A.1736.	1.1.A.1737.	1.1.G.1640.	1.1.A.1641.	1.1.G.1642.	C	A	A	G	A	G	M000000	1	1	-97	1	1	LC	SM	SM	SM	LC	S	JP	JP	JP	JP	S	-	0	anti,~C3'-endo	anti,~C3'-endo	anti,~C2'-endo	anti,~C3'-endo	anti,~C3'-endo	anti,~C3'-endo	A-A,tSH	C-G,cWW	-,-	-,-	basepair,stack	basepair,-	basepair,-
pdb_00006nu2	6	1.33	0.222	1.66	M111111	1.AA.U.1580.	1.AA.G.1581.	1.AA.G.1582.	1.AA.A.1583.	1.AA.A.1584.	1.AA.A.1585.	U	G	G	A	A	A	M000000	1	1	1	1	1	LC	SM	SM	SM	LC	S	HC	HC	HC	HC	S	G,G,A,A	4	anti,~C3'-endo	anti,~C3'-endo	anti,~C3'-endo	anti,~C3'-endo	anti,~C3'-endo	anti,~C3'-endo	-	U-A,cWW	-,-	-,-	basepair,-	-,-	basepair,-
pdb_00005lks	6	1.331	0.222	2.013	M111111	1.S2.C.481.	1.S2.G.482.	1.S2.C.483.	1.S2.A.484.	1.S2.A.485.	1.S2.G.41.	C	G	C	A	A	G	M000000	1	1	1	1	-444	SM	SM	SM	SM	SM	JC	JC	JC	JC	JC	JC	-	0	anti,~C3'-endo	anti,~C3'-endo	anti,~C3'-endo	anti,~C3'-endo	anti,~C3'-endo	anti,~C2'-endo	G-A,tWH	C-G,cWW	-,stack	-,-	-,-	-,stack	basepair,-
pdb_00008ccs	6	1.331	0.222	1.962	M111111	1.AA.U.1267.	1.AA.G.1268.	1.AA.A.1271.	1.AA.C.1272.	1.AA.A.1273.	1.AA.A.1274.	U	G	A	C	A	A	M000000	1	3	1	1	1	LC	SM	SM	SM	LC	S	HC	HC	HC	HC	S	G,U,A,A,C,A	6	anti,~C3'-endo	anti,~C3'-endo	anti,~C3'-endo	anti,~C3'-endo	anti,~C3'-endo	anti,~C3'-endo	G-A,tSH	U-A,cWW	basepair,-	-,stack	-,stack	basepair,-	-,-
pdb_00008wmn	6	1.332	0.222	1.634	M111111	1.F.G.111.	1.F.G.112.	1.F.C.113.	1.F.A.114.	1.F.A.115.	1.F.C.116.	G	G	C	A	A	C	M000000	1	1	1	1	1	LC	SM	SM	SM	LC	S	HC	HC	HC	HC	S	G,C,A,A	4	anti,~C3'-endo	anti,~C3'-endo	anti,~C3'-endo	anti,~C3'-endo	anti,~C3'-endo	anti,~C3'-endo	G-A,tWH	G-C,cWW	-,-	-,-	-,-	-,-	-,-
pdb_00009bsl	6	1.333	0.222	2.641	M111111	1.A.U.522.	1.A.G.523.	1.A.A.524.	1.A.A.525.	1.A.A.527.	1.A.A.526.	U	G	A	A	A	A	M000000	1	1	1	2	-1	SM	SM	SM	SM	SM	JCJP	JCJP	JCJP	JCJP	JCJP	JCJP	-	0	anti,~C3'-endo	anti,~C3'-endo	anti,~C3'-endo	anti,~C3'-endo	anti,~C3'-endo	anti,~C2'-endo	G-A,tSH	U-A,tWH	-,stack	-,-	basepair,stack	-,-	basepair,-
pdb_00006zm6	6	1.336	0.223	1.769	M111111	1.AA.U.1580.	1.AA.G.1581.	1.AA.G.1582.	1.AA.A.1583.	1.AA.A.1584.	1.AA.A.1585.	U	G	G	A	A	A	M000000	1	1	1	1	1	LC	SM	SM	SM	LC	S	HC	HC	HC	HC	S	G,G,A,A	4	anti,~C3'-endo	anti,~C3'-endo	anti,~C3'-endo	anti,~C3'-endo	anti,~C3'-endo	anti,~C3'-endo	G-A,tWH	U-A,cWW	-,-	-,-	basepair,-	basepair,-	-,-
pdb_00006zu9	6	1.337	0.223	2.325	M111111	1.2.U.1396.	1.2.U.1397.	1.2.U.1398.	1.2.A.1400.	1.2.A.1401.	1.2.G.1402.	U	U	U	A	A	G	M000000	1	1	2	1	1	LC	SM	SM	SM	LC	S	HC	HC	HC	HC	S	U,U,C,A,A	5	anti,~C3'-endo	anti,~C3'-endo	anti,~C3'-endo	anti,~C3'-endo	anti,~C3'-endo	anti,~C3'-endo	U-A,tSH	U-G,cWW	-,-	-,stack	-,-	basepair,-	basepair,-
pdb_00008hku	6	1.348	0.225	2.177	M111111	1.A23S.C.1506.	1.A23S.U.1507.	1.A23S.A.1508.	1.A23S.A.1509.	1.A23S.U.1510.	1.A23S.G.1512.	C	U	A	A	U	G	M000000	1	1	1	1	2	LC	SM	SM	SM	LC	S	HC	HC	HC	HC	S	U,A,A,U,A	5	anti,~C3'-endo	anti,~C3'-endo	anti,~C3'-endo	anti,~C3'-endo	anti,~C3'-endo	anti,~C3'-endo	U-U,tWH	C-G,cWW	-,-	-,-	basepair,-	-,-	-,-
pdb_00005jte	6	1.354	0.226	1.971	M111111	1.BA.U.1222.	1.BA.G.1223.	1.BA.U.1224.	1.BA.G.1225.	1.BA.A.1226.	1.BA.G.1227.	U	G	U	G	A	G	M000000	1	1	1	1	1	LC	SM	SM	SM	LC	S	HC	HC	HC	HC	S	G,U,G,A	4	anti,~C3'-endo	anti,~C3'-endo	anti,~C3'-endo	anti,~C3'-endo	anti,~C3'-endo	anti,~C3'-endo	-	U-G,cWW	-,-	-,-	-,-	basepair,-	basepair,-
pdb_00007ssd	6	1.358	0.226	2.252	M111111	1.3.U.409.	1.3.G.410.	1.3.A.430.	1.3.A.431.	1.3.A.432.	1.3.G.433.	U	G	A	A	A	G	M000000	1	20	1	1	1	LC	SM	SM	SM	LC	S	IC	IC	IC	IC	S	-	0	anti,~C3'-endo	anti,~C3'-endo	anti,~C3'-endo	anti,~C3'-endo	anti,~C3'-endo	anti,~C3'-endo	G-A,tSH	U-G,cWW	-,-	-,stack	basepair,stack	basepair,-	-,-
pdb_00006th6	6	1.362	0.227	2.589	M111111	1.BA.C.626.	1.BA.G.627.	1.BA.A.628.	1.BA.A.600.	1.BA.A.601.	1.BA.G.602.	C	G	A	A	A	G	M000000	1	1	-28	1	1	SM	SM	SM	SM	SM	IC	IC	IC	IC	IC	IC	-	0	anti,~C3'-endo	anti,~C3'-endo	anti,~C3'-endo	anti,~C3'-endo	anti,~C3'-endo	anti,~C3'-endo	G-A,tSH	C-G,cWW	-,stack	-,stack	basepair,-	-,-	basepair,-
pdb_00006ztn	6	1.37	0.228	2.383	M111111	1.AA.U.185.	1.AA.G.187.	1.AA.C.188.	1.AA.A.189.	1.AA.A.190.	1.AA.G.191.	U	G	C	A	A	G	M000000	2	1	1	1	1	LC	SM	SM	SM	LC	S	HC	HC	HC	HC	S	G,C,A,A	4	anti,~C3'-endo	anti,~C3'-endo	anti,~C3'-endo	anti,~C3'-endo	anti,~C3'-endo	anti,~C3'-endo	G-A,tSH	-	basepair,-	-,stack	-,-	-,-	-,-
pdb_00007nsj	6	1.374	0.229	2.044	M111111	1.AA.C.749.	1.AA.G.750.	1.AA.A.751.	1.AA.A.776.	1.AA.A.777.	1.AA.G.778.	C	G	A	A	A	G	M000000	1	1	25	1	1	SM	SM	SM	SM	SM	JC	JC	JC	JC	JC	JC	-	0	anti,~C3'-endo	anti,~C3'-endo	anti,~C2'-endo	anti,~C3'-endo	anti,~C3'-endo	anti,~C3'-endo	G-A,tSH	C-G,cWW	-,stack	-,-	basepair,stack	basepair,-	-,-
pdb_00008xu8	6	1.382	0.23	2.365	M111111	1.A.U.370.	1.A.G.371.	1.A.A.372.	1.A.A.373.	1.A.A.375.	1.A.A.374.	U	G	A	A	A	A	M000000	1	1	1	2	-1	SM	SM	SM	SM	SM	JCJP	JCJP	JCJP	JCJP	JCJP	JCJP	-	0	anti,~C3'-endo	anti,~C3'-endo	anti,~C3'-endo	anti,~C3'-endo	anti,~C3'-endo	anti,~C2'-endo	G-A,tSH	U-A,tWH	basepair,stack	-,-	-,stack	-,-	basepair,-
pdb_00008evp	6	1.386	0.231	1.791	M111111	1.B5.G.154.	1.B5.U.155.	1.B5.A.156.	1.B5.A.157.	1.B5.U.158.	1.B5.C.160.	G	U	A	A	U	C	M000000	1	1	1	1	2	LC	SM	SM	SM	LC	S	HC	HC	HC	HC	S	U,A,A,U,U	5	anti,~C3'-endo	anti,~C3'-endo	anti,~C3'-endo	anti,~C3'-endo	anti,~C2'-endo	anti,~C3'-endo	-	G-C,cWW	basepair,-	-,-	basepair,stack	basepair,-	-,-
pdb_00008p8v	6	1.388	0.231	2.687	M111111	1.3.U.511.	1.3.G.512.	1.3.A.513.	1.3.A.514.	1.3.A.516.	1.3.A.515.	U	G	A	A	A	A	M000000	1	1	1	2	-1	SM	SM	SM	SM	SM	JCJP	JCJP	JCJP	JCJP	JCJP	JCJP	-	0	anti,~C3'-endo	anti,~C3'-endo	anti,~C3'-endo	anti,~C3'-endo	anti,~C3'-endo	anti,~C2'-endo	G-A,tSH	U-A,tWH	-,-	-,-	-,stack	basepair,-	basepair,-
pdb_00006s05	6	1.39	0.232	2.676	M111111	1.A.U.393.	1.A.G.394.	1.A.A.395.	1.A.A.396.	1.A.A.399.	1.A.A.397.	U	G	A	A	A	A	M000000	1	1	1	3	-2	SM	SM	SM	SM	SM	JCJP	JCJP	JCJP	JCJP	JCJP	JCJP	-	0	anti,~C3'-endo	anti,~C3'-endo	anti,~C3'-endo	anti,~C3'-endo	anti,~C3'-endo	anti,~C2'-endo	G-A,tSH	U-A,tWH	-,stack	-,-	basepair,-	-,-	basepair,-
pdb_00006zsg	6	1.39	0.232	1.886	M111111	1.AA.U.1580.	1.AA.G.1581.	1.AA.G.1582.	1.AA.A.1583.	1.AA.A.1584.	1.AA.A.1585.	U	G	G	A	A	A	M000000	1	1	1	1	1	LC	SM	SM	SM	LC	S	HC	HC	HC	HC	S	G,G,A,A	4	anti,~C3'-endo	anti,~C3'-endo	anti,~C3'-endo	anti,~C3'-endo	anti,~C3'-endo	anti,~C3'-endo	G-A,tWH	U-A,cWW	-,-	-,-	-,-	-,-	basepair,-
pdb_00007nhm	6	1.393	0.232	2.193	M111111	1.A.U.1301.	1.A.G.1302.	1.A.A.2040.	1.A.A.2041.	1.A.A.2042.	1.A.U.2043.	U	G	A	A	A	U	M000000	1	738	1	1	1	SM	SM	SM	SM	SM	JP	JP	JP	JP	JP	JP	-	0	anti,~C3'-endo	anti,~C3'-endo	anti,~C3'-endo	anti,~C3'-endo	anti,~C3'-endo	anti,~C3'-endo	G-A,tSH	U-U,cWW	-,stack	-,stack	basepair,stack	basepair,-	-,-
pdb_00006pvk	6	1.402	0.234	2.571	M111111	1.A.U.2791.	1.A.G.2792.	1.A.A.2793.	1.A.A.2769.	1.A.A.2770.	1.A.G.2771.	U	G	A	A	A	G	M000000	1	1	-24	1	1	LC	SM	SM	SM	LC	S	IC	IC	IC	IC	S	-	0	anti,~C3'-endo	anti,~C3'-endo	anti,~C3'-endo	anti,~C3'-endo	anti,~C3'-endo	anti,~C3'-endo	G-A,tSH	U-G,cWW	-,-	-,stack	basepair,stack	-,-	-,-
pdb_00007o5b	6	1.402	0.234	2.154	M111111	1.X.U.1303.	1.X.G.1304.	1.X.A.2042.	1.X.A.2043.	1.X.A.2044.	1.X.U.2045.	U	G	A	A	A	U	M000000	1	726	1	1	1	SM	SM	SM	SM	SM	JP	JP	JP	JP	JP	JP	-	0	anti,~C3'-endo	anti,~C3'-endo	anti,~C3'-endo	anti,~C3'-endo	anti,~C3'-endo	anti,~C3'-endo	G-A,tSH	U-U,cWW	-,stack	-,stack	basepair,stack	basepair,-	-,-
pdb_00005it7	6	1.412	0.235	2.363	M111111	1.2.U.1394.	1.2.U.1395.	1.2.U.1396.	1.2.A.1398.	1.2.A.1399.	1.2.G.1400.	U	U	U	A	A	G	M000000	1	1	2	1	1	LC	SM	SM	SM	LC	S	HC	HC	HC	HC	S	U,U,C,A,A	5	anti,~C3'-endo	anti,~C3'-endo	anti,~C3'-endo	anti,~C3'-endo	anti,~C3'-endo	anti,~C3'-endo	U-A,t.H	U-G,cWW	-,-	-,-	-,-	basepair,-	basepair,-
pdb_00009bs0	6	1.413	0.236	2.455	M111111	1.A.C.1199.	1.A.G.1200.	1.A.A.1201.	1.A.A.1046.	1.A.A.1047.	1.A.G.1048.	C	G	A	A	A	G	M000000	1	1	-155	1	1	LC	SM	SM	SM	LC	S	IC	IC	IC	IC	S	-	0	anti,~C3'-endo	anti,~C3'-endo	anti,~C3'-endo	anti,~C3'-endo	anti,~C3'-endo	anti,~C3'-endo	G-A,tSH	C-G,cWW	basepair,-	-,-	basepair,stack	-,-	basepair,-
pdb_00006ydw	6	1.416	0.236	2.119	M111111	1.AA.C.749.	1.AA.G.750.	1.AA.A.751.	1.AA.A.776.	1.AA.A.777.	1.AA.G.778.	C	G	A	A	A	G	M000000	1	1	25	1	1	SM	SM	SM	SM	SM	JC	JC	JC	JC	JC	JC	-	0	anti,~C3'-endo	anti,~C3'-endo	anti,~C2'-endo	anti,~C3'-endo	anti,~C3'-endo	anti,~C3'-endo	G-A,tSH	C-G,cWW	-,stack	-,-	basepair,stack	basepair,-	basepair,-
pdb_00006zj3	6	1.416	0.236	2.833	M111111	1.LB.U.250.	1.LB.G.251.	1.LB.G.252.	1.LB.G.254.	1.LB.A.255.	1.LB.A.256.	U	G	G	G	A	A	M000000	1	1	2	1	1	LC	SM	SM	SM	LC	S	HC	HC	HC	HC	S	G,G,C,G,A	5	anti,~C3'-endo	anti,~C3'-endo	anti,~C3'-endo	anti,~C3'-endo	anti,~C3'-endo	anti,~C3'-endo	G-A,tSH	U-A,cWW	-,-	-,stack	basepair,-	basepair,-	-,-
pdb_00006oli	6	1.421	0.237	1.979	M111111	1.S2.G.1847.	1.S2.U.1848.	1.S2.G.1849.	1.S2.MA6.1850.	1.S2.MA6.1851.	1.S2.C.1852.	G	U	G	MA6	MA6	C	M000000	1	1	1	1	1	LC	SM	SM	SM	LC	S	HC	HC	HC	HC	S	U,G,MA6,MA6	4	anti,~C3'-endo	anti,~C3'-endo	anti,~C3'-endo	anti,~C3'-endo	anti,~C3'-endo	anti,~C3'-endo	-	G-C,cWW	-,-	-,-	basepair,-	basepair,-	basepair,-
pdb_00005xxb	6	1.435	0.239	2.486	M111111	1.1.C.1415.	1.1.G.1416.	1.1.A.1417.	1.1.A.1256.	1.1.A.1257.	1.1.G.1258.	C	G	A	A	A	G	M000000	1	1	-161	1	1	LC	SM	SM	SM	LC	S	IC	IC	IC	IC	S	-	0	anti,~C3'-endo	anti,~C3'-endo	anti,~C3'-endo	anti,~C3'-endo	anti,~C3'-endo	anti,~C3'-endo	G-A,tSH	C-G,cWW	basepair,-	-,stack	basepair,stack	-,-	basepair,-
pdb_00007p7t	6	1.437	0.24	2.159	M111111	1.A.U.1826.	1.A.G.1827.	1.A.C.1813.	1.A.A.1815.	1.A.A.1816.	1.A.A.1817.	U	G	C	A	A	A	M000000	1	-14	2	1	1	LC	SM	SM	SM	LC	S	IC	IC	IC	IC	S	-	0	anti,~C3'-endo	anti,~C3'-endo	anti,~C2'-endo	anti,~C3'-endo	anti,~C3'-endo	anti,~C3'-endo	G-A,tSH	U-A,cWW	-,-	-,stack	basepair,-	basepair,-	-,-
pdb_00007p6z	6	1.438	0.24	2.435	M111111	1.3.U.2770.	1.3.G.2771.	1.3.A.2772.	1.3.A.2748.	1.3.A.2749.	1.3.A.2750.	U	G	A	A	A	A	M000000	1	1	-24	1	1	LC	SM	SM	SM	LC	S	IC	IC	IC	IC	S	-	0	anti,~C3'-endo	anti,~C3'-endo	anti,~C3'-endo	anti,~C3'-endo	anti,~C3'-endo	anti,~C3'-endo	G-A,tSH	U-A,cWW	-,-	-,stack	basepair,stack	-,-	-,-
pdb_00008fiz	6	1.44	0.24	2.478	M111111	1.BA.C.1153.	1.BA.G.1154.	1.BA.A.1155.	1.BA.A.1000.	1.BA.A.1001.	1.BA.G.1002.	C	G	A	A	A	G	M000000	1	1	-155	1	1	LC	SM	SM	SM	LC	S	IC	IC	IC	IC	S	-	0	anti,~C3'-endo	anti,~C3'-endo	anti,~C3'-endo	anti,~C3'-endo	anti,~C3'-endo	anti,~C3'-endo	G-A,tSH	C-G,cWW	basepair,-	-,stack	basepair,stack	-,-	-,-
pdb_00007mdz	6	1.443	0.241	2.74	M111111	1.9.C.491.	1.9.C.492.	1.9.G.505.	1.9.G.506.	1.9.A.508.	1.9.G.509.	C	C	G	G	A	G	M000000	1	13	1	2	1	LC	LC	SM	LC	LC	S	IC	S	S	IC	S	-	0	anti,~C3'-endo	anti,~C2'-endo	anti,~C3'-endo	anti,~C3'-endo	anti,~C3'-endo	anti,~C3'-endo	C-A,tWH	C-G,cWW	basepair,-	-,-	basepair,-	basepair,-	basepair,-
pdb_00004v6d	6	1.451	0.242	2.299	M111111	1.CA.C.689.	1.CA.G.690.	1.CA.A.695.	1.CA.A.696.	1.CA.U.697.	1.CA.G.698.	C	G	A	A	U	G	M000000	1	5	1	1	1	LC	SM	SM	SM	LC	S	HC	HC	HC	HC	S	G,G,U,G,A,A,A,U	8	anti,~C3'-endo	anti,~C3'-endo	anti,~C3'-endo	anti,~C3'-endo	anti,~C3'-endo	anti,~C3'-endo	G-U,tSH	C-G,cWW	-,-	-,stack	-,stack	basepair,-	-,-
pdb_00006zxh	6	1.451	0.242	2.326	M111111	1.2.C.481.	1.2.G.482.	1.2.C.483.	1.2.A2M.484.	1.2.A.485.	1.2.G.41.	C	G	C	A2M	A	G	M000000	1	1	1	1	-444	SM	SM	SM	SM	SM	JC	JC	JC	JC	JC	JC	-	0	anti,~C3'-endo	anti,~C3'-endo	anti,~C3'-endo	anti,~C3'-endo	anti,~C3'-endo	anti,~C2'-endo	G-A,tWH	C-G,cWW	-,stack	basepair,-	-,-	-,stack	basepair,-
pdb_00008oeq	6	1.481	0.247	2.048	M111111	1.AS.U.2892.	1.AS.U.2893.	1.AS.G.2894.	1.AS.U.2895.	1.AS.C.2897.	1.AS.A.2898.	U	U	G	U	C	A	M000000	1	1	1	2	1	SM	SM	SM	SM	SM	HC	HC	HC	HC	HC	HC	A,U,U,G,U,U,C,A,C	9	anti,~C3'-endo	anti,~C3'-endo	anti,~C3'-endo	anti,~C3'-endo	anti,~C3'-endo	anti,~C3'-endo	U-C,tWH	U-A,cWW	basepair,stack	-,-	basepair,-	-,-	basepair,-
pdb_00008vtw	6	0	0	0	M111111	1.1A.C.2374.	1.1A.G.2375.	1.1A.A.2376.	1.1A.A.2377.	1.1A.A.2378.	1.1A.G.2379.	C	G	A	A	A	G	M000000	1	1	1	1	1	LC	SM	SM	SM	LC	S	HC	HC	HC	HC	S	G,A,A,A	4	anti,~C3'-endo	anti,~C3'-endo	anti,~C3'-endo	anti,~C3'-endo	anti,~C3'-endo	anti,~C3'-endo	G-A,tSH	C-G,cWW	-,-	-,-	-,stack	-,-	-,stack
pdb_00008p8v	6	0.418	0.07	0.582	M111111	1.5.U.292.	1.5.G.293.	1.5.A.294.	1.5.G.295.	1.5.A.296.	1.5.A.297.	U	G	A	G	A	A	M000000	1	1	1	1	1	LC	SM	SM	SM	LC	S	HC	HC	HC	HC	S	G,A,G,A	4	anti,~C3'-endo	anti,~C3'-endo	anti,~C3'-endo	anti,~C3'-endo	anti,~C3'-endo	anti,~C3'-endo	G-A,tSH	U-A,cWW	-,-	-,-	-,stack	basepair,-	basepair,-
pdb_00008yld	6	0.458	0.076	0.617	M111111	1.A.C.3025.	1.A.G.3026.	1.A.A.3027.	1.A.G.3028.	1.A.A.3029.	1.A.G.3030.	C	G	A	G	A	G	M000000	1	1	1	1	1	SM	SM	SM	SM	SM	HC	HC	HC	HC	HC	HC	U,U,A,G,U,A,C,G,A,G,A,G,G,A,A,C,A	17	anti,~C3'-endo	anti,~C3'-endo	anti,~C3'-endo	anti,~C3'-endo	anti,~C3'-endo	anti,~C3'-endo	G-A,tSH	C-G,cWW	-,stack	-,-	-,-	-,-	basepair,-
pdb_00007uqb	6	0.524	0.087	0.788	M111111	1.1.U.2744.	1.1.G.2745.	1.1.A.2746.	1.1.A.2747.	1.1.A.2748.	1.1.G.2749.	U	G	A	A	A	G	M000000	1	1	1	1	1	LC	SM	SM	SM	LC	S	HC	HC	HC	HC	S	G,A,A,A	4	anti,~C3'-endo	anti,~C3'-endo	anti,~C3'-endo	anti,~C3'-endo	anti,~C3'-endo	anti,~C3'-endo	G-A,tSH	U-G,cWW	-,-	-,-	-,-	-,-	-,stack
pdb_00004v97	6	0.549	0.092	0.752	M111111	1.AA.U.296.	1.AA.G.297.	1.AA.A.298.	1.AA.A.299.	1.AA.A.300.	1.AA.G.301.	U	G	A	A	A	G	M000000	1	1	1	1	1	LC	SM	SM	SM	LC	S	HC	HC	HC	HC	S	G,A,A,A	4	anti,~C3'-endo	anti,~C3'-endo	anti,~C3'-endo	anti,~C3'-endo	anti,~C3'-endo	anti,~C3'-endo	G-A,tSH	U-G,cWW	-,-	-,-	-,stack	basepair,-	basepair,-
pdb_00007rqc	6	0.595	0.099	0.801	M111111	1.2A.C.955.	1.2A.G.956.	1.2A.A.957.	1.2A.A.959.	1.2A.A.960.	1.2A.G.962.	C	G	A	A	A	G	M000000	1	1	2	1	2	LC	SM	SM	SM	LC	S	HC	HC	HC	HC	S	G,A,U,A,A,C	6	anti,~C3'-endo	anti,~C3'-endo	anti,~C2'-endo	anti,~C3'-endo	anti,~C3'-endo	anti,~C3'-endo	G-A,tSH	C-G,cWW	-,-	-,-	basepair,-	basepair,-	basepair,-
pdb_00008wv1	6	0.601	0.1	0.664	M111111	1.a.C.2670.	1.a.G.2671.	1.a.A.2672.	1.a.G.2673.	1.a.A.2674.	1.a.G.2675.	C	G	A	G	A	G	M000000	1	1	1	1	1	SM	SM	SM	SM	SM	HC	HC	HC	HC	HC	HC	C,C,U,A,G,U,A,C,G,A,G,A,G,G,A,C,C,G,G	19	anti,~C3'-endo	anti,~C3'-endo	anti,~C3'-endo	anti,~C3'-endo	anti,~C3'-endo	anti,~C3'-endo	G-A,tSH	C-G,cWW	-,stack	-,-	-,-	-,-	basepair,-
pdb_00005tga	6	0.624	0.104	0.832	M111111	1.1.C.1023.	1.1.G.1024.	1.1.A.1025.	1.1.A.1026.	1.1.A.1027.	1.1.G.1029.	C	G	A	A	A	G	M000000	1	1	1	1	2	LC	SM	SM	SM	LC	S	HC	HC	HC	HC	S	G,A,A,A,U	5	anti,~C3'-endo	anti,~C3'-endo	anti,~C3'-endo	anti,~C3'-endo	anti,~C3'-endo	anti,~C3'-endo	G-A,tSH	C-G,cWW	-,-	-,-	-,-	-,-	-,-
pdb_00006t7t	6	0.625	0.104	0.963	M111111	1.C1.C.1023.	1.C1.G.1024.	1.C1.A.1025.	1.C1.A.1026.	1.C1.A.1027.	1.C1.G.1029.	C	G	A	A	A	G	M000000	1	1	1	1	2	LC	SM	SM	SM	LC	S	HC	HC	HC	HC	S	G,A,A,A,U	5	anti,~C3'-endo	anti,~C3'-endo	anti,~C3'-endo	anti,~C3'-endo	anti,~C3'-endo	anti,~C3'-endo	G-A,tWH	C-G,cWW	-,-	-,-	-,-	-,-	-,-
pdb_00007azs	6	0.627	0.104	0.952	M111111	1.23SA.C.1002.	1.23SA.G.1003.	1.23SA.A.1004.	1.23SA.A.1006.	1.23SA.A.1007.	1.23SA.G.1009.	C	G	A	A	A	G	M000000	1	1	2	1	2	LC	SM	SM	SM	LC	S	HC	HC	HC	HC	S	G,A,U,A,A,C	6	anti,~C3'-endo	anti,~C3'-endo	anti,~C2'-endo	anti,~C3'-endo	anti,~C3'-endo	anti,~C3'-endo	G-A,tSH	C-G,cWW	-,-	-,-	-,-	basepair,-	basepair,-
pdb_00007jqm	6	0.642	0.107	1.006	M111111	1.2A.C.955.	1.2A.G.956.	1.2A.A.957.	1.2A.A.959.	1.2A.A.960.	1.2A.G.962.	C	G	A	A	A	G	M000000	1	1	2	1	2	LC	SM	SM	SM	LC	S	HC	HC	HC	HC	S	G,A,U,A,A,C	6	anti,~C3'-endo	anti,~C3'-endo	anti,~C2'-endo	anti,~C3'-endo	anti,~C3'-endo	anti,~C3'-endo	G-A,tSH	C-G,cWW	-,-	-,-	basepair,-	-,-	basepair,-
pdb_00009dfd	6	0.685	0.114	0.842	M111111	1.2A.C.955.	1.2A.G.956.	1.2A.A.957.	1.2A.A.959.	1.2A.A.960.	1.2A.G.962.	C	G	A	A	A	G	M000000	1	1	2	1	2	LC	SM	SM	SM	LC	S	HC	HC	HC	HC	S	G,A,U,A,A,C	6	anti,~C3'-endo	anti,~C3'-endo	anti,~C2'-endo	anti,~C3'-endo	anti,~C3'-endo	anti,~C3'-endo	-	C-G,cWW	-,-	-,-	-,-	basepair,-	basepair,-
pdb_00004v7t	6	0.691	0.115	1.059	M111111	1.BA.U.2356.	1.BA.G.2357.	1.BA.A.2358.	1.BA.C.2359.	1.BA.G.2360.	1.BA.G.2361.	U	G	A	C	G	G	M000000	1	1	1	1	1	LC	SM	SM	SM	LC	S	HC	HC	HC	HC	S	G,A,C,G	4	anti,~C3'-endo	anti,~C3'-endo	anti,~C3'-endo	anti,~C3'-endo	anti,~C3'-endo	anti,~C3'-endo	G-G,tSH	U-G,cWW	-,-	-,-	-,-	basepair,-	-,-
pdb_00008g60	6	0.706	0.118	1.382	M111111	1.S2.C.1565.	1.S2.G.1566.	1.S2.G.1567.	1.S2.C.1568.	1.S2.A.1569.	1.S2.G.1570.	C	G	G	C	A	G	M000000	1	1	1	1	1	LC	SM	SM	SM	LC	S	HC	HC	HC	HC	S	G,G,C,A	4	anti,~C3'-endo	anti,~C3'-endo	anti,~C3'-endo	anti,~C3'-endo	anti,~C3'-endo	anti,~C3'-endo	G-A,tSH	C-G,cWW	-,-	-,-	-,stack	-,-	-,-
pdb_00006of1	6	0.711	0.118	1.076	M111111	1.1a.C.1165.	1.1a.G.1166.	1.1a.A.1168.	1.1a.A.1169.	1.1a.A.1170.	1.1a.G.1171.	C	G	A	A	A	G	M000000	1	1	1	1	1	LC	SM	SM	SM	LC	S	HC	HC	HC	HC	S	G,A,A,A	4	anti,~C3'-endo	anti,~C3'-endo	anti,~C3'-endo	anti,~C3'-endo	anti,~C3'-endo	anti,~C3'-endo	-	C-G,cWW	-,-	-,-	basepair,-	-,-	basepair,-
pdb_00008p6p	6	0.734	0.122	1.394	M111111	1.5.U.1141.	1.5.G.1142.	1.5.C.1143.	1.5.A.1144.	1.5.A.1145.	1.5.A.1146.	U	G	C	A	A	A	M000000	1	1	1	1	1	LC	SM	SM	SM	LC	S	HC	HC	HC	HC	S	G,C,A,A	4	anti,~C2'-endo	anti,~C3'-endo	anti,~C2'-endo	anti,~C3'-endo	anti,~C3'-endo	anti,~C3'-endo	G-A,tSH	U-A,cWW	-,-	-,-	-,-	basepair,-	basepair,-
pdb_00006woo	6	0.738	0.123	1.074	M111111	1.5.U.707.	1.5.G.708.	1.5.A.709.	1.5.A.710.	1.5.A.711.	1.5.G.712.	U	G	A	A	A	G	M000000	1	1	1	1	1	LC	SM	SM	SM	LC	S	HC	HC	HC	HC	S	G,A,A,A	4	anti,~C3'-endo	anti,~C3'-endo	anti,~C3'-endo	anti,~C3'-endo	anti,~C3'-endo	anti,~C3'-endo	G-A,tWH	U-G,cWW	-,-	-,-	basepair,-	-,-	-,-
pdb_00008ap4	6	0.786	0.131	1.177	M111111	1.a.C.1868.	1.a.G.1869.	1.a.C.1870.	1.a.A.1871.	1.a.A.1872.	1.a.G.1873.	C	G	C	A	A	G	M000000	1	1	1	1	1	LC	SM	SM	SM	LC	S	HC	HC	HC	HC	S	G,C,A,A	4	anti,~C3'-endo	anti,~C3'-endo	anti,~C2'-endo	anti,~C3'-endo	anti,~C3'-endo	anti,~C3'-endo	G-A,tSH	C-G,cWW	-,-	-,-	-,-	-,-	-,-
pdb_00005ibb	6	0.804	0.134	1.17	M111111	1.1G.G.158.	1.1G.G.159.	1.1G.A.160.	1.1G.A.161.	1.1G.A.162.	1.1G.C.163.	G	G	A	A	A	C	M000000	1	1	1	1	1	SM	SM	SM	SM	SM	HC	HC	HC	HC	HC	HC	G,G,G,A,A,A,C,U	8	anti,~C3'-endo	anti,~C3'-endo	anti,~C3'-endo	anti,~C3'-endo	anti,~C3'-endo	anti,~C3'-endo	G-A,tSH	G-C,cWW	-,stack	-,-	basepair,stack	-,-	-,-
pdb_00007oig	6	0.811	0.135	1.294	M111111	1.1.PSU.955.	1.1.G.956.	1.1.C.957.	1.1.A.959.	1.1.A.960.	1.1.G.962.	PSU	G	C	A	A	G	M000000	1	1	2	1	2	SM	SM	SM	SM	SM	HC	HC	HC	HC	HC	HC	PSU,G,C,U,A,A,C,G	8	anti,~C3'-endo	anti,~C3'-endo	anti,~C2'-endo	anti,~C3'-endo	anti,~C3'-endo	anti,~C3'-endo	G-A,tSH	P-G,cWW	-,stack	-,-	-,-	-,-	basepair,-
pdb_00009bs0	6	0.817	0.136	1.335	M111111	1.A.C.534.	1.A.G.535.	1.A.G.536.	1.A.A.537.	1.A.A.538.	1.A.G.539.	C	G	G	A	A	G	M000000	1	1	1	1	1	LC	SM	SM	SM	LC	S	HC	HC	HC	HC	S	G,G,A,A	4	anti,~C3'-endo	anti,~C3'-endo	anti,~C3'-endo	anti,~C3'-endo	anti,~C3'-endo	anti,~C3'-endo	-	C-G,cWW	-,-	-,-	-,stack	-,-	-,-
pdb_00007p6z	6	0.836	0.139	1.185	M111111	1.3.A.523.	1.3.G.524.	1.3.A.525.	1.3.G.526.	1.3.A.527.	1.3.U.528.	A	G	A	G	A	U	M000000	1	1	1	1	1	LC	SM	SM	SM	LC	S	HC	HC	HC	HC	S	G,A,G,A	4	anti,~C3'-endo	anti,~C3'-endo	anti,~C3'-endo	anti,~C3'-endo	anti,~C3'-endo	anti,~C3'-endo	G-A,tSH	A-U,cWW	-,-	-,-	-,stack	-,-	-,-
pdb_00008fom	6	0.837	0.139	1.098	M111111	1.RB.G.86.	1.RB.G.87.	1.RB.C.88.	1.RB.G.89.	1.RB.A.89.A	1.RB.C.90.	G	G	C	G	A	C	M000000	1	1	1	1	1	LC	SM	SM	SM	LC	S	HC	HC	HC	HC	S	G,C,G,A	4	anti,~C3'-endo	anti,~C3'-endo	anti,~C3'-endo	anti,~C3'-endo	anti,~C3'-endo	anti,~C3'-endo	-	G-C,cWW	-,-	-,-	-,-	-,-	-,-
pdb_00008s8e	6	0.843	0.14	1.114	M111111	1.2.A.1083.	1.2.G.1084.	1.2.A.1085.	1.2.A.1086.	1.2.A.1087.	1.2.U.1088.	A	G	A	A	A	U	M000000	1	1	1	1	1	LC	SM	SM	SM	LC	S	HC	HC	HC	HC	S	G,A,A,A	4	anti,~C3'-endo	anti,~C3'-endo	anti,~C3'-endo	anti,~C3'-endo	anti,~C3'-endo	anti,~C3'-endo	G-A,tSH	A-U,cWW	-,-	-,-	basepair,stack	basepair,-	basepair,-
pdb_00008akn	6	0.851	0.142	1.121	M111111	1.B.U.1165.	1.B.G.1166.	1.B.A.1167.	1.B.A.1169.	1.B.A.1170.	1.B.A.1171.	U	G	A	A	A	A	M000000	1	1	2	1	1	LC	SM	SM	SM	LC	S	HC	HC	HC	HC	S	G,A,U,A,A	5	anti,~C3'-endo	anti,~C3'-endo	anti,~C2'-endo	anti,~C3'-endo	anti,~C3'-endo	anti,~C3'-endo	G-A,tSH	U-A,cWW	-,-	-,-	basepair,stack	-,-	basepair,-
pdb_00009bh5	6	0.857	0.143	1.144	M111111	1.A5.C.1468.	1.A5.G.1469.	1.A5.U.1470.	1.A5.A.1471.	1.A5.G.1472.	1.A5.G.1473.	C	G	U	A	G	G	M000000	1	1	1	1	1	LC	SM	SM	SM	LC	S	HC	HC	HC	HC	S	G,U,A,G	4	anti,~C3'-endo	anti,~C3'-endo	anti,~C3'-endo	anti,~C3'-endo	anti,~C3'-endo	anti,~C3'-endo	G-G,tSH	C-G,cWW	-,-	-,-	-,-	basepair,-	basepair,-
pdb_00007m5d	6	0.863	0.144	1.243	M111111	1.1.PSU.955.	1.1.G.956.	1.1.C.957.	1.1.A.959.	1.1.A.960.	1.1.G.962.	PSU	G	C	A	A	G	M000000	1	1	2	1	2	SM	SM	SM	SM	SM	HC	HC	HC	HC	HC	HC	PSU,G,C,U,A,A,C,G	8	anti,~C3'-endo	anti,~C3'-endo	anti,~C2'-endo	anti,~C3'-endo	anti,~C3'-endo	anti,~C3'-endo	G-A,tSH	P-G,cWW	-,stack	-,-	basepair,-	-,-	basepair,-
pdb_00006wnw	6	0.864	0.144	1.192	M111111	1.4.U.955.	1.4.G.956.	1.4.C.957.	1.4.A.959.	1.4.A.960.	1.4.G.962.	U	G	C	A	A	G	M000000	1	1	2	1	2	LC	SM	SM	SM	LC	S	HC	HC	HC	HC	S	G,C,U,A,A,C	6	anti,~C3'-endo	anti,~C3'-endo	anti,~C2'-endo	anti,~C3'-endo	anti,~C3'-endo	anti,~C3'-endo	G-A,tSH	U-G,cWW	-,-	-,-	-,stack	-,-	basepair,-
pdb_00005wfk	6	0.881	0.147	1.44	M111111	1.a.U.1165.	1.a.G.1166.	1.a.A.1167.	1.a.A.1169.	1.a.A.1170.	1.a.A.1171.	U	G	A	A	A	A	M000000	1	1	2	1	1	LC	SM	SM	SM	LC	S	HC	HC	HC	HC	S	G,A,U,A,A	5	anti,~C3'-endo	anti,~C3'-endo	anti,~C2'-endo	anti,~C3'-endo	anti,~C3'-endo	anti,~C3'-endo	G-A,tSH	U-A,cWW	-,-	-,-	basepair,-	-,-	basepair,-
pdb_00005j7l	6	0.884	0.147	1.292	M111111	1.CA.PSU.955.	1.CA.G.956.	1.CA.C.957.	1.CA.A.959.	1.CA.A.960.	1.CA.G.962.	PSU	G	C	A	A	G	M000000	1	1	2	1	2	SM	SM	SM	SM	SM	HC	HC	HC	HC	HC	HC	PSU,G,C,U,A,A,C,G	8	anti,~C3'-endo	anti,~C3'-endo	anti,~C2'-endo	anti,~C3'-endo	anti,~C3'-endo	anti,~C3'-endo	G-A,tSH	P-G,cWW	-,stack	-,-	-,-	basepair,-	basepair,-
pdb_00007pic	6	0.888	0.148	1.214	M111111	1.3.A.2382.	1.3.G.2383.	1.3.A.2384.	1.3.A.2385.	1.3.A.2386.	1.3.U.2387.	A	G	A	A	A	U	M000000	1	1	1	1	1	LC	SM	SM	SM	LC	S	HC	HC	HC	HC	S	G,A,A,A	4	anti,~C3'-endo	anti,~C3'-endo	anti,~C3'-endo	anti,~C3'-endo	anti,~C3'-endo	anti,~C3'-endo	G-A,tSH	A-U,cWW	-,-	-,-	-,stack	-,-	-,-
pdb_00005uyp	6	0.893	0.149	1.272	M111111	1.01.U.955.	1.01.G.956.	1.01.C.957.	1.01.A.959.	1.01.A.960.	1.01.G.962.	U	G	C	A	A	G	M000000	1	1	2	1	2	LC	SM	SM	SM	LC	S	HC	HC	HC	HC	S	G,C,U,A,A,C	6	anti,~C3'-endo	anti,~C3'-endo	anti,~C2'-endo	anti,~C3'-endo	anti,~C3'-endo	anti,~C3'-endo	G-A,tSH	U-G,cWW	-,-	-,-	-,-	basepair,-	basepair,-
pdb_00001i97	6	0.896	0.149	1.265	M111111	1.A.C.1008.	1.A.G.1009.	1.A.C.1010.	1.A.G.1011.	1.A.A.1012.	1.A.G.1013.	C	G	C	G	A	G	M000000	1	1	1	1	1	SM	SM	SM	SM	SM	IC	IC	IC	IC	IC	IC	-	0	anti,~C3'-endo	anti,~C3'-endo	anti,~C3'-endo	anti,~C3'-endo	anti,~C3'-endo	anti,~C3'-endo	-	C-G,cWW	-,stack	-,-	-,-	-,-	-,-
pdb_00008t3c	6	0.899	0.15	1.237	M111111	1.A1.U.707.	1.A1.G.708.	1.A1.A.709.	1.A1.A.710.	1.A1.A.711.	1.A1.G.712.	U	G	A	A	A	G	M000000	1	1	1	1	1	SM	SM	SM	SM	SM	JC	JC	JC	JC	JC	JC	-	0	anti,~C3'-endo	anti,~C3'-endo	anti,~C3'-endo	anti,~C3'-endo	anti,~C3'-endo	anti,~C3'-endo	G-A,tSH	U-G,cWW	-,stack	-,-	basepair,-	-,-	-,-
pdb_00009guv	6	0.902	0.15	1.212	M111111	1.A.A.1012.	1.A.G.1013.	1.A.A.1014.	1.A.G.1015.	1.A.A.1016.	1.A.U.1017.	A	G	A	G	A	U	M000000	1	1	1	1	1	LC	SM	SM	SM	LC	S	HC	HC	HC	HC	S	G,A,G,A	4	anti,~C3'-endo	anti,~C3'-endo	anti,~C3'-endo	anti,~C3'-endo	anti,~C3'-endo	anti,~C2'-endo	G-A,tSH	A-U,cWW	-,-	-,-	basepair,stack	basepair,-	-,-
pdb_00008p6p	6	0.908	0.151	1.266	M111111	1.5.U.1240.	1.5.G.1241.	1.5.U.1242.	1.5.A.1243.	1.5.A.1244.	1.5.A.1245.	U	G	U	A	A	A	M000000	1	1	1	1	1	LC	SM	SM	SM	LC	S	HC	HC	HC	HC	S	G,U,A,A	4	anti,~C3'-endo	anti,~C3'-endo	anti,~C3'-endo	anti,~C3'-endo	anti,~C3'-endo	anti,~C3'-endo	-	U-A,cWW	-,-	-,-	-,-	-,-	basepair,-
pdb_00008yld	6	0.908	0.151	1.112	M111111	1.2.A.1084.	1.2.G.1085.	1.2.A.1086.	1.2.A.1087.	1.2.A.1088.	1.2.U.1089.	A	G	A	A	A	U	M000000	1	1	1	1	1	LC	SM	LC	SM	NR	SJP	HPJP	HPJP	SHP	SHP	S	-	0	anti,~C3'-endo	anti,~C3'-endo	anti,~C3'-endo	anti,~C3'-endo	anti,~C3'-endo	anti,~C3'-endo	G-A,tSH	A-U,cWW	-,-	-,-	basepair,-	basepair,-	basepair,-
pdb_00009gus	6	0.911	0.152	1.098	M111111	1.A.A.1012.	1.A.G.1013.	1.A.A.1014.	1.A.G.1015.	1.A.A.1016.	1.A.U.1017.	A	G	A	G	A	U	M000000	1	1	1	1	1	LC	SM	SM	SM	LC	S	HC	HC	HC	HC	S	G,A,G,A	4	anti,~C3'-endo	anti,~C3'-endo	anti,~C3'-endo	anti,~C3'-endo	anti,~C3'-endo	anti,~C2'-endo	G-A,tSH	A-U,cWW	-,-	-,-	basepair,stack	basepair,-	basepair,-
pdb_00005we4	6	0.912	0.152	1.799	M111111	1.A.C.1752.	1.A.G.1753.	1.A.A.1754.	1.A.A.1755.	1.A.U.1758.	1.A.G.1756.	C	G	A	A	U	G	M000000	1	1	1	3	-2	SM	SM	SM	SM	SM	JC	JC	JC	JC	JC	JC	-	0	anti,~C3'-endo	anti,~C3'-endo	anti,~C3'-endo	anti,~C3'-endo	anti,~C2'-endo	anti,~C3'-endo	-	C-G,cWW	-,stack	-,-	basepair,-	basepair,-	-,-
pdb_00009bh5	6	0.915	0.152	1.261	M111111	1.A5.C.2268.	1.A5.U.2269.	1.A5.U.2270.	1.A5.G.2271.	1.A5.C.2272.	1.A5.G.2273.	C	U	U	G	C	G	M000000	1	1	1	1	1	LC	SM	SM	SM	LC	S	HC	HC	HC	HC	S	U,U,G,C	4	anti,~C3'-endo	anti,~C3'-endo	anti,~C3'-endo	anti,~C3'-endo	anti,~C3'-endo	anti,~C3'-endo	U-C,tSH	C-G,cWW	-,-	-,-	-,-	basepair,-	basepair,-
pdb_00004u55	6	0.936	0.156	1.156	M111111	1.1.A.2220.	1.1.G.2221.	1.1.A.2222.	1.1.A.2223.	1.1.A.2224.	1.1.U.2225.	A	G	A	A	A	U	M000000	1	1	1	1	1	LC	SM	SM	SM	LC	S	HC	HC	HC	HC	S	G,A,A,A	4	anti,~C3'-endo	anti,~C3'-endo	anti,~C3'-endo	anti,~C3'-endo	anti,~C3'-endo	anti,~C3'-endo	G-A,tSH	A-U,cWW	-,-	-,-	basepair,-	-,-	basepair,-
pdb_00006qt0	6	0.952	0.159	1.533	M111111	1.A.C.1023.	1.A.G.1024.	1.A.A.1025.	1.A.A.1026.	1.A.A.1027.	1.A.G.1029.	C	G	A	A	A	G	M000000	1	1	1	1	2	LC	SM	SM	SM	LC	S	HC	HC	HC	HC	S	G,A,A,A,U	5	anti,~C3'-endo	anti,~C3'-endo	anti,~C3'-endo	anti,~C3'-endo	anti,~C3'-endo	anti,~C3'-endo	-	C-G,cWW	-,-	-,-	-,-	-,-	-,-
pdb_00008olz	6	0.954	0.159	1.31	M111111	1.A.G.274.	1.A.G.275.	1.A.A.276.	1.A.A.277.	1.A.A.278.	1.A.C.279.	G	G	A	A	A	C	M001111	1	1	1	1	1	LC	SM	SM	SM	LC	S	HC	HC	HC	HC	S	G,A,A,A	4	anti,~C3'-endo	anti,~C3'-endo	anti,NA	anti,~C3'-endo	anti,~C3'-endo	anti,~C3'-endo	G-A,tSH	G-C,cWW	-,-	-,-	-,-	-,-	-,-
pdb_00003hl2	6	0.967	0.161	1.532	M111111	1.E.C.46.E	1.E.U.46.F	1.E.A.46.G	1.E.G.46.H	1.E.C.46.I	1.E.G.46.J	C	U	A	G	C	G	M000000	1	1	1	1	1	LC	SM	SM	SM	LC	S	HC	HC	HC	HC	S	U,A,G,C	4	anti,~C3'-endo	anti,~C3'-endo	anti,~C3'-endo	anti,~C3'-endo	anti,~C3'-endo	anti,~C3'-endo	U-C,tSH	C-G,cWW	-,-	-,-	-,-	-,-	-,-
pdb_00006x6t	6	0.985	0.164	1.317	M111111	1.D.U.1165.	1.D.G.1166.	1.D.A.1167.	1.D.A.1169.	1.D.A.1170.	1.D.A.1171.	U	G	A	A	A	A	M000000	1	1	2	1	1	LC	SM	SM	SM	LC	S	HC	HC	HC	HC	S	G,A,U,A,A	5	anti,~C3'-endo	anti,~C3'-endo	anti,~C2'-endo	anti,~C3'-endo	anti,~C3'-endo	anti,~C3'-endo	G-A,tSH	U-A,cWW	-,-	-,-	basepair,stack	basepair,-	basepair,-
pdb_00008fzf	6	1.019	0.17	1.485	M111111	1.A.C.611.	1.A.G.612.	1.A.A.613.	1.A.A.614.	1.A.A.616.	1.A.G.617.	C	G	A	A	A	G	M000000	1	1	1	2	1	LC	SM	SM	SM	LC	S	HC	HC	HC	HC	S	G,A,A,U,A	5	anti,~C3'-endo	anti,~C3'-endo	anti,~C3'-endo	anti,~C2'-endo	anti,~C3'-endo	anti,~C3'-endo	G-A,tSH	C-G,cWW	-,-	-,-	-,-	-,-	-,-
pdb_00007toq	6	1.031	0.172	1.369	M111111	1.A25S.C.3668.	1.A25S.G.3669.	1.A25S.C.3670.	1.A25S.G.3671.	1.A25S.G.3672.	1.A25S.G.3674.	C	G	C	G	G	G	M000000	1	1	1	1	2	LC	SM	SM	SM	LC	S	HC	HC	HC	HC	S	G,C,G,G,C	5	anti,~C3'-endo	anti,~C3'-endo	anti,~C3'-endo	anti,~C3'-endo	anti,~C3'-endo	anti,~C3'-endo	-	C-G,cWW	-,-	-,-	-,-	basepair,-	basepair,-
pdb_00006xhw	6	1.032	0.172	1.412	M111111	1.2a.C.458.	1.2a.G.460.	1.2a.A.461.	1.2a.G.471.	1.2a.A.472.	1.2a.G.473.	C	G	A	G	A	G	M000000	1	1	2	1	1	LC	SM	SM	SM	LC	S	HC	HC	HC	HC	S	G,A,C,G,A	5	anti,~C3'-endo	anti,~C3'-endo	anti,~C2'-endo	anti,~C3'-endo	anti,~C3'-endo	anti,~C3'-endo	G-A,tSH	C-G,cWW	-,-	-,-	-,-	-,-	-,-
pdb_00007rr5	6	1.046	0.174	1.43	M111111	1.C1.A.357.	1.C1.G.358.	1.C1.U.359.	1.C1.G.360.	1.C1.A.361.	1.C1.U.362.	A	G	U	G	A	U	M000000	1	1	1	1	1	LC	SM	SM	SM	LC	S	HC	HC	HC	HC	S	G,U,G,A	4	anti,~C3'-endo	anti,~C3'-endo	anti,~C3'-endo	anti,~C3'-endo	anti,~C3'-endo	anti,~C3'-endo	G-A,tSH	A-U,cWW	-,-	-,-	-,stack	-,-	basepair,-
pdb_00008g4s	6	1.062	0.177	1.651	M111111	1.2.C.688.	1.2.G.689.	1.2.C.690.	1.2.A.691.	1.2.G.692.	1.2.G.693.	C	G	C	A	G	G	M000000	1	1	1	1	1	LC	SM	SM	SM	LC	S	HC	HC	HC	HC	S	G,C,A,G	4	anti,~C3'-endo	anti,~C3'-endo	anti,~C3'-endo	anti,~C3'-endo	anti,~C3'-endo	anti,~C3'-endo	G-G,tSH	C-G,cWW	-,-	-,-	-,stack	-,-	-,-
pdb_00004v9p	6	1.072	0.179	1.452	M111111	1.DA.G.993.	1.DA.U.992.	1.DA.A.1042.	1.DA.G.1043.	1.DA.A.1044.	1.DA.C.1045.	G	U	A	G	A	C	M000000	-1	50	1	1	1	SM	NR	LC	SM	LC	JC	JC	BC	S	S	JC	-	0	syn,~C2'-endo	anti,~C2'-endo	anti,~C3'-endo	anti,~C3'-endo	anti,~C3'-endo	anti,~C3'-endo	U-A,tWH	G-C,cWW	-,stack	-,-	-,stack	basepair,-	basepair,-
pdb_00006eml	6	1.073	0.179	2.369	M111111	1.2.C.1501.	1.2.G.1502.	1.2.A.1503.	1.2.G.1504.	1.2.A.1505.	1.2.G.1506.	C	G	A	G	A	G	M000000	1	1	1	1	1	LC	SM	SM	SM	LC	S	HC	HC	HC	HC	S	G,A,G,A	4	anti,~C3'-endo	anti,~C3'-endo	syn,~C3'-endo	anti,~C3'-endo	anti,~C3'-endo	anti,~C3'-endo	G-A,tSH	C-G,cWW	-,stack	-,-	-,stack	basepair,-	basepair,-
pdb_00008z70	6	1.077	0.179	1.438	M111111	1.A.G.1634.	1.A.G.1635.	1.A.U.1636.	1.A.A.1637.	1.A.A.1638.	1.A.C.1639.	G	G	U	A	A	C	M000000	1	1	1	1	1	LC	SM	SM	SM	LC	S	HC	HC	HC	HC	S	G,U,A,A	4	anti,~C3'-endo	anti,~C3'-endo	anti,~C3'-endo	anti,~C3'-endo	anti,~C3'-endo	anti,~C3'-endo	-	G-C,cWW	-,-	-,-	-,stack	basepair,-	basepair,-
pdb_00007oj0	6	1.082	0.18	1.847	M111111	1.A.G.993.	1.A.U.992.	1.A.A.1042.	1.A.G.1043.	1.A.A.1044.	1.A.C.1045.	G	U	A	G	A	C	M000000	-1	50	1	1	1	SM	NR	LC	SM	LC	JC	JC	BC	S	S	JC	-	0	NA,~C2'-endo	anti,~C2'-endo	anti,~C3'-endo	anti,~C2'-endo	anti,~C3'-endo	anti,~C3'-endo	U-A,tWH	G-C,cWW	-,stack	-,-	-,stack	basepair,-	basepair,-
pdb_00006yly	6	1.101	0.183	1.409	M111111	1.1.A.357.	1.1.G.358.	1.1.U.359.	1.1.G.360.	1.1.A.361.	1.1.U.362.	A	G	U	G	A	U	M000000	1	1	1	1	1	LC	SM	SM	SM	LC	S	HC	HC	HC	HC	S	G,U,G,A	4	anti,~C3'-endo	anti,~C3'-endo	anti,~C3'-endo	anti,~C3'-endo	anti,~C3'-endo	anti,~C3'-endo	-	A-U,cWW	-,-	-,-	-,stack	-,-	-,-
pdb_00008pva	6	1.106	0.184	1.814	M111111	1.A.G.993.	1.A.U.992.	1.A.A.1042.	1.A.G.1043.	1.A.A.1044.	1.A.C.1045.	G	U	A	G	A	C	M000000	-1	50	1	1	1	SM	NR	LC	SM	LC	JC	JC	BC	S	S	JC	-	0	NA,~C2'-endo	anti,~C2'-endo	anti,~C3'-endo	anti,~C2'-endo	anti,~C3'-endo	anti,~C3'-endo	U-A,tWH	G-C,cWW	basepair,stack	-,-	-,stack	basepair,-	basepair,-
pdb_00009fmd	6	1.107	0.184	1.575	M111111	1.5.C.103.	1.5.C.104.	1.5.U.105.	1.5.U.106.	1.5.G.107.	1.5.G.108.	C	C	U	U	G	G	M000000	1	1	1	1	1	LC	SM	SM	SM	LC	S	HC	HC	HC	HC	S	C,U,U,G	4	anti,~C3'-endo	anti,~C3'-endo	anti,~C3'-endo	anti,~C3'-endo	anti,~C3'-endo	anti,~C3'-endo	C-G,tSH	C-G,cWW	-,-	-,-	-,-	-,-	-,-
pdb_00009cai	6	1.109	0.185	1.619	M111111	1.A5.C.3138.	1.A5.G.3139.	1.A5.A.3140.	1.A5.G.3141.	1.A5.A.3142.	1.A5.G.3143.	C	G	A	G	A	G	M000000	1	1	1	1	1	SM	SM	SM	SM	SM	HC	HC	HC	HC	HC	HC	U,U,A,G,U,A,C,G,A,G,A,G,G,A,A,C,A	17	anti,~C3'-endo	anti,~C2'-endo	anti,~C3'-endo	anti,~C3'-endo	anti,~C3'-endo	anti,~C3'-endo	-	C-G,cWW	-,stack	-,-	-,-	-,-	basepair,-
pdb_00008hsp	6	1.114	0.186	1.789	M111111	1.A.G.993.	1.A.U.992.	1.A.A.1042.	1.A.G.1043.	1.A.A.1044.	1.A.C.1045.	G	U	A	G	A	C	M000000	-1	50	1	1	1	SM	NR	LC	SM	LC	JC	JC	BC	S	S	JC	-	0	syn,~C2'-endo	anti,~C2'-endo	anti,~C3'-endo	anti,~C2'-endo	anti,~C3'-endo	anti,~C3'-endo	U-A,tWH	G-C,cWW	-,stack	-,-	-,stack	basepair,-	basepair,-
pdb_00007pip	6	1.115	0.186	1.389	M111111	1.5.A.300.	1.5.G.301.	1.5.C.286.	1.5.U.287.	1.5.A.288.	1.5.U.289.	A	G	C	U	A	U	M000000	1	-15	1	1	1	LC	LC	SM	SM	NR	S	BC	S	S	S	S	-	0	anti,~C3'-endo	anti,~C2'-endo	anti,~C3'-endo	anti,~C3'-endo	anti,~C3'-endo	anti,~C3'-endo	G-A,tWH	A-U,cWW	-,-	-,-	basepair,-	basepair,-	basepair,-
pdb_00009f9s	6	1.115	0.186	1.558	M111111	1.M1.C.1023.	1.M1.G.1024.	1.M1.A.1025.	1.M1.A.1026.	1.M1.A.1027.	1.M1.G.1029.	C	G	A	A	A	G	M000000	1	1	1	1	2	LC	SM	SM	SM	LC	S	HC	HC	HC	HC	S	G,A,A,A,U	5	anti,~C3'-endo	anti,~C3'-endo	anti,~C3'-endo	anti,~C3'-endo	anti,~C2'-endo	anti,~C3'-endo	G-A,tSH	C-G,cWW	-,-	-,-	-,-	-,-	-,-
pdb_00008xu8	6	1.12	0.187	1.573	M111111	1.A.G.1544.	1.A.A.1545.	1.A.A.1546.	1.A.G.1547.	1.A.C.1548.	1.A.U.1549.	G	A	A	G	C	U	M000000	1	1	1	1	1	LC	SM	SM	SM	LC	S	HC	HC	HC	HC	S	A,A,G,C	4	anti,~C3'-endo	anti,~C3'-endo	anti,~C3'-endo	anti,~C3'-endo	anti,~C3'-endo	anti,~C3'-endo	-	G-U,cWW	basepair,-	-,-	basepair,-	-,-	basepair,-
pdb_00009gux	6	1.12	0.187	1.842	M111111	1.A.G.993.	1.A.U.992.	1.A.A.1042.	1.A.G.1043.	1.A.A.1044.	1.A.C.1045.	G	U	A	G	A	C	M000000	-1	50	1	1	1	SM	NR	LC	SM	LC	JC	JC	BC	S	S	JC	-	0	syn,~C2'-endo	anti,~C2'-endo	anti,~C3'-endo	anti,~C3'-endo	anti,~C3'-endo	anti,~C3'-endo	U-A,tWH	G-C,cWW	basepair,-	-,-	-,stack	basepair,-	basepair,-
pdb_00008eiu	6	1.122	0.187	1.782	M111111	1.A.G.993.	1.A.U.992.	1.A.A.1042.	1.A.G.1043.	1.A.A.1044.	1.A.C.1045.	G	U	A	G	A	C	M000000	-1	50	1	1	1	SM	NR	LC	SM	LC	JC	JC	BC	S	S	JC	-	0	NA,~C2'-endo	anti,~C2'-endo	anti,~C3'-endo	anti,~C2'-endo	anti,~C3'-endo	anti,~C3'-endo	U-A,tWH	G-C,cWW	basepair,-	-,-	-,stack	basepair,-	basepair,-
pdb_00009gup	6	1.124	0.187	1.681	M111111	1.A.G.993.	1.A.U.992.	1.A.A.1042.	1.A.G.1043.	1.A.A.1044.	1.A.C.1045.	G	U	A	G	A	C	M000000	-1	50	1	1	1	SM	NR	LC	SM	LC	JC	JC	BC	S	S	JC	-	0	NA,~C2'-endo	anti,~C2'-endo	anti,~C3'-endo	anti,~C3'-endo	anti,~C3'-endo	anti,~C3'-endo	U-A,tWH	G-C,cWW	basepair,stack	-,-	-,stack	basepair,-	basepair,-
pdb_00007phb	6	1.132	0.189	1.421	M111111	1.3.A.2412.	1.3.G.2413.	1.3.G.2418.	1.3.A.2419.	1.3.A.2420.	1.3.U.2421.	A	G	G	A	A	U	M000000	1	5	1	1	1	LC	LC	LC	SM	LC	SJP	HPJP	SHP	HP	HP	S	-	0	anti,~C3'-endo	anti,~C2'-endo	anti,~C3'-endo	anti,~C3'-endo	anti,~C3'-endo	anti,~C3'-endo	G-A,tSH	A-U,cWW	-,-	-,-	basepair,-	basepair,-	-,-
pdb_00009guv	6	1.137	0.19	1.785	M111111	1.A.G.993.	1.A.U.992.	1.A.A.1042.	1.A.G.1043.	1.A.A.1044.	1.A.C.1045.	G	U	A	G	A	C	M000000	-1	50	1	1	1	SM	NR	LC	SM	LC	JC	JC	BC	S	S	JC	-	0	NA,~C2'-endo	anti,~C2'-endo	anti,~C3'-endo	anti,~C3'-endo	anti,~C3'-endo	anti,~C3'-endo	U-A,tWH	G-C,cWW	-,stack	-,-	-,stack	basepair,-	basepair,-
pdb_00008cvk	6	1.142	0.19	1.697	M111111	1.2a.U.1012.	1.2a.G.1013.	1.2a.A.1014.	1.2a.A.1015.	1.2a.A.1016.	1.2a.G.1017.	U	G	A	A	A	G	M000000	1	1	1	1	1	SM	SM	SM	SM	SM	HC	HC	HC	HC	HC	HC	U,G,A,A,A,G	6	anti,~C3'-endo	anti,~C3'-endo	anti,~C3'-endo	anti,~C3'-endo	anti,~C3'-endo	anti,~C3'-endo	G-A,tSH	U-G,cWW	-,stack	-,-	-,stack	-,-	basepair,-
pdb_00008ylr	6	1.152	0.192	1.727	M111111	1.A.G.1544.	1.A.A.1545.	1.A.A.1546.	1.A.G.1547.	1.A.C.1548.	1.A.U.1549.	G	A	A	G	C	U	M000000	1	1	1	1	1	LC	SM	SM	SM	LC	S	HC	HC	HC	HC	S	A,A,G,C	4	anti,~C3'-endo	anti,~C3'-endo	anti,~C3'-endo	anti,~C3'-endo	anti,~C3'-endo	anti,~C3'-endo	-	G-U,cWW	-,-	-,-	basepair,-	-,-	basepair,-
pdb_00006rw5	6	1.153	0.192	1.634	M111111	1.A.C.894.	1.A.C.895.	1.A.A.896.	1.A.C.897.	1.A.C.898.	1.A.G.899.	C	C	A	C	C	G	M000000	1	1	1	1	1	LC	LC	SM	SM	NR	SHP	HP	SHP	SHP	SHP	S	-	0	anti,~C3'-endo	anti,~C3'-endo	anti,~C3'-endo	anti,~C3'-endo	anti,~C3'-endo	anti,~C3'-endo	C-C,tWH	C-G,cWW	-,-	-,stack	basepair,-	basepair,-	basepair,-
pdb_00004e8t	6	1.168	0.195	1.588	M111111	1.A.C.141.	1.A.G.142.	1.A.A.143.	1.A.A.144.	1.A.A.134.	1.A.G.135.	C	G	A	A	A	G	M000000	1	1	1	-10	1	SM	SM	SM	SM	SM	BCJP	BCJP	BCJP	BCJP	BCJP	BCJP	-	0	anti,~C3'-endo	anti,~C3'-endo	anti,~C3'-endo	anti,~C3'-endo	anti,~C3'-endo	anti,~C3'-endo	G-A,tSH	C-G,cWW	-,stack	-,-	basepair,-	-,-	-,-
pdb_00007pha	6	1.186	0.198	2.222	M111111	1.3.U.1894.	1.3.G.1895.	1.3.A.1896.	1.3.A.1860.	1.3.A.1861.	1.3.A.1862.	U	G	A	A	A	A	M000000	1	1	-36	1	1	LC	SM	SM	SM	LC	S	IC	IC	IC	IC	S	-	0	anti,~C3'-endo	anti,~C3'-endo	anti,~C3'-endo	anti,~C3'-endo	anti,~C3'-endo	anti,~C3'-endo	G-A,tSH	U-A,cWW	-,-	-,-	-,stack	-,-	-,-
pdb_00007y7g	6	1.188	0.198	1.827	M111111	1.A.G.993.	1.A.U.992.	1.A.A.1042.	1.A.G.1043.	1.A.A.1044.	1.A.C.1045.	G	U	A	G	A	C	M000000	-1	50	1	1	1	SM	NR	LC	SM	LC	JC	JC	BC	S	S	JC	-	0	syn,~C2'-endo	anti,~C2'-endo	anti,~C3'-endo	anti,~C2'-endo	anti,~C3'-endo	anti,~C3'-endo	U-A,tWH	G-C,cWW	basepair,stack	-,-	-,stack	basepair,-	basepair,-
pdb_00007pi8	6	1.204	0.201	1.642	M111111	1.3.U.1746.	1.3.G.1747.	1.3.A.1750.	1.3.A.1751.	1.3.A.1752.	1.3.G.1753.	U	G	A	A	A	G	M000000	1	3	1	1	1	LC	SM	SM	SM	LC	S	HC	HC	HC	HC	S	G,U,A,A,A,A	6	anti,~C3'-endo	anti,~C3'-endo	anti,~C3'-endo	anti,~C3'-endo	anti,~C3'-endo	anti,~C3'-endo	G-A,tSH	U-G,cWW	-,-	-,stack	-,stack	-,-	-,-
pdb_00007ood	6	1.206	0.201	1.806	M111111	1.3.C.1007.	1.3.A.1008.	1.3.A.854.	1.3.A.855.	1.3.A.856.	1.3.G.982.	C	A	A	A	A	G	M000000	1	-154	1	1	126	LC	SM	SM	SM	LC	S	JC	JC	JC	JC	S	-	0	anti,~C3'-endo	anti,~C3'-endo	anti,~C3'-endo	anti,~C3'-endo	anti,~C3'-endo	anti,~C3'-endo	A-A,tSH	C-G,cWW	basepair,-	-,stack	basepair,stack	basepair,-	-,-
pdb_00008g2c	6	1.206	0.201	1.6	M111111	1.2a.C.1030.	1.2a.G.1030.A	1.2a.C.1030.B	1.2a.G.1030.C	1.2a.A.1030.D	1.2a.G.1031.	C	G	C	G	A	G	M000000	1	1	1	1	1	SM	SM	SM	SM	SM	IC	IC	IC	IC	IC	IC	-	0	anti,~C3'-endo	anti,~C3'-endo	anti,~C3'-endo	anti,~C3'-endo	anti,~C3'-endo	anti,~C3'-endo	G-A,tWH	C-G,cWW	-,stack	-,-	-,-	-,-	-,-
pdb_00008g4i	6	1.214	0.202	1.99	M111111	1.2.C.345.	1.2.G.346.	1.2.G.347.	1.2.A.348.	1.2.A.349.	1.2.G.41.	C	G	G	A	A	G	M000000	1	1	1	1	-308	SM	SM	SM	SM	SM	JCJP	JCJP	JCJP	JCJP	JCJP	JC	-	0	anti,~C3'-endo	anti,~C3'-endo	anti,~C3'-endo	anti,~C3'-endo	anti,~C3'-endo	anti,~C2'-endo	G-A,tWH	C-G,cWW	-,stack	-,-	-,-	-,-	-,-
pdb_00007osa	6	1.217	0.203	1.893	M111111	1.18S.U.1396.	1.18S.U.1397.	1.18S.C.1399.	1.18S.A.1400.	1.18S.A.1401.	1.18S.G.1402.	U	U	C	A	A	G	M000000	1	2	1	1	1	LC	SM	SM	SM	LC	S	HC	HC	HC	HC	S	U,U,C,A,A	5	anti,~C3'-endo	anti,~C3'-endo	anti,~C3'-endo	anti,~C3'-endo	anti,~C3'-endo	anti,~C3'-endo	U-A,tWH	U-G,cWW	-,-	-,-	-,-	basepair,-	basepair,-
pdb_00008fvy	6	1.223	0.204	1.636	M111111	1.2.G.138.	1.2.C.139.	1.2.A.140.	1.2.A.141.	1.2.C.142.	1.2.C.143.	G	C	A	A	C	C	M000000	1	1	1	1	1	LC	SM	SM	SM	LC	S	HC	HC	HC	HC	S	C,A,A,C	4	anti,~C3'-endo	anti,~C3'-endo	anti,~C3'-endo	anti,~C3'-endo	anti,~C3'-endo	anti,~C3'-endo	C-C,tSH	G-C,cWW	-,-	-,-	basepair,-	-,-	-,-
pdb_00004v5e	6	1.229	0.205	1.806	M111111	1.DA.G.712.	1.DA.G.713.	1.DA.A.716.	1.DA.G.717.	1.DA.A.718.	1.DA.C.719.	G	G	A	G	A	C	M000000	1	3	1	1	1	LC	SM	SM	SM	LC	S	HC	HC	HC	HC	S	G,U,G,A,G,A	6	anti,~C3'-endo	anti,~C3'-endo	anti,~C3'-endo	anti,~C3'-endo	anti,~C3'-endo	anti,~C3'-endo	G-A,tSH	G-C,cWW	-,-	-,stack	-,stack	-,-	-,-
pdb_00007piq	6	1.229	0.205	1.656	M111111	1.3.U.1453.	1.3.G.1454.	1.3.A.1604.	1.3.A.1605.	1.3.A.1606.	1.3.G.1607.	U	G	A	A	A	G	M000000	1	150	1	1	1	LC	SM	SM	SM	LC	S	IC	ICJP	ICJP	ICJP	SJP	-	0	anti,~C3'-endo	anti,~C3'-endo	anti,~C3'-endo	anti,~C3'-endo	anti,~C3'-endo	anti,~C3'-endo	G-A,tSH	U-G,cWW	-,-	-,stack	basepair,stack	basepair,-	-,-
pdb_00008z70	6	1.235	0.206	1.611	M111111	1.2.G.154.	1.2.U.155.	1.2.A.156.	1.2.A.157.	1.2.U.158.	1.2.C.160.	G	U	A	A	U	C	M000000	1	1	1	1	2	LC	SM	SM	SM	LC	S	HC	HC	HC	HC	S	U,A,A,U,U	5	anti,~C3'-endo	anti,~C3'-endo	anti,~C3'-endo	anti,~C3'-endo	anti,~C2'-endo	anti,~C3'-endo	-	G-C,cWW	-,-	-,-	-,stack	-,-	-,-
pdb_00004v8j	6	1.256	0.209	2.401	M111111	1.DA.C.1417.	1.DA.G.1418.	1.DA.A.1419.	1.DA.A.1579.	1.DA.A.1580.	1.DA.G.1581.	C	G	A	A	A	G	M000000	1	1	161	1	1	LC	SM	SM	SM	LC	S	IC	IC	ICJP	ICJP	SJP	-	0	anti,~C3'-endo	anti,~C3'-endo	anti,~C2'-endo	anti,~C3'-endo	anti,~C3'-endo	anti,~C3'-endo	G-A,tSH	C-G,cWW	-,-	-,stack	basepair,stack	-,-	-,-
pdb_00007acr	6	1.256	0.209	1.573	M111111	1.2.G.1515.	1.2.2MG.1516.	1.2.G.1517.	1.2.MA6.1518.	1.2.MA6.1519.	1.2.C.1520.	G	2MG	G	MA6	MA6	C	M000000	1	1	1	1	1	LC	SM	SM	SM	LC	S	HC	HC	HC	HC	S	2MG,G,MA6,MA6	4	anti,~C3'-endo	anti,~C3'-endo	anti,~C3'-endo	anti,~C3'-endo	anti,~C3'-endo	anti,~C3'-endo	g-a,tWH	G-C,cWW	-,-	-,-	-,-	-,-	-,-
pdb_00004wr6	6	1.277	0.213	1.755	M111111	1.1J.C.71.	1.1J.G.72.	1.1J.G.102.	1.1J.U.103.	1.1J.A.104.	1.1J.G.105.	C	G	G	U	A	G	M000000	1	31	1	1	1	LC	SM	SM	SM	LC	S	IC	IC	IC	IC	S	-	0	anti,~C3'-endo	anti,~C3'-endo	anti,~C3'-endo	anti,~C3'-endo	anti,~C3'-endo	anti,~C3'-endo	G-A,tSH	C-G,cWW	-,-	-,-	basepair,stack	basepair,-	-,stack
pdb_00005uym	6	1.28	0.213	2.448	M111111	1.01.C.1417.	1.01.G.1418.	1.01.A.1419.	1.01.A.1579.	1.01.A.1580.	1.01.G.1581.	C	G	A	A	A	G	M000000	1	1	160	1	1	LC	SM	SM	SM	LC	S	IC	IC	ICJP	ICJP	SJP	-	0	anti,~C3'-endo	anti,~C3'-endo	anti,~C3'-endo	anti,~C3'-endo	anti,~C3'-endo	anti,~C3'-endo	G-A,tSH	C-G,cWW	-,-	-,stack	basepair,stack	-,-	-,-
pdb_00008buu	6	1.282	0.214	1.984	M111111	1.A.U.159.	1.A.G.160.	1.A.A.166.	1.A.U.167.	1.A.A.168.	1.A.G.169.	U	G	A	U	A	G	M000000	1	6	1	1	1	LC	SM	SM	SM	LC	S	HC	HC	HC	HC	S	G,A,A,U,U,C,A,U,A	9	anti,~C3'-endo	anti,~C3'-endo	anti,~C3'-endo	anti,~C3'-endo	anti,~C3'-endo	anti,~C3'-endo	G-A,tSH	U-G,cWW	-,-	-,-	basepair,stack	basepair,-	-,stack
pdb_00005tbw	6	1.294	0.216	2.092	M111111	1.sR.U.1396.	1.sR.U.1397.	1.sR.U.1398.	1.sR.A.1400.	1.sR.A.1401.	1.sR.G.1402.	U	U	U	A	A	G	M000000	1	1	2	1	1	LC	SM	SM	SM	LC	S	HC	HC	HC	HC	S	U,U,C,A,A	5	anti,~C3'-endo	anti,~C3'-endo	NA,~C2'-endo	anti,~C3'-endo	anti,~C3'-endo	anti,~C3'-endo	-	U-G,cWW	-,-	-,-	basepair,-	basepair,-	basepair,-
pdb_00008ekb	6	1.294	0.216	2.037	M111111	1.1a.G.993.	1.1a.U.992.	1.1a.G.1042.	1.1a.C.1043.	1.1a.A.1044.	1.1a.C.1045.	G	U	G	C	A	C	M000000	-1	55	1	1	1	SM	LC	SM	SM	LC	JC	JC	S	S	S	JC	-	0	syn,~C2'-endo	anti,~C2'-endo	anti,~C3'-endo	anti,~C3'-endo	anti,~C3'-endo	anti,~C3'-endo	U-A,tWH	G-C,cWW	-,stack	-,-	basepair,-	basepair,-	basepair,-
pdb_00009bh5	6	1.294	0.216	2.304	M111111	1.A5.C.1661.	1.A5.G.1662.	1.A5.A.1663.	1.A5.A.1599.	1.A5.A.1600.	1.A5.G.1601.	C	G	A	A	A	G	M000000	1	1	-64	1	1	LC	SM	SM	SM	LC	S	IC	IC	IC	IC	S	-	0	anti,~C3'-endo	anti,~C3'-endo	anti,~C2'-endo	anti,~C3'-endo	anti,~C3'-endo	anti,~C3'-endo	G-A,tSH	C-G,cWW	-,-	-,stack	basepair,stack	basepair,-	basepair,-
pdb_00006t83	6	1.302	0.217	1.876	M111111	1.a.C.433.	1.a.G.434.	1.a.C.435.	1.a.A.436.	1.a.A.437.	1.a.G.42.	C	G	C	A	A	G	M000000	1	1	1	1	-395	SM	SM	SM	SM	SM	JCJP	JCJP	JCJP	JCJP	JCJP	JC	-	0	anti,~C3'-endo	anti,~C3'-endo	anti,~C3'-endo	anti,~C3'-endo	anti,~C3'-endo	anti,~C2'-endo	G-A,tWH	C-G,cWW	-,stack	-,-	-,-	-,stack	basepair,-
pdb_00007pau	6	1.303	0.217	1.824	M111111	1.3.U.161.	1.3.G.162.	1.3.A.168.	1.3.U.169.	1.3.A.170.	1.3.G.171.	U	G	A	U	A	G	M000000	1	6	1	1	1	LC	SM	SM	SM	LC	S	HC	HC	HC	HC	S	G,A,A,U,A,A,A,U,A	9	anti,~C3'-endo	anti,~C3'-endo	anti,~C3'-endo	anti,~C3'-endo	anti,~C3'-endo	anti,~C3'-endo	G-A,tSH	U-G,cWW	-,-	-,-	basepair,stack	basepair,-	-,-
pdb_00006t4q	6	1.304	0.217	2.208	M111111	1.C2.U.1396.	1.C2.U.1397.	1.C2.U.1398.	1.C2.A.1400.	1.C2.A.1401.	1.C2.G.1402.	U	U	U	A	A	G	M000000	1	1	2	1	1	LC	SM	SM	SM	LC	S	HC	HC	HC	HC	S	U,U,C,A,A	5	anti,~C3'-endo	anti,~C3'-endo	anti,~C3'-endo	anti,~C3'-endo	anti,~C3'-endo	anti,~C3'-endo	U-A,tWH	U-G,cWW	-,-	-,stack	-,-	basepair,-	basepair,-
pdb_00006nd6	6	1.313	0.219	2.132	M111111	1.2A.C.601.	1.2A.G.602.	1.2A.A.653.	1.2A.A.654.	1.2A.A.655.	1.2A.G.656.	C	G	A	A	A	G	M000000	1	75	1	1	1	LC	SM	SM	SM	LC	S	JC	JC	JC	JC	S	-	0	anti,~C3'-endo	anti,~C3'-endo	anti,~C3'-endo	anti,~C3'-endo	anti,~C3'-endo	anti,~C3'-endo	-	C-G,cWW	-,-	-,-	-,stack	-,-	-,stack
pdb_00008t3b	6	1.314	0.219	1.944	M111111	1.B5.C.433.	1.B5.G.434.	1.B5.C.435.	1.B5.A.436.	1.B5.A.437.	1.B5.G.42.	C	G	C	A	A	G	M000000	1	1	1	1	-395	SM	SM	SM	SM	SM	JCJP	JCJP	JCJP	JCJP	JCJP	JC	-	0	anti,~C3'-endo	anti,~C3'-endo	anti,~C3'-endo	anti,~C3'-endo	anti,~C3'-endo	anti,~C2'-endo	G-A,tWH	C-G,cWW	-,stack	basepair,-	-,-	-,stack	basepair,-
pdb_00007bl5	6	1.319	0.22	2.009	M111111	1.A.U.202.	1.A.A.203.	1.A.A.190.	1.A.A.191.	1.A.C.192.	1.A.U.193.	U	A	A	A	C	U	M000000	1	-13	1	1	1	SM	SM	SM	SM	SM	HC	HC	HC	HC	HC	HC	G,A,A,C,U,G,A,A,A,C,A,U,C,U,A,A,G,U,A	19	anti,~C3'-endo	anti,~C3'-endo	anti,~C3'-endo	anti,~C3'-endo	anti,~C3'-endo	anti,~C3'-endo	-	U-U,cWW	-,stack	-,stack	basepair,stack	basepair,-	-,-
pdb_00008cre	6	1.321	0.22	1.806	M111111	1.CM.U.1382.	1.CM.U.1383.	1.CM.U.1384.	1.CM.A.1386.	1.CM.A.1387.	1.CM.G.1388.	U	U	U	A	A	G	M000000	1	1	2	1	1	LC	SM	SM	SM	LC	S	HC	HC	HC	HC	S	U,U,C,A,A	5	anti,~C3'-endo	anti,~C3'-endo	anti,~C2'-endo	anti,~C3'-endo	anti,~C3'-endo	anti,~C3'-endo	U-A,tSH	U-G,cWW	-,-	-,stack	-,-	basepair,-	basepair,-
pdb_00007pal	6	1.323	0.221	2.087	M111111	1.3.U.1834.	1.3.G.1835.	1.3.A.1796.	1.3.C.1797.	1.3.A.1798.	1.3.A.1799.	U	G	A	C	A	A	M000000	1	-39	1	1	1	LC	SM	SM	SM	LC	S	JC	JC	JC	JC	S	-	0	anti,~C3'-endo	anti,~C2'-endo	anti,~C3'-endo	anti,~C3'-endo	anti,~C3'-endo	anti,~C3'-endo	G-A,tSH	U-A,cWW	basepair,-	-,-	basepair,stack	basepair,-	-,-
pdb_00009dfd	6	1.324	0.221	2.659	M111111	1.2A.C.2889.	1.2A.G.2891.	1.2A.A.2892.	1.2A.A.2809.	1.2A.A.2810.	1.2A.G.2811.	C	G	A	A	A	G	M000000	1	1	-82	1	1	LC	SM	SM	SM	LC	S	JIJP	JIJP	JIJP	JIJP	S	-	0	anti,~C3'-endo	anti,~C3'-endo	anti,~C3'-endo	anti,~C3'-endo	anti,~C3'-endo	anti,~C3'-endo	-	C-G,cWW	-,-	-,stack	basepair,stack	-,-	basepair,-
pdb_00009g8m	6	1.332	0.222	2.617	M111111	1.L5.U.381.	1.L5.G.382.	1.L5.A.383.	1.L5.A.384.	1.L5.A.386.	1.L5.A.385.	U	G	A	A	A	A	M000000	1	1	1	2	-1	SM	SM	SM	SM	SM	JCJP	JCJP	JCJP	JCJP	JCJP	JCJP	-	0	anti,~C3'-endo	anti,~C3'-endo	anti,~C2'-endo	anti,~C3'-endo	anti,~C3'-endo	anti,~C2'-endo	G-A,tSH	U-A,tWH	-,stack	-,-	-,stack	-,-	basepair,-
pdb_00006fyy	6	1.333	0.222	2.29	M111111	1.2.U.1394.	1.2.U.1395.	1.2.U.1396.	1.2.A.1398.	1.2.A.1399.	1.2.G.1400.	U	U	U	A	A	G	M000000	1	1	2	1	1	LC	SM	SM	SM	LC	S	HC	HC	HC	HC	S	U,U,C,A,A	5	anti,~C3'-endo	anti,~C3'-endo	anti,~C3'-endo	anti,~C3'-endo	anti,~C3'-endo	anti,~C3'-endo	U-A,tSH	U-G,cWW	-,-	-,stack	-,-	-,-	basepair,-
pdb_00004lel	6	1.335	0.223	2.043	M111111	1.YA.C.280.	1.YA.G.281.	1.YA.A.357.	1.YA.U.358.	1.YA.A.359.	1.YA.G.360.	C	G	A	U	A	G	M000000	1	76	1	1	1	LC	LC	LC	SM	LC	S	IC	S	IC	IC	S	-	0	anti,~C3'-endo	anti,~C3'-endo	anti,~C3'-endo	anti,~C3'-endo	anti,~C3'-endo	anti,~C3'-endo	G-A,tSH	C-G,cWW	-,-	-,-	basepair,-	basepair,-	-,stack
pdb_00008oi5	6	1.339	0.223	1.915	M111111	1.B.U.1382.	1.B.U.1383.	1.B.U.1384.	1.B.A.1386.	1.B.A.1387.	1.B.G.1388.	U	U	U	A	A	G	M000000	1	1	2	1	1	LC	SM	SM	SM	LC	S	HC	HC	HC	HC	S	U,U,C,A,A	5	anti,~C3'-endo	anti,~C3'-endo	anti,~C2'-endo	anti,~C3'-endo	anti,~C3'-endo	anti,~C3'-endo	U-A,t.H	U-G,cWW	-,-	-,stack	-,-	basepair,-	basepair,-
pdb_00004v6y	6	1.349	0.225	2.14	M111111	1.BA.U.1263.	1.BA.A.1264.	1.BA.A.2013.	1.BA.A.2014.	1.BA.A.2015.	1.BA.U.2016.	U	A	A	A	A	U	M000000	1	749	1	1	1	SM	SM	SM	SM	SM	JP	JP	JP	JP	JP	JP	-	0	anti,~C3'-endo	anti,~C3'-endo	anti,~C3'-endo	anti,~C3'-endo	anti,~C3'-endo	anti,~C3'-endo	A-A,tSH	U-U,cWW	-,stack	-,stack	basepair,stack	basepair,-	-,-
pdb_00008oi5	6	1.356	0.226	1.832	M111111	1.CM.U.1382.	1.CM.U.1383.	1.CM.U.1384.	1.CM.A.1386.	1.CM.A.1387.	1.CM.G.1388.	U	U	U	A	A	G	M000000	1	1	2	1	1	LC	SM	SM	SM	LC	S	HC	HC	HC	HC	S	U,U,C,A,A	5	anti,~C3'-endo	anti,~C3'-endo	anti,~C2'-endo	anti,~C3'-endo	anti,~C3'-endo	anti,~C3'-endo	U-A,tSH	U-G,cWW	-,-	-,stack	basepair,-	basepair,-	basepair,-
pdb_00004v95	6	1.357	0.226	2.393	M111111	1.DA.C.1887.	1.DA.G.1888.	1.DA.A.1889.	1.DA.A.1853.	1.DA.A.1854.	1.DA.G.1855.	C	G	A	A	A	G	M000000	1	1	-27	1	1	LC	SM	SM	SM	LC	S	IC	IC	IC	IC	S	-	0	anti,~C3'-endo	anti,~C3'-endo	anti,~C3'-endo	anti,~C3'-endo	anti,~C3'-endo	anti,~C3'-endo	G-A,tSH	C-G,cWW	-,-	-,-	-,stack	-,-	basepair,-
pdb_00009cai	6	1.358	0.226	2.284	M111111	1.B2.U.1354.	1.B2.G.1355.	1.B2.U.1356.	1.B2.U.1358.	1.B2.A.1359.	1.B2.G.1360.	U	G	U	U	A	G	M000000	1	1	2	1	1	LC	SM	SM	SM	LC	S	HC	HC	HC	HC	S	G,U,U,U,A	5	anti,~C3'-endo	anti,~C3'-endo	anti,~C2'-endo	anti,~C3'-endo	anti,~C3'-endo	anti,~C3'-endo	G-A,tSH	U-G,cWW	-,-	-,-	basepair,-	-,-	basepair,-
pdb_00008ovj	6	1.367	0.228	2.977	M111111	1.4.C.53.	1.4.G.54.	1.4.A.55.	1.4.G.56.	1.4.A.57.	1.4.G.58.	C	G	A	G	A	G	M000000	1	1	1	1	1	SM	SM	SM	SM	SM	HC	HC	HC	HC	HC	HC	G,U,A,G,U,A,C,G,A,G,A,G,G,A,A,C,U	17	anti,~C3'-endo	anti,~C3'-endo	anti,~C3'-endo	anti,~C3'-endo	syn,~C3'-endo	anti,~C3'-endo	G+A,tSW	C-G,cWW	basepair,stack	-,-	-,-	-,-	basepair,-
pdb_00006fkr	6	1.37	0.228	1.943	M111111	1.1a.C.1440.	1.1a.G.1441.	1.1a.G.1458.	1.1a.C.1459.	1.1a.A.1460.	1.1a.G.1461.	C	G	G	C	A	G	M000000	1	12	1	1	1	LC	LC	SM	LC	LC	S	IC	S	S	IC	S	-	0	anti,~C3'-endo	anti,~C3'-endo	anti,~C3'-endo	anti,~C3'-endo	anti,~C3'-endo	anti,~C3'-endo	G-A,tSH	C-G,cWW	-,-	-,-	basepair,-	basepair,-	basepair,stack
pdb_00005gad	6	1.372	0.229	2.584	M111111	1.A.C.1526.	1.A.G.1527.	1.A.A.1528.	1.A.A.1544.	1.A.A.1545.	1.A.G.1546.	C	G	A	A	A	G	M000000	1	1	16	1	1	SM	SM	SM	SM	SM	JCJP	JCJP	JCJP	JCJP	JCJP	JCJP	-	0	anti,~C3'-endo	anti,~C3'-endo	anti,~C3'-endo	anti,~C3'-endo	anti,~C3'-endo	anti,~C3'-endo	G-A,tSH	C-G,cWW	-,stack	-,stack	basepair,stack	-,-	basepair,-
pdb_00009cai	6	1.372	0.229	2.235	M111111	1.B2.C.413.	1.B2.G.414.	1.B2.A.415.	1.B2.A.416.	1.B2.A.417.	1.B2.G.42.	C	G	A	A	A	G	M000000	1	1	1	1	-375	SM	SM	SM	SM	SM	JC	JC	JC	JC	JC	JC	-	0	anti,~C3'-endo	anti,~C3'-endo	anti,~C3'-endo	anti,~C3'-endo	anti,~C3'-endo	anti,~C2'-endo	G-A,tWH	C-G,cWW	-,stack	basepair,-	-,-	-,stack	basepair,-
pdb_00004aqy	6	1.38	0.23	1.835	M111111	1.A.C.1440.	1.A.G.1441.	1.A.G.1458.	1.A.C.1459.	1.A.A.1460.	1.A.G.1461.	C	G	G	C	A	G	M000000	1	12	1	1	1	LC	LC	SM	LC	LC	S	IC	S	S	IC	S	-	0	anti,~C3'-endo	anti,~C3'-endo	anti,~C3'-endo	anti,~C3'-endo	anti,~C3'-endo	anti,~C3'-endo	G-A,tSH	C-G,cWW	-,-	-,-	basepair,-	basepair,-	-,stack
pdb_00005ibb	6	1.381	0.23	2.131	M111111	1.13.G.993.	1.13.U.992.	1.13.G.1042.	1.13.C.1043.	1.13.A.1044.	1.13.C.1045.	G	U	G	C	A	C	M000000	-1	55	1	1	1	SM	LC	SM	SM	LC	JC	JC	S	S	S	JC	-	0	NA,~C2'-endo	anti,~C2'-endo	anti,~C3'-endo	anti,~C3'-endo	anti,~C3'-endo	anti,~C3'-endo	U-A,tWH	G-C,cWW	-,stack	-,-	basepair,-	basepair,-	basepair,-
pdb_00006rw5	6	1.385	0.231	1.929	M111111	1.A.U.1580.	1.A.G.1581.	1.A.G.1582.	1.A.MA6.1583.	1.A.MA6.1584.	1.A.A.1585.	U	G	G	MA6	MA6	A	M000000	1	1	1	1	1	LC	SM	SM	SM	LC	S	HC	HC	HC	HC	S	G,G,MA6,MA6	4	anti,~C3'-endo	anti,~C3'-endo	anti,~C3'-endo	anti,~C3'-endo	anti,~C3'-endo	anti,~C3'-endo	-	U-A,cWW	-,-	-,-	basepair,-	basepair,-	-,-
pdb_00007pjv	6	1.387	0.231	2.347	M111111	1.A.C.1887.	1.A.G.1888.	1.A.A.1889.	1.A.A.1853.	1.A.A.1854.	1.A.U.1855.	C	G	A	A	A	U	M000000	1	1	-36	1	1	SM	SM	SM	SM	SM	IC	IC	IC	IC	IC	IC	-	0	anti,~C3'-endo	anti,~C3'-endo	anti,~C3'-endo	anti,~C3'-endo	anti,~C3'-endo	anti,~C3'-endo	G-A,tSH	C-U,cWW	-,stack	-,-	-,stack	basepair,-	basepair,-
pdb_00007zrs	6	1.389	0.232	2.424	M111111	1.2.U.1396.	1.2.U.1397.	1.2.U.1398.	1.2.A.1400.	1.2.A.1401.	1.2.G.1402.	U	U	U	A	A	G	M000000	1	1	2	1	1	LC	SM	SM	SM	LC	S	HC	HC	HC	HC	S	U,U,C,A,A	5	anti,~C3'-endo	anti,~C3'-endo	anti,~C3'-endo	anti,~C3'-endo	anti,~C3'-endo	anti,~C3'-endo	-	U-G,cWW	-,-	-,-	-,-	basepair,-	basepair,-
pdb_00006oj2	6	1.392	0.232	2.169	M111111	1.RA.U.1263.	1.RA.G.1264.	1.RA.A.2013.	1.RA.A.2014.	1.RA.A.2015.	1.RA.U.2016.	U	G	A	A	A	U	M000000	1	725	1	1	1	SM	SM	SM	SM	SM	JP	JP	JP	JP	JP	JP	-	0	anti,~C3'-endo	anti,~C3'-endo	anti,~C3'-endo	anti,~C3'-endo	anti,~C3'-endo	anti,~C3'-endo	G-A,tSH	U-U,cWW	-,stack	-,-	basepair,stack	basepair,-	-,-
pdb_00004u6f	6	1.394	0.232	1.655	M111111	1.1.A.1654.	1.1.G.1655.	1.1.A.1798.	1.1.A.1799.	1.1.A.1800.	1.1.U.1801.	A	G	A	A	A	U	M000000	1	143	1	1	1	LC	SM	SM	SM	LC	S	IC	ICJP	ICJP	ICJP	SJP	-	0	anti,~C3'-endo	anti,~C3'-endo	anti,~C3'-endo	anti,~C3'-endo	anti,~C3'-endo	anti,~C3'-endo	G-A,tSH	A-U,cWW	-,-	-,stack	basepair,stack	basepair,-	basepair,-
pdb_00005dox	6	1.4	0.233	1.945	M111111	1.1A.C.641.	1.1A.G.642.	1.1A.A.643.	1.1A.A.644.	1.1A.A.646.	1.1A.G.647.	C	G	A	A	A	G	M000000	1	1	1	2	1	LC	SM	SM	SM	LC	S	HC	HC	HC	HC	S	G,A,A,C,A	5	anti,~C3'-endo	anti,~C3'-endo	anti,~C3'-endo	anti,~C3'-endo	anti,~C3'-endo	anti,~C3'-endo	G-A,tSH	C-G,cWW	-,-	-,-	basepair,-	basepair,-	-,-
pdb_00005it9	6	1.4	0.233	2.31	M111111	1.2.U.1394.	1.2.U.1395.	1.2.U.1396.	1.2.A.1398.	1.2.A.1399.	1.2.G.1400.	U	U	U	A	A	G	M000000	1	1	2	1	1	LC	SM	SM	SM	LC	S	HC	HC	HC	HC	S	U,U,C,A,A	5	anti,~C3'-endo	anti,~C3'-endo	anti,~C3'-endo	anti,~C3'-endo	anti,~C3'-endo	anti,~C3'-endo	U-A,tSH	U-G,cWW	-,-	-,-	-,-	basepair,-	basepair,-
pdb_00005czp	6	1.406	0.234	2.166	M111111	1.RA.U.1263.	1.RA.G.1264.	1.RA.A.2013.	1.RA.A.2014.	1.RA.A.2015.	1.RA.U.2016.	U	G	A	A	A	U	M000000	1	725	1	1	1	SM	SM	SM	SM	SM	JP	JP	JP	JP	JP	JP	-	0	anti,~C3'-endo	anti,~C3'-endo	anti,~C3'-endo	anti,~C3'-endo	anti,~C3'-endo	anti,~C3'-endo	G-A,tSH	U-U,cWW	-,stack	-,stack	basepair,stack	basepair,-	-,-
pdb_00008fc4	6	1.406	0.234	2.002	M111111	1.2A.C.641.	1.2A.G.642.	1.2A.A.643.	1.2A.A.644.	1.2A.A.646.	1.2A.G.647.	C	G	A	A	A	G	M000000	1	1	1	2	1	LC	SM	SM	SM	LC	S	HC	HC	HC	HC	S	G,A,A,C,A	5	anti,~C3'-endo	anti,~C3'-endo	anti,~C3'-endo	anti,~C3'-endo	anti,~C3'-endo	anti,~C3'-endo	G-A,tSH	C-G,cWW	-,-	-,-	basepair,stack	basepair,-	-,-
pdb_00005v8i	6	1.408	0.235	1.912	M111111	1.1a.U.605.	1.1a.G.606.	1.1a.G.630.	1.1a.G.631.	1.1a.A.632.	1.1a.G.633.	U	G	G	G	A	G	M000000	1	24	1	1	1	LC	SM	SM	SM	LC	S	IC	IC	IC	IC	S	-	0	anti,~C3'-endo	anti,~C3'-endo	anti,~C3'-endo	anti,~C3'-endo	anti,~C3'-endo	anti,~C3'-endo	G-A,tSH	U-G,cWW	-,-	-,-	-,stack	-,-	-,-
pdb_00007bog	6	1.41	0.235	2.092	M111111	1.A.G.1515.	1.A.2MG.1516.	1.A.G.1517.	1.A.MA6.1518.	1.A.MA6.1519.	1.A.C.1520.	G	2MG	G	MA6	MA6	C	M000000	1	1	1	1	1	LC	SM	SM	SM	LC	S	HC	HC	HC	HC	S	2MG,G,MA6,MA6	4	anti,~C3'-endo	anti,~C3'-endo	anti,~C3'-endo	anti,~C3'-endo	anti,~C3'-endo	anti,~C3'-endo	-	G-C,cWW	-,-	-,-	-,-	-,-	-,-
pdb_00004v6v	6	1.413	0.236	2.559	M111111	1.BA.C.1526.	1.BA.G.1527.	1.BA.A.1528.	1.BA.A.1544.	1.BA.A.1545.	1.BA.G.1546.	C	G	A	A	A	G	M000000	1	1	16	1	1	SM	SM	SM	SM	SM	JCJP	JCJP	JCJP	JCJP	JCJP	JCJP	-	0	anti,~C3'-endo	anti,~C3'-endo	anti,~C3'-endo	anti,~C3'-endo	anti,~C3'-endo	anti,~C3'-endo	G-A,tSH	C-G,cWW	-,stack	-,stack	basepair,-	basepair,-	basepair,-
pdb_00007pao	6	1.414	0.236	1.869	M111111	1.3.U.161.	1.3.G.162.	1.3.A.168.	1.3.U.169.	1.3.A.170.	1.3.G.171.	U	G	A	U	A	G	M000000	1	6	1	1	1	LC	SM	SM	SM	LC	S	HC	HC	HC	HC	S	G,A,A,U,A,A,A,U,A	9	anti,~C3'-endo	anti,~C3'-endo	anti,~C3'-endo	anti,~C3'-endo	anti,~C3'-endo	anti,~C3'-endo	G-A,tSH	U-G,cWW	-,-	-,-	basepair,stack	basepair,-	-,stack
pdb_00008p7y	6	1.421	0.237	1.969	M111111	1.3.C.1730.	1.3.G.1731.	1.3.A.1734.	1.3.A.1723.	1.3.A.1724.	1.3.G.1725.	C	G	A	A	A	G	M000000	1	3	-11	1	1	SM	SM	SM	SM	SM	HC	HC	HC	HC	HC	HC	G,U,A,A,G,U,U,A,G,C,G,A,G,A,A	15	anti,~C3'-endo	anti,~C3'-endo	anti,~C3'-endo	anti,~C3'-endo	anti,~C3'-endo	anti,~C3'-endo	G-A,tSH	C-G,cWW	-,stack	-,stack	basepair,stack	basepair,-	-,-
pdb_00007paq	6	1.422	0.237	2.532	M111111	1.3.C.1188.	1.3.G.1189.	1.3.A.1190.	1.3.A.1036.	1.3.A.1037.	1.3.G.1038.	C	G	A	A	A	G	M000000	1	1	-154	1	1	LC	SM	SM	SM	LC	S	IC	IC	IC	IC	S	-	0	anti,~C3'-endo	anti,~C3'-endo	anti,~C3'-endo	anti,~C3'-endo	anti,~C3'-endo	anti,~C3'-endo	G-A,tSH	C-G,cWW	-,-	-,stack	basepair,stack	-,-	-,-
pdb_00009gr1	6	1.429	0.238	2.173	M111111	1.A.U.409.	1.A.G.410.	1.A.A.430.	1.A.A.431.	1.A.A.432.	1.A.G.433.	U	G	A	A	A	G	M000000	1	20	1	1	1	SM	SM	SM	SM	SM	IC	IC	IC	IC	IC	IC	-	0	anti,~C3'-endo	anti,~C3'-endo	anti,~C3'-endo	anti,~C3'-endo	anti,~C3'-endo	anti,~C3'-endo	G-A,tSH	U-G,cWW	-,stack	-,stack	basepair,stack	basepair,-	-,-
pdb_00008b0x	6	1.438	0.24	2.388	M111111	1.a.C.1891.	1.a.G.1892.	1.a.A.1893.	1.a.A.1855.	1.a.A.1856.	1.a.U.1857.	C	G	A	A	A	U	M000000	1	1	-38	1	1	SM	SM	SM	SM	SM	IC	IC	IC	IC	IC	IC	-	0	anti,~C3'-endo	anti,~C3'-endo	anti,~C3'-endo	anti,~C3'-endo	anti,~C3'-endo	anti,~C3'-endo	G-A,tSH	C-U,cWW	-,stack	-,-	basepair,stack	-,-	basepair,-
pdb_00006gqb	6	1.448	0.241	2.082	M111111	1.1.U.2186.	1.1.G.2187.	1.1.A.2147.	1.1.U.2148.	1.1.A.2149.	1.1.G.2150.	U	G	A	U	A	G	M000000	1	-40	1	1	1	LC	SM	SM	SM	LC	S	JC	JC	JC	JC	S	-	0	anti,~C3'-endo	anti,~C2'-endo	anti,~C3'-endo	anti,~C3'-endo	anti,~C3'-endo	anti,~C3'-endo	G-A,tSH	U-G,cWW	-,-	-,-	basepair,stack	basepair,-	-,-
pdb_00007pau	6	1.458	0.243	2.487	M111111	1.3.C.1188.	1.3.G.1189.	1.3.A.1190.	1.3.A.1036.	1.3.A.1037.	1.3.G.1038.	C	G	A	A	A	G	M000000	1	1	-154	1	1	LC	SM	SM	SM	LC	S	IC	IC	IC	IC	S	-	0	anti,~C3'-endo	anti,~C3'-endo	anti,~C3'-endo	anti,~C3'-endo	anti,~C3'-endo	anti,~C3'-endo	G-A,tSH	C-G,cWW	-,-	-,stack	basepair,stack	-,-	basepair,-
pdb_00004v8e	6	1.459	0.243	1.914	M111111	1.AA.C.1551.	1.AA.G.1552.	1.AA.C.1437.	1.AA.U.1438.	1.AA.A.1439.	1.AA.G.1440.	C	G	C	U	A	G	M000000	1	-116	1	1	1	LC	LC	LC	SM	LC	SJP	ICJP	S	IC	IC	S	-	0	anti,~C3'-endo	anti,~C3'-endo	anti,~C3'-endo	anti,~C3'-endo	anti,~C3'-endo	anti,~C3'-endo	G-A,tSH	C-G,cWW	-,-	-,-	basepair,-	basepair,-	-,stack
pdb_00009bsl	6	1.459	0.243	2.076	M111111	1.A.C.1463.	1.A.A.1464.	1.A.C.1625.	1.A.U.1626.	1.A.A.1627.	1.A.G.1628.	C	A	C	U	A	G	M000000	1	161	1	1	1	LC	LC	LC	SM	LC	S	IC	S	IC	IC	S	-	0	anti,~C3'-endo	anti,~C3'-endo	anti,~C3'-endo	anti,~C3'-endo	anti,~C3'-endo	anti,~C3'-endo	A-A,tSH	C-G,cWW	-,-	-,-	basepair,-	basepair,-	-,stack
pdb_00007pal	6	1.463	0.244	2.569	M111111	1.3.C.1552.	1.3.G.1553.	1.3.A.1554.	1.3.A.1577.	1.3.A.1578.	1.3.G.1579.	C	G	A	A	A	G	M000000	1	1	23	1	1	SM	SM	SM	SM	SM	JCJP	JCJP	JCJP	JCJP	JCJP	JCJP	-	0	anti,~C3'-endo	anti,~C3'-endo	anti,~C3'-endo	anti,~C3'-endo	anti,~C3'-endo	anti,~C3'-endo	G-A,tSH	C-G,cWW	-,stack	-,stack	basepair,stack	-,-	basepair,-
pdb_00006om7	6	1.466	0.244	2.877	M111111	1.S2.U.443.	1.S2.G.444.	1.S2.A.445.	1.S2.G.446.	1.S2.A.92.	1.S2.A.447.	U	G	A	G	A	A	M000000	1	1	1	-293	294	SM	SM	SM	LR	LR	HC	HC	HC	HC	JC	HC	-	0	anti,~C3'-endo	anti,~C3'-endo	anti,~C3'-endo	anti,~C3'-endo	syn,~C2'-endo	anti,~C2'-endo	G-A,tSH	U-A,tWH	-,stack	-,-	-,stack	-,-	-,-
pdb_00008ylr	6	1.467	0.245	2.808	M111111	1.2.U.395.	1.2.G.396.	1.2.A.397.	1.2.G.398.	1.2.A.93.	1.2.A.399.	U	G	A	G	A	A	M000000	1	1	1	-305	306	SM	SM	SM	LR	LR	HC	HC	HC	HC	JC	HC	-	0	anti,~C3'-endo	anti,~C3'-endo	anti,~C3'-endo	anti,~C3'-endo	syn,~C2'-endo	anti,~C2'-endo	G-A,tSH	U-A,tWH	-,stack	-,-	-,stack	-,-	-,-
pdb_00009bsl	6	1.473	0.246	2.661	M111111	1.A.C.1573.	1.A.G.1574.	1.A.A.1575.	1.A.A.1592.	1.A.A.1593.	1.A.G.1594.	C	G	A	A	A	G	M000000	1	1	17	1	1	SM	SM	SM	SM	SM	JC	JC	JC	JC	JC	JC	-	0	anti,~C3'-endo	anti,~C3'-endo	anti,~C3'-endo	anti,~C3'-endo	anti,~C3'-endo	anti,~C3'-endo	G-A,tSH	C-G,cWW	-,stack	-,stack	basepair,-	-,-	basepair,-
pdb_00005dc3	6	1.479	0.247	2.273	M111111	1.6.C.433.	1.6.G.434.	1.6.C.435.	1.6.A.436.	1.6.A.437.	1.6.G.42.	C	G	C	A	A	G	M000000	1	1	1	1	-395	SM	SM	SM	SM	SM	JCJP	JCJP	JCJP	JCJP	JCJP	JC	-	0	anti,~C3'-endo	anti,~C3'-endo	anti,~C3'-endo	anti,~C3'-endo	anti,~C3'-endo	anti,~C2'-endo	G-A,tWH	C-G,cWW	basepair,stack	basepair,-	-,-	-,stack	basepair,-
pdb_00005hkv	6	0.901	0.15	1.39	M111111	1.X.C.2431.	1.X.G.2432.	1.X.G.2437.	1.X.A.2438.	1.X.A.2439.	1.X.G.2440.	C	G	G	A	A	G	M000000	1	5	1	1	1	LC	LC	LC	SM	LC	SJP	HPJP	SHP	HP	HP	S	-	0	anti,~C3'-endo	anti,~C3'-endo	anti,~C3'-endo	anti,~C3'-endo	anti,~C3'-endo	anti,~C3'-endo	G-A,tSH	C-G,cWW	-,-	-,-	basepair,-	basepair,-	-,-
pdb_00006ogf	6	1.284	0.214	1.741	M111111	1.3.C.522.	1.3.A.523.	1.3.G.524.	1.3.C.525.	1.3.C.526.	1.3.G.527.	C	A	G	C	C	G	M000000	1	1	1	1	1	LC	LC	SM	SM	NR	SHP	HP	SHP	SHP	SHP	S	-	0	anti,~C3'-endo	anti,~C3'-endo	anti,~C3'-endo	anti,~C3'-endo	anti,~C3'-endo	anti,~C3'-endo	-	C-G,cWW	-,-	-,-	basepair,-	basepair,-	basepair,-
pdb_00005jb3	6	0.688	0.115	0.816	M111111	1.2.C.680.	1.2.G.681.	1.2.A.682.	1.2.A.683.	1.2.G.684.	1.2.G.685.	C	G	A	A	G	G	M000000	1	1	1	1	1	LC	SM	SM	SM	LC	S	HC	HC	HC	HC	S	G,A,A,G	4	anti,~C3'-endo	anti,~C3'-endo	anti,~C3'-endo	anti,~C3'-endo	anti,~C3'-endo	anti,~C3'-endo	G-G,tWH	C-G,cWW	-,-	-,-	-,stack	basepair,-	-,-
pdb_00006ucq	6	0.705	0.117	1.086	M111111	1.2A.C.462.	1.2A.G.463.	1.2A.U.464.	1.2A.G.465.	1.2A.A.466.	1.2A.G.467.	C	G	U	G	A	G	M000000	1	1	1	1	1	LC	SM	SM	SM	LC	S	HC	HC	HC	HC	S	G,U,G,A	4	anti,~C3'-endo	anti,~C3'-endo	anti,~C3'-endo	anti,~C3'-endo	anti,~C3'-endo	anti,~C3'-endo	-	C-G,cWW	-,-	-,-	-,stack	basepair,-	basepair,-
pdb_00007ss9	6	1.035	0.172	1.263	M111111	1.3.C.522.	1.3.A.523.	1.3.G.524.	1.3.C.525.	1.3.C.526.	1.3.G.527.	C	A	G	C	C	G	M000000	1	1	1	1	1	LC	LC	SM	SM	NR	SHP	HP	SHP	SHP	SHP	S	-	0	anti,~C3'-endo	anti,~C3'-endo	anti,~C3'-endo	anti,~C3'-endo	anti,~C3'-endo	anti,~C3'-endo	-	C-G,cWW	-,-	-,-	basepair,-	basepair,-	basepair,-
pdb_00004wfb	6	1.338	0.223	2.664	M111111	1.X.U.521.	1.X.G.522.	1.X.A.523.	1.X.A.524.	1.X.A.526.	1.X.A.525.	U	G	A	A	A	A	M000000	1	1	1	2	-1	SM	SM	SM	SM	SM	JCJP	JCJP	JCJP	JCJP	JCJP	JCJP	-	0	anti,~C3'-endo	anti,~C3'-endo	anti,~C3'-endo	anti,~C3'-endo	anti,~C3'-endo	anti,~C2'-endo	G-A,tSH	U-A,tWH	basepair,-	-,-	basepair,stack	-,-	basepair,-
pdb_00005lmu	6	0.598	0.1	1.077	M111111	1.A.C.897.	1.A.G.898.	1.A.C.899.	1.A.A.900.	1.A.A.901.	1.A.G.902.	C	G	C	A	A	G	M000000	1	1	1	1	1	LC	SM	SM	SM	LC	S	HC	HC	HC	HC	S	G,C,A,A	4	anti,~C3'-endo	anti,~C3'-endo	anti,~C3'-endo	anti,~C3'-endo	anti,~C3'-endo	anti,~C3'-endo	G-A,tSH	C-G,cWW	-,-	-,-	basepair,-	-,-	-,-
pdb_00005vpp	6	0.717	0.119	1.047	M111111	1.QA.C.726.	1.QA.G.727.	1.QA.A.728.	1.QA.A.729.	1.QA.G.730.	1.QA.G.731.	C	G	A	A	G	G	M000000	1	1	1	1	1	LC	SM	SM	SM	LC	S	HC	HC	HC	HC	S	G,A,A,G	4	anti,~C3'-endo	anti,~C3'-endo	anti,~C3'-endo	anti,~C3'-endo	anti,~C3'-endo	anti,~C3'-endo	G-G,tWH	C-G,cWW	-,-	-,-	-,stack	-,-	-,-
pdb_00006n1d	6	0.761	0.127	1.019	M111111	1.A23S.C.462.	1.A23S.G.463.	1.A23S.U.464.	1.A23S.G.465.	1.A23S.A.466.	1.A23S.G.467.	C	G	U	G	A	G	M000000	1	1	1	1	1	LC	SM	SM	SM	LC	S	HC	HC	HC	HC	S	G,U,G,A	4	anti,~C3'-endo	anti,~C3'-endo	anti,~C3'-endo	anti,~C3'-endo	anti,~C3'-endo	anti,~C3'-endo	-	C-G,cWW	-,-	-,-	-,stack	-,-	-,-
pdb_00004v6d	6	0.869	0.145	1.318	M111111	1.CA.A.1012.	1.CA.G.1013.	1.CA.A.1014.	1.CA.G.1015.	1.CA.A.1016.	1.CA.U.1017.	A	G	A	G	A	U	M000000	1	1	1	1	1	LC	SM	SM	SM	LC	S	HC	HC	HC	HC	S	G,A,G,A	4	anti,~C3'-endo	anti,~C3'-endo	anti,~C3'-endo	anti,~C3'-endo	anti,~C3'-endo	anti,~C3'-endo	G-A,tSH	A-U,cWW	-,-	-,-	-,stack	basepair,-	basepair,-
pdb_00007a0r	6	0.333	0.056	0.65	M111111	1.X.C.2637.	1.X.G.2638.	1.X.A.2639.	1.X.G.2640.	1.X.A.2641.	1.X.G.2642.	C	G	A	G	A	G	M000000	1	1	1	1	1	SM	SM	SM	SM	SM	HC	HC	HC	HC	HC	HC	U,A,G,U,A,C,G,A,G,A,G,G,A,C,C	15	anti,~C3'-endo	anti,~C3'-endo	anti,~C3'-endo	anti,~C3'-endo	anti,~C3'-endo	anti,~C3'-endo	G-A,tSH	C-G,cWW	basepair,stack	-,-	-,-	-,-	basepair,-
pdb_00003j3v	6	0.387	0.065	0.486	M111111	1.A.C.2687.	1.A.G.2688.	1.A.A.2689.	1.A.G.2690.	1.A.A.2691.	1.A.G.2692.	C	G	A	G	A	G	M000000	1	1	1	1	1	SM	SM	SM	SM	SM	HC	HC	HC	HC	HC	HC	U,A,G,U,A,C,G,A,G,A,G,G,A,C,C	15	anti,~C3'-endo	anti,~C3'-endo	anti,~C3'-endo	anti,~C3'-endo	anti,~C3'-endo	anti,~C3'-endo	G-A,tSH	C-G,cWW	-,stack	-,-	-,-	basepair,-	basepair,-
pdb_00007qqw	6	0.413	0.069	0.524	M111111	1.A.U.72.	1.A.G.73.	1.A.A.74.	1.A.A.75.	1.A.A.76.	1.A.A.77.	U	G	A	A	A	A	M001000	1	1	1	1	1	LC	SM	SM	SM	LC	S	HC	HC	HC	HC	S	G,A,A,A	4	anti,~C3'-endo	anti,~C3'-endo	anti,~C3'-endo	anti,~C3'-endo	anti,~C3'-endo	anti,~C3'-endo	G-A,tSH	U-A,cWW	-,-	-,-	-,-	-,-	-,-
pdb_00004v7l	6	0.586	0.098	0.961	M111111	1.DA.C.462.	1.DA.G.463.	1.DA.U.464.	1.DA.G.465.	1.DA.A.466.	1.DA.G.467.	C	G	U	G	A	G	M000000	1	1	1	1	1	LC	SM	SM	SM	LC	S	HC	HC	HC	HC	S	G,U,G,A	4	anti,~C3'-endo	anti,~C3'-endo	anti,~C3'-endo	anti,~C3'-endo	anti,~C3'-endo	anti,~C3'-endo	G-A,tSH	C-G,cWW	-,-	-,-	-,stack	basepair,-	-,-
pdb_00008its	6	0.467	0.078	0.65	M111111	1.A.C.31.	1.A.G.32.	1.A.A.33.	1.A.A.34.	1.A.A.35.	1.A.G.36.	C	G	A	A	A	G	M011111	1	1	1	1	1	LC	SM	SM	SM	LC	S	HC	HC	HC	HC	S	G,A,A,A	4	anti,~C3'-endo	anti,~C3'-endo	anti,~C3'-endo	anti,~C3'-endo	anti,~C3'-endo	anti,~C3'-endo	G-A,tSH	C-G,cWW	-,-	-,-	-,-	-,-	-,-
pdb_00005uyp	6	0.664	0.111	1.104	M111111	1.A.C.897.	1.A.G.898.	1.A.C.899.	1.A.A.900.	1.A.A.901.	1.A.G.902.	C	G	C	A	A	G	M000000	1	1	1	1	1	LC	SM	SM	SM	LC	S	HC	HC	HC	HC	S	G,C,A,A	4	anti,~C3'-endo	anti,~C3'-endo	anti,~C3'-endo	anti,~C3'-endo	anti,~C3'-endo	anti,~C3'-endo	G-A,tSH	C-G,cWW	-,-	-,-	basepair,-	basepair,-	-,-
pdb_00006ndk	6	0.841	0.14	1.209	M111111	1.YA.C.462.	1.YA.G.463.	1.YA.U.464.	1.YA.G.465.	1.YA.A.466.	1.YA.G.467.	C	G	U	G	A	G	M000000	1	1	1	1	1	LC	SM	SM	SM	LC	S	HC	HC	HC	HC	S	G,U,G,A	4	anti,~C3'-endo	anti,~C3'-endo	anti,~C3'-endo	anti,~C3'-endo	anti,~C3'-endo	anti,~C3'-endo	-	C-G,cWW	-,-	-,-	-,stack	-,-	basepair,-
pdb_00005lms	6	1.124	0.187	1.442	M111111	1.A.C.1515.	1.A.G.1516.	1.A.G.1517.	1.A.A.1518.	1.A.A.1519.	1.A.G.1520.	C	G	G	A	A	G	M000000	1	1	1	1	1	LC	SM	SM	SM	LC	S	HC	HC	HC	HC	S	G,G,A,A	4	anti,~C3'-endo	anti,~C3'-endo	anti,~C3'-endo	anti,~C3'-endo	anti,~C3'-endo	anti,~C3'-endo	G-A,tWH	C-G,cWW	-,-	-,-	basepair,-	basepair,-	-,-
pdb_00007bgd	6	1.143	0.191	1.359	M111111	1.a.U.312.	1.a.G.313.	1.a.C.298.	1.a.C.299.	1.a.G.300.	1.a.A.301.	U	G	C	C	G	A	M000000	1	-15	1	1	1	LC	LC	SM	SM	NR	S	BC	S	S	S	S	-	0	anti,~C3'-endo	anti,~C2'-endo	anti,~C3'-endo	anti,~C3'-endo	anti,~C3'-endo	anti,~C3'-endo	G-G,tWH	U-A,cWW	-,-	-,-	basepair,-	basepair,-	basepair,-
pdb_00007pha	6	1.186	0.198	2.388	M111111	1.3.C.1404.	1.3.G.1405.	1.3.A.1406.	1.3.A.1381.	1.3.A.1382.	1.3.G.1383.	C	G	A	A	A	G	M000000	1	1	-25	1	1	LC	SM	SM	SM	LC	S	IC	IC	IC	IC	S	-	0	anti,~C3'-endo	anti,~C3'-endo	anti,~C2'-endo	anti,~C3'-endo	anti,~C3'-endo	anti,~C3'-endo	G-A,tSH	C-G,cWW	-,-	-,-	basepair,stack	basepair,-	basepair,-
pdb_00005el5	6	1.192	0.199	1.569	M111111	1.13.C.1515.	1.13.G.1516.	1.13.G.1517.	1.13.A.1518.	1.13.A.1519.	1.13.G.1520.	C	G	G	A	A	G	M000000	1	1	1	1	1	LC	SM	SM	SM	LC	S	HC	HC	HC	HC	S	G,G,A,A	4	anti,~C3'-endo	anti,~C3'-endo	anti,~C3'-endo	anti,~C3'-endo	anti,~C3'-endo	anti,~C3'-endo	G-A,tWH	C-G,cWW	-,-	-,-	basepair,-	-,-	basepair,-
pdb_00005li0	6	1.23	0.205	1.852	M111111	1.a.C.1527.	1.a.G.1528.	1.a.G.1529.	1.a.A.1530.	1.a.A.1531.	1.a.G.1532.	C	G	G	A	A	G	M000000	1	1	1	1	1	LC	SM	SM	SM	LC	S	HC	HC	HC	HC	S	G,G,A,A	4	anti,~C3'-endo	anti,~C3'-endo	anti,~C3'-endo	anti,~C3'-endo	anti,~C3'-endo	anti,~C3'-endo	-	C-G,cWW	-,-	-,-	basepair,-	-,-	basepair,-
pdb_00006of6	6	1.27	0.212	2.564	M111111	1.YA.C.2889.	1.YA.G.2891.	1.YA.A.2892.	1.YA.A.2809.	1.YA.A.2810.	1.YA.G.2811.	C	G	A	A	A	G	M000000	1	1	-82	1	1	LC	SM	SM	SM	LC	S	JI	JI	JI	JI	S	-	0	anti,~C3'-endo	anti,~C3'-endo	anti,~C3'-endo	anti,~C3'-endo	anti,~C3'-endo	anti,~C3'-endo	G-A,tSH	C-G,cWW	-,-	-,stack	basepair,stack	basepair,-	basepair,-
pdb_00008pv5	6	1.42	0.237	2.651	M111111	1.C1.U.363.	1.C1.G.364.	1.C1.A.365.	1.C1.A.366.	1.C1.A.368.	1.C1.A.367.	U	G	A	A	A	A	M000000	1	1	1	2	-1	SM	SM	SM	SM	SM	JCJP	JCJP	JCJP	JCJP	JCJP	JCJP	-	0	anti,~C3'-endo	anti,~C3'-endo	anti,~C3'-endo	anti,~C3'-endo	anti,~C3'-endo	anti,~C2'-endo	G-A,tSH	U-A,tWH	-,-	-,-	basepair,-	-,-	basepair,-
pdb_00004wqr	6	0.675	0.113	1.021	M111111	1.14.C.2658.	1.14.G.2659.	1.14.A.2660.	1.14.G.2661.	1.14.A.2662.	1.14.G.2663.	C	G	A	G	A	G	M000000	1	1	1	1	1	SM	SM	SM	SM	SM	HC	HC	HC	HC	HC	HC	U,A,G,U,A,C,G,A,G,A,G,G,A,C,C	15	anti,~C3'-endo	anti,~C3'-endo	anti,~C3'-endo	anti,~C3'-endo	anti,~C3'-endo	anti,~C3'-endo	-	C-G,cWW	-,stack	-,-	-,-	-,-	basepair,-
pdb_00006osi	6	0.695	0.116	1.008	M111111	1.YA.C.2594.	1.YA.G.2595.	1.YA.U.2596.	1.YA.G.2597.	1.YA.A.2598.	1.YA.G.2599.	C	G	U	G	A	G	M000000	1	1	1	1	1	LC	SM	SM	SM	LC	S	HC	HC	HC	HC	S	G,U,G,A	4	anti,~C3'-endo	anti,~C3'-endo	anti,~C3'-endo	anti,~C3'-endo	anti,~C3'-endo	anti,~C3'-endo	G-A,tSH	C-G,cWW	-,-	-,-	-,stack	-,-	-,-
pdb_00004v6u	6	0.696	0.116	0.85	M111111	1.A2.C.680.	1.A2.G.681.	1.A2.A.682.	1.A2.A.683.	1.A2.G.684.	1.A2.G.685.	C	G	A	A	G	G	M000000	1	1	1	1	1	LC	SM	SM	SM	LC	S	HC	HC	HC	HC	S	G,A,A,G	4	anti,~C3'-endo	anti,~C3'-endo	anti,~C3'-endo	anti,~C3'-endo	anti,~C3'-endo	anti,~C3'-endo	G-G,tWH	C-G,cWW	-,-	-,-	-,-	basepair,-	-,-
pdb_00007sfr	6	0.699	0.116	0.787	M111111	1.a.U.295.	1.a.G.296.	1.a.A.297.	1.a.G.298.	1.a.A.299.	1.a.G.300.	U	G	A	G	A	G	M000000	1	1	1	1	1	LC	SM	SM	SM	LC	S	HC	HC	HC	HC	S	G,A,G,A	4	anti,~C3'-endo	anti,~C3'-endo	anti,~C3'-endo	anti,~C3'-endo	anti,~C3'-endo	anti,~C3'-endo	G-A,tSH	U-G,cWW	-,-	-,-	-,stack	basepair,-	-,-
pdb_00006wdd	6	0.736	0.123	1.1	M111111	1.3.C.726.	1.3.G.727.	1.3.A.728.	1.3.A.729.	1.3.G.730.	1.3.G.731.	C	G	A	A	G	G	M000000	1	1	1	1	1	LC	SM	SM	SM	LC	S	HC	HC	HC	HC	S	G,A,A,G	4	anti,~C3'-endo	anti,~C3'-endo	anti,~C3'-endo	anti,~C3'-endo	anti,~C3'-endo	anti,~C3'-endo	G-G,tSH	C-G,cWW	-,-	-,-	basepair,stack	-,-	-,-
pdb_00003jbv	6	0.804	0.134	1.133	M111111	1.b.C.462.	1.b.G.463.	1.b.U.464.	1.b.G.465.	1.b.A.466.	1.b.G.467.	C	G	U	G	A	G	M000000	1	1	1	1	1	LC	SM	SM	SM	LC	S	HC	HC	HC	HC	S	G,U,G,A	4	anti,~C3'-endo	anti,~C3'-endo	anti,~C3'-endo	anti,~C3'-endo	anti,~C3'-endo	anti,~C3'-endo	G-A,tWH	C-G,cWW	-,-	-,-	-,stack	basepair,-	basepair,-
pdb_00008fn2	6	0.835	0.139	1.097	M111111	1.A.A.2886.	1.A.G.2887.	1.A.C.2888.	1.A.A.2889.	1.A.A.2890.	1.A.U.2891.	A	G	C	A	A	U	M000000	1	1	1	1	1	LC	SM	SM	SM	LC	S	HC	HC	HC	HC	S	G,C,A,A	4	anti,~C3'-endo	anti,~C3'-endo	anti,~C3'-endo	anti,~C3'-endo	anti,~C3'-endo	anti,~C3'-endo	G-A,tSH	A-U,cWW	-,-	-,-	-,-	basepair,-	basepair,-
pdb_00006v3a	6	0.92	0.153	1.217	M111111	1.sN1.C.859.	1.sN1.U.860.	1.sN1.A.861.	1.sN1.A.862.	1.sN1.C.863.	1.sN1.G.864.	C	U	A	A	C	G	M000000	1	1	1	1	1	LC	SM	LC	SM	NR	SJP	HPJP	HPJP	SHP	SHP	S	-	0	anti,~C3'-endo	anti,~C3'-endo	anti,~C3'-endo	anti,~C3'-endo	anti,~C3'-endo	anti,~C3'-endo	U-C,t.H	C-G,cWW	-,-	-,-	basepair,-	basepair,-	basepair,-
pdb_00004v7a	6	0.977	0.163	2.129	M111111	1.BA.C.2658.	1.BA.G.2659.	1.BA.A.2660.	1.BA.G.2661.	1.BA.A.2662.	1.BA.G.2663.	C	G	A	G	A	G	M000000	1	1	1	1	1	SM	SM	SM	SM	SM	HC	HC	HC	HC	HC	HC	U,A,G,U,A,C,G,A,G,A,G,G,A,C,C	15	anti,~C3'-endo	anti,~C3'-endo	syn,~C3'-endo	anti,~C3'-endo	anti,~C3'-endo	anti,~C3'-endo	G-A,tSH	C-G,cWW	-,stack	-,-	-,-	-,-	basepair,-
pdb_00007nhl	6	1.161	0.194	1.514	M111111	1.a.C.1527.	1.a.G.1528.	1.a.G.1529.	1.a.A.1530.	1.a.A.1531.	1.a.G.1532.	C	G	G	A	A	G	M000000	1	1	1	1	1	LC	SM	SM	SM	LC	S	HC	HC	HC	HC	S	G,G,A,A	4	anti,~C3'-endo	anti,~C3'-endo	anti,~C3'-endo	anti,~C3'-endo	anti,~C3'-endo	anti,~C3'-endo	G-A,tWH	C-G,cWW	-,-	-,-	basepair,-	basepair,-	basepair,-
pdb_00005k0y	6	1.237	0.206	1.567	M111111	1.A.G.156.	1.A.U.157.	1.A.A.158.	1.A.A.159.	1.A.U.160.	1.A.C.162.	G	U	A	A	U	C	M000000	1	1	1	1	2	LC	SM	SM	SM	LC	S	HC	HC	HC	HC	S	U,A,A,U,U	5	anti,~C3'-endo	anti,~C3'-endo	anti,~C3'-endo	anti,~C3'-endo	anti,~C2'-endo	anti,~C3'-endo	-	G-C,cWW	-,-	-,-	basepair,-	-,-	-,-
pdb_00002o43	6	1.301	0.217	2.432	M111111	1.A.C.223.	1.A.G.224.	1.A.G.225.	1.A.G.227.	1.A.A.228.	1.A.G.229.	C	G	G	G	A	G	M000000	1	1	2	1	1	LC	SM	SM	SM	LC	S	HC	HC	HC	HC	S	G,G,C,G,A	5	anti,~C3'-endo	anti,~C3'-endo	anti,~C3'-endo	anti,~C3'-endo	anti,~C3'-endo	anti,~C3'-endo	G-A,tSH	C-G,cWW	-,-	-,stack	basepair,stack	basepair,-	basepair,-
pdb_00004v9k	6	1.305	0.217	2.398	M111111	1.DA.C.1376.	1.DA.G.1377.	1.DA.A.1378.	1.DA.A.1353.	1.DA.A.1354.	1.DA.G.1355.	C	G	A	A	A	G	M000000	1	1	-25	1	1	LC	SM	SM	SM	LC	S	IC	IC	IC	IC	S	-	0	anti,~C3'-endo	anti,~C3'-endo	anti,~C3'-endo	anti,~C3'-endo	anti,~C3'-endo	anti,~C3'-endo	G-A,tSH	C-G,cWW	-,-	-,stack	basepair,stack	basepair,-	basepair,-
pdb_00007piq	6	1.334	0.222	1.805	M111111	1.5.C.686.	1.5.G.687.	1.5.A.692.	1.5.A.693.	1.5.U.694.	1.5.G.695.	C	G	A	A	U	G	M000000	1	5	1	1	1	LC	SM	SM	SM	LC	S	HC	HC	HC	HC	S	G,G,U,G,A,A,A,U	8	anti,~C3'-endo	anti,~C3'-endo	anti,~C3'-endo	anti,~C3'-endo	anti,~C3'-endo	anti,~C3'-endo	G-U,tSH	C-G,cWW	-,-	-,stack	basepair,stack	basepair,-	-,-
pdb_00005nd9	6	1.337	0.223	2.454	M111111	1.A.U.521.	1.A.G.522.	1.A.A.523.	1.A.A.524.	1.A.A.526.	1.A.A.525.	U	G	A	A	A	A	M000000	1	1	1	2	-1	SM	SM	SM	SM	SM	JCJP	JCJP	JCJP	JCJP	JCJP	JCJP	-	0	anti,~C3'-endo	anti,~C3'-endo	anti,~C3'-endo	anti,~C3'-endo	anti,~C3'-endo	anti,~C2'-endo	G-A,tSH	U-A,tWH	-,stack	-,-	basepair,stack	-,-	basepair,-
pdb_00007osm	6	1.356	0.226	2.706	M111111	1.25S.C.90.	1.25S.G.91.	1.25S.G.92.	1.25S.G.94.	1.25S.A.95.	1.25S.G.96.	C	G	G	G	A	G	M000000	1	1	2	1	1	LC	SM	SM	SM	LC	S	HC	HC	HC	HC	S	G,G,C,G,A	5	anti,~C3'-endo	anti,~C3'-endo	anti,~C3'-endo	anti,~C3'-endo	anti,~C3'-endo	anti,~C3'-endo	G-A,tSH	C-G,cWW	-,-	-,stack	basepair,-	-,-	-,-
pdb_00008uu7	6	1.399	0.233	2.147	M111111	1.A.U.686.	1.A.G.687.	1.A.A.688.	1.A.A.689.	1.A.A.691.	1.A.G.692.	U	G	A	A	A	G	M000000	1	1	1	2	1	LC	SM	SM	SM	LC	S	HC	HC	HC	HC	S	G,A,A,U,A	5	anti,~C3'-endo	anti,~C3'-endo	anti,~C3'-endo	anti,~C3'-endo	anti,~C3'-endo	anti,~C3'-endo	G-A,tSH	U-G,cWW	-,-	-,-	basepair,-	basepair,-	-,-
pdb_00006i7v	6	1.403	0.234	2.406	M111111	1.DA.C.1153.	1.DA.G.1154.	1.DA.A.1155.	1.DA.A.1000.	1.DA.A.1001.	1.DA.G.1002.	C	G	A	A	A	G	M000000	1	1	-155	1	1	LC	SM	SM	SM	LC	S	IC	IC	IC	IC	S	-	0	anti,~C3'-endo	anti,~C3'-endo	anti,~C3'-endo	anti,~C3'-endo	anti,~C3'-endo	anti,~C3'-endo	G-A,tSH	C-G,cWW	basepair,-	-,stack	basepair,stack	basepair,-	basepair,-
pdb_00006xhw	6	1.414	0.236	2.477	M111111	1.1A.C.1153.	1.1A.G.1154.	1.1A.A.1155.	1.1A.A.1000.	1.1A.A.1001.	1.1A.G.1002.	C	G	A	A	A	G	M000000	1	1	-155	1	1	LC	SM	SM	SM	LC	S	IC	IC	IC	IC	S	-	0	anti,~C3'-endo	anti,~C3'-endo	anti,~C3'-endo	anti,~C3'-endo	anti,~C3'-endo	anti,~C3'-endo	G-A,tSH	C-G,cWW	-,-	-,stack	basepair,stack	-,-	basepair,-
pdb_00007uvy	6	1.423	0.237	2.443	M111111	1.A.C.1151.	1.A.G.1152.	1.A.A.1153.	1.A.A.997.	1.A.A.998.	1.A.G.999.	C	G	A	A	A	G	M000000	1	1	-156	1	1	LC	SM	SM	SM	LC	S	IC	IC	IC	IC	S	-	0	anti,~C3'-endo	anti,~C3'-endo	anti,~C3'-endo	anti,~C3'-endo	anti,~C3'-endo	anti,~C3'-endo	G-A,tSH	C-G,cWW	basepair,-	-,stack	basepair,stack	-,-	basepair,-
pdb_00006yhs	6	1.432	0.239	2.434	M111111	1.1.C.1144.	1.1.G.1145.	1.1.A.1146.	1.1.A.990.	1.1.A.991.	1.1.G.992.	C	G	A	A	A	G	M000000	1	1	-156	1	1	LC	SM	SM	SM	LC	S	IC	IC	IC	IC	S	-	0	anti,~C3'-endo	anti,~C3'-endo	anti,~C3'-endo	anti,~C3'-endo	anti,~C3'-endo	anti,~C3'-endo	G-A,tSH	C-G,cWW	-,-	-,stack	basepair,stack	-,-	basepair,-
pdb_00004v6q	6	1.441	0.24	2.887	M111111	1.BB.U.499.	1.BB.G.500.	1.BB.A.501.	1.BB.A.502.	1.BB.A.505.	1.BB.A.503.	U	G	A	A	A	A	M000000	1	1	1	3	-2	SM	SM	SM	SM	SM	JCJP	JCJP	JCJP	JCJP	JCJP	JCJP	-	0	anti,~C3'-endo	anti,~C3'-endo	anti,~C3'-endo	anti,~C3'-endo	anti,~C3'-endo	anti,~C3'-endo	G-A,tSH	U-A,tWH	-,stack	-,-	basepair,stack	basepair,-	basepair,-
pdb_00007zjw	6	0.441	0.073	0.701	M111111	1.L5.C.4349.	1.L5.G.4350.	1.L5.A.4351.	1.L5.G.4352.	1.L5.A.4353.	1.L5.G.4354.	C	G	A	G	A	G	M000000	1	1	1	1	1	SM	SM	SM	SM	SM	HC	HC	HC	HC	HC	HC	U,C,A,G,U,A,C,G,A,G,A,G,G,A,A,C,C	17	anti,~C3'-endo	anti,~C3'-endo	anti,~C3'-endo	anti,~C3'-endo	anti,~C3'-endo	anti,~C3'-endo	G-A,tSH	C-G,cWW	basepair,stack	-,-	-,-	basepair,-	basepair,-
pdb_00006y69	6	0.486	0.081	0.746	M111111	1.A.C.2658.	1.A.G.2659.	1.A.A.2660.	1.A.G.2661.	1.A.A.2662.	1.A.G.2663.	C	G	A	G	A	G	M000000	1	1	1	1	1	SM	SM	SM	SM	SM	HC	HC	HC	HC	HC	HC	U,A,G,U,A,C,G,A,G,A,G,G,A,C,C	15	anti,~C3'-endo	anti,~C3'-endo	anti,~C3'-endo	anti,~C3'-endo	anti,~C3'-endo	anti,~C3'-endo	G-A,tSH	C-G,cWW	basepair,stack	-,-	-,-	basepair,-	basepair,-
pdb_00003j2h	6	0.554	0.092	0.933	M111111	1.N.C.897.	1.N.G.898.	1.N.C.899.	1.N.A.900.	1.N.A.901.	1.N.G.902.	C	G	C	A	A	G	M000000	1	1	1	1	1	LC	SM	SM	SM	LC	S	HC	HC	HC	HC	S	G,C,A,A	4	anti,~C3'-endo	anti,~C3'-endo	anti,~C3'-endo	anti,~C3'-endo	anti,~C3'-endo	anti,~C3'-endo	G-A,tSH	C-G,cWW	-,-	-,-	basepair,-	basepair,-	basepair,-
pdb_00008fc3	6	0.556	0.093	1.009	M111111	1.1a.C.379.	1.1a.G.380.	1.1a.C.381.	1.1a.A.382.	1.1a.A.383.	1.1a.G.384.	C	G	C	A	A	G	M000000	1	1	1	1	1	LC	SM	SM	SM	LC	S	HC	HC	HC	HC	S	G,C,A,A	4	anti,~C3'-endo	anti,~C3'-endo	anti,~C3'-endo	anti,~C3'-endo	anti,~C3'-endo	anti,~C3'-endo	-	C-G,cWW	-,-	-,-	-,stack	-,-	-,-
pdb_00007qqs	6	0.585	0.097	0.822	M111111	1.A.U.72.	1.A.G.73.	1.A.A.74.	1.A.A.75.	1.A.A.76.	1.A.A.77.	U	G	A	A	A	A	M001110	1	1	1	1	1	LC	SM	SM	SM	LC	S	HC	HC	HC	HC	S	G,A,A,A	4	anti,~C3'-endo	anti,~C3'-endo	anti,~C3'-endo	anti,~C3'-endo	anti,~C3'-endo	anti,~C3'-endo	G-A,tSH	U-A,cWW	-,-	-,-	-,-	-,-	-,-
pdb_00007oyb	6	0.586	0.098	0.862	M111111	1.51.U.998.	1.51.G.999.	1.51.A.1000.	1.51.A.1001.	1.51.G.1002.	1.51.G.1003.	U	G	A	A	G	G	M000000	1	1	1	1	1	LC	SM	SM	SM	LC	S	HC	HC	HC	HC	S	G,A,A,G	4	anti,~C3'-endo	anti,~C3'-endo	anti,~C3'-endo	anti,~C3'-endo	anti,~C3'-endo	anti,~C3'-endo	G-G,tSH	U-G,cWW	-,-	-,-	-,-	-,-	-,-
pdb_00006az1	6	0.615	0.102	0.829	M111111	1.1.C.159.	1.1.G.160.	1.1.A.161.	1.1.A.162.	1.1.A.163.	1.1.G.165.	C	G	A	A	A	G	M000000	1	1	1	1	2	LC	SM	SM	SM	LC	S	HC	HC	HC	HC	S	G,A,A,A,C	5	anti,~C3'-endo	anti,~C3'-endo	anti,~C3'-endo	anti,~C3'-endo	anti,~C3'-endo	anti,~C3'-endo	G-A,tSH	C-G,cWW	-,-	-,-	basepair,stack	-,-	-,-
pdb_00007v2l	6	0.648	0.108	1.025	M111111	1.A.C.1493.	1.A.G.1494.	1.A.G.1495.	1.A.A.1496.	1.A.A.1497.	1.A.G.1498.	C	G	G	A	A	G	M000000	1	1	1	1	1	LC	SM	SM	SM	LC	S	HC	HC	HC	HC	S	G,G,A,A	4	anti,~C3'-endo	anti,~C3'-endo	anti,~C3'-endo	anti,~C3'-endo	anti,~C3'-endo	anti,~C3'-endo	G-A,tWH	C-G,cWW	-,-	-,-	-,-	-,-	-,-
pdb_00005mrc	6	0.669	0.112	1.02	M111111	1.A.U.2861.	1.A.G.2862.	1.A.U.2863.	1.A.G.2864.	1.A.A.2865.	1.A.A.2866.	U	G	U	G	A	A	M000000	1	1	1	1	1	LC	SM	SM	SM	LC	S	HC	HC	HC	HC	S	G,U,G,A	4	anti,~C3'-endo	anti,~C3'-endo	anti,~C3'-endo	anti,~C3'-endo	anti,~C3'-endo	anti,~C3'-endo	G-A,tSH	U-A,cWW	-,-	-,-	-,stack	basepair,-	basepair,-
pdb_00002ogm	6	0.703	0.117	0.985	M111111	1.0.C.498.	1.0.G.499.	1.0.G.500.	1.0.G.501.	1.0.A.502.	1.0.G.503.	C	G	G	G	A	G	M000000	1	1	1	1	1	LC	SM	SM	SM	LC	S	HC	HC	HC	HC	S	G,G,G,A	4	anti,~C3'-endo	anti,~C3'-endo	anti,~C3'-endo	anti,~C3'-endo	anti,~C3'-endo	anti,~C3'-endo	-	C-G,cWW	-,-	-,-	-,stack	-,-	-,-
pdb_00004v6y	6	0.715	0.119	1.058	M111111	1.BA.C.1363.	1.BA.G.1364.	1.BA.A.1365.	1.BA.A.1366.	1.BA.A.1367.	1.BA.G.1368.	C	G	A	A	A	G	M000000	1	1	1	1	1	LC	SM	SM	SM	LC	S	HC	HC	HC	HC	S	G,A,A,A	4	anti,~C3'-endo	anti,~C3'-endo	anti,~C3'-endo	anti,~C3'-endo	anti,~C3'-endo	anti,~C3'-endo	G-A,tSH	C-G,cWW	-,-	-,-	basepair,-	-,-	-,-
pdb_00004y1i	6	0.72	0.12	1.086	M111111	1.A.G.50.	1.A.G.51.	1.A.A.52.	1.A.A.53.	1.A.A.54.	1.A.C.55.	G	G	A	A	A	C	M001000	1	1	1	1	1	LC	SM	SM	SM	LC	S	HC	HC	HC	HC	S	G,A,A,A	4	anti,~C3'-endo	anti,~C3'-endo	anti,~C3'-endo	anti,~C3'-endo	anti,~C3'-endo	anti,~C3'-endo	G-A,tSH	G-C,cWW	-,-	-,-	-,-	-,-	-,-
pdb_00007p7s	6	0.731	0.122	0.941	M111111	1.A.U.994.	1.A.G.995.	1.A.A.996.	1.A.A.998.	1.A.A.999.	1.A.A.1001.	U	G	A	A	A	A	M000000	1	1	2	1	2	LC	SM	SM	SM	LC	S	HC	HC	HC	HC	S	G,A,U,A,A,G	6	anti,~C3'-endo	anti,~C3'-endo	anti,~C2'-endo	anti,~C3'-endo	anti,~C3'-endo	anti,~C3'-endo	G-A,tSH	U-A,cWW	-,-	-,-	basepair,-	-,-	basepair,-
pdb_00007pai	6	0.742	0.124	1.005	M111111	1.5.C.723.	1.5.G.724.	1.5.A.725.	1.5.A.726.	1.5.G.727.	1.5.G.728.	C	G	A	A	G	G	M000000	1	1	1	1	1	LC	SM	SM	SM	LC	S	HC	HC	HC	HC	S	G,A,A,G	4	anti,~C3'-endo	anti,~C3'-endo	anti,~C3'-endo	anti,~C3'-endo	anti,~C3'-endo	anti,~C3'-endo	-	C-G,cWW	-,-	-,-	-,stack	-,-	-,-
pdb_00005tga	6	0.78	0.13	1.182	M111111	1.2.C.937.	1.2.G.938.	1.2.A.939.	1.2.A.940.	1.2.A.941.	1.2.G.942.	C	G	A	A	A	G	M000000	1	1	1	1	1	LC	SM	SM	SM	LC	S	HC	HC	HC	HC	S	G,A,A,A	4	anti,~C3'-endo	anti,~C3'-endo	anti,~C3'-endo	anti,~C3'-endo	anti,~C3'-endo	anti,~C3'-endo	G-A,tWH	C-G,cWW	-,-	-,-	-,stack	basepair,-	-,-
pdb_00004dv2	6	0.819	0.136	1.435	M111111	1.A.C.726.	1.A.G.727.	1.A.A.728.	1.A.A.729.	1.A.G.730.	1.A.G.731.	C	G	A	A	G	G	M000000	1	1	1	1	1	LC	SM	SM	SM	LC	S	HC	HC	HC	HC	S	G,A,A,G	4	anti,~C3'-endo	anti,~C3'-endo	anti,~C3'-endo	anti,~C3'-endo	anti,~C3'-endo	anti,~C3'-endo	G-G,tWH	C-G,cWW	-,-	-,-	basepair,stack	basepair,-	-,-
pdb_00005jus	6	0.857	0.143	1.338	M111111	1.B.U.707.	1.B.G.708.	1.B.A.709.	1.B.A.710.	1.B.A.711.	1.B.G.712.	U	G	A	A	A	G	M000000	1	1	1	1	1	LC	SM	SM	SM	LC	S	HC	HC	HC	HC	S	G,A,A,A	4	anti,~C3'-endo	anti,~C3'-endo	anti,~C3'-endo	anti,~C3'-endo	anti,~C3'-endo	anti,~C3'-endo	-	U-G,cWW	-,-	-,-	-,-	-,-	-,-
pdb_00006wda	6	0.863	0.144	1.222	M111111	1.1.U.955.	1.1.G.956.	1.1.C.957.	1.1.A.959.	1.1.A.960.	1.1.G.962.	U	G	C	A	A	G	M000000	1	1	2	1	2	LC	SM	SM	SM	LC	S	HC	HC	HC	HC	S	G,C,U,A,A,C	6	anti,~C3'-endo	anti,~C3'-endo	anti,~C2'-endo	anti,~C3'-endo	anti,~C3'-endo	anti,~C3'-endo	G-A,tSH	U-G,cWW	-,-	-,-	-,-	-,-	basepair,-
pdb_00007pak	6	0.864	0.144	1.361	M111111	1.5.U.144.	1.5.G.145.	1.5.A.146.	1.5.A.147.	1.5.A.148.	1.5.G.149.	U	G	A	A	A	G	M000000	1	1	1	1	1	LC	SM	SM	SM	LC	S	HC	HC	HC	HC	S	G,A,A,A	4	anti,~C3'-endo	anti,~C3'-endo	anti,~C3'-endo	anti,~C3'-endo	anti,~C3'-endo	anti,~C3'-endo	G-A,tSH	U-G,cWW	-,-	-,-	basepair,stack	basepair,-	-,-
pdb_00007kgb	6	0.876	0.146	1.241	M111111	1.A.A.3091.	1.A.G.3092.	1.A.U.3093.	1.A.A.3094.	1.A.A.3095.	1.A.U.3096.	A	G	U	A	A	U	M000000	1	1	1	1	1	LC	SM	SM	SM	LC	S	HC	HC	HC	HC	S	G,U,A,A	4	anti,~C3'-endo	anti,~C3'-endo	anti,~C3'-endo	anti,~C3'-endo	anti,~C3'-endo	anti,~C3'-endo	G-A,tSH	A-U,cWW	-,-	-,-	-,-	basepair,-	basepair,-
pdb_00001i95	6	0.929	0.155	1.263	M111111	1.A.C.839.	1.A.U.840.	1.A.A.841.	1.A.A.842.	1.A.C.843.	1.A.G.844.	C	U	A	A	C	G	M000000	1	1	1	1	1	LC	SM	LC	SM	NR	SJP	HPJP	HPJP	SHP	SHP	S	-	0	anti,~C3'-endo	anti,~C3'-endo	anti,~C3'-endo	anti,~C3'-endo	anti,~C3'-endo	anti,~C3'-endo	U-C,t.H	C-G,cWW	-,-	-,-	basepair,stack	basepair,-	basepair,-
pdb_00004v6m	6	0.935	0.156	1.175	M111111	1.AA.C.862.	1.AA.U.863.	1.AA.A.864.	1.AA.A.865.	1.AA.C.866.	1.AA.G.867.	C	U	A	A	C	G	M000000	1	1	1	1	1	LC	SM	LC	SM	NR	SJP	HPJP	HPJP	SHP	SHP	S	-	0	anti,~C3'-endo	anti,~C3'-endo	anti,~C3'-endo	anti,~C3'-endo	anti,~C3'-endo	anti,~C3'-endo	U-C,tWH	C-G,cWW	-,-	-,-	basepair,-	basepair,-	basepair,-
pdb_00007olc	6	0.939	0.157	1.354	M111111	1.1.A.2183.	1.1.G.2184.	1.1.A.2185.	1.1.A.2186.	1.1.A.2187.	1.1.U.2188.	A	G	A	A	A	U	M000000	1	1	1	1	1	LC	SM	SM	SM	LC	S	HC	HC	HC	HC	S	G,A,A,A	4	anti,~C3'-endo	anti,~C3'-endo	anti,~C3'-endo	anti,~C3'-endo	anti,~C3'-endo	anti,~C3'-endo	G-A,tSH	A-U,cWW	-,-	-,-	-,-	basepair,-	-,-
pdb_00006t7t	6	0.969	0.162	1.349	M111111	1.C1.A.2164.	1.C1.G.2165.	1.C1.A.2166.	1.C1.A.2167.	1.C1.A.2168.	1.C1.U.2170.	A	G	A	A	A	U	M000000	1	1	1	1	2	LC	SM	SM	SM	LC	S	HC	HC	HC	HC	S	G,A,A,A,G	5	anti,~C3'-endo	anti,~C3'-endo	anti,~C3'-endo	anti,~C3'-endo	anti,~C3'-endo	anti,~C3'-endo	G-A,tSH	A-U,cWW	-,-	-,-	basepair,-	-,-	basepair,-
pdb_00001ry1	6	0.998	0.166	1.556	M111111	1.A.G.197.	1.A.G.198.	1.A.A.199.	1.A.A.200.	1.A.A.201.	1.A.C.202.	G	G	A	A	A	C	M000000	1	1	1	1	1	LC	SM	SM	SM	LC	S	HC	HC	HC	HC	S	G,A,A,A	4	anti,~C3'-endo	anti,~C3'-endo	anti,~C3'-endo	anti,~C3'-endo	anti,~C3'-endo	anti,~C3'-endo	G-A,tSH	G-C,cWW	basepair,-	-,-	-,-	-,-	basepair,-
pdb_00003jbn	6	1.004	0.167	2.159	M111111	1.A.C.1797.	1.A.G.1798.	1.A.A.1799.	1.A.A.1800.	1.A.A.1801.	1.A.G.1802.	C	G	A	A	A	G	M000000	1	1	1	1	1	LC	SM	SM	SM	LC	S	HC	HC	HC	HC	S	G,A,A,A	4	anti,~C3'-endo	anti,~C3'-endo	syn,~C3'-endo	anti,~C3'-endo	anti,~C3'-endo	anti,~C3'-endo	G-A,tSH	C-G,cWW	-,-	-,-	-,stack	-,-	-,-
pdb_00006g5h	6	1.018	0.17	1.242	M111111	1.2.U.197.	1.2.U.198.	1.2.C.199.	1.2.G.200.	1.2.C.201.	1.2.G.202.	U	U	C	G	C	G	M000000	1	1	1	1	1	LC	SM	SM	SM	LC	S	HC	HC	HC	HC	S	U,C,G,C	4	anti,~C3'-endo	anti,~C3'-endo	anti,~C3'-endo	anti,~C3'-endo	anti,~C3'-endo	anti,~C3'-endo	U-C,tWH	U-G,cWW	-,-	-,-	-,-	-,-	-,-
pdb_00007p7q	6	1.037	0.173	1.534	M111111	1.a.U.1191.	1.a.G.1192.	1.a.A.1193.	1.a.A.1195.	1.a.A.1196.	1.a.A.1197.	U	G	A	A	A	A	M000000	1	1	2	1	1	LC	SM	SM	SM	LC	S	HC	HC	HC	HC	S	G,A,C,A,A	5	anti,~C3'-endo	anti,~C3'-endo	anti,~C2'-endo	anti,~C3'-endo	anti,~C3'-endo	anti,~C3'-endo	G-A,tSH	U-A,cWW	-,-	-,-	basepair,-	-,-	basepair,-
pdb_00008cku	6	1.079	0.18	1.48	M111111	1.c.C.376.	1.c.G.377.	1.c.G.362.	1.c.G.363.	1.c.G.364.	1.c.G.365.	C	G	G	G	G	G	M000000	1	-15	1	1	1	LC	LC	SM	LC	LC	S	IC	S	S	IC	S	-	0	anti,~C3'-endo	anti,~C3'-endo	anti,~C3'-endo	anti,~C3'-endo	anti,~C3'-endo	anti,~C3'-endo	-	C-G,cWW	-,-	-,-	basepair,-	basepair,-	basepair,-
pdb_00008bh7	6	1.138	0.19	1.647	M111111	1.a.U.312.	1.a.G.313.	1.a.C.298.	1.a.C.299.	1.a.G.300.	1.a.A.301.	U	G	C	C	G	A	M000000	1	-15	1	1	1	LC	LC	SM	SM	NR	S	BC	S	S	S	S	-	0	anti,~C3'-endo	anti,~C2'-endo	anti,~C3'-endo	anti,~C3'-endo	anti,~C3'-endo	anti,~C3'-endo	G-G,tSH	U-A,cWW	-,-	-,-	basepair,-	basepair,-	basepair,-
pdb_00007s3h	6	1.206	0.201	2.648	M111111	1.R.U.72.	1.R.G.73.	1.R.A.74.	1.R.A.75.	1.R.A.76.	1.R.A.77.	U	G	A	A	A	A	M000000	1	1	1	1	1	LC	SM	SM	SM	LC	S	HC	HC	HC	HC	S	G,A,A,A	4	anti,~C3'-endo	anti,~C3'-endo	anti,~C3'-endo	anti,~C3'-endo	syn,~C3'-endo	anti,~C3'-endo	G+A,tSW	U-A,cWW	-,-	-,-	-,-	-,-	-,-
pdb_00005nd8	6	1.218	0.203	1.633	M111111	1.a.C.1527.	1.a.G.1528.	1.a.G.1529.	1.a.A.1530.	1.a.A.1531.	1.a.G.1532.	C	G	G	A	A	G	M000000	1	1	1	1	1	LC	SM	SM	SM	LC	S	HC	HC	HC	HC	S	G,G,A,A	4	anti,~C3'-endo	anti,~C3'-endo	anti,~C3'-endo	anti,~C3'-endo	anti,~C3'-endo	anti,~C3'-endo	-	C-G,cWW	-,-	-,-	basepair,-	basepair,-	-,-
pdb_00006d9j	6	1.255	0.209	2.331	M111111	1.5.U.381.	1.5.G.382.	1.5.A.383.	1.5.A.384.	1.5.A.386.	1.5.A.385.	U	G	A	A	A	A	M000000	1	1	1	2	-1	SM	SM	SM	SM	SM	JCJP	JCJP	JCJP	JCJP	JCJP	JCJP	-	0	anti,~C3'-endo	anti,~C3'-endo	anti,~C3'-endo	anti,~C3'-endo	anti,~C3'-endo	anti,~C2'-endo	G-A,tSH	U-A,tWH	-,stack	-,-	basepair,stack	-,-	-,-
pdb_00007ohv	6	1.317	0.22	2.626	M111111	1.1.C.90.	1.1.G.91.	1.1.G.92.	1.1.G.94.	1.1.A.95.	1.1.G.96.	C	G	G	G	A	G	M000000	1	1	2	1	1	LC	SM	SM	SM	LC	S	HC	HC	HC	HC	S	G,G,C,G,A	5	anti,~C3'-endo	anti,~C3'-endo	anti,~C3'-endo	anti,~C3'-endo	anti,~C3'-endo	anti,~C3'-endo	G-A,tSH	C-G,cWW	-,-	-,-	basepair,-	basepair,-	basepair,-
pdb_00008hl5	6	1.33	0.222	1.704	M111111	1.A16S.G.1476.	1.A16S.G.1477.	1.A16S.G.1478.	1.A16S.A.1479.	1.A16S.A.1480.	1.A16S.C.1481.	G	G	G	A	A	C	M000000	1	1	1	1	1	LC	SM	SM	SM	LC	S	HC	HC	HC	HC	S	G,G,A,A	4	anti,~C3'-endo	anti,~C3'-endo	anti,~C3'-endo	anti,~C3'-endo	anti,~C3'-endo	anti,~C3'-endo	-	G-C,cWW	-,-	-,-	-,-	-,-	-,-
pdb_00004ujc	6	1.359	0.227	1.759	M111111	1.C1.G.1847.	1.C1.U.1848.	1.C1.G.1849.	1.C1.A.1850.	1.C1.A.1851.	1.C1.C.1852.	G	U	G	A	A	C	M000000	1	1	1	1	1	LC	SM	SM	SM	LC	S	HC	HC	HC	HC	S	U,G,A,A	4	anti,~C3'-endo	anti,~C3'-endo	anti,~C3'-endo	anti,~C3'-endo	anti,~C3'-endo	anti,~C3'-endo	-	G-C,cWW	-,-	-,-	basepair,-	basepair,-	basepair,-
pdb_00008etj	6	1.372	0.229	2.678	M111111	1.1.U.378.	1.1.G.379.	1.1.A.380.	1.1.A.381.	1.1.A.383.	1.1.A.382.	U	G	A	A	A	A	M000000	1	1	1	2	-1	SM	SM	SM	SM	SM	JC	JC	JC	JC	JC	JC	-	0	anti,~C3'-endo	anti,~C3'-endo	anti,~C3'-endo	anti,~C3'-endo	anti,~C3'-endo	anti,~C2'-endo	G-A,tSH	U-A,tWH	-,-	-,-	basepair,stack	-,-	basepair,-
pdb_00008a5i	6	1.38	0.23	2.524	M111111	1.A.U.2795.	1.A.G.2796.	1.A.A.2797.	1.A.A.2773.	1.A.A.2774.	1.A.A.2775.	U	G	A	A	A	A	M000000	1	1	-24	1	1	LC	SM	SM	SM	LC	S	IC	IC	IC	IC	S	-	0	anti,~C3'-endo	anti,~C3'-endo	anti,~C3'-endo	anti,~C3'-endo	anti,~C3'-endo	anti,~C3'-endo	G-A,tSH	U-A,cWW	-,-	-,stack	basepair,stack	-,-	basepair,-
pdb_00006bz7	6	1.399	0.233	2.332	M111111	1.YA.C.1376.	1.YA.G.1377.	1.YA.A.1378.	1.YA.A.1353.	1.YA.A.1354.	1.YA.G.1355.	C	G	A	A	A	G	M000000	1	1	-25	1	1	LC	SM	SM	SM	LC	S	IC	IC	IC	IC	S	-	0	anti,~C3'-endo	anti,~C3'-endo	anti,~C2'-endo	anti,~C3'-endo	anti,~C3'-endo	anti,~C3'-endo	G-A,tSH	C-G,cWW	-,-	-,stack	basepair,stack	-,-	-,-
pdb_00007s9u	6	1.42	0.237	2.776	M111111	1.A.U.545.	1.A.G.546.	1.A.A.547.	1.A.A.548.	1.A.A.551.	1.A.A.549.	U	G	A	A	A	A	M000000	1	1	1	3	-2	SM	SM	SM	SM	SM	JCJP	JCJP	JCJP	JCJP	JCJP	JCJP	-	0	anti,~C3'-endo	anti,~C3'-endo	anti,~C3'-endo	anti,~C3'-endo	anti,~C3'-endo	anti,~C2'-endo	G-A,tSH	U-A,tWH	-,stack	-,-	basepair,stack	-,-	basepair,-
pdb_00006lu8	6	1.425	0.238	2.58	M111111	1.2.C.3668.	1.2.G.3669.	1.2.C.3670.	1.2.G.3671.	1.2.G.3672.	1.2.G.3674.	C	G	C	G	G	G	M000000	1	1	1	1	2	LC	SM	SM	SM	LC	S	HC	HC	HC	HC	S	G,C,G,G,C	5	anti,~C3'-endo	anti,~C3'-endo	anti,~C3'-endo	anti,~C3'-endo	syn,~C2'-endo	anti,~C3'-endo	-	C-G,cWW	-,-	-,-	-,-	basepair,-	basepair,-
pdb_00006yef	6	1.429	0.238	2.303	M111111	1.a.C.530.	1.a.A.531.	1.a.G.532.	1.a.C.533.	1.a.C.534.	1.a.7MG.535.	C	A	G	C	C	7MG	M000000	1	1	1	1	1	LC	LC	SM	SM	NR	SHP	HP	SHP	SHP	SHP	S	-	0	anti,~C3'-endo	anti,~C3'-endo	anti,~C3'-endo	anti,~C3'-endo	anti,~C3'-endo	anti,~C3'-endo	-	C-g,cWW	-,-	-,-	basepair,-	basepair,-	basepair,-
pdb_00006gc6	6	1.435	0.239	3.033	M111111	1.A.C.246.	1.A.G.247.	1.A.G.248.	1.A.G.250.	1.A.A.251.	1.A.G.252.	C	G	G	G	A	G	M000000	1	1	2	1	1	LC	SM	SM	SM	LC	S	HC	HC	HC	HC	S	G,G,C,G,A	5	anti,~C3'-endo	anti,~C3'-endo	anti,~C3'-endo	anti,~C3'-endo	anti,~C3'-endo	anti,~C3'-endo	G-A,tSH	C-G,cWW	-,-	-,stack	basepair,-	-,-	basepair,-
pdb_00006az3	6	0.384	0.064	0.552	M111111	1.1.U.423.	1.1.G.424.	1.1.G.425.	1.1.A.426.	1.1.A.427.	1.1.A.428.	U	G	G	A	A	A	M000000	1	1	1	1	1	LC	SM	SM	SM	LC	S	HC	HC	HC	HC	S	G,G,A,A	4	anti,~C3'-endo	anti,~C3'-endo	anti,~C3'-endo	anti,~C3'-endo	anti,~C3'-endo	anti,~C3'-endo	G-A,tSH	U-A,cWW	-,-	-,-	-,stack	-,-	-,-
pdb_00006t59	6	0.536	0.089	0.882	M111111	1.54.C.4603.	1.54.G.4604.	1.54.A.4605.	1.54.G.4606.	1.54.A.4607.	1.54.G.4608.	C	G	A	G	A	G	M000000	1	1	1	1	1	SM	SM	SM	SM	SM	HC	HC	HC	HC	HC	HC	U,C,A,G,U,A,C,G,A,G,A,G,G,A,A,C,C	17	anti,~C3'-endo	anti,~C3'-endo	anti,~C3'-endo	anti,~C3'-endo	anti,~C3'-endo	anti,~C3'-endo	G-A,tSH	C-G,cWW	-,stack	-,-	-,-	-,-	basepair,-
pdb_00008g31	6	0.539	0.09	0.859	M111111	1.B.C.2658.	1.B.G.2659.	1.B.A.2660.	1.B.G.2661.	1.B.A.2662.	1.B.G.2663.	C	G	A	G	A	G	M000000	1	1	1	1	1	SM	SM	SM	SM	SM	HC	HC	HC	HC	HC	HC	U,A,G,U,A,C,G,A,G,A,G,G,A,C,C	15	anti,~C3'-endo	anti,~C3'-endo	anti,~C3'-endo	anti,~C3'-endo	anti,~C3'-endo	anti,~C3'-endo	G-A,tSH	C-G,cWW	basepair,stack	-,-	-,-	-,-	basepair,-
pdb_00003i55	6	0.546	0.091	0.94	M111111	1.0.C.2695.	1.0.G.2696.	1.0.A.2697.	1.0.G.2698.	1.0.A.2699.	1.0.G.2700.	C	G	A	G	A	G	M000000	1	1	1	1	1	SM	SM	SM	SM	SM	HC	HC	HC	HC	HC	HC	U,A,G,U,A,C,G,A,G,A,G,G,A,A,C	15	anti,~C3'-endo	anti,~C3'-endo	anti,~C3'-endo	anti,~C3'-endo	anti,~C3'-endo	anti,~C3'-endo	G-A,tSH	C-G,cWW	basepair,stack	-,-	-,-	-,-	basepair,-
pdb_00008rxh	6	0.553	0.092	1.016	M111111	1.L4.C.53.	1.L4.G.54.	1.L4.A.55.	1.L4.G.56.	1.L4.A.57.	1.L4.G.58.	C	G	A	G	A	G	M000000	1	1	1	1	1	SM	SM	SM	SM	SM	HC	HC	HC	HC	HC	HC	G,U,A,G,U,A,C,G,A,G,A,G,G,A,A,C,U	17	anti,~C3'-endo	anti,~C3'-endo	anti,~C3'-endo	anti,~C3'-endo	anti,~C3'-endo	anti,~C3'-endo	G-A,tSH	C-G,cWW	basepair,stack	-,-	-,-	-,-	basepair,-
pdb_00007qiz	6	0.555	0.093	0.871	M111111	1.2.C.3028.	1.2.G.3029.	1.2.A.3030.	1.2.G.3031.	1.2.A.3032.	1.2.G.3033.	C	G	A	G	A	G	M000000	1	1	1	1	1	SM	SM	SM	SM	SM	HC	HC	HC	HC	HC	HC	C,U,A,G,U,A,C,G,A,G,A,G,G,A,A,C,C	17	anti,~C3'-endo	anti,~C3'-endo	anti,~C3'-endo	anti,~C3'-endo	anti,~C3'-endo	anti,~C3'-endo	G-A,tSH	C-G,cWW	basepair,stack	-,-	-,-	-,-	basepair,-
pdb_00004v8h	6	0.582	0.097	1.047	M111111	1.CA.C.379.	1.CA.G.380.	1.CA.C.381.	1.CA.A.382.	1.CA.A.383.	1.CA.G.384.	C	G	C	A	A	G	M000000	1	1	1	1	1	LC	SM	SM	SM	LC	S	HC	HC	HC	HC	S	G,C,A,A	4	anti,~C3'-endo	anti,~C3'-endo	anti,~C3'-endo	anti,~C3'-endo	anti,~C3'-endo	anti,~C3'-endo	G-A,tSH	C-G,cWW	-,-	-,-	-,stack	-,-	-,-
pdb_00004wf9	6	0.588	0.098	0.82	M111111	1.X.C.2685.	1.X.G.2686.	1.X.A.2687.	1.X.G.2688.	1.X.A.2689.	1.X.G.2690.	C	G	A	G	A	G	M000000	1	1	1	1	1	SM	SM	SM	SM	SM	HC	HC	HC	HC	HC	HC	U,A,G,U,A,C,G,A,G,A,G,G,A,C,C	15	anti,~C3'-endo	anti,~C3'-endo	anti,~C3'-endo	anti,~C3'-endo	anti,~C3'-endo	anti,~C3'-endo	G-A,tSH	C-G,cWW	-,stack	-,-	-,-	-,-	basepair,-
pdb_00004kvb	6	0.643	0.107	1.169	M111111	1.A.C.897.	1.A.G.898.	1.A.C.899.	1.A.A.900.	1.A.A.901.	1.A.G.902.	C	G	C	A	A	G	M000000	1	1	1	1	1	LC	SM	SM	SM	LC	S	HC	HC	HC	HC	S	G,C,A,A	4	anti,~C3'-endo	anti,~C3'-endo	anti,~C3'-endo	anti,~C3'-endo	anti,~C3'-endo	anti,~C3'-endo	G-A,tSH	C-G,cWW	-,-	-,-	basepair,-	-,-	-,-
pdb_00006spf	6	0.657	0.11	0.939	M111111	1.a.C.720.	1.a.G.721.	1.a.A.722.	1.a.A.723.	1.a.G.724.	1.a.G.725.	C	G	A	A	G	G	M000000	1	1	1	1	1	LC	SM	SM	SM	LC	S	HC	HC	HC	HC	S	G,A,A,G	4	anti,~C3'-endo	anti,~C3'-endo	anti,~C3'-endo	anti,~C3'-endo	anti,~C3'-endo	anti,~C3'-endo	G-G,tSH	C-G,cWW	-,-	-,-	basepair,-	basepair,-	-,-
pdb_00006wd8	6	0.659	0.11	0.859	M111111	1.3.C.726.	1.3.G.727.	1.3.A.728.	1.3.A.729.	1.3.G.730.	1.3.G.731.	C	G	A	A	G	G	M000000	1	1	1	1	1	LC	SM	SM	SM	LC	S	HC	HC	HC	HC	S	G,A,A,G	4	anti,~C3'-endo	anti,~C3'-endo	anti,~C3'-endo	anti,~C3'-endo	anti,~C3'-endo	anti,~C3'-endo	-	C-G,cWW	-,-	-,-	-,-	-,-	-,-
pdb_00004p70	6	0.672	0.112	1.149	M111111	1.RA.C.1806.	1.RA.G.1807.	1.RA.U.1808.	1.RA.A.1809.	1.RA.A.1810.	1.RA.G.1811.	C	G	U	A	A	G	M000000	1	1	1	1	1	LC	SM	SM	SM	LC	S	HC	HC	HC	HC	S	G,U,A,A	4	anti,~C3'-endo	anti,~C3'-endo	anti,~C3'-endo	anti,~C3'-endo	anti,~C3'-endo	anti,~C3'-endo	G-A,tSH	C-G,cWW	-,-	-,-	-,-	-,-	basepair,-
pdb_00007ox9	6	0.681	0.114	1.081	M111111	1.A.U.72.	1.A.G.73.	1.A.A.74.	1.A.A.75.	1.A.A.76.	1.A.A.77.	U	G	A	A	A	A	M001110	1	1	1	1	1	LC	SM	SM	SM	LC	S	HC	HC	HC	HC	S	G,A,A,A	4	anti,~C3'-endo	anti,~C3'-endo	anti,~C3'-endo	anti,~C3'-endo	anti,~C3'-endo	anti,~C3'-endo	G-A,tSH	U-A,cWW	-,-	-,-	-,-	-,-	-,-
pdb_00008ip8	6	0.682	0.114	1.067	M111111	1.RB.G.713.	1.RB.G.714.	1.RB.A.715.	1.RB.A.716.	1.RB.G.717.	1.RB.C.718.	G	G	A	A	G	C	M000000	1	1	1	1	1	LC	SM	SM	SM	LC	S	HC	HC	HC	HC	S	G,A,A,G	4	anti,~C3'-endo	anti,~C3'-endo	anti,~C3'-endo	anti,~C3'-endo	anti,~C3'-endo	anti,~C3'-endo	G-G,tSH	G-C,cWW	-,-	-,-	basepair,-	-,-	-,-
pdb_00003fwo	6	0.69	0.115	0.869	M111111	1.A.C.498.	1.A.G.499.	1.A.G.500.	1.A.G.501.	1.A.A.502.	1.A.G.503.	C	G	G	G	A	G	M000000	1	1	1	1	1	LC	SM	SM	SM	LC	S	HC	HC	HC	HC	S	G,G,G,A	4	anti,~C3'-endo	anti,~C3'-endo	anti,~C3'-endo	anti,~C3'-endo	anti,~C3'-endo	anti,~C3'-endo	G-A,tSH	C-G,cWW	-,-	-,-	-,stack	-,-	-,-
pdb_00007wtu	6	0.694	0.116	1.031	M111111	1.2.U.1178.	1.2.G.1179.	1.2.C.1180.	1.2.A.1181.	1.2.A.1182.	1.2.A.1183.	U	G	C	A	A	A	M000000	1	1	1	1	1	LC	SM	SM	SM	LC	S	HC	HC	HC	HC	S	G,C,A,A	4	anti,~C3'-endo	anti,~C3'-endo	anti,~C3'-endo	anti,~C3'-endo	anti,~C3'-endo	anti,~C3'-endo	G-A,tSH	U-A,cWW	-,-	-,-	-,-	-,-	-,-
pdb_00003jbp	6	0.699	0.116	0.902	M111111	1.AA.U.1693.	1.AA.G.1694.	1.AA.A.1695.	1.AA.A.1696.	1.AA.A.1697.	1.AA.A.1698.	U	G	A	A	A	A	M000000	1	1	1	1	1	LC	SM	SM	SM	LC	S	HC	HC	HC	HC	S	G,A,A,A	4	anti,~C3'-endo	anti,~C3'-endo	anti,~C3'-endo	anti,~C3'-endo	anti,~C3'-endo	anti,~C3'-endo	G-A,tSH	U-A,cWW	-,-	-,-	basepair,-	-,-	-,-
pdb_00006d9j	6	0.723	0.12	0.972	M111111	1.5.U.4321.	1.5.G.4322.	1.5.A.4323.	1.5.A.4324.	1.5.A.4325.	1.5.G.4326.	U	G	A	A	A	G	M000000	1	1	1	1	1	SM	SM	SM	SM	SM	HC	HC	HC	HC	HC	HC	U,G,A,A,A,G	6	anti,~C3'-endo	anti,~C3'-endo	anti,~C3'-endo	anti,~C3'-endo	anti,~C3'-endo	anti,~C3'-endo	G-A,tSH	U-G,cWW	-,stack	-,-	-,-	-,-	-,-
pdb_00007p7u	6	0.73	0.122	0.939	M111111	1.A.U.994.	1.A.G.995.	1.A.A.996.	1.A.A.998.	1.A.A.999.	1.A.A.1001.	U	G	A	A	A	A	M000000	1	1	2	1	2	LC	SM	SM	SM	LC	S	HC	HC	HC	HC	S	G,A,U,A,A,G	6	anti,~C3'-endo	anti,~C3'-endo	anti,~C2'-endo	anti,~C3'-endo	anti,~C3'-endo	anti,~C3'-endo	G-A,tSH	U-A,cWW	-,-	-,-	basepair,-	basepair,-	basepair,-
pdb_00008q7z	6	0.737	0.123	1.383	M111111	1.A2.C.1520.	1.A2.G.1521.	1.A2.G.1522.	1.A2.C.1523.	1.A2.A.1524.	1.A2.G.1525.	C	G	G	C	A	G	M000000	1	1	1	1	1	LC	SM	SM	SM	LC	S	HC	HC	HC	HC	S	G,G,C,A	4	anti,~C3'-endo	anti,~C3'-endo	anti,~C3'-endo	anti,~C3'-endo	anti,~C3'-endo	anti,~C3'-endo	G-A,tSH	C-G,cWW	-,stack	-,-	-,stack	-,-	basepair,-
pdb_00008r55	6	0.744	0.124	1.086	M111111	1.X.U.1001.	1.X.G.1002.	1.X.A.1003.	1.X.A.1005.	1.X.A.1006.	1.X.A.1008.	U	G	A	A	A	A	M000000	1	1	2	1	2	LC	SM	SM	SM	LC	S	HC	HC	HC	HC	S	G,A,U,A,A,G	6	anti,~C3'-endo	anti,~C3'-endo	anti,~C2'-endo	anti,~C3'-endo	anti,~C3'-endo	anti,~C3'-endo	G-A,tSH	U-A,cWW	-,-	-,-	-,-	basepair,-	basepair,-
pdb_00008cbj	6	0.748	0.125	1.115	M111111	1.2.C.937.	1.2.G.938.	1.2.A.939.	1.2.A.940.	1.2.A.941.	1.2.G.942.	C	G	A	A	A	G	M000000	1	1	1	1	1	LC	SM	SM	SM	LC	S	HC	HC	HC	HC	S	G,A,A,A	4	anti,~C3'-endo	anti,~C3'-endo	anti,~C3'-endo	anti,~C3'-endo	anti,~C3'-endo	anti,~C3'-endo	G-A,tWH	C-G,cWW	-,-	-,-	basepair,stack	basepair,-	-,-
pdb_00005wis	6	0.762	0.127	1.232	M111111	1.1a.C.726.	1.1a.G.727.	1.1a.A.728.	1.1a.A.729.	1.1a.G.730.	1.1a.G.731.	C	G	A	A	G	G	M000000	1	1	1	1	1	LC	SM	SM	SM	LC	S	HC	HC	HC	HC	S	G,A,A,G	4	anti,~C3'-endo	anti,~C3'-endo	anti,~C3'-endo	anti,~C3'-endo	anti,~C3'-endo	anti,~C3'-endo	-	C-G,cWW	-,-	-,-	-,stack	basepair,-	-,-
pdb_00004lfz	6	0.765	0.128	1.163	M111111	1.RA.C.462.	1.RA.G.463.	1.RA.U.464.	1.RA.G.465.	1.RA.A.466.	1.RA.G.467.	C	G	U	G	A	G	M000000	1	1	1	1	1	LC	SM	SM	SM	LC	S	HC	HC	HC	HC	S	G,U,G,A	4	anti,~C3'-endo	anti,~C3'-endo	anti,~C3'-endo	anti,~C3'-endo	anti,~C3'-endo	anti,~C3'-endo	-	C-G,cWW	-,-	-,-	-,stack	basepair,-	-,-
pdb_00006wdk	6	0.777	0.13	0.991	M111111	1.3.C.726.	1.3.G.727.	1.3.A.728.	1.3.A.729.	1.3.G.730.	1.3.G.731.	C	G	A	A	G	G	M000000	1	1	1	1	1	LC	SM	SM	SM	LC	S	HC	HC	HC	HC	S	G,A,A,G	4	anti,~C3'-endo	anti,~C3'-endo	anti,~C3'-endo	anti,~C3'-endo	anti,~C3'-endo	anti,~C3'-endo	G-G,tWH	C-G,cWW	-,-	-,-	basepair,-	basepair,-	-,-
pdb_00006of1	6	0.778	0.13	1.201	M111111	1.1a.C.726.	1.1a.G.727.	1.1a.A.728.	1.1a.A.729.	1.1a.G.730.	1.1a.G.731.	C	G	A	A	G	G	M000000	1	1	1	1	1	LC	SM	SM	SM	LC	S	HC	HC	HC	HC	S	G,A,A,G	4	anti,~C3'-endo	anti,~C3'-endo	anti,~C3'-endo	anti,~C3'-endo	anti,~C3'-endo	anti,~C3'-endo	-	C-G,cWW	-,-	-,-	basepair,stack	basepair,-	-,-
pdb_00008hkx	6	0.788	0.131	1.036	M111111	1.A16S.G.832.	1.A16S.G.833.	1.A16S.A.834.	1.A16S.A.835.	1.A16S.G.836.	1.A16S.C.837.	G	G	A	A	G	C	M000000	1	1	1	1	1	LC	SM	LC	SM	NR	SJP	HPJP	HPJP	SHP	SHP	S	-	0	anti,~C3'-endo	anti,~C3'-endo	anti,~C3'-endo	anti,~C3'-endo	anti,~C3'-endo	anti,~C3'-endo	G-G,tSH	G-C,cWW	-,-	-,-	basepair,stack	basepair,-	basepair,-
pdb_00004v73	6	0.803	0.134	1.074	M111111	1.AA.G.1515.	1.AA.G.1516.	1.AA.G.1517.	1.AA.A.1518.	1.AA.A.1519.	1.AA.C.1520.	G	G	G	A	A	C	M000000	1	1	1	1	1	LC	SM	SM	SM	LC	S	HC	HC	HC	HC	S	G,G,A,A	4	anti,~C3'-endo	anti,~C3'-endo	anti,~C3'-endo	anti,~C3'-endo	anti,~C3'-endo	anti,~C3'-endo	G-A,tWH	G-C,cWW	-,-	-,-	basepair,-	basepair,-	basepair,-
pdb_00007m4z	6	0.806	0.134	0.98	M111111	1.a.U.1162.	1.a.G.1163.	1.a.A.1164.	1.a.A.1166.	1.a.A.1167.	1.a.A.1168.	U	G	A	A	A	A	M000000	1	1	2	1	1	LC	SM	SM	SM	LC	S	HC	HC	HC	HC	S	G,A,C,A,A	5	anti,~C3'-endo	anti,~C3'-endo	anti,~C3'-endo	anti,~C3'-endo	anti,~C3'-endo	anti,~C3'-endo	G-A,tSH	U-A,cWW	-,-	-,-	basepair,-	-,-	basepair,-
pdb_00007as8	6	0.81	0.135	1.097	M111111	1.A.U.1001.	1.A.G.1002.	1.A.A.1003.	1.A.A.1005.	1.A.A.1006.	1.A.A.1008.	U	G	A	A	A	A	M000000	1	1	2	1	2	LC	SM	SM	SM	LC	S	HC	HC	HC	HC	S	G,A,U,A,A,G	6	anti,~C3'-endo	anti,~C3'-endo	anti,~C2'-endo	anti,~C3'-endo	anti,~C3'-endo	anti,~C3'-endo	G-A,tSH	U-A,cWW	-,-	-,-	-,-	-,-	basepair,-
pdb_00005myj	6	0.816	0.136	1.248	M111111	1.AA.U.304.	1.AA.G.305.	1.AA.A.306.	1.AA.G.307.	1.AA.A.308.	1.AA.G.309.	U	G	A	G	A	G	M000000	1	1	1	1	1	SM	SM	SM	SM	SM	HC	HC	HC	HC	HC	HC	U,G,A,G,A,G	6	anti,~C3'-endo	anti,~C3'-endo	anti,~C3'-endo	anti,~C3'-endo	anti,~C3'-endo	anti,~C3'-endo	G-A,tSH	U-G,cWW	-,stack	-,-	-,stack	basepair,-	basepair,-
pdb_00004v76	6	0.843	0.14	1.456	M111111	1.BA.C.1363.	1.BA.G.1364.	1.BA.A.1365.	1.BA.A.1366.	1.BA.A.1367.	1.BA.G.1368.	C	G	A	A	A	G	M000000	1	1	1	1	1	LC	SM	SM	SM	LC	S	HC	HC	HC	HC	S	G,A,A,A	4	anti,~C3'-endo	anti,~C3'-endo	anti,~C3'-endo	anti,~C3'-endo	anti,~C3'-endo	anti,~C3'-endo	G-A,tSH	C-G,cWW	basepair,-	-,-	basepair,-	-,-	-,-
pdb_00006rxx	6	0.847	0.141	1.106	M111111	1.C1.C.1522.	1.C1.G.1523.	1.C1.A.1524.	1.C1.A.1525.	1.C1.A.1526.	1.C1.G.1527.	C	G	A	A	A	G	M000000	1	1	1	1	1	LC	SM	SM	SM	LC	S	HC	HC	HC	HC	S	G,A,A,A	4	anti,~C3'-endo	anti,~C3'-endo	anti,~C3'-endo	anti,~C3'-endo	anti,~C3'-endo	anti,~C3'-endo	G-A,tWH	C-G,cWW	-,-	-,-	-,-	basepair,-	-,-
pdb_00004v4z	6	0.852	0.142	1.058	M111111	1.AA.U.296.	1.AA.G.297.	1.AA.A.298.	1.AA.G.299.	1.AA.A.300.	1.AA.G.301.	U	G	A	G	A	G	M000000	1	1	1	1	1	LC	SM	SM	SM	LC	S	HC	HC	HC	HC	S	G,A,G,A	4	anti,~C3'-endo	anti,~C3'-endo	anti,~C3'-endo	anti,~C3'-endo	anti,~C3'-endo	anti,~C3'-endo	-	U-G,cWW	-,-	-,-	-,stack	basepair,-	basepair,-
pdb_00004v8p	6	0.855	0.142	1.249	M111111	1.G3.G.86.	1.G3.G.87.	1.G3.G.88.	1.G3.G.89.	1.G3.A.90.	1.G3.C.91.	G	G	G	G	A	C	M000000	1	1	1	1	1	LC	SM	SM	SM	LC	S	HC	HC	HC	HC	S	G,G,G,A	4	anti,~C3'-endo	anti,~C3'-endo	anti,~C3'-endo	anti,~C3'-endo	anti,~C3'-endo	anti,~C3'-endo	G-A,tSH	G-C,cWW	-,-	-,-	-,-	-,-	-,-
pdb_00006gqb	6	0.857	0.143	1.247	M111111	1.2.C.937.	1.2.G.938.	1.2.A.939.	1.2.A.940.	1.2.A.941.	1.2.G.942.	C	G	A	A	A	G	M000000	1	1	1	1	1	LC	SM	SM	SM	LC	S	HC	HC	HC	HC	S	G,A,A,A	4	anti,~C3'-endo	anti,~C3'-endo	anti,~C3'-endo	anti,~C3'-endo	anti,~C3'-endo	anti,~C3'-endo	-	C-G,cWW	-,-	-,-	-,stack	basepair,-	-,-
pdb_00008r6f	6	0.863	0.144	1.101	M111111	1.A.A.1301.	1.A.G.1302.	1.A.C.1303.	1.A.G.1304.	1.A.A.1305.	1.A.PSU.1306.	A	G	C	G	A	PSU	M000000	1	1	1	1	1	SM	SM	SM	SM	SM	HC	HC	HC	HC	HC	HC	A,G,C,G,A,PSU	6	anti,~C3'-endo	anti,~C3'-endo	anti,~C3'-endo	anti,~C3'-endo	anti,~C3'-endo	anti,~C3'-endo	G-A,tSH	A-P,cWW	-,stack	-,-	-,-	basepair,-	basepair,-
pdb_00006skg	6	0.865	0.144	1.149	M111111	1.Aa.G.812.	1.Aa.G.813.	1.Aa.A.814.	1.Aa.A.815.	1.Aa.G.816.	1.Aa.C.817.	G	G	A	A	G	C	M000000	1	1	1	1	1	LC	SM	LC	SM	NR	SJP	HPJP	HPJP	SHP	SHP	S	-	0	anti,~C3'-endo	anti,~C3'-endo	anti,~C3'-endo	anti,~C3'-endo	anti,~C3'-endo	anti,~C3'-endo	G-G,tSH	G-C,cWW	basepair,-	-,-	basepair,stack	basepair,-	basepair,-
pdb_00004lel	6	0.868	0.145	1.497	M111111	1.QA.C.726.	1.QA.G.727.	1.QA.A.728.	1.QA.A.729.	1.QA.G.730.	1.QA.G.731.	C	G	A	A	G	G	M000000	1	1	1	1	1	LC	SM	SM	SM	LC	S	HC	HC	HC	HC	S	G,A,A,G	4	anti,~C3'-endo	anti,~C3'-endo	anti,~C3'-endo	anti,~C3'-endo	anti,~C3'-endo	anti,~C3'-endo	-	C-G,cWW	-,-	-,-	-,-	basepair,-	-,-
pdb_00008t5d	6	0.871	0.145	1.234	M111111	1.B.U.955.	1.B.G.956.	1.B.C.957.	1.B.A.959.	1.B.A.960.	1.B.G.962.	U	G	C	A	A	G	M000000	1	1	2	1	2	LC	SM	SM	SM	LC	S	HC	HC	HC	HC	S	G,C,U,A,A,C	6	anti,~C3'-endo	anti,~C3'-endo	anti,~C2'-endo	anti,~C3'-endo	anti,~C3'-endo	anti,~C3'-endo	G-A,tSH	U-G,cWW	-,-	-,-	basepair,-	-,-	basepair,-
pdb_00006w77	6	0.874	0.146	1.097	M111111	1.A.U.1076.	1.A.G.1077.	1.A.U.1078.	1.A.G.1079.	1.A.A.1080.	1.A.A.1081.	U	G	U	G	A	A	M000000	1	1	1	1	1	LC	SM	SM	SM	LC	S	HC	HC	HC	HC	S	G,U,G,A	4	anti,~C3'-endo	anti,~C3'-endo	anti,~C3'-endo	anti,~C3'-endo	anti,~C3'-endo	anti,~C3'-endo	G-A,tWH	U-A,cWW	-,-	-,-	-,-	basepair,-	-,-
pdb_00004v9l	6	0.889	0.148	1.03	M111111	1.DA.G.629.	1.DA.G.630.	1.DA.A.631.	1.DA.A.632.	1.DA.A.633.	1.DA.C.634.	G	G	A	A	A	C	M000000	1	1	1	1	1	LC	SM	SM	SM	LC	S	HC	HC	HC	HC	S	G,A,A,A	4	anti,~C3'-endo	anti,~C3'-endo	anti,~C3'-endo	anti,~C3'-endo	anti,~C3'-endo	anti,~C3'-endo	G-A,tWH	G-C,cWW	-,-	-,-	basepair,-	-,-	-,-
pdb_00006d9j	6	0.896	0.149	1.296	M111111	1.4.U.6110.	1.4.A.6111.	1.4.U.6112.	1.4.U.6113.	1.4.U.6114.	1.4.A.6115.	U	A	U	U	U	A	M000000	1	1	1	1	1	LC	SM	SM	SM	LC	S	HC	HC	HC	HC	S	A,U,U,U	4	anti,~C3'-endo	anti,~C3'-endo	anti,~C3'-endo	anti,~C3'-endo	anti,~C3'-endo	anti,~C3'-endo	-	U-A,cWW	-,-	-,-	-,-	-,-	-,-
pdb_00006z1p	6	0.897	0.149	1.237	M111111	1.Ab.C.523.	1.Ab.G.524.	1.Ab.A.525.	1.Ab.U.526.	1.Ab.A.527.	1.Ab.G.528.	C	G	A	U	A	G	M000000	1	1	1	1	1	LC	SM	SM	SM	LC	S	HC	HC	HC	HC	S	G,A,U,A	4	anti,~C3'-endo	anti,~C3'-endo	anti,~C3'-endo	anti,~C3'-endo	anti,~C3'-endo	anti,~C3'-endo	G-A,tSH	C-G,cWW	-,-	-,-	basepair,-	-,-	-,-
pdb_00006o90	6	0.909	0.151	1.259	M111111	1.a.U.1180.	1.a.G.1181.	1.a.A.1182.	1.a.A.1184.	1.a.A.1185.	1.a.A.1186.	U	G	A	A	A	A	M000000	1	1	2	1	1	LC	SM	SM	SM	LC	S	HC	HC	HC	HC	S	G,A,C,A,A	5	anti,~C3'-endo	anti,~C3'-endo	anti,~C3'-endo	anti,~C3'-endo	anti,~C3'-endo	anti,~C3'-endo	G-A,tSH	U-A,cWW	-,-	-,-	-,-	-,-	basepair,-
pdb_00008oj0	6	0.909	0.151	1.221	M111111	1.5.C.2317.	1.5.G.2318.	1.5.C.2319.	1.5.G.2320.	1.5.G.2321.	1.5.G.2322.	C	G	C	G	G	G	M000000	1	1	1	1	1	LC	SM	SM	SM	LC	S	HC	HC	HC	HC	S	G,C,G,G	4	anti,~C3'-endo	anti,~C3'-endo	anti,~C3'-endo	anti,~C3'-endo	anti,~C3'-endo	anti,~C3'-endo	G-G,tSH	C-G,cWW	-,-	-,-	-,-	-,-	basepair,-
pdb_00006tmf	6	0.911	0.152	1.075	M111111	1.A.G.289.	1.A.G.290.	1.A.G.275.	1.A.G.276.	1.A.G.277.	1.A.C.278.	G	G	G	G	G	C	M000000	1	-15	1	1	1	LC	LC	SM	SM	NR	S	BC	S	S	S	S	-	0	anti,~C3'-endo	anti,~C2'-endo	anti,~C3'-endo	anti,~C3'-endo	anti,~C3'-endo	anti,~C3'-endo	G-G,tWH	G-C,cWW	-,-	-,-	basepair,-	basepair,-	basepair,-
pdb_00008ip8	6	0.924	0.154	1.389	M111111	1.RB.G.1631.	1.RB.G.1632.	1.RB.C.1633.	1.RB.G.1634.	1.RB.A.1635.	1.RB.C.1636.	G	G	C	G	A	C	M000000	1	1	1	1	1	LC	SM	SM	SM	LC	S	HC	HC	HC	HC	S	G,C,G,A	4	anti,~C3'-endo	anti,~C3'-endo	anti,~C3'-endo	anti,~C3'-endo	anti,~C3'-endo	anti,~C3'-endo	G-A,tSH	G-C,cWW	-,-	-,-	-,stack	basepair,-	basepair,-
pdb_00005np6	6	0.932	0.155	1.276	M111111	1.D.C.862.	1.D.U.863.	1.D.A.864.	1.D.A.865.	1.D.C.866.	1.D.G.867.	C	U	A	A	C	G	M000000	1	1	1	1	1	LC	SM	LC	SM	NR	SJP	HPJP	HPJP	SHP	SHP	S	-	0	anti,~C3'-endo	anti,~C3'-endo	anti,~C3'-endo	anti,~C3'-endo	anti,~C3'-endo	anti,~C3'-endo	U-C,tSH	C-G,cWW	-,-	-,-	basepair,stack	basepair,-	basepair,-
pdb_00004z3s	6	0.933	0.155	1.335	M111111	1.2a.C.862.	1.2a.U.863.	1.2a.A.864.	1.2a.A.865.	1.2a.C.866.	1.2a.G.867.	C	U	A	A	C	G	M000000	1	1	1	1	1	LC	SM	LC	SM	NR	SJP	HPJP	HPJP	SHP	SHP	S	-	0	anti,~C3'-endo	anti,~C3'-endo	anti,~C3'-endo	anti,~C3'-endo	anti,~C3'-endo	anti,~C3'-endo	-	C-G,cWW	-,-	-,-	basepair,stack	basepair,-	basepair,-
pdb_00007pam	6	0.934	0.156	1.347	M111111	1.5.C.1067.	1.5.G.1068.	1.5.U.1069.	1.5.G.1070.	1.5.A.1071.	1.5.G.1072.	C	G	U	G	A	G	M000000	1	1	1	1	1	LC	SM	SM	SM	LC	S	HC	HC	HC	HC	S	G,U,G,A	4	anti,~C3'-endo	anti,~C3'-endo	anti,~C3'-endo	anti,~C3'-endo	anti,~C3'-endo	anti,~C3'-endo	G-A,tWH	C-G,cWW	-,-	-,-	-,-	basepair,-	-,-
pdb_00008bjq	6	0.936	0.156	1.215	M111111	1.1.A.2220.	1.1.G.2221.	1.1.A.2222.	1.1.A.2223.	1.1.A.2224.	1.1.U.2225.	A	G	A	A	A	U	M000000	1	1	1	1	1	LC	SM	SM	SM	LC	S	HC	HC	HC	HC	S	G,A,A,A	4	anti,~C3'-endo	anti,~C3'-endo	anti,~C3'-endo	anti,~C3'-endo	anti,~C3'-endo	anti,~C3'-endo	G-A,tSH	A-U,cWW	-,-	-,-	-,-	-,-	basepair,-
pdb_00004v9c	6	0.937	0.156	1.198	M111111	1.AA.C.862.	1.AA.U.863.	1.AA.A.864.	1.AA.A.865.	1.AA.C.866.	1.AA.G.867.	C	U	A	A	C	G	M000000	1	1	1	1	1	LC	SM	LC	SM	NR	SJP	HPJP	HPJP	SHP	SHP	S	-	0	anti,~C3'-endo	anti,~C3'-endo	anti,~C3'-endo	anti,~C3'-endo	anti,~C3'-endo	anti,~C3'-endo	-	C-G,cWW	-,-	-,-	basepair,stack	basepair,-	basepair,-
pdb_00003j28	6	0.943	0.157	1.215	M111111	1.N.G.1515.	1.N.G.1516.	1.N.G.1517.	1.N.A.1518.	1.N.A.1519.	1.N.C.1520.	G	G	G	A	A	C	M000000	1	1	1	1	1	LC	SM	SM	SM	LC	S	HC	HC	HC	HC	S	G,G,A,A	4	anti,~C3'-endo	anti,~C3'-endo	anti,~C3'-endo	anti,~C3'-endo	anti,~C3'-endo	anti,~C3'-endo	G-A,tWH	G-C,cWW	-,-	-,-	basepair,-	-,-	-,-
pdb_00003jah	6	0.943	0.157	1.325	M111111	1.5.G.2578.	1.5.G.2579.	1.5.U.2580.	1.5.A.2581.	1.5.A.2582.	1.5.C.2583.	G	G	U	A	A	C	M000000	1	1	1	1	1	LC	SM	SM	SM	LC	S	HC	HC	HC	HC	S	G,U,A,A	4	anti,~C3'-endo	anti,~C3'-endo	anti,~C3'-endo	anti,~C3'-endo	anti,~C3'-endo	anti,~C3'-endo	G-A,tWH	G-C,cWW	-,-	-,-	-,stack	basepair,-	basepair,-
pdb_00004by9	6	0.944	0.157	1.358	M111111	1.B.C.34.	1.B.G.35.	1.B.A.36.	1.B.A.37.	1.B.A.38.	1.B.G.39.	C	G	A	A	A	G	M000000	1	1	1	1	1	LC	SM	SM	SM	LC	S	HC	HC	HC	HC	S	G,A,A,A	4	anti,~C3'-endo	anti,~C3'-endo	anti,NA	anti,~C3'-endo	anti,~C3'-endo	anti,~C3'-endo	G-A,tSH	C-G,cWW	-,-	-,-	-,-	-,-	-,-
pdb_00007zag	6	0.963	0.161	1.385	M111111	1.2.C.1139.	1.2.G.1140.	1.2.A.1141.	1.2.A.1143.	1.2.A.1144.	1.2.G.1145.	C	G	A	A	A	G	M000000	1	1	2	1	1	LC	SM	SM	SM	LC	S	HC	HC	HC	HC	S	G,A,U,A,A	5	anti,~C3'-endo	anti,~C3'-endo	anti,~C2'-endo	anti,~C3'-endo	anti,~C3'-endo	anti,~C3'-endo	G-A,tSH	C-G,cWW	-,-	-,-	-,-	basepair,-	basepair,-
pdb_00003jap	6	0.965	0.161	1.28	M111111	1.2.A.1295.	1.2.G.1296.	1.2.U.1297.	1.2.G.1298.	1.2.A.1299.	1.2.U.1300.	A	G	U	G	A	U	M000000	1	1	1	1	1	LC	SM	SM	SM	LC	S	HC	HC	HC	HC	S	G,U,G,A	4	anti,~C3'-endo	anti,~C3'-endo	anti,~C3'-endo	anti,~C3'-endo	anti,~C3'-endo	anti,~C3'-endo	G-A,tWH	A-U,cWW	-,-	-,-	-,-	basepair,-	-,-
pdb_00004v4q	6	0.965	0.161	1.172	M111111	1.CA.A.1012.	1.CA.G.1013.	1.CA.A.1014.	1.CA.G.1015.	1.CA.A.1016.	1.CA.U.1017.	A	G	A	G	A	U	M000000	1	1	1	1	1	LC	SM	SM	SM	LC	S	HC	HC	HC	HC	S	G,A,G,A	4	anti,~C3'-endo	anti,~C3'-endo	anti,~C3'-endo	anti,~C3'-endo	anti,~C3'-endo	anti,~C3'-endo	-	A-U,cWW	-,-	-,-	-,stack	basepair,-	-,-
pdb_00004lfz	6	0.984	0.164	1.288	M111111	1.YA.C.2404.	1.YA.G.2405.	1.YA.G.2410.	1.YA.A.2411.	1.YA.A.2412.	1.YA.G.2413.	C	G	G	A	A	G	M000000	1	5	1	1	1	LC	LC	LC	SM	LC	SJP	HPJP	SHP	HP	HP	S	-	0	anti,~C3'-endo	anti,~C3'-endo	anti,~C3'-endo	anti,~C3'-endo	anti,~C3'-endo	anti,~C3'-endo	-	C-G,cWW	-,-	-,-	basepair,-	basepair,-	-,-
pdb_00007pam	6	0.984	0.164	1.428	M111111	1.3.C.1813.	1.3.G.1814.	1.3.U.1815.	1.3.A.1816.	1.3.A.1817.	1.3.G.1818.	C	G	U	A	A	G	M000000	1	1	1	1	1	LC	SM	SM	SM	LC	S	HC	HC	HC	HC	S	G,U,A,A	4	anti,~C3'-endo	anti,~C3'-endo	anti,~C2'-endo	anti,~C3'-endo	anti,~C3'-endo	anti,~C3'-endo	-	C-G,cWW	-,-	-,-	-,-	-,-	basepair,-
pdb_00006swd	6	0.988	0.165	1.209	M111111	1.2.G.313.	1.2.G.314.	1.2.G.299.	1.2.G.300.	1.2.G.301.	1.2.C.302.	G	G	G	G	G	C	M000000	1	-15	1	1	1	LC	LC	SM	SM	NR	S	BC	S	S	S	S	-	0	anti,~C3'-endo	anti,~C3'-endo	anti,~C3'-endo	anti,~C3'-endo	anti,~C3'-endo	anti,~C3'-endo	G-G,tWH	G-C,cWW	-,-	-,-	basepair,-	basepair,-	basepair,-
pdb_00006mte	6	0.997	0.166	1.25	M111111	1.9.A.1353.	1.9.G.1354.	1.9.C.1355.	1.9.G.1356.	1.9.A.1357.	1.9.U.1358.	A	G	C	G	A	U	M000000	1	1	1	1	1	LC	SM	SM	SM	LC	S	HC	HC	HC	HC	S	G,C,G,A	4	anti,~C3'-endo	anti,~C3'-endo	anti,~C3'-endo	anti,~C3'-endo	anti,~C3'-endo	anti,~C3'-endo	G-A,tWH	A-U,cWW	-,-	-,-	-,-	basepair,-	-,-
pdb_00005it7	6	1.001	0.167	1.386	M111111	1.7.G.88.	1.7.G.89.	1.7.U.90.	1.7.G.91.	1.7.A.92.	1.7.C.93.	G	G	U	G	A	C	M000000	1	1	1	1	1	LC	SM	SM	SM	LC	S	HC	HC	HC	HC	S	G,U,G,A	4	anti,~C3'-endo	anti,~C3'-endo	anti,~C3'-endo	anti,~C3'-endo	anti,~C3'-endo	anti,~C3'-endo	G-A,tSH	G-C,cWW	-,-	-,-	-,-	-,-	-,-
pdb_00007qwr	6	1.013	0.169	1.695	M111111	1.5.C.2458.	1.5.G.2459.	1.5.A.2460.	1.5.G.2461.	1.5.C.2462.	1.5.G.2463.	C	G	A	G	C	G	M000000	1	1	1	1	1	LC	SM	SM	SM	LC	S	HC	HC	HC	HC	S	G,A,G,C	4	anti,~C3'-endo	anti,~C3'-endo	anti,~C3'-endo	anti,~C3'-endo	anti,~C3'-endo	anti,~C3'-endo	-	C-G,cWW	-,-	-,-	basepair,-	-,-	-,-
pdb_00006y57	6	1.014	0.169	1.23	M111111	1.L5.A.3724.	1.L5.G.3725.	1.L5.A.3726.	1.L5.A.3727.	1.L5.A.3728.	1.L5.U.3729.	A	G	A	A	A	U	M000000	1	1	1	1	1	LC	SM	SM	SM	LC	S	HC	HC	HC	HC	S	G,A,A,A	4	anti,~C3'-endo	anti,~C3'-endo	anti,~C3'-endo	anti,~C3'-endo	anti,~C3'-endo	anti,~C3'-endo	G-A,tWH	A-U,cWW	-,-	-,-	-,-	basepair,-	-,-
pdb_00006zn5	6	1.022	0.17	1.271	M111111	1.2.U.197.	1.2.U.198.	1.2.C.199.	1.2.G.200.	1.2.C.201.	1.2.G.202.	U	U	C	G	C	G	M000000	1	1	1	1	1	LC	SM	SM	SM	LC	S	HC	HC	HC	HC	S	U,C,G,C	4	anti,~C3'-endo	anti,~C3'-endo	anti,~C3'-endo	anti,~C3'-endo	anti,~C3'-endo	anti,~C3'-endo	U-C,tSH	U-G,cWW	-,-	-,-	-,-	-,-	-,-
pdb_00004v7e	6	1.033	0.172	2.051	M111111	1.Aa.C.583.	1.Aa.G.584.	1.Aa.A.585.	1.Aa.A.586.	1.Aa.A.587.	1.Aa.G.588.	C	G	A	A	A	G	M000000	1	1	1	1	1	LC	SM	SM	SM	LC	S	HC	HC	HC	HC	S	G,A,A,A	4	anti,~C3'-endo	anti,~C3'-endo	syn,~C3'-endo	anti,~C3'-endo	anti,~C3'-endo	anti,~C3'-endo	G-A,tSH	C-G,cWW	-,-	-,-	-,-	-,-	-,-
pdb_00006zv6	6	1.045	0.174	1.234	M111111	1.2.C.539.	1.2.U.540.	1.2.U.541.	1.2.U.542.	1.2.C.543.	1.2.G.544.	C	U	U	U	C	G	M000000	1	1	1	1	1	LC	SM	SM	SM	LC	S	HC	HC	HC	HC	S	U,U,U,C	4	anti,~C3'-endo	anti,~C3'-endo	anti,~C3'-endo	anti,~C3'-endo	anti,~C3'-endo	anti,~C3'-endo	U-C,tSH	C-G,cWW	-,-	-,-	-,-	-,-	-,-
pdb_00005v93	6	1.067	0.178	1.376	M111111	1.A.C.1494.	1.A.G.1495.	1.A.A.1496.	1.A.C.1497.	1.A.A.1498.	1.A.G.1499.	C	G	A	C	A	G	M000000	1	1	1	1	1	LC	SM	SM	SM	LC	S	HC	HC	HC	HC	S	G,A,C,A	4	anti,~C3'-endo	anti,~C3'-endo	anti,~C3'-endo	anti,~C3'-endo	anti,~C3'-endo	anti,~C3'-endo	G-A,tSH	C-G,cWW	-,-	-,-	-,-	-,-	-,-
pdb_00008rjc	6	1.067	0.178	1.48	M111111	1.K.C.3668.	1.K.G.3669.	1.K.C.3670.	1.K.G.3671.	1.K.G.3672.	1.K.G.3674.	C	G	C	G	G	G	M000000	1	1	1	1	2	LC	SM	SM	SM	LC	S	HC	HC	HC	HC	S	G,C,G,G,C	5	anti,~C3'-endo	anti,~C3'-endo	anti,~C3'-endo	anti,~C3'-endo	anti,~C2'-endo	anti,~C3'-endo	-	C-G,cWW	-,-	-,-	-,-	basepair,-	basepair,-
pdb_00005a2q	6	1.084	0.181	1.42	M111111	1.2.C.539.	1.2.U.540.	1.2.U.541.	1.2.U.542.	1.2.C.543.	1.2.G.544.	C	U	U	U	C	G	M000000	1	1	1	1	1	LC	SM	SM	SM	LC	S	HC	HC	HC	HC	S	U,U,U,C	4	anti,~C3'-endo	anti,~C3'-endo	anti,~C3'-endo	anti,~C3'-endo	anti,~C3'-endo	anti,~C3'-endo	-	C-G,cWW	-,-	-,-	-,-	-,-	-,-
pdb_00008bf9	6	1.088	0.181	1.428	M111111	1.5.C.2459.	1.5.G.2460.	1.5.C.2461.	1.5.G.2462.	1.5.G.2463.	1.5.G.2465.	C	G	C	G	G	G	M000000	1	1	1	1	2	LC	SM	SM	SM	LC	S	HC	HC	HC	HC	S	G,C,G,G,C	5	anti,~C3'-endo	anti,~C3'-endo	anti,~C2'-endo	anti,~C3'-endo	anti,~C3'-endo	anti,~C3'-endo	-	C-G,cWW	-,-	-,-	-,-	basepair,-	basepair,-
pdb_00004v6u	6	1.094	0.182	1.42	M111111	1.A2.G.1470.	1.A2.G.1471.	1.A2.G.1472.	1.A2.A.1473.	1.A2.A.1474.	1.A2.C.1475.	G	G	G	A	A	C	M000000	1	1	1	1	1	LC	SM	SM	SM	LC	S	HC	HC	HC	HC	S	G,G,A,A	4	anti,~C3'-endo	anti,~C3'-endo	anti,~C3'-endo	anti,~C3'-endo	anti,~C3'-endo	anti,~C3'-endo	G-A,tWH	G-C,cWW	-,-	-,-	basepair,-	basepair,-	-,-
pdb_00006gqb	6	1.1	0.183	1.495	M111111	1.1.G.1126.	1.1.G.1127.	1.1.U.1128.	1.1.A.1129.	1.1.A.1130.	1.1.C.1132.	G	G	U	A	A	C	M000000	1	1	1	1	2	LC	SM	SM	SM	LC	S	HC	HC	HC	HC	S	G,U,A,A,G	5	anti,~C3'-endo	anti,~C3'-endo	anti,~C3'-endo	anti,~C3'-endo	anti,~C3'-endo	anti,~C3'-endo	G-A,tSH	G-C,cWW	basepair,-	-,-	-,-	basepair,-	basepair,-
pdb_00006nwy	6	1.101	0.183	1.607	M111111	1.YA.C.971.	1.YA.G.972.	1.YA.A.819.	1.YA.A.820.	1.YA.A.821.	1.YA.G.946.	C	G	A	A	A	G	M000000	1	-151	1	1	123	LC	SM	SM	SM	LC	S	JC	JC	JC	JC	S	-	0	anti,~C3'-endo	anti,~C3'-endo	anti,~C3'-endo	anti,~C3'-endo	anti,~C3'-endo	anti,~C3'-endo	G-A,tSH	C-G,cWW	-,-	-,stack	basepair,stack	basepair,-	-,-
pdb_00008uu9	6	1.103	0.184	1.482	M111111	1.a.C.1272.	1.a.G.1273.	1.a.C.1274.	1.a.G.1275.	1.a.A.1276.	1.a.G.1277.	C	G	C	G	A	G	M000000	1	1	1	1	1	LC	SM	SM	SM	LC	S	HC	HC	HC	HC	S	G,C,G,A	4	anti,~C3'-endo	anti,~C3'-endo	anti,~C3'-endo	anti,~C3'-endo	anti,~C3'-endo	anti,~C3'-endo	G-A,tWH	C-G,cWW	-,-	-,-	-,-	-,-	basepair,-
pdb_00005t5h	6	1.119	0.186	1.884	M111111	1.E.G.4.	1.E.G.5.	1.E.A.6.	1.E.A.7.	1.E.A.8.	1.E.U.9.	G	G	A	A	A	U	M000000	1	1	1	1	1	LC	SM	SM	SM	LC	S	HC	HC	HC	HC	S	G,A,A,A	4	anti,~C3'-endo	anti,~C3'-endo	anti,~C3'-endo	anti,~C3'-endo	anti,~C3'-endo	anti,~C3'-endo	G-A,tSH	G-U,cWW	-,-	-,-	-,stack	-,-	basepair,-
pdb_00004v8j	6	1.123	0.187	1.512	M111111	1.CA.C.1492.	1.CA.G.1493.	1.CA.G.1494.	1.CA.A.1495.	1.CA.A.1496.	1.CA.G.1497.	C	G	G	A	A	G	M000000	1	1	1	1	1	LC	SM	SM	SM	LC	S	HC	HC	HC	HC	S	G,G,A,A	4	anti,~C3'-endo	anti,~C3'-endo	anti,~C3'-endo	anti,~C3'-endo	anti,~C3'-endo	anti,~C3'-endo	G-A,tWH	C-G,cWW	-,-	-,-	basepair,-	-,-	-,-
pdb_00002otl	6	1.165	0.194	2.23	M111111	1.0.C.1483.	1.0.G.1484.	1.0.A.1485.	1.0.A.1458.	1.0.A.1459.	1.0.G.1460.	C	G	A	A	A	G	M000000	1	1	-27	1	1	LC	SM	SM	SM	LC	S	IC	IC	IC	IC	S	-	0	anti,~C3'-endo	anti,~C3'-endo	anti,~C2'-endo	anti,~C3'-endo	anti,~C3'-endo	anti,~C3'-endo	G-A,tSH	C-G,cWW	-,-	-,stack	basepair,stack	-,-	basepair,-
pdb_00008azw	6	1.177	0.196	2.269	M111111	1.A.C.1590.	1.A.G.1591.	1.A.A.1592.	1.A.A.1545.	1.A.A.1546.	1.A.G.1547.	C	G	A	A	A	G	M000000	1	1	-47	1	1	LC	SM	SM	SM	LC	S	IC	IC	IC	IC	S	-	0	anti,~C3'-endo	anti,~C3'-endo	anti,~C2'-endo	anti,~C3'-endo	anti,~C3'-endo	anti,~C3'-endo	G-A,tSH	C-G,cWW	-,-	-,stack	basepair,stack	basepair,-	basepair,-
pdb_00008rdw	6	1.179	0.197	1.403	M111111	1.iN.G.1560.	1.iN.G.1561.	1.iN.G.1562.	1.iN.A.1563.	1.iN.A.1564.	1.iN.C.1565.	G	G	G	A	A	C	M000000	1	1	1	1	1	LC	SM	SM	SM	LC	S	HC	HC	HC	HC	S	G,G,A,A	4	anti,~C3'-endo	anti,~C3'-endo	anti,~C3'-endo	anti,~C3'-endo	anti,~C3'-endo	anti,~C3'-endo	-	G-C,cWW	-,-	-,-	basepair,-	-,-	basepair,-
pdb_00006spc	6	1.184	0.197	1.539	M111111	1.a.G.1509.	1.a.G.1510.	1.a.G.1511.	1.a.A.1512.	1.a.A.1513.	1.a.C.1514.	G	G	G	A	A	C	M000000	1	1	1	1	1	LC	SM	SM	SM	LC	S	HC	HC	HC	HC	S	G,G,A,A	4	anti,~C3'-endo	anti,~C3'-endo	anti,~C3'-endo	anti,~C3'-endo	anti,~C3'-endo	anti,~C3'-endo	-	G-C,cWW	-,-	-,-	basepair,-	basepair,-	-,-
pdb_00006spg	6	1.193	0.199	2.388	M111111	1.A.C.2645.	1.A.G.2646.	1.A.A.2647.	1.A.G.2648.	1.A.A.2649.	1.A.G.2650.	C	G	A	G	A	G	M000000	1	1	1	1	1	SM	SM	SM	SM	SM	HC	HC	HC	HC	HC	HC	U,A,G,U,A,C,G,A,G,A,G,G,A,C,C	15	anti,~C3'-endo	anti,~C3'-endo	syn,~C3'-endo	anti,~C3'-endo	anti,~C3'-endo	anti,~C3'-endo	G-A,tSH	C-G,cWW	basepair,stack	-,-	-,-	-,-	basepair,-
pdb_00005aj0	6	1.201	0.2	1.993	M111111	1.A2.C.3639.	1.A2.G.3640.	1.A2.C.3641.	1.A2.G.3642.	1.A2.G.3643.	1.A2.G.3645.	C	G	C	G	G	G	M000000	1	1	1	1	2	LC	SM	SM	SM	LC	S	HC	HC	HC	HC	S	G,C,G,G,C	5	anti,~C3'-endo	anti,~C3'-endo	anti,~C3'-endo	anti,~C3'-endo	anti,~C2'-endo	anti,~C3'-endo	-	C-G,cWW	-,-	-,-	-,-	basepair,-	basepair,-
pdb_00006n1d	6	1.206	0.201	1.76	M111111	1.B16S.C.1515.	1.B16S.G.1516.	1.B16S.G.1517.	1.B16S.A.1518.	1.B16S.A.1519.	1.B16S.G.1520.	C	G	G	A	A	G	M000000	1	1	1	1	1	LC	SM	SM	SM	LC	S	HC	HC	HC	HC	S	G,G,A,A	4	anti,~C3'-endo	anti,~C3'-endo	anti,~C3'-endo	anti,~C3'-endo	anti,~C3'-endo	anti,~C3'-endo	-	C-G,cWW	-,-	-,-	basepair,-	-,-	-,-
pdb_00008r55	6	1.213	0.202	1.599	M111111	1.X.C.1835.	1.X.G.1836.	1.X.U.1837.	1.X.A.1838.	1.X.A.1839.	1.X.G.1840.	C	G	U	A	A	G	M000000	1	1	1	1	1	LC	SM	SM	SM	LC	S	HC	HC	HC	HC	S	G,U,A,A	4	anti,~C3'-endo	anti,~C3'-endo	anti,~C2'-endo	anti,~C3'-endo	anti,~C3'-endo	anti,~C3'-endo	-	C-G,cWW	-,-	-,-	-,-	-,-	-,-
pdb_00004v9l	6	1.235	0.206	1.767	M111111	1.DA.C.1363.	1.DA.G.1364.	1.DA.A.1365.	1.DA.A.1366.	1.DA.A.1367.	1.DA.G.1368.	C	G	A	A	A	G	M000000	1	1	1	1	1	LC	SM	SM	SM	LC	S	HC	HC	HC	HC	S	G,A,A,A	4	anti,~C3'-endo	anti,~C3'-endo	anti,~C3'-endo	anti,~C3'-endo	anti,~C3'-endo	anti,~C3'-endo	G-A,tWH	C-G,cWW	-,-	-,-	basepair,-	-,-	-,-
pdb_00008rxx	6	1.237	0.206	2.153	M111111	1.L3.G.8.	1.L3.G.9.	1.L3.U.10.	1.L3.A.11.	1.L3.A.12.	1.L3.OMU.13.	G	G	U	A	A	OMU	M000000	1	1	1	1	1	LC	SM	SM	SM	LC	S	HC	HC	HC	HC	S	G,U,A,A	4	anti,~C3'-endo	anti,~C3'-endo	anti,~C3'-endo	anti,~C3'-endo	anti,~C3'-endo	anti,~C3'-endo	G-A,tSH	G-u,cWW	-,-	-,-	-,stack	basepair,-	basepair,-
pdb_00007uin	6	1.243	0.207	1.703	M111111	1.B.C.311.	1.B.G.312.	1.B.A.313.	1.B.A.314.	1.B.A.303.	1.B.G.304.	C	G	A	A	A	G	M000000	1	1	1	-11	1	LC	SM	SM	SM	LC	S	JC	JC	JC	JC	S	-	0	anti,~C3'-endo	anti,~C3'-endo	anti,~C3'-endo	anti,~C3'-endo	anti,~C3'-endo	anti,~C3'-endo	G-A,tSH	C-G,cWW	-,-	-,-	basepair,-	-,-	-,-
pdb_00007nfx	6	1.264	0.211	1.843	M111111	1.1.G.146.	1.1.G.147.	1.1.G.148.	1.1.A.149.	1.1.G.150.	1.1.C.151.	G	G	G	A	G	C	M000000	1	1	1	1	1	LC	SM	SM	SM	LC	S	HC	HC	HC	HC	S	G,G,A,G	4	anti,~C3'-endo	anti,~C3'-endo	anti,~C3'-endo	anti,~C3'-endo	anti,~C3'-endo	anti,~C3'-endo	-	G-C,cWW	-,-	-,-	-,-	basepair,-	basepair,-
pdb_00003jaj	6	1.273	0.212	1.914	M111111	1.4.G.146.	1.4.G.147.	1.4.G.148.	1.4.A.149.	1.4.G.150.	1.4.C.151.	G	G	G	A	G	C	M000000	1	1	1	1	1	LC	SM	SM	SM	LC	S	HC	HC	HC	HC	S	G,G,A,G	4	anti,~C3'-endo	anti,~C3'-endo	anti,~C3'-endo	anti,~C3'-endo	anti,~C3'-endo	anti,~C3'-endo	-	G-C,cWW	-,-	-,stack	-,stack	basepair,-	basepair,-
pdb_00004lsk	6	1.277	0.213	2.604	M111111	1.RA.C.2889.	1.RA.G.2891.	1.RA.A.2892.	1.RA.A.2809.	1.RA.A.2810.	1.RA.G.2811.	C	G	A	A	A	G	M000000	1	1	-82	1	1	LC	SM	SM	SM	LC	S	JI	JI	JI	JI	S	-	0	anti,~C3'-endo	anti,~C3'-endo	anti,~C3'-endo	anti,~C3'-endo	anti,~C3'-endo	anti,~C3'-endo	G-A,tSH	C-G,cWW	-,-	-,-	basepair,stack	-,-	basepair,-
pdb_00007aso	6	1.277	0.213	2.475	M111111	1.Y.U.521.	1.Y.G.522.	1.Y.A.523.	1.Y.A.524.	1.Y.A.526.	1.Y.A.525.	U	G	A	A	A	A	M000000	1	1	1	2	-1	SM	SM	SM	SM	SM	JCJP	JCJP	JCJP	JCJP	JCJP	JCJP	-	0	anti,~C3'-endo	anti,~C3'-endo	anti,~C3'-endo	anti,~C3'-endo	anti,~C3'-endo	anti,~C2'-endo	G-A,tSH	U-A,tWH	-,-	-,-	basepair,stack	-,-	basepair,-
pdb_00008a5i	6	1.277	0.213	1.939	M111111	1.A.C.1407.	1.A.G.1408.	1.A.A.1409.	1.A.U.1410.	1.A.A.1411.	1.A.G.1412.	C	G	A	U	A	G	M000000	1	1	1	1	1	LC	SM	SM	SM	LC	S	HC	HC	HC	HC	S	G,A,U,A	4	anti,~C3'-endo	anti,~C3'-endo	anti,~C3'-endo	anti,~C3'-endo	anti,~C3'-endo	anti,~C3'-endo	G-A,tSH	C-G,cWW	basepair,-	-,-	basepair,-	-,-	-,-
pdb_00003j6b	6	1.289	0.215	2.029	M111111	1.A.U.279.	1.A.G.280.	1.A.A.295.	1.A.A.296.	1.A.A.297.	1.A.A.298.	U	G	A	A	A	A	M000000	1	15	1	1	1	SM	SM	SM	SM	SM	IC	IC	IC	IC	IC	IC	-	0	anti,~C3'-endo	anti,~C3'-endo	anti,~C3'-endo	anti,~C3'-endo	anti,~C3'-endo	anti,~C3'-endo	G-A,tSH	U-A,cWW	-,stack	-,stack	basepair,stack	basepair,-	-,-
pdb_00007mt3	6	1.292	0.215	1.891	M111111	1.A.G.841.	1.A.G.842.	1.A.A.845.	1.A.G.846.	1.A.A.847.	1.A.C.848.	G	G	A	G	A	C	M000000	1	3	1	1	1	LC	SM	SM	SM	LC	S	HC	HC	HC	HC	S	G,U,A,A,G,A	6	anti,~C3'-endo	anti,~C3'-endo	anti,~C3'-endo	anti,~C3'-endo	anti,~C3'-endo	anti,~C3'-endo	G-A,tSH	G-C,cWW	-,-	-,stack	-,stack	-,-	-,-
pdb_00003j3w	6	1.296	0.216	2.301	M111111	1.A.C.1415.	1.A.G.1416.	1.A.A.1417.	1.A.A.1392.	1.A.A.1393.	1.A.G.1394.	C	G	A	A	A	G	M000000	1	1	-25	1	1	LC	SM	SM	SM	LC	S	IC	IC	IC	IC	S	-	0	anti,~C3'-endo	anti,~C3'-endo	anti,~C2'-endo	anti,~C3'-endo	anti,~C3'-endo	anti,~C3'-endo	G-A,tSH	C-G,cWW	-,-	-,-	basepair,stack	-,-	basepair,-
pdb_00007qr8	6	1.298	0.216	2.503	M111111	1.A.A.32.	1.A.G.33.	1.A.A.34.	1.A.A.35.	1.A.A.36.	1.A.U.37.	A	G	A	A	A	U	M001000	1	1	1	1	1	LC	SM	SM	SM	LC	S	HC	HC	HC	HC	S	G,A,A,A	4	anti,~C3'-endo	syn,~C3'-endo	anti,~C3'-endo	anti,~C3'-endo	anti,~C3'-endo	anti,~C3'-endo	-	A-U,cWW	-,-	-,-	-,-	-,-	-,-
pdb_00005t2a	6	1.304	0.217	1.674	M111111	1.E.U.28.	1.E.A.29.	1.E.A.200.	1.E.A.201.	1.E.A.202.	1.E.A.203.	U	A	A	A	A	A	M000000	1	171	1	1	1	LC	SM	SM	SM	LC	S	IC	ICJP	ICJP	ICJP	SJP	-	0	anti,~C3'-endo	anti,~C3'-endo	anti,~C3'-endo	anti,~C3'-endo	anti,~C3'-endo	anti,~C3'-endo	A-A,tSH	U-A,cWW	-,-	-,stack	basepair,stack	basepair,-	-,-
pdb_00006th6	6	1.323	0.221	1.936	M111111	1.Aa.C.190.	1.Aa.G.191.	1.Aa.A.159.	1.Aa.U.160.	1.Aa.A.161.	1.Aa.G.162.	C	G	A	U	A	G	M000000	1	-32	1	1	1	LC	SM	SM	SM	LC	S	JC	JC	JC	JC	S	-	0	anti,~C3'-endo	anti,~C3'-endo	anti,~C3'-endo	anti,~C3'-endo	anti,~C3'-endo	anti,~C3'-endo	G-A,tSH	C-G,cWW	-,-	-,-	basepair,stack	basepair,-	-,stack
pdb_00006mtc	6	1.328	0.221	1.515	M111111	1.5.A.2598.	1.5.G.2599.	1.5.A.2744.	1.5.A.2745.	1.5.A.2746.	1.5.U.2747.	A	G	A	A	A	U	M000000	1	145	1	1	1	LC	SM	SM	SM	LC	S	IC	ICJP	ICJP	ICJP	SJP	-	0	anti,~C3'-endo	anti,~C3'-endo	anti,~C3'-endo	anti,~C3'-endo	anti,~C3'-endo	anti,~C3'-endo	G-A,tSH	A-U,cWW	-,-	-,stack	basepair,stack	basepair,-	-,-
pdb_00006bz6	6	1.33	0.222	2.584	M111111	1.YA.C.2889.	1.YA.G.2891.	1.YA.A.2892.	1.YA.A.2809.	1.YA.A.2810.	1.YA.G.2811.	C	G	A	A	A	G	M000000	1	1	-82	1	1	LC	SM	SM	SM	LC	S	JI	JI	JI	JI	S	-	0	anti,~C3'-endo	anti,~C3'-endo	anti,~C3'-endo	anti,~C3'-endo	anti,~C3'-endo	anti,~C3'-endo	G-A,tSH	C-G,cWW	-,-	-,-	basepair,stack	basepair,-	basepair,-
pdb_00006n8l	6	1.331	0.222	2.605	M111111	1.1.U.370.	1.1.G.371.	1.1.A.372.	1.1.A.373.	1.1.A.375.	1.1.A.374.	U	G	A	A	A	A	M000000	1	1	1	2	-1	SM	SM	SM	SM	SM	JCJP	JCJP	JCJP	JCJP	JCJP	JCJP	-	0	anti,~C3'-endo	anti,~C3'-endo	anti,~C3'-endo	anti,~C3'-endo	anti,~C3'-endo	anti,~C2'-endo	G-A,tSH	U-A,tWH	-,-	-,-	basepair,-	basepair,-	basepair,-
pdb_00008fr8	6	1.331	0.222	2.762	M111111	1.A.U.246.	1.A.G.247.	1.A.G.248.	1.A.G.250.	1.A.A.251.	1.A.G.252.	U	G	G	G	A	G	M000000	1	1	2	1	1	LC	SM	SM	SM	LC	S	HC	HC	HC	HC	S	G,G,C,G,A	5	anti,~C3'-endo	anti,~C3'-endo	anti,~C3'-endo	anti,~C3'-endo	anti,~C3'-endo	anti,~C3'-endo	G-A,tSH	U-G,cWW	-,-	-,stack	basepair,-	basepair,-	basepair,-
pdb_00008uu7	6	1.338	0.223	1.736	M111111	1.a.U.849.	1.a.U.850.	1.a.U.851.	1.a.C.852.	1.a.C.853.	1.a.G.854.	U	U	U	C	C	G	M000000	1	1	1	1	1	LC	SM	SM	SM	LC	S	HC	HC	HC	HC	S	U,U,C,C	4	anti,~C3'-endo	anti,~C3'-endo	anti,~C3'-endo	anti,~C3'-endo	anti,~C3'-endo	anti,~C3'-endo	-	U-G,cWW	-,-	-,-	-,-	-,-	-,-
pdb_00004v8u	6	1.347	0.225	2.401	M111111	1.DA.C.1376.	1.DA.G.1377.	1.DA.A.1378.	1.DA.A.1353.	1.DA.A.1354.	1.DA.G.1355.	C	G	A	A	A	G	M000000	1	1	-25	1	1	LC	SM	SM	SM	LC	S	IC	IC	IC	IC	S	-	0	anti,~C3'-endo	anti,~C3'-endo	anti,~C3'-endo	anti,~C3'-endo	anti,~C3'-endo	anti,~C3'-endo	G-A,tSH	C-G,cWW	-,-	-,-	basepair,stack	basepair,-	basepair,-
pdb_00008euy	6	1.355	0.226	2.659	M111111	1.1.U.378.	1.1.G.379.	1.1.A.380.	1.1.A.381.	1.1.A.383.	1.1.A.382.	U	G	A	A	A	A	M000000	1	1	1	2	-1	SM	SM	SM	SM	SM	JC	JC	JC	JC	JC	JC	-	0	anti,~C3'-endo	anti,~C3'-endo	anti,~C3'-endo	anti,~C3'-endo	anti,~C3'-endo	anti,~C2'-endo	G-A,tSH	U-A,tWH	-,-	-,-	basepair,stack	basepair,-	basepair,-
pdb_00006htq	6	1.356	0.226	1.894	M111111	1.a.G.897.	1.a.G.898.	1.a.A.917.	1.a.A.918.	1.a.A.919.	1.a.C.920.	G	G	A	A	A	C	M000000	1	19	1	1	1	LC	SM	SM	SM	LC	S	IC	IC	IC	IC	S	-	0	anti,~C3'-endo	anti,~C3'-endo	anti,~C3'-endo	anti,~C3'-endo	anti,~C3'-endo	anti,~C3'-endo	G-A,tSH	G-C,cWW	-,-	-,-	basepair,stack	basepair,-	-,-
pdb_00004v4v	6	1.373	0.229	2.411	M111111	1.B0.C.1376.	1.B0.G.1377.	1.B0.A.1378.	1.B0.A.1353.	1.B0.A.1354.	1.B0.G.1355.	C	G	A	A	A	G	M000000	1	1	-25	1	1	LC	SM	SM	SM	LC	S	IC	IC	IC	IC	S	-	0	anti,~C3'-endo	anti,~C3'-endo	anti,~C3'-endo	anti,~C3'-endo	anti,~C3'-endo	anti,~C3'-endo	G-A,tSH	C-G,cWW	-,-	-,stack	basepair,stack	-,-	basepair,-
pdb_00008pj4	6	1.382	0.23	1.799	M111111	1.A.G.156.	1.A.U.157.	1.A.A.158.	1.A.A2M.159.	1.A.U.160.	1.A.C.162.	G	U	A	A2M	U	C	M000000	1	1	1	1	2	LC	SM	SM	SM	LC	S	HC	HC	HC	HC	S	U,A,A2M,U,U	5	anti,~C3'-endo	anti,~C3'-endo	anti,~C3'-endo	anti,~C3'-endo	anti,~C2'-endo	anti,~C3'-endo	-	G-C,cWW	-,-	-,-	basepair,stack	-,-	-,-
pdb_00006o8y	6	1.383	0.231	2.539	M111111	1.a.U.338.	1.a.G.339.	1.a.A.340.	1.a.G.341.	1.a.A.114.	1.a.A.342.	U	G	A	G	A	A	M000000	1	1	1	-227	228	SM	SM	SM	NR	NR	HC	HC	HC	HC	JC	HC	-	0	anti,~C3'-endo	anti,~C3'-endo	anti,~C3'-endo	anti,~C3'-endo	syn,~C2'-endo	anti,~C2'-endo	G-A,tSH	U-A,tWH	-,stack	-,-	-,stack	-,-	-,-
pdb_00001w2b	6	1.384	0.231	2.037	M111111	1.0.U.493.	1.0.C.494.	1.0.A.495.	1.0.G.496.	1.0.A.498.	1.0.G.499.	U	C	A	G	A	G	M000000	1	1	1	2	1	LC	SM	SM	SM	LC	S	HC	HC	HC	HC	S	C,A,G,A,A	5	anti,~C3'-endo	anti,~C3'-endo	anti,~C3'-endo	anti,~C3'-endo	anti,~C3'-endo	anti,~C3'-endo	C-A,tSH	U-G,cWW	-,-	-,-	-,stack	-,-	-,-
pdb_00004v78	6	1.4	0.233	2.477	M111111	1.BA.C.1153.	1.BA.G.1154.	1.BA.A.1155.	1.BA.A.1000.	1.BA.A.1001.	1.BA.G.1002.	C	G	A	A	A	G	M000000	1	1	-155	1	1	LC	SM	SM	SM	LC	S	IC	IC	IC	IC	S	-	0	anti,~C3'-endo	anti,~C3'-endo	anti,~C3'-endo	anti,~C3'-endo	anti,~C3'-endo	anti,~C3'-endo	G-A,tSH	C-G,cWW	-,-	-,stack	basepair,stack	basepair,-	basepair,-
pdb_00006n8k	6	1.405	0.234	2.629	M111111	1.1.U.370.	1.1.G.371.	1.1.A.372.	1.1.A.373.	1.1.A.375.	1.1.A.374.	U	G	A	A	A	A	M000000	1	1	1	2	-1	SM	SM	SM	SM	SM	JCJP	JCJP	JCJP	JCJP	JCJP	JCJP	-	0	anti,~C3'-endo	anti,~C3'-endo	anti,~C3'-endo	anti,~C3'-endo	anti,~C3'-endo	anti,~C2'-endo	G-A,tSH	U-A,tWH	-,stack	-,-	basepair,-	-,-	basepair,-
pdb_00007p7q	6	1.405	0.234	2.064	M111111	1.A.U.1826.	1.A.G.1827.	1.A.C.1813.	1.A.A.1815.	1.A.A.1816.	1.A.A.1817.	U	G	C	A	A	A	M000000	1	-14	2	1	1	LC	SM	SM	SM	LC	S	IC	IC	IC	IC	S	-	0	anti,~C3'-endo	anti,~C3'-endo	anti,~C2'-endo	anti,~C3'-endo	anti,~C3'-endo	anti,~C3'-endo	G-A,tSH	U-A,cWW	-,-	-,stack	basepair,-	basepair,-	basepair,-
pdb_00006ppf	6	1.408	0.235	2.112	M111111	1.A.C.1842.	1.A.G.1843.	1.A.C.1829.	1.A.A.1831.	1.A.A.1832.	1.A.G.1833.	C	G	C	A	A	G	M000000	1	-14	2	1	1	LC	SM	SM	SM	LC	S	IC	IC	IC	IC	S	-	0	anti,~C3'-endo	anti,~C3'-endo	anti,~C2'-endo	anti,~C3'-endo	anti,~C3'-endo	anti,~C3'-endo	G-A,tSH	C-G,cWW	-,-	-,stack	basepair,-	basepair,-	basepair,-
pdb_00007bhp	6	1.43	0.238	2.672	M111111	1.L5.U.381.	1.L5.G.382.	1.L5.A.383.	1.L5.A.384.	1.L5.A.386.	1.L5.A.385.	U	G	A	A	A	A	M000000	1	1	1	2	-1	SM	SM	SM	SM	SM	JCJP	JCJP	JCJP	JCJP	JCJP	JCJP	-	0	anti,~C3'-endo	anti,~C3'-endo	anti,~C3'-endo	anti,~C3'-endo	anti,~C3'-endo	anti,~C2'-endo	G-A,tSH	U-A,tWH	basepair,stack	-,-	basepair,stack	-,-	basepair,-
pdb_00004v6w	6	1.433	0.239	2.099	M111111	1.B2.G.1199.	1.B2.A.1200.	1.B2.A.1219.	1.B2.A.1220.	1.B2.A.1221.	1.B2.C.1222.	G	A	A	A	A	C	M000000	1	19	1	1	1	LC	SM	SM	SM	LC	S	IC	IC	IC	IC	S	-	0	anti,~C3'-endo	anti,~C3'-endo	anti,~C3'-endo	anti,~C3'-endo	anti,~C3'-endo	anti,~C3'-endo	A-A,tSH	G-C,cWW	-,-	-,stack	basepair,stack	basepair,-	-,-
pdb_00005xym	6	1.437	0.24	2.421	M111111	1.A.C.1275.	1.A.G.1276.	1.A.A.1277.	1.A.A.1121.	1.A.A.1122.	1.A.G.1123.	C	G	A	A	A	G	M000000	1	1	-156	1	1	LC	SM	SM	SM	LC	S	IC	IC	IC	IC	S	-	0	anti,~C3'-endo	anti,~C3'-endo	anti,~C3'-endo	anti,~C3'-endo	anti,~C3'-endo	anti,~C3'-endo	G-A,tSH	C-G,cWW	-,-	-,stack	basepair,stack	basepair,-	basepair,-
pdb_00008r6f	6	1.438	0.24	2.308	M111111	1.A.C.437.	1.A.G.438.	1.A.C.439.	1.A.A2M.440.	1.A.A.441.	1.A.G.42.	C	G	C	A2M	A	G	M000000	1	1	1	1	-399	SM	SM	SM	SM	SM	JC	JC	JC	JC	JC	JC	-	0	anti,~C3'-endo	anti,~C3'-endo	anti,~C3'-endo	anti,~C3'-endo	anti,~C3'-endo	anti,~C2'-endo	G-A,tWH	C-G,cWW	-,stack	basepair,-	-,-	-,stack	basepair,-
pdb_00003jbp	6	1.439	0.24	1.992	M111111	1.A.G.2070.	1.A.U.2071.	1.A.G.2072.	1.A.A.2073.	1.A.A.2074.	1.A.C.2075.	G	U	G	A	A	C	M000000	1	1	1	1	1	LC	SM	SM	SM	LC	S	HC	HC	HC	HC	S	U,G,A,A	4	anti,~C3'-endo	anti,~C3'-endo	anti,~C3'-endo	anti,~C3'-endo	anti,~C3'-endo	anti,~C3'-endo	-	G-C,cWW	-,-	-,-	-,-	-,-	-,-
pdb_00008pj3	6	1.439	0.24	2.151	M111111	1.A.G.1847.	1.A.U.1848.	1.A.G.1849.	1.A.MA6.1850.	1.A.MA6.1851.	1.A.C.1852.	G	U	G	MA6	MA6	C	M000000	1	1	1	1	1	LC	SM	SM	SM	LC	S	HC	HC	HC	HC	S	U,G,MA6,MA6	4	anti,~C3'-endo	anti,~C3'-endo	anti,~C3'-endo	anti,~C3'-endo	anti,~C3'-endo	anti,~C3'-endo	-	G-C,cWW	-,-	-,-	basepair,-	-,-	basepair,-
pdb_00007pha	6	1.444	0.241	2.244	M111111	1.3.U.1820.	1.3.G.1821.	1.3.C.1807.	1.3.A.1809.	1.3.A.1810.	1.3.A.1811.	U	G	C	A	A	A	M000000	1	-14	2	1	1	LC	SM	SM	SM	LC	S	IC	IC	IC	IC	S	-	0	anti,~C3'-endo	anti,~C3'-endo	anti,~C2'-endo	anti,~C3'-endo	anti,~C3'-endo	anti,~C3'-endo	G-A,tSH	U-A,cWW	-,-	basepair,stack	basepair,-	basepair,-	-,-
pdb_00008etc	6	1.448	0.241	2.814	M111111	1.1.U.378.	1.1.G.379.	1.1.A.380.	1.1.A.381.	1.1.A.383.	1.1.A.382.	U	G	A	A	A	A	M000000	1	1	1	2	-1	SM	SM	SM	SM	SM	JC	JC	JC	JC	JC	JC	-	0	anti,~C3'-endo	anti,~C3'-endo	anti,~C3'-endo	anti,~C3'-endo	anti,~C3'-endo	anti,~C2'-endo	G-A,tSH	U-A,tWH	-,stack	-,-	basepair,stack	basepair,-	basepair,-
pdb_00006nwy	6	1.454	0.242	2.539	M111111	1.YA.C.1153.	1.YA.G.1154.	1.YA.A.1155.	1.YA.A.1000.	1.YA.A.1001.	1.YA.G.1002.	C	G	A	A	A	G	M000000	1	1	-155	1	1	LC	SM	SM	SM	LC	S	IC	IC	IC	IC	S	-	0	anti,~C3'-endo	anti,~C3'-endo	anti,~C3'-endo	anti,~C3'-endo	anti,~C3'-endo	anti,~C3'-endo	G-A,tSH	C-G,cWW	-,-	-,-	basepair,stack	-,-	basepair,-
pdb_00008oj8	6	1.463	0.244	1.953	M111111	1.5.A.2551.	1.5.G.2552.	1.5.A.2764.	1.5.A.2765.	1.5.A.2766.	1.5.U.2767.	A	G	A	A	A	U	M000000	1	212	1	1	1	LC	SM	SM	SM	LC	S	JC	JCJP	JCJP	JCJP	SJP	-	0	anti,~C3'-endo	anti,~C3'-endo	anti,~C3'-endo	anti,~C3'-endo	anti,~C3'-endo	anti,~C3'-endo	G-A,tSH	A-U,cWW	-,-	-,stack	basepair,stack	basepair,stack	-,-
pdb_00006th6	6	1.473	0.246	2.216	M111111	1.Aa.U.423.	1.Aa.G.424.	1.Aa.A.428.	1.Aa.A.429.	1.Aa.A.430.	1.Aa.G.431.	U	G	A	A	A	G	M000000	1	4	1	1	1	LC	SM	SM	SM	LC	S	HC	HC	HC	HC	S	G,U,A,A,A,A,A	7	anti,~C3'-endo	anti,~C3'-endo	anti,~C3'-endo	anti,~C3'-endo	anti,~C3'-endo	anti,~C3'-endo	G-A,tSH	U-G,cWW	-,-	-,stack	basepair,stack	-,-	-,-
pdb_00001vq9	6	0.305	0.051	0.418	M111111	1.0.C.2248.	1.0.G.2249.	1.0.G.2250.	1.0.G.2251.	1.0.A.2252.	1.0.G.2253.	C	G	G	G	A	G	M000000	1	1	1	1	1	LC	SM	SM	SM	LC	S	HC	HC	HC	HC	S	G,G,G,A	4	anti,~C3'-endo	anti,~C3'-endo	anti,~C3'-endo	anti,~C3'-endo	anti,~C3'-endo	anti,~C3'-endo	G-A,tSH	C-G,cWW	-,-	-,-	-,-	-,-	-,-
pdb_00008ovj	6	0.343	0.057	0.423	M111111	1.1.U.423.	1.1.G.424.	1.1.G.425.	1.1.A.426.	1.1.A.427.	1.1.A.428.	U	G	G	A	A	A	M000000	1	1	1	1	1	SM	SM	SM	SM	SM	HC	HC	HC	HC	HC	HC	PSU,U,G,G,A,A,A,G	8	anti,~C3'-endo	anti,~C3'-endo	anti,~C3'-endo	anti,~C3'-endo	anti,~C3'-endo	anti,~C3'-endo	G-A,tSH	U-A,cWW	-,-	-,-	-,stack	-,-	-,-
pdb_00005m0j	6	0.377	0.063	0.63	M111111	1.F.C.12.	1.F.G.13.	1.F.A.14.	1.F.A.15.	1.F.A.16.	1.F.G.17.	C	G	A	A	A	G	M000001	1	1	1	1	1	LC	SM	SM	SM	LC	S	HC	HC	HC	HC	S	G,A,A,A	4	anti,~C3'-endo	anti,~C3'-endo	anti,~C3'-endo	anti,~C3'-endo	anti,~C3'-endo	anti,~C3'-endo	G-A,tSH	C-G,cWW	-,-	-,-	-,-	-,-	-,-
pdb_00004ug0	6	0.434	0.072	0.568	M111111	1.L5.U.393.	1.L5.G.394.	1.L5.A.395.	1.L5.A.396.	1.L5.G.397.	1.L5.A.398.	U	G	A	A	G	A	M000000	1	1	1	1	1	SM	SM	SM	SM	SM	HC	HC	HC	HC	HC	HC	U,U,G,A,A,G,A,G	8	anti,~C3'-endo	anti,~C3'-endo	anti,~C3'-endo	anti,~C3'-endo	anti,~C3'-endo	anti,~C3'-endo	G-G,tSH	U-A,cWW	-,stack	-,-	-,stack	-,-	-,-
pdb_00007qca	6	0.452	0.075	0.598	M111111	1.L50.U.525.	1.L50.G.526.	1.L50.A.527.	1.L50.A.528.	1.L50.G.529.	1.L50.A.530.	U	G	A	A	G	A	M000000	1	1	1	1	1	LC	SM	SM	SM	LC	S	HC	HC	HC	HC	S	G,A,A,G	4	anti,~C3'-endo	anti,~C3'-endo	anti,~C3'-endo	anti,~C3'-endo	anti,~C3'-endo	anti,~C3'-endo	G-G,tSH	U-A,cWW	-,-	-,-	basepair,-	-,-	-,-
pdb_00007oyd	6	0.5	0.083	0.782	M111111	1.5.C.4607.	1.5.G.4608.	1.5.A.4609.	1.5.G.4610.	1.5.A.4611.	1.5.G.4612.	C	G	A	G	A	G	M000000	1	1	1	1	1	SM	SM	SM	SM	SM	HC	HC	HC	HC	HC	HC	UR3,C,A,G,U,A,C,G,A,G,A,G,G,A,A,C,C	17	anti,~C3'-endo	anti,~C3'-endo	anti,~C3'-endo	anti,~C3'-endo	anti,~C3'-endo	anti,~C3'-endo	G-A,tSH	C-G,cWW	basepair,stack	-,-	-,-	-,-	basepair,-
pdb_00005ot7	6	0.507	0.085	0.593	M111111	1.4.C.2658.	1.4.G.2659.	1.4.A.2660.	1.4.G.2661.	1.4.A.2662.	1.4.G.2663.	C	G	A	G	A	G	M000000	1	1	1	1	1	SM	SM	SM	SM	SM	HC	HC	HC	HC	HC	HC	U,A,G,U,A,C,G,A,G,A,G,G,A,C,C	15	anti,~C3'-endo	anti,~C3'-endo	anti,~C3'-endo	anti,~C3'-endo	anti,~C3'-endo	anti,~C3'-endo	G-A,tSH	C-G,cWW	-,stack	-,-	-,-	-,-	basepair,-
pdb_00008scb	6	0.531	0.089	0.9	M111111	1.5.C.4603.	1.5.G.4604.	1.5.A.4605.	1.5.G.4606.	1.5.A.4607.	1.5.G.4608.	C	G	A	G	A	G	M000000	1	1	1	1	1	SM	SM	SM	SM	SM	HC	HC	HC	HC	HC	HC	U,C,A,G,U,A,C,G,A,G,A,G,G,A,A,C,C	17	anti,~C3'-endo	anti,~C3'-endo	anti,~C3'-endo	anti,~C3'-endo	anti,~C3'-endo	anti,~C3'-endo	G-A,tSH	C-G,cWW	basepair,stack	-,-	-,stack	-,-	basepair,-
pdb_00005lzw	6	0.546	0.091	0.889	M111111	1.5.C.4603.	1.5.G.4604.	1.5.A.4605.	1.5.G.4606.	1.5.A.4607.	1.5.G.4608.	C	G	A	G	A	G	M000000	1	1	1	1	1	SM	SM	SM	SM	SM	HC	HC	HC	HC	HC	HC	U,C,A,G,U,A,C,G,A,G,A,G,G,A,A,C,C	17	anti,~C3'-endo	anti,~C3'-endo	anti,~C3'-endo	anti,~C3'-endo	anti,~C3'-endo	anti,~C3'-endo	G-A,tSH	C-G,cWW	-,stack	-,-	-,-	-,-	basepair,-
pdb_00004v84	6	0.551	0.092	1.004	M111111	1.AA.C.379.	1.AA.G.380.	1.AA.C.381.	1.AA.A.382.	1.AA.A.383.	1.AA.G.384.	C	G	C	A	A	G	M000000	1	1	1	1	1	SM	SM	SM	SM	SM	HC	HC	HC	HC	HC	HC	C,G,C,A,A,G	6	anti,~C3'-endo	anti,~C3'-endo	anti,~C3'-endo	anti,~C3'-endo	anti,~C3'-endo	anti,~C3'-endo	G-A,tSH	-	-,stack	-,-	-,stack	-,-	-,-
pdb_00004v9d	6	0.558	0.093	1.006	M111111	1.BA.C.379.	1.BA.G.380.	1.BA.C.381.	1.BA.A.382.	1.BA.A.383.	1.BA.G.384.	C	G	C	A	A	G	M000000	1	1	1	1	1	SM	SM	SM	SM	SM	HC	HC	HC	HC	HC	HC	G,C,G,C,A,A,G,C	8	anti,~C3'-endo	anti,~C3'-endo	anti,~C3'-endo	anti,~C3'-endo	anti,~C3'-endo	anti,~C3'-endo	G-A,tSH	C-G,cWW	-,stack	-,-	-,stack	-,-	-,-
pdb_00007o7z	6	0.561	0.094	1.032	M111111	1.B5.C.4349.	1.B5.G.4350.	1.B5.A.4351.	1.B5.G.4352.	1.B5.A.4353.	1.B5.G.4354.	C	G	A	G	A	G	M000000	1	1	1	1	1	SM	SM	SM	SM	SM	HC	HC	HC	HC	HC	HC	U,C,A,G,U,A,C,G,A,G,A,G,G,A,A,C,C	17	anti,~C3'-endo	anti,~C3'-endo	anti,~C3'-endo	anti,~C3'-endo	anti,~C3'-endo	anti,~C3'-endo	G-A,tSH	C-G,cWW	-,stack	-,-	-,-	basepair,-	basepair,-
pdb_00007z4j	6	0.562	0.094	0.782	M111111	1.A.U.72.	1.A.G.73.	1.A.A.74.	1.A.A.75.	1.A.A.76.	1.A.A.77.	U	G	A	A	A	A	M000000	1	1	1	1	1	LC	SM	SM	SM	LC	S	HC	HC	HC	HC	S	G,A,A,A	4	anti,~C3'-endo	anti,~C3'-endo	anti,~C3'-endo	anti,~C3'-endo	anti,~C3'-endo	anti,~C3'-endo	G-A,tSH	U-A,cWW	-,-	-,-	-,-	-,-	-,-
pdb_00004v51	6	0.564	0.094	1.042	M111111	1.CA.C.379.	1.CA.G.380.	1.CA.C.381.	1.CA.A.382.	1.CA.A.383.	1.CA.G.384.	C	G	C	A	A	G	M000000	1	1	1	1	1	SM	SM	SM	SM	SM	HC	HC	HC	HC	HC	HC	C,A,A,U,G,G,G,C,G,C,A,A,G,C,C,U,G,A	18	anti,~C3'-endo	anti,~C3'-endo	anti,~C3'-endo	anti,~C3'-endo	anti,~C3'-endo	anti,~C3'-endo	G-A,tSH	C-G,cWW	-,stack	-,-	-,stack	-,-	-,-
pdb_00006ndk	6	0.582	0.097	0.711	M111111	1.RA.C.2658.	1.RA.G.2659.	1.RA.A.2660.	1.RA.G.2661.	1.RA.A.2662.	1.RA.G.2663.	C	G	A	G	A	G	M000000	1	1	1	1	1	SM	SM	SM	SM	SM	HC	HC	HC	HC	HC	HC	U,A,G,U,A,C,G,A,G,A,G,G,A,C,C	15	anti,~C3'-endo	anti,~C3'-endo	anti,~C3'-endo	anti,~C3'-endo	anti,~C3'-endo	anti,~C3'-endo	-	C-G,cWW	basepair,stack	-,-	-,-	-,-	basepair,-
pdb_00006skf	6	0.582	0.097	0.974	M111111	1.Aa.4AC.1217.	1.Aa.G.1218.	1.Aa.A.1219.	1.Aa.A.1220.	1.Aa.A.1221.	1.Aa.G.1222.	4AC	G	A	A	A	G	M000000	1	1	1	1	1	LC	SM	SM	SM	LC	S	HC	HC	HC	HC	S	G,A,A,A	4	anti,~C3'-endo	anti,~C3'-endo	anti,~C3'-endo	anti,~C3'-endo	anti,~C3'-endo	anti,~C3'-endo	G-A,tSH	c-G,cWW	-,-	-,-	-,stack	-,-	basepair,-
pdb_00007qiw	6	0.582	0.097	0.813	M111111	1.2.PSU.2748.	1.2.G.2749.	1.2.A.2750.	1.2.A.2751.	1.2.A.2752.	1.2.G.2753.	PSU	G	A	A	A	G	M000000	1	1	1	1	1	SM	SM	SM	SM	SM	HC	HC	HC	HC	HC	HC	PSU,G,A,A,A,G	6	anti,~C3'-endo	anti,~C3'-endo	anti,~C3'-endo	anti,~C3'-endo	anti,~C3'-endo	anti,~C3'-endo	G-A,tSH	P-G,cWW	-,stack	-,-	-,-	-,-	-,-
pdb_00007nsh	6	0.586	0.098	0.777	M111111	1.BA.C.1461.	1.BA.G.1462.	1.BA.A.1463.	1.BA.A.1464.	1.BA.A.1465.	1.BA.G.1466.	C	G	A	A	A	G	M000000	1	1	1	1	1	SM	SM	SM	SM	SM	HC	HC	HC	HC	HC	HC	C,C,A,G,U,A,C,G,A,A,A,G,G,A,C,A,A	17	anti,~C3'-endo	anti,~C3'-endo	anti,~C3'-endo	anti,~C3'-endo	anti,~C3'-endo	anti,~C3'-endo	G-A,tSH	C-G,cWW	basepair,stack	-,-	-,-	-,-	basepair,-
pdb_00001yjn	6	0.591	0.098	0.911	M111111	1.0.C.1793.	1.0.G.1794.	1.0.G.1795.	1.0.A.1796.	1.0.A.1797.	1.0.G.1799.	C	G	G	A	A	G	M000000	1	1	1	1	2	LC	SM	SM	SM	LC	S	HC	HC	HC	HC	S	G,G,A,A,C	5	anti,~C3'-endo	anti,~C3'-endo	anti,~C3'-endo	anti,~C3'-endo	anti,~C3'-endo	anti,~C3'-endo	G-A,tSH	C-G,cWW	-,-	-,-	-,-	-,-	-,-
pdb_00004v8u	6	0.596	0.099	1	M111111	1.CA.C.379.	1.CA.G.380.	1.CA.C.381.	1.CA.A.382.	1.CA.A.383.	1.CA.G.384.	C	G	C	A	A	G	M000000	1	1	1	1	1	LC	SM	SM	SM	LC	S	HC	HC	HC	HC	S	G,C,A,A	4	anti,~C3'-endo	anti,~C3'-endo	anti,~C3'-endo	anti,~C3'-endo	anti,~C3'-endo	anti,~C3'-endo	-	C-G,cWW	basepair,-	-,-	-,stack	-,-	-,-
pdb_00007o80	6	0.599	0.1	0.874	M111111	1.B5.C.4349.	1.B5.G.4350.	1.B5.A.4351.	1.B5.G.4352.	1.B5.A.4353.	1.B5.G.4354.	C	G	A	G	A	G	M000000	1	1	1	1	1	SM	SM	SM	SM	SM	HC	HC	HC	HC	HC	HC	U,C,A,G,U,A,C,G,A,G,A,G,G,A,A,C,C	17	anti,~C3'-endo	anti,~C3'-endo	anti,~C3'-endo	anti,~C3'-endo	anti,~C3'-endo	anti,~C3'-endo	G-A,tSH	C-G,cWW	basepair,stack	-,-	-,stack	basepair,-	basepair,-
pdb_00008jdm	6	0.604	0.101	1.099	M111111	1.w.U.1178.	1.w.G.1179.	1.w.C.1180.	1.w.A.1181.	1.w.A.1182.	1.w.A.1183.	U	G	C	A	A	A	M000000	1	1	1	1	1	SM	SM	SM	SM	SM	HC	HC	HC	HC	HC	HC	PSU,U,G,C,A,A,A,G	8	anti,~C3'-endo	anti,~C3'-endo	anti,~C3'-endo	anti,~C3'-endo	anti,~C3'-endo	anti,~C3'-endo	G-A,tSH	U-A,cWW	-,-	-,-	basepair,-	basepair,-	-,-
pdb_00006r6g	6	0.605	0.101	0.786	M111111	1.5.C.3173.	1.5.G.3174.	1.5.A.3175.	1.5.G.3176.	1.5.A.3177.	1.5.G.3178.	C	G	A	G	A	G	M000000	1	1	1	1	1	SM	SM	SM	SM	SM	HC	HC	HC	HC	HC	HC	U,C,A,G,U,A,C,G,A,G,A,G,G,A,A,C,C	17	anti,~C3'-endo	anti,~C3'-endo	anti,~C3'-endo	anti,~C3'-endo	anti,~C3'-endo	anti,~C3'-endo	G-A,tSH	C-G,cWW	basepair,stack	-,-	-,-	-,-	basepair,-
pdb_00007zhg	6	0.61	0.102	1.082	M111111	1.2.4AC.868.	1.2.G.869.	1.2.C.870.	1.2.A.871.	1.2.A.872.	1.2.OMG.873.	4AC	G	C	A	A	OMG	M000000	1	1	1	1	1	LC	SM	SM	SM	LC	S	HC	HC	HC	HC	S	G,C,A,A	4	anti,~C3'-endo	anti,~C3'-endo	anti,~C3'-endo	anti,~C3'-endo	anti,~C3'-endo	anti,~C3'-endo	G-A,tSH	c-g,cWW	-,-	-,-	basepair,-	basepair,-	-,-
pdb_00007pwo	6	0.617	0.103	0.905	M111111	1.1.C.560.	1.1.G.561.	1.1.A.562.	1.1.A.563.	1.1.A.564.	1.1.G.565.	C	G	A	A	A	G	M000000	1	1	1	1	1	LC	SM	SM	SM	LC	S	HC	HC	HC	HC	S	G,A,A,A	4	anti,~C3'-endo	anti,~C3'-endo	anti,~C3'-endo	anti,~C3'-endo	anti,~C3'-endo	anti,~C3'-endo	G-A,tSH	C-G,cWW	-,-	-,-	basepair,-	-,-	-,-
pdb_00008fkx	6	0.62	0.103	0.876	M111111	1.L3.C.1628.	1.L3.G.1629.	1.L3.A.1630.	1.L3.A.1631.	1.L3.A.1632.	1.L3.G.1633.	C	G	A	A	A	G	M000000	1	1	1	1	1	SM	SM	SM	SM	SM	HC	HC	HC	HC	HC	HC	G,C,G,A,A,A,G,A	8	anti,~C3'-endo	anti,~C3'-endo	anti,~C3'-endo	anti,~C3'-endo	anti,~C3'-endo	anti,~C3'-endo	G-A,tSH	C-G,cWW	-,stack	-,-	-,-	-,-	-,-
pdb_00005mmj	6	0.625	0.104	0.874	M111111	1.a.U.169.	1.a.G.170.	1.a.A.171.	1.a.G.172.	1.a.A.173.	1.a.A.174.	U	G	A	G	A	A	M000000	1	1	1	1	1	LC	SM	SM	SM	LC	S	HC	HC	HC	HC	S	G,A,G,A	4	anti,~C3'-endo	anti,~C3'-endo	anti,~C3'-endo	anti,~C3'-endo	anti,~C3'-endo	anti,~C3'-endo	G-A,tSH	U-A,cWW	-,-	-,-	-,stack	-,-	-,-
pdb_00005xxb	6	0.625	0.104	0.868	M111111	1.1.C.3137.	1.1.G.3138.	1.1.A.3139.	1.1.G.3140.	1.1.A.3141.	1.1.G.3142.	C	G	A	G	A	G	M000000	1	1	1	1	1	SM	SM	SM	SM	SM	HC	HC	HC	HC	HC	HC	U,U,A,G,U,A,C,G,A,G,A,G,G,A,A,C,A	17	anti,~C3'-endo	anti,~C3'-endo	anti,~C3'-endo	anti,~C3'-endo	anti,~C3'-endo	anti,~C3'-endo	G-A,tSH	C-G,cWW	-,stack	-,-	-,-	basepair,-	basepair,-
pdb_00005t6r	6	0.634	0.106	0.947	M111111	1.A.C.3025.	1.A.G.3026.	1.A.A.3027.	1.A.G.3028.	1.A.A.3029.	1.A.G.3030.	C	G	A	G	A	G	M000000	1	1	1	1	1	SM	SM	SM	SM	SM	HC	HC	HC	HC	HC	HC	U,U,A,G,U,A,C,G,A,G,A,G,G,A,A,C,A	17	anti,~C3'-endo	anti,~C3'-endo	anti,~C3'-endo	anti,~C3'-endo	anti,~C3'-endo	anti,~C3'-endo	G-A,tSH	C-G,cWW	-,stack	-,-	-,-	-,-	basepair,-
pdb_00005jb3	6	0.635	0.106	1.029	M111111	1.2.U.179.	1.2.G.180.	1.2.G.181.	1.2.A.182.	1.2.A.183.	1.2.G.184.	U	G	G	A	A	G	M000000	1	1	1	1	1	SM	SM	SM	SM	SM	HC	HC	HC	HC	HC	HC	U,G,G,A,A,G	6	anti,~C3'-endo	anti,~C3'-endo	anti,~C3'-endo	anti,~C3'-endo	anti,~C3'-endo	anti,NA	G-A,tSH	U-G,cWW	-,stack	-,-	-,-	-,-	-,stack
pdb_00006ft6	6	0.635	0.106	0.859	M111111	1.1.U.707.	1.1.G.708.	1.1.A.709.	1.1.A.710.	1.1.A.711.	1.1.G.712.	U	G	A	A	A	G	M000000	1	1	1	1	1	LC	SM	SM	SM	LC	S	HC	HC	HC	HC	S	G,A,A,A	4	anti,~C3'-endo	anti,~C3'-endo	anti,~C3'-endo	anti,~C3'-endo	anti,~C3'-endo	anti,~C3'-endo	G-A,tSH	U-G,cWW	-,-	-,-	-,-	-,-	-,-
pdb_00007wtv	6	0.636	0.106	1.008	M111111	1.2.U.1178.	1.2.G.1179.	1.2.C.1180.	1.2.A.1181.	1.2.A.1182.	1.2.A.1183.	U	G	C	A	A	A	M000000	1	1	1	1	1	LC	SM	SM	SM	LC	S	HC	HC	HC	HC	S	G,C,A,A	4	anti,~C3'-endo	anti,~C3'-endo	anti,~C3'-endo	anti,~C3'-endo	anti,~C3'-endo	anti,~C3'-endo	G-A,tSH	U-A,cWW	-,-	-,-	basepair,-	-,-	-,-
pdb_00004v61	6	0.637	0.106	0.893	M111111	1.AA.U.961.	1.AA.G.962.	1.AA.A.963.	1.AA.A.964.	1.AA.A.965.	1.AA.G.966.	U	G	A	A	A	G	M000000	1	1	1	1	1	SM	SM	SM	SM	SM	HC	HC	HC	HC	HC	HC	U,G,A,A,A,G	6	anti,~C3'-endo	anti,~C3'-endo	anti,~C3'-endo	anti,~C3'-endo	anti,~C3'-endo	anti,~C3'-endo	-	U-G,cWW	-,stack	-,-	-,stack	-,-	-,-
pdb_00007oi7	6	0.653	0.109	1.077	M111111	1.A.C.116.	1.A.G.117.	1.A.C.118.	1.A.A.119.	1.A.A.120.	1.A.G.121.	C	G	C	A	A	G	M000000	1	1	1	1	1	LC	SM	SM	SM	LC	S	HC	HC	HC	HC	S	G,C,A,A	4	anti,~C3'-endo	anti,~C3'-endo	anti,~C3'-endo	anti,~C3'-endo	anti,~C3'-endo	anti,~C3'-endo	G-A,tSH	C-G,cWW	-,-	-,-	-,stack	basepair,-	basepair,-
pdb_00007zhg	6	0.655	0.109	1.049	M111111	1.2.4AC.1239.	1.2.G.1240.	1.2.A.1241.	1.2.A.1242.	1.2.A.1243.	1.2.G.1244.	4AC	G	A	A	A	G	M000000	1	1	1	1	1	LC	SM	SM	SM	LC	S	HC	HC	HC	HC	S	G,A,A,A	4	anti,~C3'-endo	anti,~C3'-endo	anti,~C3'-endo	anti,~C3'-endo	anti,~C3'-endo	anti,~C3'-endo	G-A,tSH	c-G,cWW	-,-	-,-	-,stack	basepair,-	basepair,-
pdb_00006zvk	6	0.658	0.11	1.073	M111111	1.e2.C.2561.	1.e2.G.2562.	1.e2.C.2563.	1.e2.G.2564.	1.e2.A.2565.	1.e2.G.2566.	C	G	C	G	A	G	M000000	1	1	1	1	1	LC	SM	SM	SM	LC	S	HC	HC	HC	HC	S	G,C,G,A	4	anti,~C3'-endo	anti,~C3'-endo	anti,~C3'-endo	anti,~C3'-endo	anti,~C3'-endo	anti,~C3'-endo	G-A,tSH	C-G,cWW	basepair,-	-,-	-,-	-,-	-,-
pdb_00004v6a	6	0.667	0.111	0.987	M111111	1.BA.C.1806.	1.BA.G.1807.	1.BA.U.1808.	1.BA.A.1809.	1.BA.A.1810.	1.BA.G.1811.	C	G	U	A	A	G	M000000	1	1	1	1	1	LC	SM	SM	SM	LC	S	HC	HC	HC	HC	S	G,U,A,A	4	anti,~C3'-endo	anti,~C3'-endo	anti,~C3'-endo	anti,~C3'-endo	anti,~C3'-endo	anti,~C3'-endo	G-A,tSH	C-G,cWW	-,-	-,-	basepair,-	-,-	basepair,-
pdb_00004v49	6	0.668	0.111	1.15	M111111	1.B9.C.88.	1.B9.G.89.	1.B9.C.90.	1.B9.A.91.	1.B9.G.92.	1.B9.G.93.	C	G	C	A	G	G	M000000	1	1	1	1	1	LC	SM	SM	SM	LC	S	HC	HC	HC	HC	S	G,C,A,G	4	anti,~C3'-endo	anti,~C3'-endo	anti,~C3'-endo	anti,~C3'-endo	anti,~C3'-endo	anti,~C3'-endo	G-G,tSH	C-G,cWW	-,-	-,-	-,-	-,-	-,-
pdb_00004v4y	6	0.675	0.113	0.826	M111111	1.AA.C.726.	1.AA.G.727.	1.AA.A.728.	1.AA.A.729.	1.AA.G.730.	1.AA.G.731.	C	G	A	A	G	G	M000000	1	1	1	1	1	LC	SM	SM	SM	LC	S	HC	HC	HC	HC	S	G,A,A,G	4	anti,~C3'-endo	anti,~C3'-endo	anti,~C3'-endo	anti,~C3'-endo	anti,~C3'-endo	anti,~C3'-endo	G-G,tSH	C-G,cWW	-,-	-,-	-,-	-,-	-,-
pdb_00007nhm	6	0.677	0.113	1.039	M111111	1.A.C.1833.	1.A.G.1834.	1.A.U.1835.	1.A.A.1836.	1.A.A.1837.	1.A.G.1838.	C	G	U	A	A	G	M000000	1	1	1	1	1	LC	SM	SM	SM	LC	S	HC	HC	HC	HC	S	G,U,A,A	4	anti,~C3'-endo	anti,~C3'-endo	anti,~C3'-endo	anti,~C3'-endo	anti,~C3'-endo	anti,~C3'-endo	G-A,tSH	C-G,cWW	-,-	-,-	basepair,-	basepair,-	basepair,-
pdb_00004lf4	6	0.68	0.113	1.103	M111111	1.A.C.1515.	1.A.G.1516.	1.A.G.1517.	1.A.A.1518.	1.A.A.1519.	1.A.G.1520.	C	G	G	A	A	G	M000000	1	1	1	1	1	LC	SM	SM	SM	LC	S	HC	HC	HC	HC	S	G,G,A,A	4	anti,~C3'-endo	anti,~C3'-endo	anti,~C3'-endo	anti,~C3'-endo	anti,~C3'-endo	anti,~C3'-endo	G-A,tSH	C-G,cWW	-,-	-,-	basepair,-	-,-	-,-
pdb_00008fkq	6	0.68	0.113	1.118	M111111	1.L3.C.368.	1.L3.G.369.	1.L3.U.370.	1.L3.A.371.	1.L3.A.372.	1.L3.G.373.	C	G	U	A	A	G	M000000	1	1	1	1	1	LC	SM	SM	SM	LC	S	HC	HC	HC	HC	S	G,U,A,A	4	anti,~C3'-endo	anti,~C3'-endo	anti,~C3'-endo	anti,~C3'-endo	anti,~C3'-endo	anti,~C3'-endo	G-A,tSH	C-G,cWW	-,-	-,-	-,-	basepair,-	-,-
pdb_00006nd5	6	0.684	0.114	0.971	M111111	1.1a.C.379.	1.1a.G.380.	1.1a.C.381.	1.1a.A.382.	1.1a.A.383.	1.1a.G.384.	C	G	C	A	A	G	M000000	1	1	1	1	1	LC	SM	SM	SM	LC	S	HC	HC	HC	HC	S	G,C,A,A	4	anti,~C3'-endo	anti,~C3'-endo	anti,~C3'-endo	anti,~C3'-endo	anti,~C3'-endo	anti,~C3'-endo	G-A,tWH	C-G,cWW	-,-	-,-	-,stack	-,-	-,-
pdb_00006swc	6	0.685	0.114	1.137	M111111	1.2.4AC.868.	1.2.G.869.	1.2.C.870.	1.2.A.871.	1.2.A.872.	1.2.G.873.	4AC	G	C	A	A	G	M000000	1	1	1	1	1	LC	SM	SM	SM	LC	S	HC	HC	HC	HC	S	G,C,A,A	4	anti,~C3'-endo	anti,~C3'-endo	anti,~C3'-endo	anti,~C3'-endo	anti,~C3'-endo	anti,~C3'-endo	G-A,tSH	c-G,cWW	-,-	-,-	basepair,-	basepair,-	-,-
pdb_00004v6x	6	0.694	0.116	0.942	M111111	1.A5.U.1389.	1.A5.G.1390.	1.A5.A.1391.	1.A5.A.1392.	1.A5.G.1393.	1.A5.G.1394.	U	G	A	A	G	G	M000000	1	1	1	1	1	LC	SM	SM	SM	LC	S	HC	HC	HC	HC	S	G,A,A,G	4	anti,~C3'-endo	anti,~C3'-endo	anti,~C3'-endo	anti,~C3'-endo	anti,~C3'-endo	anti,~C3'-endo	-	U-G,cWW	-,-	-,-	basepair,-	-,-	-,-
pdb_00008fr8	6	0.703	0.117	1.115	M111111	1.a.C.1246.	1.a.G.1247.	1.a.U.1248.	1.a.G.1249.	1.a.A.1250.	1.a.G.1251.	C	G	U	G	A	G	M000000	1	1	1	1	1	LC	SM	SM	SM	LC	S	HC	HC	HC	HC	S	G,U,G,A	4	anti,~C3'-endo	anti,~C3'-endo	anti,~C2'-endo	anti,~C3'-endo	anti,~C3'-endo	anti,~C3'-endo	G-A,tSH	C-G,cWW	-,-	-,-	-,-	basepair,-	basepair,-
pdb_00007syq	6	0.712	0.119	1.067	M111111	1.2.U.1178.	1.2.G.1179.	1.2.C.1180.	1.2.A.1181.	1.2.A.1182.	1.2.A.1183.	U	G	C	A	A	A	M000000	1	1	1	1	1	LC	SM	SM	SM	LC	S	HC	HC	HC	HC	S	G,C,A,A	4	anti,~C3'-endo	anti,~C3'-endo	anti,~C3'-endo	anti,~C3'-endo	anti,~C3'-endo	anti,~C3'-endo	-	U-A,cWW	-,-	-,-	basepair,-	basepair,-	-,-
pdb_00006n2v	6	0.716	0.119	1.079	M111111	1.A.G.24.	1.A.G.25.	1.A.A.26.	1.A.A.27.	1.A.A.28.	1.A.C.29.	G	G	A	A	A	C	M011110	1	1	1	1	1	LC	SM	SM	SM	LC	S	HC	HC	HC	HC	S	G,A,A,A	4	anti,~C3'-endo	anti,~C3'-endo	anti,~C3'-endo	anti,~C3'-endo	anti,~C3'-endo	anti,~C3'-endo	G-A,tSH	G-C,cWW	-,-	-,-	-,-	-,-	-,-
pdb_00007nhn	6	0.721	0.12	1.21	M111111	1.a.U.1175.	1.a.G.1176.	1.a.C.1177.	1.a.A.1178.	1.a.A.1179.	1.a.G.1180.	U	G	C	A	A	G	M000000	1	1	1	1	1	LC	SM	SM	SM	LC	S	HC	HC	HC	HC	S	G,C,A,A	4	anti,~C3'-endo	anti,~C3'-endo	anti,~C2'-endo	anti,~C3'-endo	anti,~C3'-endo	anti,~C3'-endo	G-A,tSH	U-G,cWW	-,-	-,-	-,-	basepair,-	basepair,-
pdb_00005lzf	6	0.722	0.12	1.134	M111111	1.a.U.1076.	1.a.G.1077.	1.a.U.1078.	1.a.G.1079.	1.a.A.1080.	1.a.A.1081.	U	G	U	G	A	A	M000000	1	1	1	1	1	LC	SM	SM	SM	LC	S	HC	HC	HC	HC	S	G,U,G,A	4	anti,~C3'-endo	anti,~C3'-endo	anti,~C3'-endo	anti,~C3'-endo	anti,~C3'-endo	anti,~C3'-endo	G-A,tSH	U-A,cWW	-,-	-,-	-,-	basepair,-	-,-
pdb_00003jap	6	0.726	0.121	1.1	M111111	1.2.C.1120.	1.2.G.1121.	1.2.C.1122.	1.2.A.1123.	1.2.A.1124.	1.2.G.1125.	C	G	C	A	A	G	M000000	1	1	1	1	1	LC	SM	SM	SM	LC	S	HC	HC	HC	HC	S	G,C,A,A	4	anti,~C3'-endo	anti,~C3'-endo	anti,~C3'-endo	anti,NA	anti,~C3'-endo	anti,~C3'-endo	G-A,tSH	C-G,cWW	-,-	-,-	basepair,-	basepair,-	-,-
pdb_00004v7r	6	0.732	0.122	1.34	M111111	1.A1.C.1121.	1.A1.G.1122.	1.A1.C.1123.	1.A1.A.1124.	1.A1.A.1125.	1.A1.G.1126.	C	G	C	A	A	G	M000000	1	1	1	1	1	LC	SM	SM	SM	LC	S	HC	HC	HC	HC	S	G,C,A,A	4	anti,~C3'-endo	anti,~C3'-endo	anti,~C3'-endo	anti,~C3'-endo	anti,~C3'-endo	anti,~C3'-endo	G-A,tSH	C-G,cWW	-,-	-,-	-,-	basepair,-	-,-
pdb_00006olf	6	0.732	0.122	1.209	M111111	1.S2.U.1178.	1.S2.G.1179.	1.S2.C.1180.	1.S2.A.1181.	1.S2.A.1182.	1.S2.A.1183.	U	G	C	A	A	A	M000000	1	1	1	1	1	LC	SM	SM	SM	LC	S	HC	HC	HC	HC	S	G,C,A,A	4	anti,~C3'-endo	anti,~C3'-endo	anti,~C3'-endo	anti,~C3'-endo	anti,~C3'-endo	anti,~C3'-endo	-	U-A,cWW	-,-	-,-	basepair,-	-,-	-,-
pdb_00006htq	6	0.733	0.122	0.889	M111111	1.A.C.675.	1.A.G.676.	1.A.A.677.	1.A.A.678.	1.A.A.679.	1.A.G.680.	C	G	A	A	A	G	M000000	1	1	1	1	1	SM	SM	SM	SM	SM	JC	JC	JC	JC	JC	JC	-	0	anti,~C3'-endo	anti,~C3'-endo	anti,~C3'-endo	anti,~C3'-endo	anti,~C3'-endo	anti,~C3'-endo	-	-	-,stack	-,-	basepair,-	-,-	-,-
pdb_00005aj4	6	0.737	0.123	1.051	M111111	1.BA.C.1459.	1.BA.G.1460.	1.BA.A.1461.	1.BA.A.1462.	1.BA.A.1463.	1.BA.G.1464.	C	G	A	A	A	G	M000000	1	1	1	1	1	SM	SM	SM	SM	SM	HC	HC	HC	HC	HC	HC	C,C,A,G,U,A,C,G,A,A,A,G,G,A,C,A,A	17	anti,~C3'-endo	anti,~C3'-endo	anti,~C3'-endo	anti,~C3'-endo	anti,~C3'-endo	anti,~C3'-endo	G-A,tSH	C-G,cWW	-,stack	-,-	-,-	-,-	basepair,-
pdb_00004v6u	6	0.739	0.123	1.038	M111111	1.B1.U.1092.	1.B1.G.1093.	1.B1.U.1094.	1.B1.A.1095.	1.B1.A.1096.	1.B1.G.1097.	U	G	U	A	A	G	M000000	1	1	1	1	1	LC	SM	SM	SM	LC	S	HC	HC	HC	HC	S	G,U,A,A	4	anti,~C3'-endo	anti,~C3'-endo	anti,~C3'-endo	anti,~C3'-endo	anti,~C3'-endo	anti,~C3'-endo	G-A,tSH	U-G,cWW	-,-	-,-	basepair,-	basepair,-	basepair,-
pdb_00004u27	6	0.741	0.123	1.099	M111111	1.DA.C.2658.	1.DA.G.2659.	1.DA.A.2660.	1.DA.G.2661.	1.DA.A.2662.	1.DA.G.2663.	C	G	A	G	A	G	M000000	1	1	1	1	1	SM	SM	SM	SM	SM	HC	HC	HC	HC	HC	HC	U,A,G,U,A,C,G,A,G,A,G,G,A,C,C	15	anti,~C3'-endo	anti,~C3'-endo	anti,~C3'-endo	anti,~C3'-endo	anti,~C3'-endo	anti,~C3'-endo	-	C-G,cWW	-,stack	-,-	-,-	basepair,-	basepair,-
pdb_00006o8x	6	0.741	0.123	1.215	M111111	1.A.C.1820.	1.A.G.1821.	1.A.U.1822.	1.A.A.1823.	1.A.A.1824.	1.A.G.1825.	C	G	U	A	A	G	M000000	1	1	1	1	1	LC	SM	SM	SM	LC	S	HC	HC	HC	HC	S	G,U,A,A	4	anti,~C3'-endo	anti,~C3'-endo	anti,~C2'-endo	anti,~C3'-endo	anti,~C3'-endo	anti,~C3'-endo	G-A,tSH	C-G,cWW	-,-	-,-	-,-	basepair,-	basepair,-
pdb_00005hkv	6	0.752	0.125	0.981	M111111	1.X.U.999.	1.X.G.1000.	1.X.A.1001.	1.X.A.1003.	1.X.A.1004.	1.X.G.1006.	U	G	A	A	A	G	M000000	1	1	2	1	2	LC	SM	SM	SM	LC	S	HC	HC	HC	HC	S	G,A,U,A,A,G	6	anti,~C3'-endo	anti,~C3'-endo	anti,~C2'-endo	anti,~C3'-endo	anti,~C3'-endo	anti,~C3'-endo	G-A,tSH	U-G,cWW	-,-	-,-	basepair,-	basepair,-	basepair,-
pdb_00006ydp	6	0.753	0.126	1.108	M111111	1.BA.C.121.	1.BA.G.122.	1.BA.U.123.	1.BA.A.124.	1.BA.A.125.	1.BA.G.126.	C	G	U	A	A	G	M000000	1	1	1	1	1	LC	SM	SM	SM	LC	S	HC	HC	HC	HC	S	G,U,A,A	4	anti,~C3'-endo	anti,~C3'-endo	anti,~C3'-endo	anti,~C3'-endo	anti,~C3'-endo	anti,~C3'-endo	G-A,tSH	C-G,cWW	-,-	-,-	-,stack	basepair,-	basepair,-
pdb_00003jag	6	0.755	0.126	1.16	M111111	1.5.C.2561.	1.5.G.2562.	1.5.C.2563.	1.5.G.2564.	1.5.A.2565.	1.5.G.2566.	C	G	C	G	A	G	M000000	1	1	1	1	1	LC	SM	SM	SM	LC	S	HC	HC	HC	HC	S	G,C,G,A	4	anti,~C3'-endo	anti,~C3'-endo	anti,NA	anti,~C3'-endo	anti,~C3'-endo	anti,~C3'-endo	G-A,tSH	C-G,cWW	-,-	-,-	-,-	-,-	-,-
pdb_00007qgu	6	0.757	0.126	1.138	M111111	1.A.C.2623.	1.A.G.2624.	1.A.U.2625.	1.A.G.2626.	1.A.A.2627.	1.A.G.2628.	C	G	U	G	A	G	M000000	1	1	1	1	1	LC	SM	SM	SM	LC	S	HC	HC	HC	HC	S	G,U,G,A	4	anti,~C3'-endo	anti,~C3'-endo	anti,~C3'-endo	anti,~C3'-endo	anti,~C3'-endo	anti,~C3'-endo	G-A,tSH	C-G,cWW	-,-	-,-	-,stack	basepair,-	-,-
pdb_00007m4x	6	0.761	0.127	1.054	M111111	1.a.U.1162.	1.a.G.1163.	1.a.A.1164.	1.a.A.1166.	1.a.A.1167.	1.a.A.1168.	U	G	A	A	A	A	M000000	1	1	2	1	1	LC	SM	SM	SM	LC	S	HC	HC	HC	HC	S	G,A,C,A,A	5	anti,~C3'-endo	anti,~C3'-endo	anti,~C3'-endo	anti,~C3'-endo	anti,~C3'-endo	anti,~C3'-endo	G-A,tSH	U-A,cWW	-,-	-,-	-,-	-,-	basepair,-
pdb_00008rcm	6	0.762	0.127	1.437	M111111	1.72.C.1868.	1.72.G.1869.	1.72.C.1870.	1.72.A.1871.	1.72.A.1872.	1.72.G.1873.	C	G	C	A	A	G	M000000	1	1	1	1	1	LC	SM	SM	SM	LC	S	HC	HC	HC	HC	S	G,C,A,A	4	anti,~C3'-endo	anti,~C3'-endo	anti,~C3'-endo	anti,~C2'-endo	anti,~C3'-endo	anti,~C3'-endo	G-A,tSH	C-G,cWW	-,-	-,-	-,-	-,-	-,-
pdb_00006ndk	6	0.768	0.128	1.226	M111111	1.YA.C.1806.	1.YA.G.1807.	1.YA.U.1808.	1.YA.A.1809.	1.YA.A.1810.	1.YA.G.1811.	C	G	U	A	A	G	M000000	1	1	1	1	1	LC	SM	SM	SM	LC	S	HC	HC	HC	HC	S	G,U,A,A	4	anti,~C3'-endo	anti,~C3'-endo	anti,~C3'-endo	anti,~C3'-endo	anti,~C3'-endo	anti,~C3'-endo	-	C-G,cWW	-,-	-,-	-,-	-,-	basepair,-
pdb_00004v8p	6	0.772	0.129	1.076	M111111	1.A1.U.356.	1.A1.G.357.	1.A1.C.358.	1.A1.G.359.	1.A1.A.360.	1.A1.A.361.	U	G	C	G	A	A	M000000	1	1	1	1	1	LC	SM	SM	SM	LC	S	HC	HC	HC	HC	S	G,C,G,A	4	anti,~C3'-endo	anti,~C3'-endo	anti,~C3'-endo	anti,~C3'-endo	anti,~C3'-endo	anti,~C3'-endo	G-A,tSH	U-A,cWW	-,-	-,-	-,stack	basepair,-	basepair,-
pdb_00006nuo	6	0.772	0.129	1.125	M111111	1.YA.U.1895.	1.YA.G.1896.	1.YA.C.1897.	1.YA.A.1898.	1.YA.A.1899.	1.YA.G.1900.	U	G	C	A	A	G	M000000	1	1	1	1	1	LC	SM	SM	SM	LC	S	HC	HC	HC	HC	S	G,C,A,A	4	anti,~C3'-endo	anti,~C3'-endo	anti,~C3'-endo	anti,~C3'-endo	anti,~C3'-endo	anti,~C3'-endo	G-A,tSH	U-G,cWW	-,-	-,-	-,-	-,-	-,-
pdb_00005wit	6	0.78	0.13	1.136	M111111	1.2A.C.2658.	1.2A.G.2659.	1.2A.A.2660.	1.2A.G.2661.	1.2A.A.2662.	1.2A.G.2663.	C	G	A	G	A	G	M000000	1	1	1	1	1	SM	SM	SM	SM	SM	HC	HC	HC	HC	HC	HC	U,A,G,U,A,C,G,A,G,A,G,G,A,C,C	15	anti,~C3'-endo	anti,~C3'-endo	anti,~C3'-endo	anti,~C3'-endo	anti,~C3'-endo	anti,~C3'-endo	-	C-G,cWW	-,stack	-,-	-,-	-,-	basepair,-
pdb_00006ogf	6	0.787	0.131	1.28	M111111	1.1.C.2594.	1.1.G.2595.	1.1.U.2596.	1.1.G.2597.	1.1.A.2598.	1.1.G.2599.	C	G	U	G	A	G	M000000	1	1	1	1	1	LC	SM	SM	SM	LC	S	HC	HC	HC	HC	S	G,U,G,A	4	anti,~C3'-endo	anti,~C3'-endo	anti,~C3'-endo	anti,~C3'-endo	anti,~C3'-endo	anti,~C3'-endo	G-A,tSH	C-G,cWW	-,-	-,-	basepair,-	basepair,-	basepair,-
pdb_00004wfa	6	0.792	0.132	1.103	M111111	1.X.U.999.	1.X.G.1000.	1.X.A.1001.	1.X.A.1003.	1.X.A.1004.	1.X.G.1006.	U	G	A	A	A	G	M000000	1	1	2	1	2	LC	SM	SM	SM	LC	S	HC	HC	HC	HC	S	G,A,U,A,A,G	6	anti,~C3'-endo	anti,~C3'-endo	anti,~C2'-endo	anti,~C3'-endo	anti,~C3'-endo	anti,~C3'-endo	G-A,tSH	U-G,cWW	-,-	-,-	basepair,-	-,-	basepair,-
pdb_00004v9m	6	0.793	0.132	1.335	M111111	1.CA.C.726.	1.CA.G.727.	1.CA.A.728.	1.CA.A.729.	1.CA.G.730.	1.CA.G.731.	C	G	A	A	G	G	M000000	1	1	1	1	1	LC	SM	SM	SM	LC	S	HC	HC	HC	HC	S	G,A,A,G	4	anti,~C3'-endo	anti,~C3'-endo	anti,~C3'-endo	anti,~C3'-endo	anti,~C3'-endo	anti,~C3'-endo	-	C-G,cWW	-,-	-,-	basepair,-	-,-	-,-
pdb_00005no3	6	0.802	0.134	1.012	M111111	1.A.C.726.	1.A.G.727.	1.A.A.728.	1.A.A.729.	1.A.G.730.	1.A.G.731.	C	G	A	A	G	G	M000000	1	1	1	1	1	LC	SM	SM	SM	LC	S	HC	HC	HC	HC	S	G,A,A,G	4	anti,~C3'-endo	anti,~C3'-endo	anti,~C3'-endo	anti,~C3'-endo	anti,~C3'-endo	anti,~C3'-endo	G-G,tWH	C-G,cWW	-,-	-,-	basepair,stack	-,-	-,-
pdb_00002wwa	6	0.803	0.134	1.27	M111111	1.E.U.540.	1.E.G.541.	1.E.A.542.	1.E.A.543.	1.E.A.544.	1.E.A.545.	U	G	A	A	A	A	M000000	1	1	1	1	1	SM	SM	SM	SM	SM	HC	HC	HC	HC	HC	HC	U,U,G,A,A,A,A,G	8	anti,~C3'-endo	anti,~C3'-endo	anti,~C3'-endo	anti,~C3'-endo	anti,~C3'-endo	anti,~C3'-endo	G-A,tSH	U-A,cWW	-,stack	-,-	-,-	-,-	-,-
pdb_00006wru	6	0.811	0.135	1.172	M111111	1.1.C.2621.	1.1.G.2622.	1.1.U.2623.	1.1.G.2624.	1.1.A.2625.	1.1.G.2626.	C	G	U	G	A	G	M000000	1	1	1	1	1	SM	SM	SM	SM	SM	HC	HC	HC	HC	HC	HC	G,U,C,G,U,G,A,G,A,C,A	11	anti,~C3'-endo	anti,~C3'-endo	anti,~C3'-endo	anti,~C3'-endo	anti,~C3'-endo	anti,~C3'-endo	G-A,tSH	C-G,cWW	-,-	-,-	-,stack	basepair,-	basepair,-
pdb_00006wd6	6	0.812	0.135	1.159	M111111	1.3.U.1076.	1.3.G.1077.	1.3.U.1078.	1.3.G.1079.	1.3.A.1080.	1.3.A.1081.	U	G	U	G	A	A	M000000	1	1	1	1	1	LC	SM	SM	SM	LC	S	HC	HC	HC	HC	S	G,U,G,A	4	anti,~C3'-endo	anti,~C3'-endo	anti,~C3'-endo	anti,~C3'-endo	anti,~C3'-endo	anti,~C3'-endo	-	U-A,cWW	-,-	-,-	-,-	basepair,-	-,-
pdb_00005njt	6	0.816	0.136	1.078	M111111	1.A.C.735.	1.A.G.736.	1.A.A.737.	1.A.A.738.	1.A.G.739.	1.A.G.740.	C	G	A	A	G	G	M000000	1	1	1	1	1	LC	SM	SM	SM	LC	S	HC	HC	HC	HC	S	G,A,A,G	4	anti,~C3'-endo	anti,~C3'-endo	anti,~C3'-endo	anti,~C3'-endo	anti,~C3'-endo	anti,~C3'-endo	G-G,tWH	C-G,cWW	-,-	-,-	-,-	-,-	-,-
pdb_00005imq	6	0.825	0.137	1.39	M111111	1.D.C.2594.	1.D.G.2595.	1.D.U.2596.	1.D.G.2597.	1.D.A.2598.	1.D.G.2599.	C	G	U	G	A	G	M000000	1	1	1	1	1	LC	SM	SM	SM	LC	S	HC	HC	HC	HC	S	G,U,G,A	4	anti,~C3'-endo	anti,~C3'-endo	anti,~C3'-endo	anti,~C3'-endo	anti,~C3'-endo	anti,~C3'-endo	G-A,tSH	C-G,cWW	-,-	-,-	-,-	basepair,-	basepair,-
pdb_00007wtl	6	0.829	0.138	1.116	M111111	1.C2.A.1084.	1.C2.G.1085.	1.C2.A.1086.	1.C2.A.1087.	1.C2.A.1088.	1.C2.U.1089.	A	G	A	A	A	U	M000000	1	1	1	1	1	LC	SM	LC	SM	NR	SJP	HPJP	HPJP	SHP	SHP	S	-	0	anti,~C3'-endo	anti,~C3'-endo	anti,~C3'-endo	anti,~C3'-endo	anti,~C3'-endo	anti,~C3'-endo	G-A,tSH	A-U,cWW	-,-	-,-	-,stack	basepair,-	basepair,-
pdb_00006lnb	6	0.83	0.138	1.157	M111111	1.M.C.50.	1.M.G.51.	1.M.A.52.	1.M.G.53.	1.M.A.55.	1.M.G.56.	C	G	A	G	A	G	M000000	1	1	1	2	1	LC	SM	SM	SM	LC	S	HC	HC	HC	HC	S	G,A,G,U,A	5	anti,~C3'-endo	anti,~C3'-endo	anti,~C3'-endo	anti,~C2'-endo	anti,~C3'-endo	anti,~C3'-endo	G-A,tSH	C-G,cWW	-,-	-,-	-,-	-,-	-,-
pdb_00008jiv	6	0.842	0.14	1.157	M111111	1.Aa.A2M.2218.	1.Aa.G.2219.	1.Aa.A.2220.	1.Aa.A.2221.	1.Aa.A.2222.	1.Aa.PSU.2223.	A2M	G	A	A	A	PSU	M000000	1	1	1	1	1	SM	SM	SM	SM	SM	HC	HC	HC	HC	HC	HC	A2M,G,A,A,A,PSU	6	anti,~C3'-endo	anti,~C3'-endo	anti,~C3'-endo	anti,~C3'-endo	anti,~C3'-endo	anti,~C3'-endo	G-A,tSH	a-P,cWW	-,stack	-,-	basepair,-	-,-	-,-
pdb_00007zag	6	0.844	0.141	1.353	M111111	1.2.5MC.693.	1.2.G.694.	1.2.A.695.	1.2.A.696.	1.2.G.697.	1.2.G.698.	5MC	G	A	A	G	G	M000000	1	1	1	1	1	LC	SM	SM	SM	LC	S	HC	HC	HC	HC	S	G,A,A,G	4	anti,~C3'-endo	anti,~C3'-endo	anti,~C3'-endo	anti,~C3'-endo	anti,~C3'-endo	anti,~C3'-endo	G-G,tSH	c-G,cWW	-,-	-,-	-,stack	-,-	-,-
pdb_00004v6u	6	0.852	0.142	1.113	M111111	1.A2.G.820.	1.A2.G.821.	1.A2.A.822.	1.A2.A.823.	1.A2.G.824.	1.A2.C.825.	G	G	A	A	G	C	M000000	1	1	1	1	1	LC	SM	LC	SM	NR	SJP	HPJP	HPJP	SHP	SHP	S	-	0	anti,~C3'-endo	anti,~C3'-endo	anti,~C3'-endo	anti,~C3'-endo	anti,~C3'-endo	anti,~C3'-endo	G-G,tSH	G-C,cWW	-,-	-,-	basepair,-	basepair,-	basepair,-
pdb_00007zp8	6	0.853	0.142	1.148	M111111	1.b.C.2658.	1.b.G.2659.	1.b.A.2660.	1.b.G.2661.	1.b.A.2662.	1.b.G.2663.	C	G	A	G	A	G	M000000	1	1	1	1	1	SM	SM	SM	SM	SM	HC	HC	HC	HC	HC	HC	U,A,G,U,A,C,G,A,G,A,G,G,A,C,C	15	anti,~C3'-endo	anti,~C3'-endo	anti,~C2'-endo	anti,~C3'-endo	anti,~C3'-endo	anti,~C3'-endo	G-A,tSH	C-G,cWW	-,stack	-,-	-,-	basepair,-	basepair,-
pdb_00006ip6	6	0.857	0.143	1.155	M111111	1.2m.G.1141.	1.2m.G.1142.	1.2m.A.1143.	1.2m.A.1144.	1.2m.A.1145.	1.2m.C.1146.	G	G	A	A	A	C	M000000	1	1	1	1	1	LC	SM	LC	SM	NR	SJP	HPJP	HPJP	SHP	SHP	S	-	0	anti,~C3'-endo	anti,~C3'-endo	anti,~C3'-endo	anti,~C3'-endo	anti,~C3'-endo	anti,~C3'-endo	G-A,tSH	G-C,cWW	-,-	-,-	basepair,-	basepair,-	basepair,-
pdb_00002j37	6	0.866	0.144	1.316	M111111	1.Z.G.268.	1.Z.G.269.	1.Z.A.270.	1.Z.A.271.	1.Z.A.272.	1.Z.C.273.	G	G	A	A	A	C	M000000	1	1	1	1	1	SM	SM	SM	SM	SM	JC	JC	JC	JC	JC	JC	-	0	anti,~C3'-endo	anti,~C3'-endo	anti,~C3'-endo	anti,~C3'-endo	anti,~C3'-endo	anti,~C3'-endo	G-A,tSH	G-C,cWW	-,stack	-,-	-,-	basepair,-	basepair,-
pdb_00004v77	6	0.871	0.145	1.131	M111111	1.BA.G.629.	1.BA.G.630.	1.BA.A.631.	1.BA.A.632.	1.BA.A.633.	1.BA.C.634.	G	G	A	A	A	C	M000000	1	1	1	1	1	LC	SM	SM	SM	LC	S	HC	HC	HC	HC	S	G,A,A,A	4	anti,~C3'-endo	anti,~C3'-endo	anti,NA	anti,~C3'-endo	anti,~C3'-endo	anti,~C3'-endo	G-A,tSH	G-C,cWW	-,-	-,-	basepair,-	-,-	-,-
pdb_00004v79	6	0.872	0.145	1.327	M111111	1.AA.U.1076.	1.AA.G.1077.	1.AA.U.1078.	1.AA.G.1079.	1.AA.A.1080.	1.AA.A.1081.	U	G	U	G	A	A	M000000	1	1	1	1	1	LC	SM	SM	SM	LC	S	HC	HC	HC	HC	S	G,U,G,A	4	anti,~C3'-endo	anti,~C3'-endo	anti,~C3'-endo	anti,~C3'-endo	anti,~C3'-endo	anti,~C3'-endo	G-A,tWH	U-A,cWW	-,-	-,-	-,-	-,-	-,-
pdb_00004wu1	6	0.872	0.145	1.107	M111111	1.14.C.2658.	1.14.G.2659.	1.14.A.2660.	1.14.G.2661.	1.14.A.2662.	1.14.G.2663.	C	G	A	G	A	G	M000000	1	1	1	1	1	SM	SM	SM	SM	SM	HC	HC	HC	HC	HC	HC	U,A,G,U,A,C,G,A,G,A,G,G,A,C,C	15	anti,~C3'-endo	anti,~C3'-endo	anti,~C3'-endo	anti,~C3'-endo	anti,~C3'-endo	anti,~C3'-endo	-	C-G,cWW	basepair,stack	-,-	-,-	basepair,-	basepair,-
pdb_00006qzp	6	0.874	0.146	1.134	M111111	1.L5.A.3724.	1.L5.G.3725.	1.L5.A.3726.	1.L5.A.3727.	1.L5.A.3728.	1.L5.PSU.3729.	A	G	A	A	A	PSU	M000000	1	1	1	1	1	SM	SM	SM	SM	SM	HC	HC	HC	HC	HC	HC	A,G,A,A,A,PSU	6	anti,~C3'-endo	anti,~C3'-endo	anti,~C3'-endo	anti,~C3'-endo	anti,~C3'-endo	anti,~C3'-endo	G-A,tSH	A-P,cWW	-,stack	-,-	-,-	-,-	-,-
pdb_00004v5c	6	0.876	0.146	1.383	M111111	1.DA.C.487.	1.DA.G.488.	1.DA.G.489.	1.DA.G.491.	1.DA.A.492.	1.DA.G.493.	C	G	G	G	A	G	M000000	1	1	1	1	1	LC	SM	SM	SM	LC	S	HC	HC	HC	HC	S	G,G,G,A	4	anti,~C3'-endo	anti,~C3'-endo	anti,~C3'-endo	anti,~C3'-endo	anti,~C3'-endo	anti,~C3'-endo	-	C-G,cWW	basepair,-	-,-	-,stack	-,-	-,-
pdb_00005lzu	6	0.878	0.146	1.194	M111111	1.5.G.1561.	1.5.G.1562.	1.5.A.1563.	1.5.A.1564.	1.5.A.1565.	1.5.C.1566.	G	G	A	A	A	C	M000000	1	1	1	1	1	LC	SM	SM	SM	LC	S	HC	HC	HC	HC	S	G,A,A,A	4	anti,~C3'-endo	anti,~C3'-endo	anti,~C2'-endo	anti,~C3'-endo	anti,~C3'-endo	anti,~C3'-endo	G-A,tSH	G-C,cWW	-,-	-,-	basepair,-	-,-	-,-
pdb_00004kzx	6	0.879	0.146	1.18	M111111	1.i.G.1137.	1.i.G.1138.	1.i.A.1139.	1.i.A.1140.	1.i.A.1141.	1.i.C.1142.	G	G	A	A	A	C	M000000	1	1	1	1	1	LC	SM	LC	SM	NR	SJP	HPJP	HPJP	SHP	SHP	S	-	0	anti,~C3'-endo	anti,~C3'-endo	anti,~C3'-endo	anti,~C3'-endo	anti,~C3'-endo	anti,~C3'-endo	G-A,tSH	G-C,cWW	-,-	-,-	-,stack	basepair,-	basepair,-
pdb_00002mxj	6	0.882	0.147	1.42	M111111	1.A.A.18.	1.A.G.19.	1.A.A.20.	1.A.A.21.	1.A.A.22.	1.A.C.23.	A	G	A	A	A	C	M000000	1	1	1	1	1	SM	SM	SM	SM	SM	HC	HC	HC	HC	HC	HC	A,G,A,A,A,C	6	anti,~C3'-endo	anti,~C3'-endo	anti,~C3'-endo	anti,~C3'-endo	anti,~C3'-endo	anti,~C3'-endo	G-A,tSH	A-C,cWW	-,stack	-,-	-,-	-,-	-,-
pdb_00006cb3	6	0.884	0.147	1.254	M111111	1.A.G.20.	1.A.G.21.	1.A.A.22.	1.A.A.23.	1.A.A.24.	1.A.C.25.	G	G	A	A	A	C	M011000	1	1	1	1	1	LC	SM	SM	SM	LC	S	HC	HC	HC	HC	S	G,A,A,A	4	anti,~C3'-endo	anti,~C3'-endo	anti,~C3'-endo	anti,~C3'-endo	anti,~C3'-endo	anti,~C3'-endo	G-A,tSH	G-C,cWW	-,-	-,-	-,-	-,-	-,-
pdb_00006svs	6	0.886	0.148	1.608	M111111	1.A.C.26.	1.A.G.27.	1.A.A.28.	1.A.A.29.	1.A.A.30.	1.A.G.31.	C	G	A	A	A	G	M001110	1	1	1	1	1	LC	SM	SM	SM	LC	S	HC	HC	HC	HC	S	G,A,A,A	4	anti,~C3'-endo	anti,~C3'-endo	anti,~C3'-endo	anti,~C3'-endo	anti,~C3'-endo	anti,~C3'-endo	G-A,tWH	C-G,cWW	-,-	-,-	-,-	-,-	-,-
pdb_00006olf	6	0.893	0.149	1.371	M111111	1.t.C.2296.	1.t.G.2297.	1.t.C.2298.	1.t.G.2299.	1.t.G.2300.	1.t.G.2301.	C	G	C	G	G	G	M000000	1	1	1	1	1	LC	SM	SM	SM	LC	S	HC	HC	HC	HC	S	G,C,G,G	4	anti,~C3'-endo	anti,~C3'-endo	anti,~C3'-endo	anti,~C3'-endo	anti,~C3'-endo	anti,~C3'-endo	-	C-G,cWW	-,-	-,-	-,-	-,-	basepair,-
pdb_00004v5y	6	0.894	0.149	1.321	M111111	1.BB.U.955.	1.BB.G.956.	1.BB.C.957.	1.BB.A.959.	1.BB.A.960.	1.BB.G.962.	U	G	C	A	A	G	M000000	1	1	2	1	2	LC	SM	SM	SM	LC	S	HC	HC	HC	HC	S	G,C,U,A,A,C	6	anti,~C3'-endo	anti,~C3'-endo	anti,~C2'-endo	anti,~C3'-endo	anti,~C3'-endo	anti,~C3'-endo	G-A,tSH	U-G,cWW	-,-	-,-	basepair,-	basepair,-	basepair,-
pdb_00005lks	6	0.906	0.151	1.335	M111111	1.L5.C.2317.	1.L5.G.2318.	1.L5.C.2319.	1.L5.G.2320.	1.L5.G.2321.	1.L5.G.2322.	C	G	C	G	G	G	M000000	1	1	1	1	1	LC	SM	SM	SM	LC	S	HC	HC	HC	HC	S	G,C,G,G	4	anti,~C3'-endo	anti,~C3'-endo	anti,~C3'-endo	anti,~C3'-endo	anti,~C3'-endo	anti,~C3'-endo	G-G,tSH	C-G,cWW	basepair,-	-,-	-,-	basepair,-	basepair,-
pdb_00005fci	6	0.908	0.151	1.146	M111111	1.1.C.1403.	1.1.G.1404.	1.1.U.1405.	1.1.A.1406.	1.1.A.1407.	1.1.G.1408.	C	G	U	A	A	G	M000000	1	1	1	1	1	LC	SM	SM	SM	LC	S	HC	HC	HC	HC	S	G,U,A,A	4	anti,~C3'-endo	anti,~C3'-endo	anti,~C3'-endo	anti,~C3'-endo	anti,~C3'-endo	anti,~C3'-endo	G-A,tWH	C-G,cWW	-,-	-,-	-,-	basepair,-	basepair,-
pdb_00003j7o	6	0.909	0.151	1.066	M111111	1.5.U.1389.	1.5.G.1390.	1.5.A.1391.	1.5.A.1392.	1.5.G.1393.	1.5.G.1394.	U	G	A	A	G	G	M000000	1	1	1	1	1	SM	SM	SM	SM	SM	JC	JC	JC	JC	JC	JC	-	0	anti,~C3'-endo	anti,~C3'-endo	anti,~C3'-endo	anti,~C3'-endo	anti,~C3'-endo	anti,~C3'-endo	-	-	-,stack	-,-	basepair,-	-,-	-,-
pdb_00006eri	6	0.909	0.151	1.944	M111111	1.AA.C.1816.	1.AA.G.1817.	1.AA.U.1818.	1.AA.A.1819.	1.AA.A.1820.	1.AA.G.1821.	C	G	U	A	A	G	M000000	1	1	1	1	1	LC	SM	SM	SM	LC	S	HC	HC	HC	HC	S	G,U,A,A	4	anti,~C3'-endo	anti,~C3'-endo	syn,~C3'-endo	anti,~C3'-endo	anti,~C3'-endo	anti,~C3'-endo	G-A,tSH	C-G,cWW	-,-	-,-	-,-	basepair,-	basepair,-
pdb_00007zjx	6	0.91	0.152	1.221	M111111	1.L5.A2M.3456.	1.L5.G.3457.	1.L5.A.3458.	1.L5.A.3459.	1.L5.A.3460.	1.L5.U.3461.	A2M	G	A	A	A	U	M000000	1	1	1	1	1	SM	SM	SM	SM	SM	HC	HC	HC	HC	HC	HC	A,A2M,G,A,A,A,U,PSU	8	anti,~C3'-endo	anti,~C3'-endo	anti,~C3'-endo	anti,~C3'-endo	anti,~C3'-endo	anti,~C3'-endo	G-A,tSH	a-U,cWW	-,stack	-,-	-,-	-,-	-,-
pdb_00008uu6	6	0.911	0.152	1.657	M111111	1.A.C.2691.	1.A.G.2692.	1.A.A.2693.	1.A.G.2694.	1.A.A.2695.	1.A.G.2696.	C	G	A	G	A	G	M000000	1	1	1	1	1	SM	SM	SM	SM	SM	HC	HC	HC	HC	HC	HC	U,U,A,G,U,A,C,G,A,G,A,G,G,A,C,C,G	17	anti,~C3'-endo	anti,~C3'-endo	anti,~C3'-endo	anti,~C3'-endo	anti,~C3'-endo	anti,~C3'-endo	G-A,tSH	C-G,cWW	basepair,stack	-,-	-,-	-,-	basepair,-
pdb_00005v7q	6	0.912	0.152	1.195	M111111	1.A.A.3091.	1.A.G.3092.	1.A.U.3093.	1.A.A.3094.	1.A.A.3095.	1.A.U.3096.	A	G	U	A	A	U	M000000	1	1	1	1	1	LC	SM	SM	SM	LC	S	HC	HC	HC	HC	S	G,U,A,A	4	anti,~C3'-endo	anti,~C3'-endo	anti,~C3'-endo	anti,~C3'-endo	anti,~C3'-endo	anti,~C3'-endo	-	A-U,cWW	-,-	-,-	-,-	basepair,-	basepair,-
pdb_00009g8m	6	0.914	0.152	1.527	M111111	1.S2.C.994.	1.S2.G.995.	1.S2.A.996.	1.S2.A.997.	1.S2.A.998.	1.S2.G.999.	C	G	A	A	A	G	M000000	1	1	1	1	1	LC	SM	SM	SM	LC	S	HC	HC	HC	HC	S	G,A,A,A	4	anti,~C3'-endo	anti,~C3'-endo	anti,~C2'-endo	anti,~C3'-endo	anti,~C3'-endo	anti,~C3'-endo	G-A,tSH	C-G,cWW	-,-	-,-	-,-	-,-	-,-
pdb_00004v91	6	0.919	0.153	1.341	M111111	1.1.C.2470.	1.1.G.2471.	1.1.C.2472.	1.1.A.2473.	1.1.A.2474.	1.1.G.2475.	C	G	C	A	A	G	M000000	1	1	1	1	1	LC	SM	SM	SM	LC	S	HC	HC	HC	HC	S	G,C,A,A	4	anti,~C3'-endo	anti,~C3'-endo	anti,~C3'-endo	anti,~C3'-endo	anti,~C3'-endo	anti,~C3'-endo	G-A,tSH	C-G,cWW	basepair,-	-,-	-,-	-,-	-,-
pdb_00004v6r	6	0.92	0.153	1.209	M111111	1.BB.C.2594.	1.BB.G.2595.	1.BB.U.2596.	1.BB.G.2597.	1.BB.A.2598.	1.BB.G.2599.	C	G	U	G	A	G	M000000	1	1	1	1	1	LC	SM	SM	SM	LC	S	HC	HC	HC	HC	S	G,U,G,A	4	anti,~C3'-endo	anti,~C3'-endo	anti,~C3'-endo	anti,~C3'-endo	anti,~C3'-endo	anti,~C3'-endo	G-A,tSH	C-G,cWW	basepair,-	-,-	-,stack	basepair,-	basepair,-
pdb_00007phc	6	0.922	0.154	1.339	M111111	1.5.C.520.	1.5.A.521.	1.5.G.522.	1.5.U.523.	1.5.C.524.	1.5.G.525.	C	A	G	U	C	G	M000000	1	1	1	1	1	LC	LC	SM	SM	NR	SHP	HP	SHP	SHP	SHP	S	-	0	anti,~C3'-endo	anti,~C3'-endo	anti,~C3'-endo	anti,~C3'-endo	anti,~C3'-endo	anti,~C3'-endo	-	C-G,cWW	-,-	-,-	basepair,-	basepair,-	basepair,-
pdb_00003j9z	6	0.923	0.154	1.875	M111111	1.LA.C.462.	1.LA.G.463.	1.LA.U.464.	1.LA.G.465.	1.LA.A.466.	1.LA.G.467.	C	G	U	G	A	G	M000000	1	1	1	1	1	LC	SM	SM	SM	LC	S	HC	HC	HC	HC	S	G,U,G,A	4	anti,~C3'-endo	anti,~C3'-endo	syn,~C3'-endo	anti,~C3'-endo	anti,~C3'-endo	anti,~C3'-endo	G-A,tSH	C-G,cWW	-,-	-,-	-,stack	basepair,-	basepair,-
pdb_00005h1s	6	0.923	0.154	1.221	M111111	1.A.C.2421.	1.A.G.2422.	1.A.G.2427.	1.A.A.2428.	1.A.A.2429.	1.A.G.2430.	C	G	G	A	A	G	M000000	1	5	1	1	1	SM	LC	LC	SM	SM	HPJP	HPJP	SHP	HP	HP	HP	-	0	anti,~C3'-endo	anti,~C3'-endo	anti,~C3'-endo	anti,~C3'-endo	anti,~C3'-endo	anti,~C3'-endo	G-A,tSH	C-G,cWW	-,-	-,-	basepair,-	basepair,-	-,-
pdb_00008oo0	6	0.925	0.154	1.442	M111111	1.2.C.1393.	1.2.U.1394.	1.2.C.1395.	1.2.A.1396.	1.2.A.1397.	1.2.G.1398.	C	U	C	A	A	G	M000000	1	1	1	1	1	LC	SM	SM	SM	LC	S	HC	HC	HC	HC	S	U,C,A,A	4	anti,~C3'-endo	anti,~C3'-endo	anti,~C3'-endo	anti,~C3'-endo	anti,~C3'-endo	anti,~C3'-endo	-	C-G,cWW	-,-	-,-	-,-	basepair,-	basepair,-
pdb_00007mt3	6	0.932	0.155	1.315	M111111	1.A.A.3091.	1.A.G.3092.	1.A.U.3093.	1.A.A.3094.	1.A.A.3095.	1.A.U.3096.	A	G	U	A	A	U	M000000	1	1	1	1	1	LC	SM	SM	SM	LC	S	HC	HC	HC	HC	S	G,U,A,A	4	anti,~C3'-endo	anti,~C3'-endo	anti,~C3'-endo	anti,~C3'-endo	anti,~C3'-endo	anti,~C3'-endo	G-A,tSH	A-U,cWW	-,-	-,-	-,-	-,-	basepair,-
pdb_00006d8l	6	0.933	0.155	1.251	M111111	1.B.G.149.	1.B.G.150.	1.B.A.151.	1.B.A.152.	1.B.A.153.	1.B.C.154.	G	G	A	A	A	C	M000000	1	1	1	1	1	LC	SM	SM	SM	LC	S	HC	HC	HC	HC	S	G,A,A,A	4	anti,~C3'-endo	anti,~C3'-endo	anti,~C3'-endo	anti,~C3'-endo	anti,~C3'-endo	anti,~C3'-endo	G-A,tSH	G-C,cWW	-,-	-,-	basepair,-	basepair,-	basepair,-
pdb_00007d6z	6	0.934	0.156	1.554	M111111	1.f.C.726.	1.f.G.727.	1.f.A.728.	1.f.A.729.	1.f.G.730.	1.f.G.731.	C	G	A	A	G	G	M000000	1	1	1	1	1	LC	SM	SM	SM	LC	S	HC	HC	HC	HC	S	G,A,A,G	4	anti,~C3'-endo	anti,~C3'-endo	anti,~C3'-endo	anti,~C3'-endo	anti,~C3'-endo	anti,~C3'-endo	G-G,tSH	C-G,cWW	basepair,-	-,-	basepair,stack	basepair,-	-,-
pdb_00008qoi	6	0.934	0.156	1.092	M111111	1.L5.A2M.3724.	1.L5.G.3725.	1.L5.A.3726.	1.L5.A.3727.	1.L5.A.3728.	1.L5.U.3729.	A2M	G	A	A	A	U	M000000	1	1	1	1	1	SM	SM	SM	SM	SM	HC	HC	HC	HC	HC	HC	A,A2M,G,A,A,A,U,PSU	8	anti,~C3'-endo	anti,~C3'-endo	anti,~C3'-endo	anti,~C3'-endo	anti,~C3'-endo	anti,~C3'-endo	G-A,tSH	a-U,cWW	-,stack	-,-	basepair,-	-,-	-,-
pdb_00005kpv	6	0.938	0.156	1.274	M111111	1.26.C.862.	1.26.U.863.	1.26.A.864.	1.26.A.865.	1.26.C.866.	1.26.G.867.	C	U	A	A	C	G	M000000	1	1	1	1	1	LC	SM	LC	SM	NR	SJP	HPJP	HPJP	SHP	SHP	S	-	0	anti,~C3'-endo	anti,~C3'-endo	anti,~C3'-endo	anti,~C3'-endo	anti,~C3'-endo	anti,~C3'-endo	U-C,tWH	C-G,cWW	-,-	-,-	-,stack	basepair,-	basepair,-
pdb_00001n34	6	0.94	0.157	1.223	M111111	1.A.G.158.	1.A.G.159.	1.A.A.160.	1.A.A.161.	1.A.A.162.	1.A.C.163.	G	G	A	A	A	C	M000000	1	1	1	1	1	LC	SM	SM	SM	LC	S	HC	HC	HC	HC	S	G,A,A,A	4	anti,~C3'-endo	anti,~C3'-endo	anti,~C3'-endo	anti,~C3'-endo	anti,~C3'-endo	anti,~C3'-endo	-	G-C,cWW	-,-	-,-	basepair,stack	basepair,-	-,-
pdb_00008qoi	6	0.942	0.157	1.167	M111111	1.S2.G.1141.	1.S2.G.1142.	1.S2.A.1143.	1.S2.A.1144.	1.S2.A.1145.	1.S2.C.1146.	G	G	A	A	A	C	M000000	1	1	1	1	1	LC	SM	SM	SM	LC	S	HC	HC	HC	HC	S	G,A,A,A	4	anti,~C3'-endo	anti,~C3'-endo	anti,~C3'-endo	anti,~C3'-endo	anti,~C3'-endo	anti,~C3'-endo	G-A,tSH	G-C,cWW	basepair,-	-,-	basepair,stack	basepair,-	basepair,-
pdb_00009c4g	6	0.942	0.157	1.386	M111111	1.a.U.2538.	1.a.G.2539.	1.a.A.2540.	1.a.C.2541.	1.a.A.2542.	1.a.G.2543.	U	G	A	C	A	G	M000000	1	1	1	1	1	LC	SM	SM	SM	LC	S	HC	HC	HC	HC	S	G,A,C,A	4	anti,~C3'-endo	anti,~C3'-endo	anti,~C3'-endo	anti,~C3'-endo	anti,~C3'-endo	anti,~C3'-endo	G-A,tSH	U-G,cWW	-,-	-,-	-,-	basepair,-	-,stack
pdb_00003j7a	6	0.943	0.157	1.383	M111111	1.A.G.152.	1.A.A.153.	1.A.A.154.	1.A.A.155.	1.A.A.156.	1.A.C.158.	G	A	A	A	A	C	M000000	1	1	1	1	2	LC	SM	SM	SM	LC	S	HC	HC	HC	HC	S	A,A,A,A,G	5	anti,~C3'-endo	anti,~C3'-endo	anti,~C3'-endo	anti,~C3'-endo	anti,~C3'-endo	anti,~C3'-endo	-	G-C,cWW	-,-	-,-	basepair,stack	-,-	-,-
pdb_00004p6f	6	0.944	0.157	1.364	M111111	1.QA.G.158.	1.QA.G.159.	1.QA.A.160.	1.QA.A.161.	1.QA.A.162.	1.QA.C.163.	G	G	A	A	A	C	M000000	1	1	1	1	1	LC	SM	SM	SM	LC	S	HC	HC	HC	HC	S	G,A,A,A	4	anti,~C3'-endo	anti,~C3'-endo	anti,~C3'-endo	anti,~C3'-endo	anti,~C3'-endo	anti,~C3'-endo	G-A,tSH	G-C,cWW	-,-	-,-	-,stack	-,-	-,-
pdb_00007pjt	6	0.944	0.157	1.259	M111111	1.a.U.296.	1.a.G.297.	1.a.A.298.	1.a.G.299.	1.a.A.300.	1.a.G.301.	U	G	A	G	A	G	M000000	1	1	1	1	1	LC	SM	SM	SM	LC	S	HC	HC	HC	HC	S	G,A,G,A	4	anti,~C3'-endo	anti,~C3'-endo	anti,~C3'-endo	anti,~C3'-endo	anti,~C3'-endo	anti,~C3'-endo	G-A,tSH	U-G,cWW	-,-	-,-	-,stack	basepair,-	basepair,-
pdb_00007xnx	6	0.944	0.157	1.188	M111111	1.L1.A.3724.	1.L1.G.3725.	1.L1.A.3726.	1.L1.A.3727.	1.L1.A.3728.	1.L1.PSU.3729.	A	G	A	A	A	PSU	M000000	1	1	1	1	1	SM	SM	SM	SM	SM	HC	HC	HC	HC	HC	HC	A,G,A,A,A,PSU	6	anti,~C3'-endo	anti,~C3'-endo	anti,~C3'-endo	anti,~C3'-endo	anti,~C3'-endo	anti,~C3'-endo	G-A,tSH	A-P,cWW	-,stack	-,-	basepair,-	-,-	-,-
pdb_00004v63	6	0.947	0.158	1.519	M111111	1.AA.C.726.	1.AA.G.727.	1.AA.A.728.	1.AA.A.729.	1.AA.G.730.	1.AA.G.731.	C	G	A	A	G	G	M000000	1	1	1	1	1	LC	SM	SM	SM	LC	S	HC	HC	HC	HC	S	G,A,A,G	4	anti,~C3'-endo	anti,~C3'-endo	anti,~C3'-endo	anti,~C3'-endo	anti,~C3'-endo	anti,~C3'-endo	G-G,tWH	C-G,cWW	-,-	-,-	basepair,-	basepair,-	-,-
pdb_00007a01	6	0.947	0.158	1.206	M111111	1.d2.G.86.	1.d2.G.87.	1.d2.A.88.	1.d2.G.89.	1.d2.A.90.	1.d2.C.91.	G	G	A	G	A	C	M000000	1	1	1	1	1	LC	SM	SM	SM	LC	S	HC	HC	HC	HC	S	G,A,G,A	4	anti,~C3'-endo	anti,~C3'-endo	anti,~C3'-endo	anti,~C3'-endo	anti,~C3'-endo	anti,~C3'-endo	-	G-C,cWW	-,-	-,-	-,-	-,-	-,-
pdb_00004v75	6	0.949	0.158	1.266	M111111	1.AA.A.1012.	1.AA.G.1013.	1.AA.A.1014.	1.AA.G.1015.	1.AA.A.1016.	1.AA.U.1017.	A	G	A	G	A	U	M000000	1	1	1	1	1	LC	SM	SM	SM	LC	S	HC	HC	HC	HC	S	G,A,G,A	4	anti,~C3'-endo	anti,~C3'-endo	anti,~C3'-endo	anti,~C3'-endo	anti,~C3'-endo	anti,~C3'-endo	G-A,tSH	A-U,cWW	-,-	-,-	basepair,-	basepair,-	basepair,-
pdb_00004v8b	6	0.951	0.159	1.511	M111111	1.DA.C.544.	1.DA.G.545.	1.DA.C.546.	1.DA.A.547.	1.DA.A.548.	1.DA.G.549.	C	G	C	A	A	G	M000000	1	1	1	1	1	LC	SM	SM	SM	LC	S	HC	HC	HC	HC	S	G,C,A,A	4	anti,~C3'-endo	anti,~C3'-endo	anti,~C3'-endo	anti,~C3'-endo	anti,~C3'-endo	anti,~C3'-endo	G-A,tWH	C-G,cWW	-,-	-,-	-,-	-,-	-,-
pdb_00005ju8	6	0.953	0.159	1.363	M111111	1.AA.U.296.	1.AA.G.297.	1.AA.A.298.	1.AA.G.299.	1.AA.A.300.	1.AA.G.301.	U	G	A	G	A	G	M000000	1	1	1	1	1	LC	SM	SM	SM	LC	S	HC	HC	HC	HC	S	G,A,G,A	4	anti,~C3'-endo	anti,~C3'-endo	anti,~C3'-endo	anti,~C3'-endo	anti,~C3'-endo	anti,~C3'-endo	G-A,tSH	U-G,cWW	-,-	-,-	-,stack	basepair,-	-,-
pdb_00007pal	6	0.954	0.159	1.289	M111111	1.3.C.1813.	1.3.G.1814.	1.3.U.1815.	1.3.A.1816.	1.3.A.1817.	1.3.G.1818.	C	G	U	A	A	G	M000000	1	1	1	1	1	LC	SM	SM	SM	LC	S	HC	HC	HC	HC	S	G,U,A,A	4	anti,~C3'-endo	anti,~C3'-endo	anti,~C2'-endo	anti,~C3'-endo	anti,~C3'-endo	anti,~C3'-endo	-	C-G,cWW	-,-	-,-	basepair,-	-,-	basepair,-
pdb_00007wtw	6	0.959	0.16	1.153	M111111	1.2.C.539.	1.2.U.540.	1.2.U.541.	1.2.U.542.	1.2.C.543.	1.2.G.544.	C	U	U	U	C	G	M000000	1	1	1	1	1	LC	SM	SM	SM	LC	S	HC	HC	HC	HC	S	U,U,U,C	4	anti,~C3'-endo	anti,~C3'-endo	anti,~C3'-endo	anti,~C3'-endo	anti,~C3'-endo	anti,~C3'-endo	U-C,tWH	C-G,cWW	-,-	-,-	-,-	-,-	-,-
pdb_00005lmu	6	0.96	0.16	1.095	M111111	1.A.C.458.	1.A.G.460.	1.A.A.461.	1.A.G.471.	1.A.A.472.	1.A.G.473.	C	G	A	G	A	G	M000000	1	1	2	1	1	LC	SM	SM	SM	LC	S	HC	HC	HC	HC	S	G,A,C,G,A	5	anti,~C3'-endo	anti,~C3'-endo	anti,~C3'-endo	anti,~C3'-endo	anti,~C3'-endo	anti,~C3'-endo	G-A,tSH	C-G,cWW	-,-	-,-	-,-	-,-	-,-
pdb_00005lmr	6	0.962	0.16	1.53	M111111	1.A.C.726.	1.A.G.727.	1.A.A.728.	1.A.A.729.	1.A.G.730.	1.A.G.731.	C	G	A	A	G	G	M000000	1	1	1	1	1	LC	SM	SM	SM	LC	S	HC	HC	HC	HC	S	G,A,A,G	4	anti,~C3'-endo	anti,~C3'-endo	anti,~C3'-endo	anti,~C3'-endo	anti,~C3'-endo	anti,~C3'-endo	G-G,tWH	C-G,cWW	-,-	-,-	-,stack	-,-	-,-
pdb_00006lqp	6	0.965	0.161	1.412	M111111	1.5A.C.120.	1.5A.G.121.	1.5A.U.122.	1.5A.C.123.	1.5A.A.124.	1.5A.G.125.	C	G	U	C	A	G	M000000	1	1	1	1	1	LC	SM	SM	SM	LC	S	HC	HC	HC	HC	S	G,U,C,A	4	anti,~C3'-endo	anti,~C3'-endo	anti,~C3'-endo	anti,~C3'-endo	anti,~C3'-endo	anti,~C3'-endo	-	C-G,cWW	-,-	-,-	-,-	-,-	-,-
pdb_00007mdz	6	0.972	0.162	1.452	M111111	1.5.C.2458.	1.5.G.2459.	1.5.A.2460.	1.5.G.2461.	1.5.C.2462.	1.5.G.2463.	C	G	A	G	C	G	M000000	1	1	1	1	1	LC	SM	SM	SM	LC	S	HC	HC	HC	HC	S	G,A,G,C	4	anti,~C3'-endo	anti,~C3'-endo	anti,~C3'-endo	anti,~C3'-endo	anti,~C3'-endo	anti,~C3'-endo	-	C-G,cWW	-,-	-,stack	basepair,-	-,-	-,-
pdb_00007aih	6	0.974	0.162	1.263	M111111	1.1.U.1081.	1.1.U.1082.	1.1.C.1083.	1.1.G.1084.	1.1.U.1085.	1.1.U.1086.	U	U	C	G	U	U	M000000	1	1	1	1	1	SM	SM	SM	SM	SM	HC	HC	HC	HC	HC	HC	U,A,A,A,A,U,A,G,G,G,C,A,A,G,U,C,C,U,A,C,U,C,U,C,C,U,U,U,A,C,A,A,A,G,A,G,A,A,C,G,U,U,U,A,U,A,U,G,U,A,A,U,U,G,U,A,U,G,U,U,U,G,A,U,U,G,G,G,G,C,A,A,U,A,C,U,A,U,A,U,C,U,A,U,U,U,A,U,A,U,A,G,A,A,A,A,A,G,A,A,C,U,A,U,A,U,U,U,A,U,U,G,A,A,A,U,A,A,U,A,A,A,A,G,G,U,U,C,G,A,G,C,A,G,G,U,U,A,A,C,A,A,G,C,A,U,U,A,A,U,A,C,U,A,A,A,U,G,U,G,U,U,U,C,A,U,C,G,U,C,U,A,C,U,U,A,U,U,G,C,U,A,A,A,U,U,A,U,A,A,U,U,G,A,U,U,G,U,U,C…	234	anti,~C3'-endo	anti,~C3'-endo	anti,~C3'-endo	anti,~C3'-endo	anti,~C3'-endo	anti,~C3'-endo	-	U-U,cWW	-,stack	-,-	-,-	basepair,-	basepair,-
pdb_00006xqe	6	0.979	0.163	1.326	M111111	1.1a.U.1012.	1.1a.G.1013.	1.1a.A.1014.	1.1a.A.1015.	1.1a.A.1016.	1.1a.G.1017.	U	G	A	A	A	G	M000000	1	1	1	1	1	LC	SM	SM	SM	LC	S	HC	HC	HC	HC	S	G,A,A,A	4	anti,~C3'-endo	anti,~C3'-endo	anti,~C3'-endo	anti,~C3'-endo	anti,~C3'-endo	anti,~C3'-endo	G-A,tSH	U-G,cWW	-,-	-,-	-,stack	basepair,-	-,-
pdb_00004v7t	6	0.98	0.163	1.534	M111111	1.CA.A.1012.	1.CA.G.1013.	1.CA.A.1014.	1.CA.G.1015.	1.CA.A.1016.	1.CA.U.1017.	A	G	A	G	A	U	M000000	1	1	1	1	1	LC	SM	SM	SM	LC	S	HC	HC	HC	HC	S	G,A,G,A	4	anti,~C3'-endo	anti,~C3'-endo	anti,~C3'-endo	anti,~C3'-endo	anti,~C3'-endo	anti,~C3'-endo	-	A-U,cWW	-,-	-,-	-,stack	-,-	basepair,-
pdb_00001vqo	6	0.982	0.164	1.292	M111111	1.0.C.252.	1.0.U.253.	1.0.C.254.	1.0.A.255.	1.0.C.256.	1.0.G.257.	C	U	C	A	C	G	M000000	1	1	1	1	1	LC	SM	SM	SM	LC	S	HC	HC	HC	HC	S	U,C,A,C	4	anti,~C3'-endo	anti,~C3'-endo	anti,~C3'-endo	anti,~C3'-endo	anti,~C3'-endo	anti,~C3'-endo	U-C,t.H	C-G,cWW	-,-	-,-	-,-	-,-	-,-
pdb_00008crx	6	0.982	0.164	1.621	M111111	1.a.PSU.1038.	1.a.G.1039.	1.a.A.1040.	1.a.A.1042.	1.a.A.1043.	1.a.C.1045.	PSU	G	A	A	A	C	M000000	1	1	2	1	2	SM	SM	SM	SM	SM	HC	HC	HC	HC	HC	HC	PSU,G,A,U,A,A,G,C	8	anti,~C3'-endo	anti,~C3'-endo	anti,~C2'-endo	anti,~C3'-endo	anti,~C3'-endo	anti,~C3'-endo	G-A,tSH	P-C,cWW	basepair,stack	-,-	basepair,-	-,-	basepair,-
pdb_00004lt8	6	0.989	0.165	1.486	M111111	1.XA.G.158.	1.XA.G.159.	1.XA.A.160.	1.XA.A.161.	1.XA.A.162.	1.XA.C.163.	G	G	A	A	A	C	M000000	1	1	1	1	1	LC	SM	SM	SM	LC	S	HC	HC	HC	HC	S	G,A,A,A	4	anti,~C3'-endo	anti,~C3'-endo	anti,~C3'-endo	anti,~C3'-endo	anti,~C3'-endo	anti,~C3'-endo	-	G-C,cWW	-,-	-,-	-,stack	-,-	-,-
pdb_00005t2a	6	0.991	0.165	1.469	M111111	1.B.C.403.	1.B.G.404.	1.B.A.405.	1.B.G.406.	1.B.A.407.	1.B.U.408.	C	G	A	G	A	U	M000000	1	1	1	1	1	SM	SM	SM	SM	SM	HC	HC	HC	HC	HC	HC	C,G,A,G,A,U	6	anti,~C3'-endo	anti,~C3'-endo	anti,~C3'-endo	anti,~C3'-endo	anti,~C3'-endo	anti,~C3'-endo	G-A,tWH	C-U,cWW	-,stack	-,-	-,-	basepair,-	-,-
pdb_00005oa3	6	0.994	0.166	1.353	M111111	1.2.A.1353.	1.2.G.1354.	1.2.C.1355.	1.2.G.1356.	1.2.A.1357.	1.2.U.1358.	A	G	C	G	A	U	M000000	1	1	1	1	1	LC	SM	SM	SM	LC	S	HC	HC	HC	HC	S	G,C,G,A	4	anti,~C3'-endo	anti,~C3'-endo	anti,~C3'-endo	anti,~C3'-endo	anti,~C3'-endo	anti,~C3'-endo	G-A,tWH	A-U,cWW	-,-	-,-	-,-	-,-	-,-
pdb_00006lss	6	0.999	0.167	1.209	M111111	1.2.A.3724.	1.2.G.3725.	1.2.A.3726.	1.2.A.3727.	1.2.A.3728.	1.2.PSU.3729.	A	G	A	A	A	PSU	M000000	1	1	1	1	1	SM	SM	SM	SM	SM	HC	HC	HC	HC	HC	HC	A,G,A,A,A,PSU	6	anti,~C3'-endo	anti,~C3'-endo	anti,~C3'-endo	anti,~C3'-endo	anti,~C3'-endo	anti,~C3'-endo	G-A,tWH	A-P,cWW	-,stack	-,-	basepair,-	-,-	-,-
pdb_00008j3r	6	1	0.167	1.386	M111111	1.C.U.-52.	1.C.G.-51.	1.C.U.-50.	1.C.U.-49.	1.C.A.-48.	1.C.A.-47.	U	G	U	U	A	A	M000000	1	1	1	1	1	LC	SM	SM	SM	LC	S	HC	HC	HC	HC	S	G,U,U,A	4	anti,~C3'-endo	anti,~C3'-endo	anti,~C3'-endo	anti,~C3'-endo	anti,~C3'-endo	anti,~C3'-endo	G-A,tSH	U-A,cWW	-,-	-,-	-,-	-,-	-,-
pdb_00008azw	6	1.004	0.167	1.226	M111111	1.A.A2M.2223.	1.A.G.2224.	1.A.A.2225.	1.A.A.2226.	1.A.A.2227.	1.A.U.2228.	A2M	G	A	A	A	U	M000000	1	1	1	1	1	LC	SM	SM	SM	LC	S	HC	HC	HC	HC	S	G,A,A,A	4	anti,~C3'-endo	anti,~C3'-endo	anti,~C3'-endo	anti,~C3'-endo	anti,~C3'-endo	anti,~C3'-endo	G-A,tSH	a-U,cWW	-,-	-,-	basepair,-	-,-	basepair,-
pdb_00003j7o	6	1.006	0.168	1.738	M111111	1.5.C.2458.	1.5.G.2459.	1.5.A.2460.	1.5.G.2461.	1.5.C.2462.	1.5.G.2463.	C	G	A	G	C	G	M000000	1	1	1	1	1	LC	SM	SM	SM	LC	S	HC	HC	HC	HC	S	G,A,G,C	4	anti,~C3'-endo	anti,~C3'-endo	anti,~C3'-endo	anti,~C3'-endo	anti,~C3'-endo	anti,~C3'-endo	-	C-G,cWW	basepair,-	-,-	basepair,-	-,-	-,-
pdb_00008c99	6	1.008	0.168	1.528	M111111	1.A.C.462.	1.A.G.463.	1.A.U.464.	1.A.G.465.	1.A.A.466.	1.A.G.467.	C	G	U	G	A	G	M000000	1	1	1	1	1	LC	SM	SM	SM	LC	S	HC	HC	HC	HC	S	G,U,G,A	4	anti,~C3'-endo	anti,~C3'-endo	anti,~C3'-endo	anti,~C3'-endo	anti,~C3'-endo	anti,~C3'-endo	G-A,tSH	C-G,cWW	-,-	-,-	-,stack	-,-	basepair,-
pdb_00009f1c	6	1.018	0.17	1.297	M111111	1.B5.C.368.	1.B5.G.369.	1.B5.U.370.	1.B5.A.371.	1.B5.A.372.	1.B5.G.373.	C	G	U	A	A	G	M000000	1	1	1	1	1	LC	SM	SM	SM	LC	S	HC	HC	HC	HC	S	G,U,A,A	4	anti,~C3'-endo	anti,~C3'-endo	anti,~C3'-endo	anti,~C3'-endo	anti,~C3'-endo	anti,~C3'-endo	-	C-G,cWW	-,-	-,-	-,stack	-,-	-,-
pdb_00004v6i	6	1.019	0.17	1.428	M111111	1.DA.G.1126.	1.DA.G.1127.	1.DA.U.1128.	1.DA.A.1129.	1.DA.A.1130.	1.DA.C.1132.	G	G	U	A	A	C	M000000	1	1	1	1	2	LC	SM	SM	SM	LC	S	HC	HC	HC	HC	S	G,U,A,A,G	5	anti,~C3'-endo	anti,~C3'-endo	anti,~C3'-endo	anti,~C3'-endo	anti,~C3'-endo	anti,~C3'-endo	G-A,tSH	G-C,cWW	-,-	-,-	basepair,stack	-,-	-,-
pdb_00007tql	6	1.021	0.17	1.245	M111111	1.2.U.197.	1.2.U.198.	1.2.C.199.	1.2.G.200.	1.2.C.201.	1.2.G.202.	U	U	C	G	C	G	M000000	1	1	1	1	1	LC	SM	SM	SM	LC	S	HC	HC	HC	HC	S	U,C,G,C	4	anti,~C3'-endo	anti,~C3'-endo	anti,~C3'-endo	anti,~C3'-endo	anti,~C3'-endo	anti,~C3'-endo	-	U-G,cWW	-,-	-,-	-,-	-,-	-,-
pdb_00006wd3	6	1.024	0.171	1.445	M111111	1.3.A.1012.	1.3.G.1013.	1.3.A.1014.	1.3.G.1015.	1.3.A.1016.	1.3.U.1017.	A	G	A	G	A	U	M000000	1	1	1	1	1	LC	SM	SM	SM	LC	S	HC	HC	HC	HC	S	G,A,G,A	4	anti,~C3'-endo	anti,~C3'-endo	anti,~C3'-endo	anti,~C3'-endo	anti,~C3'-endo	anti,~C3'-endo	-	A-U,cWW	-,-	-,-	-,stack	basepair,-	basepair,-
pdb_00006o0x	6	1.032	0.172	1.276	M111111	1.B.A.32.	1.B.G.33.	1.B.A.34.	1.B.A.35.	1.B.A.36.	1.B.U.37.	A	G	A	A	A	U	M000000	1	1	1	1	1	LC	SM	SM	SM	LC	S	HC	HC	HC	HC	S	G,A,A,A	4	anti,~C3'-endo	anti,~C3'-endo	anti,~C3'-endo	anti,~C3'-endo	anti,~C3'-endo	anti,~C3'-endo	G-A,tSH	A-U,cWW	-,-	-,-	-,-	-,-	-,-
pdb_00004v7r	6	1.035	0.172	1.225	M111111	1.D1.A.2220.	1.D1.G.2221.	1.D1.A.2222.	1.D1.A.2223.	1.D1.A.2224.	1.D1.U.2225.	A	G	A	A	A	U	M000000	1	1	1	1	1	LC	SM	SM	SM	LC	S	HC	HC	HC	HC	S	G,A,A,A	4	anti,~C3'-endo	anti,~C3'-endo	anti,~C2'-endo	anti,~C2'-endo	anti,~C3'-endo	anti,~C3'-endo	G-A,tSH	A-U,cWW	-,-	-,-	-,-	-,-	-,-
pdb_00007nwg	6	1.037	0.173	1.191	M111111	1.51.A.3724.	1.51.G.3725.	1.51.A.3726.	1.51.A.3727.	1.51.A.3728.	1.51.U.3729.	A	G	A	A	A	U	M000000	1	1	1	1	1	LC	SM	SM	SM	LC	S	HC	HC	HC	HC	S	G,A,A,A	4	anti,~C3'-endo	anti,~C3'-endo	anti,~C3'-endo	anti,~C3'-endo	anti,~C3'-endo	anti,~C3'-endo	G-A,tWH	A-U,cWW	-,-	-,-	-,-	-,-	basepair,-
pdb_00005zeb	6	1.043	0.174	1.465	M111111	1.A.C.1478.	1.A.G.1479.	1.A.A.1480.	1.A.C.1481.	1.A.A.1482.	1.A.G.1483.	C	G	A	C	A	G	M000000	1	1	1	1	1	LC	SM	SM	SM	LC	S	HC	HC	HC	HC	S	G,A,C,A	4	anti,~C3'-endo	anti,~C3'-endo	anti,~C3'-endo	anti,~C3'-endo	anti,~C3'-endo	anti,~C3'-endo	G-A,tSH	C-G,cWW	basepair,-	-,-	-,-	-,-	-,-
pdb_00006zv6	6	1.044	0.174	1.217	M111111	1.2.U.197.	1.2.U.198.	1.2.C.199.	1.2.G.200.	1.2.C.201.	1.2.G.202.	U	U	C	G	C	G	M000000	1	1	1	1	1	SM	SM	SM	SM	SM	HC	HC	HC	HC	HC	HC	U,U,C,G,C,G	6	anti,~C3'-endo	anti,~C3'-endo	anti,~C3'-endo	anti,~C3'-endo	anti,~C3'-endo	anti,~C3'-endo	U-C,tSH	U-G,cWW	-,stack	-,-	-,-	-,-	-,-
pdb_00007cpu	6	1.044	0.174	1.648	M111111	1.L5.C.2215.	1.L5.G.2216.	1.L5.A.2217.	1.L5.G.2218.	1.L5.U.2219.	1.L5.G.2220.	C	G	A	G	U	G	M000000	1	1	1	1	1	LC	SM	SM	SM	LC	S	HC	HC	HC	HC	S	G,A,G,U	4	anti,~C3'-endo	anti,~C3'-endo	anti,~C3'-endo	anti,~C3'-endo	anti,~C3'-endo	anti,~C3'-endo	-	C-G,cWW	-,-	-,-	basepair,-	-,-	-,-
pdb_00007unu	6	1.049	0.175	1.506	M111111	1.a.U.1159.	1.a.G.1160.	1.a.A.1161.	1.a.A.1163.	1.a.A.1164.	1.a.A.1165.	U	G	A	A	A	A	M000000	1	1	2	1	1	LC	SM	SM	SM	LC	S	HC	HC	HC	HC	S	G,A,C,A,A	5	anti,~C3'-endo	anti,~C3'-endo	anti,~C2'-endo	anti,~C3'-endo	anti,~C3'-endo	anti,~C3'-endo	G-A,tSH	U-A,cWW	-,-	-,-	basepair,-	basepair,-	basepair,-
pdb_00006ole	6	1.05	0.175	1.673	M111111	1.S2.C.1460.	1.S2.G.1461.	1.S2.U.1462.	1.S2.C.1464.	1.S2.A.1465.	1.S2.G.1466.	C	G	U	C	A	G	M000000	1	1	2	1	1	LC	SM	SM	SM	LC	S	HC	HC	HC	HC	S	G,U,U,C,A	5	anti,~C3'-endo	anti,~C3'-endo	anti,~C2'-endo	anti,~C3'-endo	anti,~C3'-endo	anti,~C3'-endo	G-A,tSH	C-G,cWW	-,-	-,-	basepair,-	-,-	basepair,-
pdb_00007nwg	6	1.052	0.175	1.24	M111111	1.A2.A.1353.	1.A2.G.1354.	1.A2.C.1355.	1.A2.G.1356.	1.A2.A.1357.	1.A2.U.1358.	A	G	C	G	A	U	M000000	1	1	1	1	1	LC	SM	SM	SM	LC	S	HC	HC	HC	HC	S	G,C,G,A	4	anti,~C3'-endo	anti,~C3'-endo	anti,~C3'-endo	anti,~C3'-endo	anti,~C3'-endo	anti,~C3'-endo	-	A-U,cWW	-,-	-,-	-,-	-,-	-,-
pdb_00007azs	6	1.056	0.176	2.018	M111111	1.23SB.C.2673.	1.23SB.G.2674.	1.23SB.A.2675.	1.23SB.G.2676.	1.23SB.A.2677.	1.23SB.G.2678.	C	G	A	G	A	G	M000000	1	1	1	1	1	SM	SM	SM	SM	SM	HC	HC	HC	HC	HC	HC	U,A,G,U,A,C,G,A,G,A,G,G,A,C,C	15	anti,~C3'-endo	anti,~C3'-endo	anti,~C3'-endo	anti,~C3'-endo	anti,~C3'-endo	anti,~C3'-endo	-	C-G,cWW	basepair,stack	-,-	-,-	-,-	basepair,-
pdb_00006r6p	6	1.059	0.176	1.237	M111111	1.5.G.2705.	1.5.G.2706.	1.5.U.2707.	1.5.U.2708.	1.5.C.2709.	1.5.C.2710.	G	G	U	U	C	C	M000000	1	1	1	1	1	SM	SM	SM	SM	SM	HC	HC	HC	HC	HC	HC	G,G,U,U,C,C,G	7	anti,~C3'-endo	anti,~C3'-endo	anti,~C3'-endo	anti,~C3'-endo	anti,~C3'-endo	anti,~C3'-endo	-	G-C,cWW	-,stack	-,-	-,-	-,-	-,-
pdb_00004kzx	6	1.061	0.177	1.362	M111111	1.i.A.1417.	1.i.G.1418.	1.i.C.1419.	1.i.G.1420.	1.i.G.1421.	1.i.U.1422.	A	G	C	G	G	U	M000000	1	1	1	1	1	LC	SM	SM	SM	LC	S	HC	HC	HC	HC	S	G,C,G,G	4	anti,~C3'-endo	anti,~C3'-endo	anti,~C3'-endo	anti,~C3'-endo	anti,~C3'-endo	anti,~C3'-endo	G-G,tSH	A-U,cWW	basepair,-	-,-	-,-	-,-	-,-
pdb_00007nwh	6	1.063	0.177	1.357	M111111	1.5.C.368.	1.5.G.369.	1.5.U.370.	1.5.A.371.	1.5.A.372.	1.5.G.373.	C	G	U	A	A	G	M000000	1	1	1	1	1	LC	SM	SM	SM	LC	S	HC	HC	HC	HC	S	G,U,A,A	4	anti,~C3'-endo	anti,~C3'-endo	anti,~C3'-endo	anti,~C3'-endo	anti,~C3'-endo	anti,~C3'-endo	G-A,tSH	C-G,cWW	-,-	-,-	-,stack	-,-	-,-
pdb_00004wsd	6	1.066	0.178	2.046	M111111	1.14.C.2658.	1.14.G.2659.	1.14.A.2660.	1.14.G.2661.	1.14.A.2662.	1.14.G.2663.	C	G	A	G	A	G	M000000	1	1	1	1	1	SM	SM	SM	SM	SM	HC	HC	HC	HC	HC	HC	U,A,G,U,A,C,G,A,G,A,G,G,A,C,C	15	anti,~C3'-endo	anti,~C3'-endo	anti,~C3'-endo	anti,~C3'-endo	anti,~C3'-endo	anti,~C3'-endo	-	C-G,cWW	-,stack	-,-	-,-	-,-	basepair,-
pdb_00006lu8	6	1.067	0.178	1.23	M111111	1.2.G.1561.	1.2.G.1562.	1.2.A.1563.	1.2.A.1564.	1.2.A.1565.	1.2.C.1566.	G	G	A	A	A	C	M000000	1	1	1	1	1	LC	SM	SM	SM	LC	S	HC	HC	HC	HC	S	G,A,A,A	4	anti,~C3'-endo	anti,~C3'-endo	anti,~C3'-endo	anti,~C3'-endo	anti,~C3'-endo	anti,~C3'-endo	G-A,tWH	G-C,cWW	-,-	-,-	-,-	-,-	-,-
pdb_00006wd8	6	1.072	0.179	1.547	M111111	1.1.U.2404.	1.1.G.2405.	1.1.G.2410.	1.1.A.2411.	1.1.A.2412.	1.1.G.2413.	U	G	G	A	A	G	M000000	1	5	1	1	1	LC	LC	LC	SM	LC	SJP	HPJP	SHP	HP	HP	S	-	0	anti,~C3'-endo	anti,~C3'-endo	anti,~C3'-endo	anti,~C3'-endo	anti,~C3'-endo	anti,~C3'-endo	G-A,tSH	U-G,cWW	-,-	-,-	basepair,-	-,-	-,-
pdb_00006o8x	6	1.074	0.179	1.505	M111111	1.A.C.2672.	1.A.G.2673.	1.A.A.2674.	1.A.G.2675.	1.A.A.2676.	1.A.G.2677.	C	G	A	G	A	G	M000000	1	1	1	1	1	SM	SM	SM	SM	SM	HC	HC	HC	HC	HC	HC	U,A,G,U,A,C,G,A,G,A,G,G,A,C,C	15	anti,~C3'-endo	anti,~C3'-endo	anti,~C3'-endo	anti,~C3'-endo	anti,~C3'-endo	anti,~C3'-endo	G-A,tSH	C-G,cWW	basepair,stack	-,-	-,-	-,-	-,-
pdb_00008i0w	6	1.076	0.179	1.453	M111111	1.F.U.64.	1.F.G.65.	1.F.C.66.	1.F.G.67.	1.F.A.69.	1.F.A.70.	U	G	C	G	A	A	M000000	1	1	1	2	1	LC	SM	SM	SM	LC	S	HC	HC	HC	HC	S	G,C,G,C,A	5	anti,~C3'-endo	anti,~C3'-endo	anti,~C3'-endo	anti,~C3'-endo	anti,~C3'-endo	anti,~C3'-endo	G-A,tSH	U-A,cWW	-,-	-,stack	-,stack	-,-	-,-
pdb_00004v9k	6	1.077	0.179	1.513	M111111	1.CA.C.726.	1.CA.G.727.	1.CA.A.728.	1.CA.A.729.	1.CA.G.730.	1.CA.G.731.	C	G	A	A	G	G	M000000	1	1	1	1	1	LC	SM	SM	SM	LC	S	HC	HC	HC	HC	S	G,A,A,G	4	anti,~C3'-endo	anti,~C3'-endo	anti,~C3'-endo	anti,~C3'-endo	anti,~C3'-endo	anti,~C3'-endo	G-G,tWH	C-G,cWW	-,-	-,-	-,stack	basepair,-	-,-
pdb_00001nwx	6	1.081	0.18	1.373	M111111	1.0.A.2831.	1.0.G.2832.	1.0.C.2833.	1.0.A.2834.	1.0.A.2835.	1.0.U.2836.	A	G	C	A	A	U	M000000	1	1	1	1	1	LC	SM	SM	SM	LC	S	HC	HC	HC	HC	S	G,C,A,A	4	anti,~C3'-endo	anti,~C3'-endo	anti,~C3'-endo	anti,~C3'-endo	anti,~C3'-endo	anti,~C3'-endo	-	A-U,cWW	-,-	-,-	-,-	-,-	basepair,-
pdb_00004v8f	6	1.083	0.18	1.389	M111111	1.CA.C.458.	1.CA.G.464.	1.CA.A.465.	1.CA.G.467.	1.CA.A.468.	1.CA.G.474.	C	G	A	G	A	G	M000000	1	1	2	1	1	LC	SM	SM	SM	LC	S	HC	HC	HC	HC	S	G,A,C,G,A	5	anti,~C3'-endo	anti,~C3'-endo	anti,~C3'-endo	anti,~C3'-endo	anti,~C3'-endo	anti,~C3'-endo	G-A,tSH	C-G,cWW	-,-	-,-	-,-	-,-	-,-
pdb_00003dll	6	1.088	0.181	1.793	M111111	1.X.U.1856.	1.X.G.1857.	1.X.C.1858.	1.X.A.1859.	1.X.A.1860.	1.X.G.1861.	U	G	C	A	A	G	M000000	1	1	1	1	1	SM	SM	SM	SM	SM	HC	HC	HC	HC	HC	HC	U,G,C,A,A,G	6	anti,~C3'-endo	anti,~C3'-endo	anti,~C3'-endo	anti,~C3'-endo	anti,~C3'-endo	anti,~C3'-endo	G-A,tWH	U-G,cWW	-,stack	-,-	-,-	-,-	-,-
pdb_00004v6y	6	1.09	0.182	2.104	M111111	1.BA.C.2658.	1.BA.G.2659.	1.BA.A.2660.	1.BA.G.2661.	1.BA.A.2662.	1.BA.G.2663.	C	G	A	G	A	G	M000000	1	1	1	1	1	SM	SM	SM	SM	SM	HC	HC	HC	HC	HC	HC	U,A,G,U,A,C,G,A,G,A,G,G,A,C,C	15	anti,~C3'-endo	anti,~C3'-endo	syn,~C3'-endo	anti,~C3'-endo	anti,~C3'-endo	anti,~C3'-endo	G-A,tSH	C-G,cWW	basepair,stack	-,-	-,-	-,-	basepair,-
pdb_00007o5b	6	1.092	0.182	1.558	M111111	1.X.C.1017.	1.X.G.1018.	1.X.A.866.	1.X.A.867.	1.X.A.868.	1.X.G.992.	C	G	A	A	A	G	M000000	1	-152	1	1	124	LC	SM	SM	SM	LC	S	JC	JC	JC	JC	S	-	0	anti,~C3'-endo	anti,~C3'-endo	anti,~C3'-endo	anti,~C3'-endo	anti,~C3'-endo	anti,~C3'-endo	G-A,tSH	C-G,cWW	basepair,-	-,stack	basepair,stack	basepair,-	-,-
pdb_00004v9a	6	1.093	0.182	1.604	M111111	1.AA.G.158.	1.AA.G.159.	1.AA.A.160.	1.AA.A.161.	1.AA.A.162.	1.AA.C.163.	G	G	A	A	A	C	M000000	1	1	1	1	1	LC	SM	SM	SM	LC	S	HC	HC	HC	HC	S	G,A,A,A	4	anti,~C3'-endo	anti,~C3'-endo	anti,~C3'-endo	anti,~C3'-endo	anti,~C3'-endo	anti,~C3'-endo	G-A,tSH	G-C,cWW	-,-	-,-	-,stack	basepair,-	-,-
pdb_00008wib	6	1.096	0.183	1.56	M111111	1.A.C.1478.	1.A.G.1479.	1.A.A.1480.	1.A.C.1481.	1.A.A.1482.	1.A.G.1483.	C	G	A	C	A	G	M000000	1	1	1	1	1	LC	SM	SM	SM	LC	S	HC	HC	HC	HC	S	G,A,C,A	4	anti,~C3'-endo	anti,~C3'-endo	anti,~C3'-endo	anti,~C3'-endo	anti,~C3'-endo	anti,~C3'-endo	G-A,tSH	C-G,cWW	-,-	-,-	-,-	-,-	-,-
pdb_00009gs9	6	1.098	0.183	1.55	M111111	1.1.C.50.	1.1.G.51.	1.1.U.52.	1.1.A.53.	1.1.A.55.	1.1.G.56.	C	G	U	A	A	G	M000000	1	1	1	2	1	LC	SM	SM	SM	LC	S	HC	HC	HC	HC	S	G,U,A,U,A	5	anti,~C3'-endo	anti,~C3'-endo	anti,~C3'-endo	anti,~C2'-endo	anti,~C3'-endo	anti,~C3'-endo	G-A,tSH	C-G,cWW	-,-	-,-	-,-	-,-	-,-
pdb_00005x8p	6	1.099	0.183	1.485	M111111	1.A.G.983.	1.A.G.984.	1.A.A.985.	1.A.A.987.	1.A.A.988.	1.A.C.990.	G	G	A	A	A	C	M000000	1	1	2	1	2	LC	SM	SM	SM	LC	S	HC	HC	HC	HC	S	G,A,U,A,A,G	6	anti,~C3'-endo	anti,~C3'-endo	anti,~C2'-endo	anti,~C3'-endo	anti,~C3'-endo	anti,~C3'-endo	G-A,tSH	G-C,cWW	-,-	-,-	basepair,-	basepair,-	basepair,-
pdb_00007oyd	6	1.102	0.184	1.574	M111111	1.5.G.1868.	1.5.G.1869.	1.5.UR3.1870.	1.5.A.1871.	1.5.A.1872.	1.5.C.1874.	G	G	UR3	A	A	C	M000000	1	1	1	1	2	LC	SM	SM	SM	LC	S	HC	HC	HC	HC	S	G,UR3,A,A,G	5	anti,~C3'-endo	anti,~C3'-endo	anti,~C3'-endo	anti,~C3'-endo	anti,~C3'-endo	anti,~C3'-endo	G-A,tSH	G-C,cWW	basepair,-	-,-	basepair,-	-,-	-,-
pdb_00005v7q	6	1.113	0.185	1.722	M111111	1.A.C.2642.	1.A.G.2643.	1.A.G.2648.	1.A.A.2649.	1.A.A.2650.	1.A.G.2651.	C	G	G	A	A	G	M000000	1	5	1	1	1	LC	LC	LC	SM	LC	SJP	HPJP	SHP	HP	HP	S	-	0	anti,~C3'-endo	anti,~C2'-endo	anti,~C3'-endo	anti,~C3'-endo	anti,~C3'-endo	anti,~C3'-endo	-	C-G,cWW	-,-	-,-	basepair,-	basepair,-	-,-
pdb_00007paq	6	1.113	0.185	1.968	M111111	1.5.U.144.	1.5.G.145.	1.5.A.146.	1.5.A.147.	1.5.A.148.	1.5.G.149.	U	G	A	A	A	G	M000000	1	1	1	1	1	LC	SM	SM	SM	LC	S	HC	HC	HC	HC	S	G,A,A,A	4	anti,~C3'-endo	anti,~C3'-endo	anti,~C3'-endo	anti,~C3'-endo	anti,~C3'-endo	anti,~C3'-endo	G-A,tSH	U-G,cWW	-,-	-,-	basepair,stack	-,-	-,-
pdb_00006gwt	6	1.114	0.186	1.803	M111111	1.a.G.158.	1.a.G.159.	1.a.A.160.	1.a.A.161.	1.a.A.162.	1.a.C.163.	G	G	A	A	A	C	M000000	1	1	1	1	1	SM	SM	SM	SM	SM	HC	HC	HC	HC	HC	HC	G,G,A,A,A,C	6	anti,~C3'-endo	anti,~C3'-endo	anti,~C3'-endo	anti,~C3'-endo	anti,~C3'-endo	anti,~C3'-endo	G-A,tSH	G-C,cWW	-,stack	-,-	basepair,stack	-,-	-,-
pdb_00007pic	6	1.115	0.186	1.686	M111111	1.3.U.1391.	1.3.G.1392.	1.3.A.1393.	1.3.A.1394.	1.3.A.1395.	1.3.A.1396.	U	G	A	A	A	A	M000000	1	1	1	1	1	LC	SM	SM	SM	LC	S	HC	HC	HC	HC	S	G,A,A,A	4	anti,~C3'-endo	anti,~C3'-endo	anti,~C3'-endo	anti,~C3'-endo	anti,~C3'-endo	anti,~C3'-endo	G-A,tWH	U-A,cWW	-,-	-,-	basepair,-	-,-	-,-
pdb_00006zxd	6	1.116	0.186	1.402	M111111	1.2.U.197.	1.2.U.198.	1.2.C.199.	1.2.G.200.	1.2.C.201.	1.2.G.202.	U	U	C	G	C	G	M000000	1	1	1	1	1	SM	SM	SM	SM	SM	HC	HC	HC	HC	HC	HC	U,U,C,G,C,G	6	anti,~C3'-endo	anti,~C3'-endo	anti,~C3'-endo	anti,~C3'-endo	anti,~C3'-endo	anti,~C3'-endo	-	U-G,cWW	-,stack	-,-	-,-	-,-	-,-
pdb_00004xej	6	1.12	0.187	1.414	M111111	1.A16S.C.458.	1.A16S.G.458.A	1.A16S.A.458.B	1.A16S.G.458.D	1.A16S.A.458.E	1.A16S.G.474.	C	G	A	G	A	G	M000000	1	1	2	1	1	LC	SM	SM	SM	LC	S	HC	HC	HC	HC	S	G,A,G,G,A	5	anti,~C3'-endo	anti,~C3'-endo	anti,~C2'-endo	anti,~C3'-endo	anti,~C3'-endo	anti,~C3'-endo	G-A,tSH	C-G,cWW	-,-	-,-	-,-	-,-	-,-
pdb_00006s12	6	1.12	0.187	1.452	M111111	1.A.G.2876.	1.A.G.2877.	1.A.U.2878.	1.A.G.2879.	1.A.A.2880.	1.A.C.2881.	G	G	U	G	A	C	M000000	1	1	1	1	1	LC	SM	SM	SM	LC	S	HC	HC	HC	HC	S	G,U,G,A	4	anti,~C3'-endo	anti,~C3'-endo	anti,~C3'-endo	anti,~C3'-endo	anti,~C3'-endo	anti,~C3'-endo	-	G-C,cWW	-,-	-,-	-,-	basepair,-	basepair,-
pdb_00008fl3	6	1.12	0.187	1.877	M111111	1.L3.C.2458.	1.L3.G.2459.	1.L3.A.2460.	1.L3.G.2461.	1.L3.C.2462.	1.L3.G.2463.	C	G	A	G	C	G	M000000	1	1	1	1	1	LC	SM	SM	SM	LC	S	HC	HC	HC	HC	S	G,A,G,C	4	anti,~C3'-endo	anti,~C3'-endo	anti,~C3'-endo	anti,~C3'-endo	anti,~C3'-endo	anti,~C3'-endo	-	C-G,cWW	-,-	-,-	-,-	-,-	-,-
pdb_00008crx	6	1.124	0.187	2.176	M111111	1.b.A.86.	1.b.G.87.	1.b.G.88.	1.b.G.89.	1.b.A.90.	1.b.U.91.	A	G	G	G	A	U	M000000	1	1	1	1	1	LC	SM	SM	SM	LC	S	HC	HC	HC	HC	S	G,G,G,A	4	anti,~C3'-endo	anti,~C3'-endo	anti,~C3'-endo	anti,~C3'-endo	syn,~C3'-endo	anti,~C3'-endo	G+A,tSW	A-U,cWW	-,-	-,-	-,-	-,-	-,-
pdb_00007jsw	6	1.127	0.188	1.525	M111111	1.1.U.2404.	1.1.G.2405.	1.1.G.2410.	1.1.A.2411.	1.1.A.2412.	1.1.G.2413.	U	G	G	A	A	G	M000000	1	5	1	1	1	SM	LC	LC	SM	SM	HPJP	HPJP	SHP	HP	HP	HP	-	0	anti,~C3'-endo	anti,~C3'-endo	anti,~C3'-endo	anti,~C3'-endo	anti,~C3'-endo	anti,~C3'-endo	G-A,tSH	U-G,cWW	-,stack	-,-	basepair,-	basepair,-	-,-
pdb_00007uck	6	1.128	0.188	1.573	M111111	1.5.G.1864.	1.5.G.1865.	1.5.UR3.1866.	1.5.A.1867.	1.5.A.1868.	1.5.C.1870.	G	G	UR3	A	A	C	M000000	1	1	1	1	2	LC	SM	SM	SM	LC	S	HC	HC	HC	HC	S	G,UR3,A,A,G	5	anti,~C3'-endo	anti,~C3'-endo	anti,~C3'-endo	anti,~C3'-endo	anti,~C3'-endo	anti,~C3'-endo	G-A,tSH	G-C,cWW	basepair,-	-,-	basepair,stack	-,-	-,-
pdb_00008t77	6	1.131	0.189	2.455	M111111	1.B.U.72.	1.B.G.73.	1.B.A.74.	1.B.A.75.	1.B.A.76.	1.B.A.77.	U	G	A	A	A	A	M000000	1	1	1	1	1	LC	SM	SM	SM	LC	S	HC	HC	HC	HC	S	G,A,A,A	4	anti,~C3'-endo	anti,~C3'-endo	syn,~C3'-endo	anti,~C3'-endo	anti,~C3'-endo	anti,~C3'-endo	G-A,tSH	U-A,cWW	-,-	-,-	-,-	-,-	-,-
pdb_00004v4n	6	1.139	0.19	1.689	M111111	1.A1.U.1585.	1.A1.G.1586.	1.A1.A.1724.	1.A1.A.1725.	1.A1.A.1726.	1.A1.G.1727.	U	G	A	A	A	G	M000000	1	138	1	1	1	LC	SM	SM	SM	LC	S	IC	IC	IC	IC	S	-	0	anti,~C3'-endo	anti,~C3'-endo	anti,~C3'-endo	anti,~C3'-endo	anti,~C3'-endo	anti,~C3'-endo	G-A,tSH	U-G,cWW	-,-	-,stack	basepair,stack	basepair,-	-,-
pdb_00008i9z	6	1.142	0.19	1.349	M111111	1.C2.G.196.	1.C2.C.197.	1.C2.U.198.	1.C2.G.199.	1.C2.C.200.	1.C2.U.201.	G	C	U	G	C	U	M000000	1	1	1	1	1	SM	SM	SM	SM	SM	HC	HC	HC	HC	HC	HC	G,C,U,G,C,U	6	anti,~C3'-endo	anti,~C3'-endo	anti,~C3'-endo	anti,~C3'-endo	anti,~C3'-endo	anti,~C3'-endo	C-C,tSH	G-U,cWW	-,stack	-,-	-,-	-,-	-,-
pdb_00004v6l	6	1.147	0.191	1.574	M111111	1.AA.C.862.	1.AA.U.863.	1.AA.A.864.	1.AA.A.865.	1.AA.C.866.	1.AA.G.867.	C	U	A	A	C	G	M000000	1	1	1	1	1	LC	SM	LC	SM	NR	SJP	HPJP	HPJP	SHP	SHP	S	-	0	anti,~C3'-endo	anti,~C3'-endo	anti,~C3'-endo	anti,~C3'-endo	anti,~C3'-endo	anti,~C3'-endo	U-C,tSH	C-G,cWW	-,-	-,-	-,stack	basepair,-	basepair,-
pdb_00007pan	6	1.147	0.191	1.622	M111111	1.5.C.686.	1.5.G.687.	1.5.A.692.	1.5.A.693.	1.5.U.694.	1.5.G.695.	C	G	A	A	U	G	M000000	1	5	1	1	1	LC	SM	SM	SM	LC	S	HC	HC	HC	HC	S	G,G,U,G,A,A,A,U	8	anti,~C3'-endo	anti,~C3'-endo	anti,~C3'-endo	anti,~C3'-endo	anti,~C3'-endo	anti,~C3'-endo	G-U,tSH	C-G,cWW	-,-	-,stack	basepair,stack	basepair,-	basepair,-
pdb_00004v83	6	1.149	0.192	1.548	M111111	1.CA.G.1265.	1.CA.G.1266.	1.CA.C.1267.	1.CA.A.1268.	1.CA.A.1269.	1.CA.C.1270.	G	G	C	A	A	C	M000000	1	1	1	1	1	LC	SM	SM	SM	LC	S	HC	HC	HC	HC	S	G,C,A,A	4	anti,~C3'-endo	anti,~C3'-endo	anti,~C3'-endo	anti,~C3'-endo	anti,~C3'-endo	anti,~C3'-endo	G-A,tSH	G-C,cWW	-,-	-,-	-,-	-,-	basepair,-
pdb_00005vpp	6	1.153	0.192	1.927	M111111	1.RA.U.239.	1.RA.G.240.	1.RA.A.255.	1.RA.A.256.	1.RA.A.257.	1.RA.G.258.	U	G	A	A	A	G	M000000	1	15	1	1	1	SM	SM	SM	SM	SM	IC	IC	IC	IC	IC	IC	-	0	anti,~C3'-endo	anti,~C3'-endo	anti,~C3'-endo	anti,~C3'-endo	anti,~C3'-endo	anti,~C3'-endo	G-A,tSH	U-G,cWW	-,stack	-,stack	basepair,stack	basepair,-	-,-
pdb_00004xej	6	1.156	0.193	1.743	M111111	1.A16S.U.1012.	1.A16S.G.1013.	1.A16S.A.1014.	1.A16S.A.1015.	1.A16S.A.1016.	1.A16S.G.1017.	U	G	A	A	A	G	M000000	1	1	1	1	1	SM	SM	SM	SM	SM	HC	HC	HC	HC	HC	HC	U,G,A,A,A,G	6	anti,~C3'-endo	anti,~C3'-endo	anti,~C3'-endo	anti,~C3'-endo	anti,~C3'-endo	anti,~C3'-endo	G-A,tSH	U-G,cWW	-,stack	-,-	basepair,stack	-,-	-,-
pdb_00006oli	6	1.156	0.193	1.788	M111111	1.S2.C.1460.	1.S2.G.1461.	1.S2.U.1462.	1.S2.C.1464.	1.S2.A.1465.	1.S2.G.1466.	C	G	U	C	A	G	M000000	1	1	2	1	1	LC	SM	SM	SM	LC	S	HC	HC	HC	HC	S	G,U,U,C,A	5	anti,~C3'-endo	anti,~C3'-endo	anti,~C2'-endo	anti,~C3'-endo	anti,~C3'-endo	anti,~C3'-endo	G-A,tSH	C-G,cWW	-,-	-,-	-,-	basepair,-	basepair,-
pdb_00007mpi	6	1.156	0.193	1.569	M111111	1.A1.G.1126.	1.A1.G.1127.	1.A1.U.1128.	1.A1.A.1129.	1.A1.A.1130.	1.A1.C.1132.	G	G	U	A	A	C	M000000	1	1	1	1	2	LC	SM	SM	SM	LC	S	HC	HC	HC	HC	S	G,U,A,A,G	5	anti,~C3'-endo	anti,~C3'-endo	anti,~C3'-endo	anti,~C3'-endo	anti,~C3'-endo	anti,~C3'-endo	G-A,tSH	G-C,cWW	basepair,-	-,-	-,-	-,-	-,-
pdb_00007r81	6	1.158	0.193	1.638	M111111	1.A1.G.1527.	1.A1.A.1528.	1.A1.A.1529.	1.A1.G.1530.	1.A1.U.1531.	1.A1.U.1532.	G	A	A	G	U	U	M000000	1	1	1	1	1	LC	SM	SM	SM	LC	S	HC	HC	HC	HC	S	A,A,G,U	4	anti,~C3'-endo	anti,~C3'-endo	anti,~C3'-endo	anti,~C3'-endo	anti,~C3'-endo	anti,~C3'-endo	-	G-U,cWW	basepair,-	-,-	basepair,-	-,-	-,-
pdb_00008fr8	6	1.16	0.193	1.788	M111111	1.A.U.157.	1.A.G.158.	1.A.A.164.	1.A.U.165.	1.A.A.166.	1.A.G.167.	U	G	A	U	A	G	M000000	1	6	1	1	1	LC	SM	SM	SM	LC	S	HC	HC	HC	HC	S	G,A,A,U,A,U,A,U,A	9	anti,~C3'-endo	anti,~C2'-endo	anti,~C3'-endo	anti,~C3'-endo	anti,~C3'-endo	anti,~C3'-endo	G-A,tSH	U-G,cWW	-,-	-,-	basepair,stack	basepair,-	-,stack
pdb_00006hcj	6	1.161	0.194	1.601	M111111	1.51.G.2578.	1.51.G.2579.	1.51.U.2580.	1.51.A.2581.	1.51.A.2582.	1.51.C.2583.	G	G	U	A	A	C	M000000	1	1	1	1	1	LC	SM	SM	SM	LC	S	HC	HC	HC	HC	S	G,U,A,A	4	anti,~C3'-endo	anti,~C3'-endo	anti,~C3'-endo	anti,~C3'-endo	anti,~C3'-endo	anti,~C3'-endo	-	G-C,cWW	-,-	-,-	-,-	-,-	basepair,-
pdb_00006hma	6	1.166	0.194	1.706	M111111	1.A.U.159.	1.A.G.160.	1.A.A.166.	1.A.U.167.	1.A.A.168.	1.A.G.169.	U	G	A	U	A	G	M000000	1	6	1	1	1	LC	SM	SM	SM	LC	S	HC	HC	HC	HC	S	G,A,A,U,A,C,A,U,A	9	anti,~C3'-endo	anti,~C3'-endo	anti,~C3'-endo	anti,~C3'-endo	anti,~C3'-endo	anti,~C3'-endo	G-A,tSH	U-G,cWW	-,-	-,-	basepair,stack	basepair,-	-,-
pdb_00006tnu	6	1.169	0.195	1.563	M111111	1.2.G.154.	1.2.U.155.	1.2.A.156.	1.2.A.157.	1.2.U.158.	1.2.C.160.	G	U	A	A	U	C	M000000	1	1	1	1	2	LC	SM	SM	SM	LC	S	HC	HC	HC	HC	S	U,A,A,U,U	5	anti,~C3'-endo	anti,~C3'-endo	anti,~C3'-endo	anti,~C3'-endo	anti,~C2'-endo	anti,~C3'-endo	-	G-C,cWW	-,-	-,-	basepair,-	basepair,-	-,-
pdb_00006t83	6	1.171	0.195	1.37	M111111	1.1b.C.1403.	1.1b.G.1404.	1.1b.U.1405.	1.1b.A.1406.	1.1b.A.1407.	1.1b.G.1408.	C	G	U	A	A	G	M000000	1	1	1	1	1	LC	SM	SM	SM	LC	S	HC	HC	HC	HC	S	G,U,A,A	4	anti,~C3'-endo	anti,~C3'-endo	anti,~C3'-endo	anti,~C3'-endo	anti,~C3'-endo	anti,~C3'-endo	G-A,tWH	C-G,cWW	-,-	-,-	-,-	-,-	basepair,-
pdb_00006rxu	6	1.172	0.195	1.579	M111111	1.C1.C.1246.	1.C1.U.1247.	1.C1.C.1248.	1.C1.A.1249.	1.C1.C.1250.	1.C1.C.1251.	C	U	C	A	C	C	M000000	1	1	1	1	1	SM	SM	SM	SM	SM	HC	HC	HC	HC	HC	HC	C,U,C,A,C,C	6	anti,~C3'-endo	anti,~C3'-endo	anti,~C3'-endo	anti,~C3'-endo	anti,~C3'-endo	anti,~C3'-endo	U-C,tWH	-	basepair,stack	-,-	-,-	-,-	-,-
pdb_00005mmm	6	1.173	0.196	1.62	M111111	1.A.G.983.	1.A.G.984.	1.A.A.985.	1.A.A.987.	1.A.A.988.	1.A.C.990.	G	G	A	A	A	C	M000000	1	1	2	1	2	LC	SM	SM	SM	LC	S	HC	HC	HC	HC	S	G,A,U,A,A,G	6	anti,~C3'-endo	anti,~C3'-endo	anti,~C2'-endo	anti,~C3'-endo	anti,~C3'-endo	anti,~C3'-endo	G-A,tSH	G-C,cWW	-,-	-,-	basepair,-	-,-	basepair,-
pdb_00006ppf	6	1.174	0.196	1.85	M111111	1.A.C.1017.	1.A.G.1018.	1.A.A.866.	1.A.A.867.	1.A.A.868.	1.A.G.992.	C	G	A	A	A	G	M000000	1	-152	1	1	124	LC	SM	SM	SM	LC	S	JC	JC	JC	JC	S	-	0	anti,~C3'-endo	anti,~C3'-endo	anti,~C3'-endo	anti,~C3'-endo	anti,~C3'-endo	anti,~C3'-endo	G-A,tSH	C-G,cWW	-,-	-,stack	basepair,stack	basepair,-	-,-
pdb_00008g2u	6	1.175	0.196	1.479	M111111	1.v.G.1515.	1.v.G.1516.	1.v.G.1517.	1.v.A.1518.	1.v.A.1519.	1.v.C.1520.	G	G	G	A	A	C	M000000	1	1	1	1	1	LC	SM	SM	SM	LC	S	HC	HC	HC	HC	S	G,G,A,A	4	anti,~C3'-endo	anti,~C3'-endo	anti,~C3'-endo	anti,~C3'-endo	anti,~C3'-endo	anti,~C3'-endo	G-A,tWH	G-C,cWW	-,-	-,-	basepair,-	-,-	basepair,-
pdb_00003jaj	6	1.184	0.197	1.482	M111111	1.S2.C.424.	1.S2.G.425.	1.S2.G.410.	1.S2.G.411.	1.S2.G.412.	1.S2.G.413.	C	G	G	G	G	G	M000000	1	-15	1	1	1	SM	LC	SM	LC	SM	HC	HC	S	S	HC	HC	-	0	anti,~C3'-endo	anti,~C3'-endo	anti,~C3'-endo	anti,~C3'-endo	anti,~C3'-endo	anti,~C3'-endo	-	C-G,cWW	-,stack	-,-	basepair,-	basepair,-	basepair,-
pdb_00006htq	6	1.187	0.198	1.331	M111111	1.a.U.850.	1.a.U.851.	1.a.U.852.	1.a.C.853.	1.a.C.854.	1.a.G.855.	U	U	U	C	C	G	M000000	1	1	1	1	1	SM	SM	SM	SM	SM	HC	HC	HC	HC	HC	HC	U,U,U,C,C,G	6	anti,~C3'-endo	anti,~C3'-endo	anti,~C3'-endo	anti,~C3'-endo	anti,~C3'-endo	anti,~C3'-endo	-	U-G,cWW	-,stack	-,-	-,-	-,-	-,-
pdb_00008kab	6	1.187	0.198	1.585	M111111	1.A.G.1072.	1.A.G.1073.	1.A.A.1074.	1.A.A.1076.	1.A.A.1077.	1.A.C.1079.	G	G	A	A	A	C	M000000	1	1	2	1	2	LC	SM	SM	SM	LC	S	HC	HC	HC	HC	S	G,A,U,A,A,G	6	anti,~C3'-endo	anti,~C3'-endo	anti,~C2'-endo	anti,~C3'-endo	anti,~C3'-endo	anti,~C3'-endo	G-A,tSH	G-C,cWW	basepair,-	-,-	-,-	basepair,-	-,-
pdb_00008hl4	6	1.193	0.199	1.406	M111111	1.A16S.G.1476.	1.A16S.G.1477.	1.A16S.G.1478.	1.A16S.A.1479.	1.A16S.A.1480.	1.A16S.C.1481.	G	G	G	A	A	C	M000000	1	1	1	1	1	LC	SM	SM	SM	LC	S	HC	HC	HC	HC	S	G,G,A,A	4	anti,~C3'-endo	anti,~C3'-endo	anti,~C3'-endo	anti,~C3'-endo	anti,~C3'-endo	anti,~C3'-endo	-	G-C,cWW	-,-	-,-	basepair,-	-,-	-,-
pdb_00008uu6	6	1.197	0.2	1.708	M111111	1.A.C.1017.	1.A.G.1018.	1.A.A.865.	1.A.A.866.	1.A.A.867.	1.A.G.992.	C	G	A	A	A	G	M000000	1	-153	1	1	125	LC	SM	SM	SM	LC	S	JC	JC	JC	JC	S	-	0	anti,~C3'-endo	anti,~C3'-endo	anti,~C3'-endo	anti,~C3'-endo	anti,~C3'-endo	anti,~C3'-endo	G-A,tSH	C-G,cWW	basepair,-	-,stack	basepair,stack	basepair,-	-,-
pdb_00007pjz	6	1.199	0.2	2.312	M111111	1.A.G.2373.	1.A.G.2375.	1.A.A.2376.	1.A.A.2377.	1.A.A.2378.	1.A.G.2379.	G	G	A	A	A	G	M000000	2	1	1	1	1	LC	SM	SM	SM	LC	S	HC	HC	HC	HC	S	G,A,A,A	4	anti,~C3'-endo	anti,~C3'-endo	anti,~C3'-endo	anti,~C3'-endo	anti,~C3'-endo	anti,~C3'-endo	G-A,tSH	-	basepair,-	-,-	-,stack	-,-	-,-
pdb_00005kpw	6	1.2	0.2	1.386	M111111	1.26.U.304.	1.26.G.305.	1.26.C.290.	1.26.U.291.	1.26.G.292.	1.26.G.293.	U	G	C	U	G	G	M000000	1	-15	1	1	1	LC	LC	SM	SM	NR	S	BC	S	S	S	S	-	0	anti,~C3'-endo	anti,~C3'-endo	anti,~C3'-endo	anti,~C3'-endo	anti,~C3'-endo	anti,~C3'-endo	G-G,tSH	U-G,cWW	-,-	-,-	basepair,-	basepair,-	basepair,-
pdb_00007md7	6	1.2	0.2	1.742	M111111	1.1A.C.1363.	1.1A.G.1364.	1.1A.A.1365.	1.1A.A.1366.	1.1A.A.1367.	1.1A.G.1368.	C	G	A	A	A	G	M000000	1	1	1	1	1	LC	SM	SM	SM	LC	S	HC	HC	HC	HC	S	G,A,A,A	4	anti,~C3'-endo	anti,~C3'-endo	anti,~C3'-endo	anti,~C3'-endo	anti,~C3'-endo	anti,~C3'-endo	G-A,tWH	C-G,cWW	basepair,-	-,-	basepair,-	-,-	-,-
pdb_00004w29	6	1.202	0.2	1.439	M111111	1.CA.G.1265.	1.CA.G.1266.	1.CA.C.1267.	1.CA.A.1268.	1.CA.A.1269.	1.CA.C.1270.	G	G	C	A	A	C	M000000	1	1	1	1	1	LC	SM	SM	SM	LC	S	HC	HC	HC	HC	S	G,C,A,A	4	anti,~C3'-endo	anti,~C3'-endo	anti,~C3'-endo	anti,~C3'-endo	anti,~C3'-endo	anti,~C3'-endo	G-A,tSH	G-C,cWW	-,-	-,-	-,-	-,-	-,-
pdb_00003g4s	6	1.203	0.201	2.216	M111111	1.0.U.1122.	1.0.C.1238.	1.0.G.1239.	1.0.G.1240.	1.0.G.1241.	1.0.A.1242.	U	C	G	G	G	A	M000000	116	1	1	1	1	LC	LC	SM	SM	NR	SIP	IP	SIP	SIP	SIP	S	-	0	anti,~C3'-endo	anti,~C3'-endo	anti,~C3'-endo	anti,~C3'-endo	anti,~C3'-endo	anti,~C3'-endo	C-G,tWH	U-A,cWW	-,-	-,-	basepair,-	basepair,-	basepair,-
pdb_00008p03	6	1.203	0.201	1.4	M111111	1.2.C.529.	1.2.U.530.	1.2.U.531.	1.2.U.532.	1.2.C.533.	1.2.G.534.	C	U	U	U	C	G	M000000	1	1	1	1	1	LC	SM	SM	SM	LC	S	HC	HC	HC	HC	S	U,U,U,C	4	anti,~C3'-endo	anti,~C3'-endo	anti,~C3'-endo	anti,~C3'-endo	anti,~C3'-endo	anti,~C3'-endo	U-C,tWH	C-G,cWW	-,-	-,-	-,-	-,-	-,-
pdb_00003i55	6	1.212	0.202	1.551	M111111	1.0.U.1531.	1.0.G.1532.	1.0.A.1657.	1.0.A.1658.	1.0.A.1659.	1.0.G.1660.	U	G	A	A	A	G	M000000	1	125	1	1	1	LC	SM	SM	SM	LC	S	IC	IC	IC	IC	S	-	0	anti,~C3'-endo	anti,~C3'-endo	anti,~C3'-endo	anti,~C3'-endo	anti,~C3'-endo	anti,~C3'-endo	G-A,tSH	U-G,cWW	-,-	-,stack	basepair,stack	basepair,-	-,-
pdb_00008i9t	6	1.214	0.202	1.457	M111111	1.C3.G.38.	1.C3.C.39.	1.C3.U.40.	1.C3.G.41.	1.C3.C.42.	1.C3.U.43.	G	C	U	G	C	U	M000000	1	1	1	1	1	SM	SM	SM	SM	SM	HC	HC	HC	HC	HC	HC	G,C,U,G,C,U	6	anti,~C3'-endo	anti,~C3'-endo	anti,~C3'-endo	anti,~C3'-endo	anti,~C3'-endo	anti,~C3'-endo	-	G-U,cWW	-,stack	-,-	-,-	-,-	-,-
pdb_00006skg	6	1.218	0.203	1.522	M111111	1.Aa.G.1464.	1.Aa.G.1465.	1.Aa.G.1466.	1.Aa.MA6.1467.	1.Aa.MA6.1468.	1.Aa.C.1469.	G	G	G	MA6	MA6	C	M000000	1	1	1	1	1	LC	SM	SM	SM	LC	S	HC	HC	HC	HC	S	G,G,MA6,MA6	4	anti,~C3'-endo	anti,~C3'-endo	anti,~C3'-endo	anti,~C3'-endo	anti,~C3'-endo	anti,~C3'-endo	-	G-C,cWW	-,-	-,-	-,-	-,-	basepair,-
pdb_00008fr8	6	1.219	0.203	1.864	M111111	1.A.C.1478.	1.A.G.1479.	1.A.A.1480.	1.A.C.1481.	1.A.A.1482.	1.A.G.1483.	C	G	A	C	A	G	M000000	1	1	1	1	1	LC	SM	SM	SM	LC	S	HC	HC	HC	HC	S	G,A,C,A	4	anti,~C3'-endo	anti,~C3'-endo	anti,~C3'-endo	anti,~C3'-endo	anti,~C3'-endo	anti,~C3'-endo	G-A,tSH	C-G,cWW	basepair,-	-,-	-,-	-,-	-,-
pdb_00006fec	6	1.226	0.204	2.306	M111111	1.A.C.1560.	1.A.G.1561.	1.A.G.1562.	1.A.C.1563.	1.A.A.1564.	1.A.G.1565.	C	G	G	C	A	G	M000000	1	1	1	1	1	LC	SM	SM	SM	LC	S	HC	HC	HC	HC	S	G,G,C,A	4	anti,~C3'-endo	anti,~C3'-endo	syn,~C3'-endo	anti,~C3'-endo	anti,~C3'-endo	anti,~C3'-endo	G-A,tSH	C-G,cWW	-,-	-,-	-,stack	-,-	-,-
pdb_00007lh5	6	1.227	0.205	1.741	M111111	1.BA.C.971.	1.BA.G.972.	1.BA.A.819.	1.BA.A.820.	1.BA.A.821.	1.BA.G.946.	C	G	A	A	A	G	M000000	1	-145	1	1	117	LC	SM	SM	SM	LC	S	JC	JC	JC	JC	S	-	0	anti,~C3'-endo	anti,~C3'-endo	anti,~C3'-endo	anti,~C3'-endo	anti,~C3'-endo	anti,~C3'-endo	G-A,tSH	C-G,cWW	-,-	-,stack	basepair,stack	basepair,-	-,-
pdb_00008pj1	6	1.228	0.205	2.1	M111111	1.A.C.1460.	1.A.G.1461.	1.A.U.1462.	1.A.C.1464.	1.A.A.1465.	1.A.G.1466.	C	G	U	C	A	G	M000000	1	1	2	1	1	LC	SM	SM	SM	LC	S	HC	HC	HC	HC	S	G,U,U,C,A	5	anti,~C3'-endo	anti,~C3'-endo	anti,~C2'-endo	anti,~C3'-endo	anti,~C3'-endo	anti,~C3'-endo	G-A,tSH	C-G,cWW	-,-	-,stack	-,-	basepair,-	basepair,-
pdb_00003j7a	6	1.23	0.205	1.961	M111111	1.A.U.374.	1.A.U.375.	1.A.A.376.	1.A.G.377.	1.A.A.378.	1.A.G.379.	U	U	A	G	A	G	M000000	1	1	1	1	1	LC	SM	SM	SM	LC	S	HC	HC	HC	HC	S	U,A,G,A	4	anti,~C3'-endo	syn,~C3'-endo	anti,~C3'-endo	anti,~C3'-endo	anti,~C3'-endo	anti,~C3'-endo	-	U-G,cWW	-,-	-,-	-,stack	basepair,-	basepair,-
pdb_00007syk	6	1.231	0.205	2.088	M111111	1.2.C.1460.	1.2.G.1461.	1.2.U.1462.	1.2.C.1464.	1.2.A.1465.	1.2.G.1466.	C	G	U	C	A	G	M000000	1	1	2	1	1	LC	SM	SM	SM	LC	S	HC	HC	HC	HC	S	G,U,U,C,A	5	anti,~C3'-endo	anti,~C3'-endo	anti,~C2'-endo	anti,~C3'-endo	anti,~C3'-endo	anti,~C3'-endo	G-A,tSH	C-G,cWW	-,-	-,-	-,-	-,-	basepair,-
pdb_00006v39	6	1.232	0.205	1.663	M111111	1.AN1.C.486.	1.AN1.U.487.	1.AN1.G.488.	1.AN1.G.490.	1.AN1.A.491.	1.AN1.G.492.	C	U	G	G	A	G	M000000	1	1	2	1	1	LC	SM	SM	SM	LC	S	HC	HC	HC	HC	S	U,G,U,G,A	5	anti,~C3'-endo	anti,~C3'-endo	anti,~C2'-endo	anti,~C3'-endo	anti,~C3'-endo	anti,~C3'-endo	U-A,tSH	C-G,cWW	-,-	-,-	-,stack	-,-	-,-
pdb_00008ubb	6	1.232	0.205	1.912	M111111	1.I.C.107.	1.I.G.108.	1.I.A.123.	1.I.A.124.	1.I.A.125.	1.I.G.126.	C	G	A	A	A	G	M000000	1	15	1	1	1	LC	SM	SM	SM	LC	S	HC	HC	HC	HC	S	G,A,U,U,A,C,U,G,A,A,A,A,U,G,G,A,A,A	18	anti,~C3'-endo	anti,~C3'-endo	anti,~C3'-endo	anti,~C3'-endo	anti,~C3'-endo	anti,~C3'-endo	G-A,tSH	C-G,cWW	-,-	-,stack	basepair,stack	basepair,-	-,-
pdb_00005it7	6	1.233	0.206	2.297	M111111	1.5.C.1554.	1.5.G.1555.	1.5.A.1556.	1.5.A.1505.	1.5.A.1506.	1.5.G.1507.	C	G	A	A	A	G	M000000	1	1	-51	1	1	LC	SM	SM	SM	LC	S	IC	IC	IC	IC	S	-	0	anti,~C3'-endo	anti,~C3'-endo	anti,~C2'-endo	anti,~C3'-endo	anti,~C3'-endo	anti,~C3'-endo	G-A,tSH	C-G,cWW	-,-	-,stack	basepair,stack	basepair,-	basepair,-
pdb_00006o8w	6	1.234	0.206	1.947	M111111	1.a.U.1180.	1.a.G.1181.	1.a.A.1182.	1.a.A.1184.	1.a.A.1185.	1.a.A.1186.	U	G	A	A	A	A	M000000	1	1	2	1	1	LC	SM	SM	SM	LC	S	HC	HC	HC	HC	S	G,A,C,A,A	5	anti,~C3'-endo	anti,~C3'-endo	anti,~C3'-endo	anti,~C3'-endo	anti,~C3'-endo	anti,~C3'-endo	G-A,tSH	U-A,cWW	-,-	-,-	basepair,-	-,-	-,-
pdb_00006wrs	6	1.234	0.206	2.462	M111111	1.1.C.2685.	1.1.G.2686.	1.1.A.2687.	1.1.G.2688.	1.1.A.2689.	1.1.G.2690.	C	G	A	G	A	G	M000000	1	1	1	1	1	SM	SM	SM	SM	SM	HC	HC	HC	HC	HC	HC	U,A,G,U,A,C,G,A,G,A,G,G,A,C,C	15	anti,~C3'-endo	anti,~C3'-endo	syn,~C3'-endo	anti,~C3'-endo	anti,~C3'-endo	anti,~C3'-endo	G-A,tSH	C-G,cWW	-,stack	-,-	-,-	basepair,-	basepair,-
pdb_00008pvl	6	1.235	0.206	2.31	M111111	1.C1.C.1565.	1.C1.G.1566.	1.C1.A.1567.	1.C1.A.1517.	1.C1.A.1518.	1.C1.G.1519.	C	G	A	A	A	G	M000000	1	1	-50	1	1	LC	SM	SM	SM	LC	S	IC	IC	IC	IC	S	-	0	anti,~C3'-endo	anti,~C3'-endo	anti,~C2'-endo	anti,~C3'-endo	anti,~C3'-endo	anti,~C3'-endo	G-A,tSH	C-G,cWW	-,-	-,stack	basepair,stack	basepair,-	basepair,-
pdb_00004v5g	6	1.236	0.206	1.525	M111111	1.AA.U.304.	1.AA.G.305.	1.AA.C.290.	1.AA.C.291.	1.AA.G.292.	1.AA.G.293.	U	G	C	C	G	G	M000000	1	-15	1	1	1	LC	LC	SM	SM	NR	S	BC	S	S	S	S	-	0	anti,~C3'-endo	anti,~C2'-endo	anti,~C3'-endo	anti,~C3'-endo	anti,~C3'-endo	anti,~C3'-endo	G-G,tSH	U-G,cWW	-,-	-,-	basepair,-	basepair,-	basepair,-
pdb_00004v75	6	1.237	0.206	2.389	M111111	1.BA.C.475.	1.BA.G.476.	1.BA.A.477.	1.BA.A.478.	1.BA.A.480.	1.BA.A.479.	C	G	A	A	A	A	M000000	1	1	1	2	-1	SM	SM	SM	SM	SM	JCJP	JCJP	JCJP	JCJP	JCJP	JCJP	-	0	anti,~C3'-endo	anti,~C3'-endo	anti,~C3'-endo	anti,~C3'-endo	anti,~C3'-endo	anti,~C2'-endo	G-A,tSH	C-A,tWH	-,stack	-,-	basepair,stack	basepair,-	basepair,-
pdb_00002ogm	6	1.244	0.207	1.701	M111111	1.0.C.982.	1.0.G.983.	1.0.A.832.	1.0.A.833.	1.0.A.834.	1.0.G.957.	C	G	A	A	A	G	M000000	1	-151	1	1	123	LC	SM	SM	SM	LC	S	JC	JC	JC	JC	S	-	0	anti,~C3'-endo	anti,~C3'-endo	anti,~C3'-endo	anti,~C3'-endo	anti,~C3'-endo	anti,~C3'-endo	G-A,tSH	C-G,cWW	-,-	basepair,stack	basepair,stack	basepair,-	-,-
pdb_00003j3v	6	1.244	0.207	1.756	M111111	1.A.U.205.	1.A.A.206.	1.A.A.193.	1.A.A.194.	1.A.C.195.	1.A.U.196.	U	A	A	A	C	U	M000000	1	-13	1	1	1	SM	SM	SM	SM	SM	HC	HC	HC	HC	HC	HC	G,A,A,C,U,G,A,A,A,C,A,U,C,U,A,A,G,U,A	19	anti,~C3'-endo	anti,~C3'-endo	anti,~C3'-endo	anti,~C3'-endo	anti,~C3'-endo	anti,~C3'-endo	A-C,tSH	U-U,cWW	-,stack	-,-	basepair,stack	basepair,-	-,-
pdb_00006th6	6	1.244	0.207	1.621	M111111	1.Aa.G.1464.	1.Aa.G.1465.	1.Aa.G.1466.	1.Aa.MA6.1467.	1.Aa.MA6.1468.	1.Aa.C.1469.	G	G	G	MA6	MA6	C	M000000	1	1	1	1	1	LC	SM	SM	SM	LC	S	HC	HC	HC	HC	S	G,G,MA6,MA6	4	anti,~C3'-endo	anti,~C3'-endo	anti,~C3'-endo	anti,~C3'-endo	anti,~C3'-endo	anti,~C3'-endo	-	G-C,cWW	-,-	-,-	basepair,-	-,-	basepair,-
pdb_00005xxb	6	1.248	0.208	2.296	M111111	1.1.C.1679.	1.1.G.1680.	1.1.A.1681.	1.1.A.1631.	1.1.A.1632.	1.1.G.1633.	C	G	A	A	A	G	M000000	1	1	-50	1	1	LC	SM	SM	SM	LC	S	IC	IC	IC	IC	S	-	0	anti,~C3'-endo	anti,~C3'-endo	anti,~C2'-endo	anti,~C3'-endo	anti,~C3'-endo	anti,~C3'-endo	G-A,tSH	C-G,cWW	-,-	-,stack	basepair,stack	-,-	basepair,-
pdb_00001njn	6	1.249	0.208	2.366	M111111	1.0.C.1743.	1.0.G.1744.	1.0.C.1745.	1.0.A.1746.	1.0.G.1749.	1.0.G.1747.	C	G	C	A	G	G	M000000	1	1	1	3	-2	SM	SM	SM	SM	SM	JC	JC	JC	JC	JC	JC	-	0	anti,~C3'-endo	anti,~C3'-endo	anti,~C3'-endo	anti,~C3'-endo	anti,~C3'-endo	anti,~C3'-endo	-	C-G,cWW	-,stack	-,-	basepair,-	basepair,-	-,-
pdb_00008pj6	6	1.249	0.208	2.233	M111111	1.A.C.1460.	1.A.G.1461.	1.A.U.1462.	1.A.C.1464.	1.A.A.1465.	1.A.G.1466.	C	G	U	C	A	G	M000000	1	1	2	1	1	LC	SM	SM	SM	LC	S	HC	HC	HC	HC	S	G,U,U,C,A	5	anti,~C3'-endo	anti,~C3'-endo	anti,~C2'-endo	anti,~C3'-endo	anti,~C3'-endo	anti,~C3'-endo	G-A,tSH	C-G,cWW	-,-	-,-	basepair,-	basepair,-	basepair,-
pdb_00006s0z	6	1.257	0.209	1.89	M111111	1.A.C.1015.	1.A.G.1016.	1.A.A.864.	1.A.A.865.	1.A.A.866.	1.A.G.990.	C	G	A	A	A	G	M000000	1	-145	1	1	117	LC	SM	SM	SM	LC	S	JC	JC	JC	JC	S	-	0	anti,~C3'-endo	anti,~C3'-endo	anti,~C3'-endo	anti,~C3'-endo	anti,~C3'-endo	anti,~C3'-endo	G-A,tSH	C-G,cWW	basepair,-	-,stack	basepair,stack	basepair,-	-,-
pdb_00004v49	6	1.258	0.21	2.546	M111111	1.B0.C.223.	1.B0.G.224.	1.B0.G.225.	1.B0.G.227.	1.B0.A.228.	1.B0.G.229.	C	G	G	G	A	G	M000000	1	1	2	1	1	LC	SM	SM	SM	LC	S	HC	HC	HC	HC	S	G,G,C,G,A	5	anti,~C3'-endo	anti,~C3'-endo	anti,~C3'-endo	anti,~C3'-endo	anti,~C3'-endo	anti,~C3'-endo	G-A,tSH	C-G,cWW	-,-	-,stack	basepair,-	basepair,-	-,-
pdb_00006czr	6	1.259	0.21	1.702	M111111	1.1a.C.1493.	1.1a.G.1494.	1.1a.G.1495.	1.1a.MA6.1496.	1.1a.MA6.1497.	1.1a.G.1498.	C	G	G	MA6	MA6	G	M000000	1	1	1	1	1	LC	SM	SM	SM	LC	S	HC	HC	HC	HC	S	G,G,MA6,MA6	4	anti,~C3'-endo	anti,~C3'-endo	anti,~C3'-endo	anti,~C3'-endo	anti,~C3'-endo	anti,~C3'-endo	-	C-G,cWW	-,-	-,-	basepair,-	basepair,-	basepair,-
pdb_00007rq9	6	1.262	0.21	2.598	M111111	1.2A.C.2889.	1.2A.G.2891.	1.2A.A.2892.	1.2A.A.2809.	1.2A.A.2810.	1.2A.G.2811.	C	G	A	A	A	G	M000000	1	1	-82	1	1	LC	SM	SM	SM	LC	S	JIJP	JIJP	JIJP	JIJP	S	-	0	anti,~C3'-endo	anti,~C3'-endo	anti,~C3'-endo	anti,~C3'-endo	anti,~C3'-endo	anti,~C3'-endo	G-A,tSH	C-G,cWW	-,-	-,-	basepair,stack	-,-	basepair,-
pdb_00004v6u	6	1.264	0.211	2.402	M111111	1.B1.U.1159.	1.B1.C.1273.	1.B1.G.1274.	1.B1.G.1275.	1.B1.G.1276.	1.B1.G.1277.	U	C	G	G	G	G	M000000	114	1	1	1	1	LC	LC	SM	SM	NR	SIP	IP	SIP	SIP	SIP	S	-	0	anti,~C3'-endo	anti,~C3'-endo	anti,~C3'-endo	anti,~C3'-endo	anti,~C3'-endo	anti,~C3'-endo	C-G,tWH	U-G,cWW	-,-	-,-	basepair,-	basepair,-	basepair,-
pdb_00009c4g	6	1.264	0.211	1.903	M111111	1.a.U.164.	1.a.G.165.	1.a.A.171.	1.a.U.172.	1.a.A.173.	1.a.G.174.	U	G	A	U	A	G	M000000	1	6	1	1	1	LC	SM	SM	SM	LC	S	HC	HC	HC	HC	S	G,A,A,U,G,U,A,U,A	9	anti,~C3'-endo	anti,~C3'-endo	anti,~C3'-endo	anti,~C3'-endo	anti,~C3'-endo	anti,~C3'-endo	G-A,tSH	U-G,cWW	-,-	-,-	basepair,stack	basepair,-	-,-
pdb_00007mt3	6	1.265	0.211	1.999	M111111	1.A.C.241.	1.A.A.242.	1.A.A.257.	1.A.A.258.	1.A.C.259.	1.A.G.260.	C	A	A	A	C	G	M000000	1	15	1	1	1	LC	SM	SM	SM	LC	S	IC	IC	IC	IC	S	-	0	anti,~C3'-endo	anti,~C3'-endo	anti,~C3'-endo	anti,~C3'-endo	anti,~C3'-endo	anti,~C3'-endo	A-C,tSH	C-G,cWW	-,-	-,stack	basepair,stack	basepair,-	-,-
pdb_00007pir	6	1.268	0.211	2.107	M111111	1.5.U.144.	1.5.G.145.	1.5.A.146.	1.5.A.147.	1.5.A.148.	1.5.G.149.	U	G	A	A	A	G	M000000	1	1	1	1	1	SM	SM	SM	SM	SM	HC	HC	HC	HC	HC	HC	U,G,A,A,A,G	6	anti,~C3'-endo	anti,~C3'-endo	anti,~C3'-endo	anti,~C3'-endo	anti,~C3'-endo	anti,~C3'-endo	-	U-G,cWW	-,stack	-,-	-,stack	basepair,-	-,-
pdb_00004v75	6	1.276	0.213	1.588	M111111	1.BA.C.1092.	1.BA.G.1093.	1.BA.A.1096.	1.BA.U.1097.	1.BA.A.1098.	1.BA.G.1099.	C	G	A	U	A	G	M000000	1	3	1	1	1	LC	SM	SM	SM	LC	S	HC	HC	HC	HC	S	G,U,A,A,U,A	6	anti,~C3'-endo	anti,~C3'-endo	anti,~C3'-endo	anti,~C3'-endo	anti,~C3'-endo	anti,~C3'-endo	G-A,tSH	C-G,cWW	basepair,-	-,stack	-,stack	basepair,-	-,-
pdb_00006yly	6	1.276	0.213	1.904	M111111	1.1.U.1299.	1.1.G.1300.	1.1.A.1202.	1.1.A.1203.	1.1.A.1204.	1.1.A.1205.	U	G	A	A	A	A	M000000	1	-98	1	1	1	LC	SM	SM	SM	LC	S	IP	IP	IP	IP	S	-	0	anti,~C3'-endo	anti,~C3'-endo	anti,~C3'-endo	anti,~C3'-endo	anti,~C3'-endo	anti,~C3'-endo	G-A,tSH	U-A,cWW	-,-	-,stack	-,stack	basepair,-	-,-
pdb_00008i9p	6	1.276	0.213	1.518	M111111	1.C2.G.196.	1.C2.C.197.	1.C2.U.198.	1.C2.G.199.	1.C2.C.200.	1.C2.U.201.	G	C	U	G	C	U	M000000	1	1	1	1	1	SM	SM	SM	SM	SM	HC	HC	HC	HC	HC	HC	G,C,U,G,C,U	6	anti,~C3'-endo	anti,~C3'-endo	anti,~C3'-endo	anti,~C3'-endo	anti,~C3'-endo	anti,~C3'-endo	-	G-U,cWW	-,stack	-,-	-,-	-,-	-,-
pdb_00006mtb	6	1.279	0.213	2.389	M111111	1.5.C.2509.	1.5.G.2510.	1.5.A.2511.	1.5.G.2448.	1.5.A.2449.	1.5.G.2450.	C	G	A	G	A	G	M000000	1	1	-63	1	1	SM	SM	SM	SM	SM	JC	JC	JC	JC	JC	JC	-	0	anti,~C3'-endo	anti,~C3'-endo	anti,~C2'-endo	anti,~C3'-endo	anti,~C3'-endo	anti,~C3'-endo	G-A,tSH	C-G,cWW	-,-	-,-	basepair,stack	basepair,-	basepair,-
pdb_00007zag	6	1.279	0.213	1.593	M111111	1.2.G.1484.	1.2.G.1485.	1.2.G.1486.	1.2.MA6.1487.	1.2.MA6.1488.	1.2.C.1489.	G	G	G	MA6	MA6	C	M000000	1	1	1	1	1	LC	SM	SM	SM	LC	S	HC	HC	HC	HC	S	G,G,MA6,MA6	4	anti,~C3'-endo	anti,~C3'-endo	anti,~C3'-endo	anti,~C3'-endo	anti,~C3'-endo	anti,~C3'-endo	-	G-C,cWW	-,-	-,-	basepair,-	basepair,-	basepair,-
pdb_00007asp	6	1.282	0.214	2.576	M111111	1.Y.U.521.	1.Y.G.522.	1.Y.A.523.	1.Y.A.524.	1.Y.A.526.	1.Y.A.525.	U	G	A	A	A	A	M000000	1	1	1	2	-1	SM	SM	SM	SM	SM	JCJP	JCJP	JCJP	JCJP	JCJP	JCJP	-	0	anti,~C3'-endo	anti,~C3'-endo	anti,~C3'-endo	anti,~C3'-endo	anti,~C3'-endo	anti,~C2'-endo	G-A,tSH	U-A,tWH	basepair,-	-,-	basepair,stack	-,-	-,-
pdb_00006o8x	6	1.283	0.214	1.75	M111111	1.a.A.1028.	1.a.G.1029.	1.a.A.1030.	1.a.G.1031.	1.a.A.1032.	1.a.U.1033.	A	G	A	G	A	U	M000000	1	1	1	1	1	LC	SM	SM	SM	LC	S	HC	HC	HC	HC	S	G,A,G,A	4	anti,~C3'-endo	anti,~C3'-endo	anti,~C3'-endo	anti,~C3'-endo	anti,~C3'-endo	anti,~C3'-endo	-	A-U,cWW	-,-	-,-	-,-	basepair,-	-,-
pdb_00007zah	6	1.283	0.214	1.613	M111111	1.2.G.1484.	1.2.G.1485.	1.2.G.1486.	1.2.MA6.1487.	1.2.MA6.1488.	1.2.C.1489.	G	G	G	MA6	MA6	C	M000000	1	1	1	1	1	LC	SM	SM	SM	LC	S	HC	HC	HC	HC	S	G,G,MA6,MA6	4	anti,~C3'-endo	anti,~C3'-endo	anti,~C3'-endo	anti,~C3'-endo	anti,~C3'-endo	anti,~C3'-endo	-	G-C,cWW	-,-	-,-	basepair,-	basepair,-	-,-
pdb_00006ysi	6	1.285	0.214	1.743	M111111	1.1.U.1210.	1.1.G.1211.	1.1.A.1212.	1.1.G.1213.	1.1.A.1214.	1.1.A.1215.	U	G	A	G	A	A	M000000	1	1	1	1	1	LC	SM	SM	SM	LC	S	HC	HC	HC	HC	S	G,A,G,A	4	anti,~C3'-endo	anti,~C3'-endo	anti,~C3'-endo	anti,~C3'-endo	anti,~C3'-endo	anti,~C3'-endo	G-A,tWH	U-A,cWW	-,-	-,-	-,-	basepair,-	basepair,-
pdb_00004v49	6	1.287	0.214	1.84	M111111	1.B0.C.982.	1.B0.G.983.	1.B0.A.832.	1.B0.A.833.	1.B0.A.834.	1.B0.G.957.	C	G	A	A	A	G	M000000	1	-151	1	1	123	LC	SM	SM	SM	LC	S	JC	JC	JC	JC	S	-	0	anti,~C3'-endo	anti,~C3'-endo	anti,~C3'-endo	anti,~C3'-endo	anti,~C3'-endo	anti,~C3'-endo	G-A,tSH	C-G,cWW	-,-	-,-	basepair,stack	-,-	-,-
pdb_00008q87	6	1.288	0.215	2.256	M111111	1.A2.C.1415.	1.A2.G.1416.	1.A2.U.1417.	1.A2.C.1419.	1.A2.A.1420.	1.A2.G.1421.	C	G	U	C	A	G	M000000	1	1	2	1	1	LC	SM	SM	SM	LC	S	HC	HC	HC	HC	S	G,U,U,C,A	5	anti,~C3'-endo	anti,~C3'-endo	anti,~C2'-endo	anti,~C2'-endo	anti,~C3'-endo	anti,~C3'-endo	G-A,tSH	C-G,cWW	-,-	-,stack	-,-	-,-	basepair,-
pdb_00003j92	6	1.292	0.215	1.598	M111111	1.5.C.1252.	1.5.G.1253.	1.5.A.1254.	1.5.G.1256.	1.5.A.1257.	1.5.G.1258.	C	G	A	G	A	G	M000000	1	1	2	1	1	LC	SM	SM	SM	LC	S	HC	HC	HC	HC	S	G,A,A,G,A	5	anti,~C3'-endo	anti,~C3'-endo	anti,NA	anti,~C3'-endo	anti,~C3'-endo	anti,~C3'-endo	G-A,tSH	C-G,cWW	-,-	-,-	-,-	-,-	-,-
pdb_00006gq1	6	1.292	0.215	1.822	M111111	1.1.C.2963.	1.1.G.2964.	1.1.U.2965.	1.1.G.2966.	1.1.A.2967.	1.1.G.2968.	C	G	U	G	A	G	M000000	1	1	1	1	1	LC	SM	SM	SM	LC	S	HC	HC	HC	HC	S	G,U,G,A	4	anti,~C3'-endo	anti,~C3'-endo	anti,~C3'-endo	anti,~C3'-endo	anti,~C3'-endo	anti,~C3'-endo	-	C-G,cWW	-,-	-,-	basepair,-	-,-	-,-
pdb_00007qca	6	1.292	0.215	1.975	M111111	1.S60.U.279.	1.S60.G.280.	1.S60.G.265.	1.S60.G.266.	1.S60.G.267.	1.S60.G.268.	U	G	G	G	G	G	M000000	1	-15	1	1	1	LC	LC	SM	LC	LC	S	IC	S	S	IC	S	-	0	anti,~C3'-endo	anti,~C3'-endo	anti,~C3'-endo	anti,~C3'-endo	anti,~C3'-endo	anti,~C3'-endo	G-G,tWH	U-G,cWW	-,-	-,-	basepair,-	basepair,-	basepair,-
pdb_00004v9i	6	1.294	0.216	2.307	M111111	1.DA.C.1421.	1.DA.G.1422.	1.DA.A.1423.	1.DA.A.1398.	1.DA.A.1399.	1.DA.G.1400.	C	G	A	A	A	G	M000000	1	1	-25	1	1	LC	SM	SM	SM	LC	S	IC	IC	IC	IC	S	-	0	anti,~C3'-endo	anti,~C3'-endo	anti,NA	anti,~C3'-endo	anti,~C3'-endo	anti,~C3'-endo	G-A,tSH	C-G,cWW	-,-	-,stack	basepair,stack	basepair,-	basepair,-
pdb_00006ope	6	1.294	0.216	1.879	M111111	1.QA.C.1515.	1.QA.G.1516.	1.QA.G.1517.	1.QA.A.1518.	1.QA.A.1519.	1.QA.G.1520.	C	G	G	A	A	G	M000000	1	1	1	1	1	LC	SM	SM	SM	LC	S	HC	HC	HC	HC	S	G,G,A,A	4	anti,~C3'-endo	anti,~C3'-endo	anti,~C3'-endo	anti,~C3'-endo	anti,~C3'-endo	anti,~C3'-endo	-	C-G,cWW	-,-	-,-	basepair,-	basepair,-	basepair,-
pdb_00008tpu	6	1.294	0.216	1.653	M111111	1.AA.G.1783.	1.AA.G.1784.	1.AA.U.1785.	1.AA.A.1786.	1.AA.A.1787.	1.AA.C.1788.	G	G	U	A	A	C	M000000	1	1	1	1	1	LC	SM	SM	SM	LC	S	HC	HC	HC	HC	S	G,U,A,A	4	anti,~C3'-endo	anti,~C3'-endo	anti,~C3'-endo	anti,~C3'-endo	anti,~C3'-endo	anti,~C3'-endo	-	G-C,cWW	-,-	-,-	-,stack	-,-	-,-
pdb_00005v93	6	1.296	0.216	1.79	M111111	1.a.U.303.	1.a.G.304.	1.a.C.289.	1.a.C.290.	1.a.G.291.	1.a.G.292.	U	G	C	C	G	G	M000000	1	-15	1	1	1	LC	LC	SM	SM	NR	S	BC	S	S	S	S	-	0	anti,~C3'-endo	anti,~C3'-endo	anti,~C3'-endo	anti,~C3'-endo	anti,~C3'-endo	anti,~C3'-endo	G-G,tSH	U-G,cWW	-,-	-,-	basepair,-	basepair,-	basepair,-
pdb_00006ysi	6	1.297	0.216	2.442	M111111	1.1.C.1741.	1.1.G.1742.	1.1.C.1743.	1.1.A.1744.	1.1.A.1747.	1.1.G.1745.	C	G	C	A	A	G	M000000	1	1	1	3	-2	SM	SM	SM	SM	SM	JC	JC	JC	JC	JC	JC	-	0	anti,~C3'-endo	anti,~C3'-endo	anti,~C3'-endo	anti,~C3'-endo	anti,~C2'-endo	anti,~C3'-endo	-	C-G,cWW	-,stack	-,-	basepair,-	basepair,-	-,-
pdb_00002jyf	6	1.298	0.216	1.798	M111111	1.A.G.19.	1.A.G.20.	1.A.A.21.	1.A.A.22.	1.A.A.23.	1.A.C.24.	G	G	A	A	A	C	M000000	1	1	1	1	1	LC	SM	SM	SM	LC	S	HC	HC	HC	HC	S	G,A,A,A	4	anti,~C3'-endo	anti,~C3'-endo	anti,~C3'-endo	anti,~C3'-endo	anti,~C3'-endo	anti,~C3'-endo	G-A,tSH	G-C,cWW	-,-	-,-	basepair,stack	basepair,-	basepair,-
pdb_00003j7p	6	1.298	0.216	2.583	M111111	1.S2.C.1565.	1.S2.G.1566.	1.S2.G.1567.	1.S2.C.1568.	1.S2.A.1569.	1.S2.G.1570.	C	G	G	C	A	G	M000000	1	1	1	1	1	LC	SM	SM	SM	LC	S	HC	HC	HC	HC	S	G,G,C,A	4	anti,~C3'-endo	anti,~C3'-endo	NA,NA	anti,NA	anti,~C3'-endo	anti,~C3'-endo	G-A,tSH	C-G,cWW	-,-	-,-	-,stack	-,-	basepair,-
pdb_00003j7p	6	1.298	0.216	1.678	M111111	1.S2.C.994.	1.S2.G.995.	1.S2.A.996.	1.S2.A.997.	1.S2.A.998.	1.S2.G.999.	C	G	A	A	A	G	M000000	1	1	1	1	1	SM	SM	SM	SM	SM	IC	IC	IC	IC	IC	IC	-	0	anti,~C3'-endo	anti,~C3'-endo	anti,NA	anti,~C3'-endo	anti,~C3'-endo	anti,~C3'-endo	-	-	-,stack	-,-	basepair,stack	basepair,-	-,-
pdb_00003jcs	6	1.298	0.216	2.252	M111111	1.1.C.1737.	1.1.A.1738.	1.1.A.1739.	1.1.G.1642.	1.1.A.1643.	1.1.G.1644.	C	A	A	G	A	G	M000000	1	1	-97	1	1	LC	SM	SM	SM	LC	S	JP	JP	JP	JP	S	-	0	anti,~C3'-endo	anti,~C3'-endo	anti,~C2'-endo	anti,~C3'-endo	anti,~C3'-endo	anti,~C3'-endo	A-A,tSH	C-G,cWW	-,-	-,stack	basepair,stack	basepair,-	basepair,-
pdb_00004v6v	6	1.299	0.216	1.973	M111111	1.AA.G.1515.	1.AA.2MG.1516.	1.AA.G.1517.	1.AA.MA6.1518.	1.AA.MA6.1519.	1.AA.C.1520.	G	2MG	G	MA6	MA6	C	M000000	1	1	1	1	1	LC	SM	SM	SM	LC	S	HC	HC	HC	HC	S	2MG,G,MA6,MA6	4	anti,~C3'-endo	anti,~C3'-endo	anti,~C3'-endo	anti,~C3'-endo	anti,~C3'-endo	anti,~C3'-endo	g-a,tWH	G-C,cWW	-,-	-,-	-,-	basepair,-	basepair,-
pdb_00007qiy	6	1.3	0.217	2.02	M111111	1.2.C.1400.	1.2.U.1401.	1.2.U.1402.	1.2.U.1404.	1.2.A.1405.	1.2.G.1406.	C	U	U	U	A	G	M000000	1	1	2	1	1	LC	SM	SM	SM	LC	S	HC	HC	HC	HC	S	U,U,U,U,A	5	anti,~C3'-endo	anti,~C3'-endo	anti,~C2'-endo	anti,~C3'-endo	anti,~C3'-endo	anti,~C3'-endo	U-A,t.H	C-G,cWW	-,-	-,-	basepair,-	-,-	basepair,-
pdb_00005nwy	6	1.301	0.217	2.324	M111111	1.N.U.499.	1.N.G.500.	1.N.A.501.	1.N.A.502.	1.N.A.505.	1.N.A.503.	U	G	A	A	A	A	M000000	1	1	1	3	-2	SM	SM	SM	SM	SM	JCJP	JCJP	JCJP	JCJP	JCJP	JCJP	-	0	anti,~C3'-endo	anti,~C3'-endo	anti,~C3'-endo	anti,~C3'-endo	anti,~C3'-endo	anti,~C3'-endo	G-A,tSH	U-A,tWH	-,stack	-,-	basepair,stack	-,-	basepair,-
pdb_00008crx	6	1.302	0.217	1.995	M111111	1.a.U.2051.	1.a.G.2052.	1.a.U.2053.	1.a.A.2054.	1.a.U.2055.	1.a.G.2056.	U	G	U	A	U	G	M000000	1	1	1	1	1	LC	SM	SM	SM	LC	S	HC	HC	HC	HC	S	G,U,A,U	4	anti,~C3'-endo	anti,~C3'-endo	NA,~C3'-endo	anti,~C3'-endo	anti,~C3'-endo	anti,~C3'-endo	G-U,tSH	U-G,cWW	-,-	-,-	-,-	-,-	-,-
pdb_00006buw	6	1.304	0.217	1.564	M111111	1.XA.U.304.	1.XA.G.305.	1.XA.C.290.	1.XA.C.291.	1.XA.G.292.	1.XA.G.293.	U	G	C	C	G	G	M000000	1	-15	1	1	1	LC	LC	SM	SM	NR	S	BC	S	S	S	S	-	0	anti,~C3'-endo	anti,~C2'-endo	anti,~C3'-endo	anti,~C3'-endo	anti,~C3'-endo	anti,~C3'-endo	G-G,tWH	U-G,cWW	-,-	-,-	basepair,-	basepair,-	basepair,-
pdb_00008q4f	6	1.306	0.218	2.466	M111111	1.a.C.475.	1.a.G.476.	1.a.A.477.	1.a.A.478.	1.a.A.480.	1.a.A.479.	C	G	A	A	A	A	M000000	1	1	1	2	-1	SM	SM	SM	SM	SM	JCJP	JCJP	JCJP	JCJP	JCJP	JCJP	-	0	anti,~C3'-endo	anti,~C3'-endo	anti,~C3'-endo	anti,~C3'-endo	anti,~C3'-endo	anti,~C2'-endo	G-A,tSH	C-A,tWH	-,-	-,-	basepair,stack	-,-	basepair,-
pdb_00001njm	6	1.307	0.218	2.138	M111111	1.0.U.2335.	1.0.G.2336.	1.0.A.2337.	1.0.C.2338.	1.0.A.2339.	1.0.C.2340.	U	G	A	C	A	C	M000000	1	1	1	1	1	SM	SM	SM	SM	SM	HC	HC	HC	HC	HC	HC	U,G,A,C,A,C	6	anti,~C3'-endo	anti,~C3'-endo	anti,~C3'-endo	anti,~C3'-endo	anti,~C3'-endo	anti,~C3'-endo	-	U-C,cWW	-,stack	-,-	-,-	basepair,-	-,-
pdb_00008rpy	6	1.309	0.218	2.517	M111111	1.A.C.475.	1.A.G.476.	1.A.A.477.	1.A.A.478.	1.A.A.480.	1.A.A.479.	C	G	A	A	A	A	M000000	1	1	1	2	-1	SM	SM	SM	SM	SM	JCJP	JCJP	JCJP	JCJP	JCJP	JCJP	-	0	anti,~C3'-endo	anti,~C3'-endo	anti,~C3'-endo	anti,~C3'-endo	anti,~C3'-endo	anti,~C2'-endo	G-A,tSH	C-A,tWH	-,stack	-,-	basepair,stack	-,-	basepair,-
pdb_00009bdl	6	1.309	0.218	1.755	M111111	1.A18S.U.416.	1.A18S.C.417.	1.A18S.A.418.	1.A18S.G.419.	1.A18S.G.420.	1.A18S.G.421.	U	C	A	G	G	G	M000000	1	1	1	1	1	LC	SM	SM	SM	LC	S	HC	HC	HC	HC	S	C,A,G,G	4	anti,~C3'-endo	anti,~C3'-endo	anti,~C3'-endo	anti,~C3'-endo	anti,~C3'-endo	anti,~C3'-endo	-	U-G,cWW	-,-	-,-	-,stack	basepair,-	basepair,-
pdb_00006nd6	6	1.31	0.218	1.721	M111111	1.2a.C.1515.	1.2a.G.1516.	1.2a.G.1517.	1.2a.MA6.1518.	1.2a.MA6.1519.	1.2a.G.1520.	C	G	G	MA6	MA6	G	M000000	1	1	1	1	1	LC	SM	SM	SM	LC	S	HC	HC	HC	HC	S	G,G,MA6,MA6	4	anti,~C3'-endo	anti,~C3'-endo	anti,~C3'-endo	anti,~C3'-endo	anti,~C3'-endo	anti,~C3'-endo	-	C-G,cWW	-,-	-,-	basepair,-	basepair,-	-,-
pdb_00007qtt	6	1.31	0.218	1.613	M111111	1.g.U.15.	1.g.G.16.	1.d.A.27.	1.d.A.29.	1.d.A.30.	1.d.U.31.	U	G	A	A	A	U	M000000	1	0	2	1	1	SM	NR	SM	SM	SM	JP	JP	II	II	II	II	-	0	anti,~C3'-endo	anti,~C2'-endo	anti,~C2'-endo	anti,~C3'-endo	anti,~C3'-endo	anti,~C3'-endo	G-A,tSH	U-U,cWW	-,stack	-,-	-,stack	-,-	-,-
pdb_00005hd1	6	1.311	0.218	2.121	M111111	1.2A.U.227.	1.2A.G.228.	1.2A.A.243.	1.2A.A.244.	1.2A.A.245.	1.2A.G.246.	U	G	A	A	A	G	M000000	1	15	1	1	1	LC	SM	SM	SM	LC	S	IC	IC	IC	IC	S	-	0	anti,~C3'-endo	anti,~C3'-endo	anti,~C3'-endo	anti,~C3'-endo	anti,~C3'-endo	anti,~C3'-endo	G-A,tSH	U-G,cWW	-,-	-,stack	basepair,-	basepair,-	-,-
pdb_00006v3d	6	1.312	0.219	2.474	M111111	1.AN1.C.474.	1.AN1.G.475.	1.AN1.A.476.	1.AN1.A.477.	1.AN1.A.479.	1.AN1.A.478.	C	G	A	A	A	A	M000000	1	1	1	2	-1	SM	SM	SM	SM	SM	JCJP	JCJP	JCJP	JCJP	JCJP	JCJP	-	0	anti,~C3'-endo	anti,~C3'-endo	anti,~C3'-endo	anti,~C3'-endo	anti,~C3'-endo	anti,~C2'-endo	G-A,tSH	C-A,tWH	-,stack	-,-	basepair,stack	-,-	-,-
pdb_00008ipb	6	1.312	0.219	2.419	M111111	1.RB.G.847.	1.RB.G.848.	1.RB.A.849.	1.RB.A.850.	1.RB.A.851.	1.RB.C.852.	G	G	A	A	A	C	M000000	1	1	1	1	1	LC	SM	SM	SM	LC	S	HC	HC	HC	HC	S	G,A,A,A	4	anti,~C3'-endo	anti,~C3'-endo	syn,~C3'-endo	anti,~C3'-endo	anti,~C3'-endo	anti,~C3'-endo	G-A,tSH	G-C,cWW	-,-	-,-	basepair,-	-,-	-,-
pdb_00002o45	6	1.315	0.219	2.023	M111111	1.A.C.2383.	1.A.G.2384.	1.A.G.2389.	1.A.A.2390.	1.A.A.2391.	1.A.G.2392.	C	G	G	A	A	G	M000000	1	5	1	1	1	LC	LC	LC	SM	LC	SJP	HPJP	SHP	HP	HP	S	-	0	anti,~C3'-endo	anti,~C3'-endo	anti,~C3'-endo	anti,~C3'-endo	anti,~C3'-endo	anti,~C3'-endo	G-A,tSH	C-G,cWW	-,-	-,-	basepair,-	basepair,-	-,stack
pdb_00004v54	6	1.315	0.219	2.537	M111111	1.BB.C.2762.	1.BB.G.2763.	1.BB.A.2764.	1.BB.A.2740.	1.BB.A.2741.	1.BB.G.2742.	C	G	A	A	A	G	M000000	1	1	-24	1	1	LC	SM	SM	SM	LC	S	IC	IC	IC	IC	S	-	0	anti,~C3'-endo	anti,~C3'-endo	anti,~C3'-endo	anti,~C3'-endo	anti,~C3'-endo	anti,~C3'-endo	G-A,tSH	C-G,cWW	-,-	-,stack	basepair,stack	basepair,-	basepair,-
pdb_00006skg	6	1.316	0.219	2.288	M111111	1.BA.G.2986.	1.BA.G.2987.	1.BA.A.2988.	1.BA.A.2989.	1.BA.A.2990.	1.BA.C.2991.	G	G	A	A	A	C	M000000	1	1	1	1	1	LC	SM	SM	SM	LC	S	HC	HC	HC	HC	S	G,A,A,A	4	anti,~C3'-endo	anti,~C3'-endo	syn,~C3'-endo	anti,~C3'-endo	anti,~C3'-endo	anti,~C3'-endo	G-A,tSH	G-C,cWW	-,-	-,-	-,-	-,-	-,-
pdb_00004v4p	6	1.324	0.221	2.133	M111111	1.AA.U.1864.	1.AA.G.1869.	1.AA.C.1870.	1.AA.A.1871.	1.AA.A.1872.	1.AA.G.1878.	U	G	C	A	A	G	M000000	1	1	1	1	1	LC	SM	SM	SM	LC	S	HC	HC	HC	HC	S	G,C,A,A	4	anti,~C3'-endo	anti,~C3'-endo	anti,~C3'-endo	anti,~C3'-endo	anti,~C3'-endo	anti,~C3'-endo	-	U-G,cWW	-,-	-,-	-,-	-,-	-,-
pdb_00003j29	6	1.33	0.222	1.718	M111111	1.N.G.887.	1.N.G.888.	1.N.A.907.	1.N.A.908.	1.N.A.909.	1.N.C.910.	G	G	A	A	A	C	M000000	1	19	1	1	1	LC	SM	SM	SM	LC	S	IC	IC	IC	IC	S	-	0	anti,~C3'-endo	anti,~C3'-endo	anti,~C3'-endo	anti,~C3'-endo	anti,~C3'-endo	anti,~C3'-endo	G-A,tSH	G-C,cWW	-,-	-,-	basepair,stack	basepair,-	basepair,-
pdb_00006fyy	6	1.33	0.222	1.798	M111111	1.2.G.153.	1.2.U.154.	1.2.A.155.	1.2.A.156.	1.2.U.157.	1.2.C.159.	G	U	A	A	U	C	M000000	1	1	1	1	2	LC	SM	SM	SM	LC	S	HC	HC	HC	HC	S	U,A,A,U,U	5	anti,~C3'-endo	anti,~C3'-endo	anti,~C3'-endo	anti,~C3'-endo	anti,~C2'-endo	anti,~C3'-endo	-	G-C,cWW	-,-	-,stack	basepair,stack	-,-	-,-
pdb_00007nsh	6	1.331	0.222	1.798	M111111	1.BA.C.106.	1.BA.U.107.	1.BA.C.8.	1.BA.U.9.	1.BA.A.10.	1.BA.G.11.	C	U	C	U	A	G	M000000	1	-99	1	1	1	LC	SM	SM	SM	LC	S	JC	JC	JC	JC	S	-	0	anti,~C3'-endo	anti,~C2'-endo	anti,~C2'-endo	anti,~C3'-endo	anti,~C3'-endo	anti,~C3'-endo	U-A,tWH	C-G,cWW	basepair,-	-,-	basepair,-	basepair,-	basepair,-
pdb_00005lzd	6	1.336	0.223	1.545	M111111	1.a.U.304.	1.a.G.305.	1.a.C.290.	1.a.U.291.	1.a.G.292.	1.a.G.293.	U	G	C	U	G	G	M000000	1	-15	1	1	1	LC	LC	SM	SM	NR	S	BC	S	S	S	S	-	0	anti,~C3'-endo	anti,~C2'-endo	anti,~C3'-endo	anti,~C3'-endo	anti,~C3'-endo	anti,~C3'-endo	G-G,tWH	U-G,cWW	basepair,-	-,-	basepair,-	basepair,-	basepair,-
pdb_00006zsg	6	1.336	0.223	2.224	M111111	1.XA.A.1739.	1.XA.A.1740.	1.XA.A.1755.	1.XA.A.1756.	1.XA.A.1757.	1.XA.U.1758.	A	A	A	A	A	U	M000000	1	15	1	1	1	SM	SM	SM	SM	SM	IC	IC	IC	IC	IC	IC	-	0	anti,~C3'-endo	anti,~C3'-endo	anti,~C3'-endo	anti,~C3'-endo	anti,~C3'-endo	anti,~C3'-endo	A-A,tSH	A-U,cWW	-,stack	-,stack	basepair,stack	basepair,-	-,-
pdb_00006sga	6	1.337	0.223	2.248	M111111	1.CA.U.142.	1.CA.U.143.	1.CA.A.144.	1.CA.A.145.	1.CA.A.269.	1.CA.G.147.	U	U	A	A	A	G	M000000	1	1	1	124	-122	LC	SM	SM	LR	LR	S	HC	HC	HC	JC	S	-	0	anti,~C3'-endo	anti,~C3'-endo	anti,~C3'-endo	anti,~C2'-endo	anti,~C2'-endo	anti,~C3'-endo	U-A,cSW	U-G,cWW	-,-	-,-	-,stack	-,-	-,-
pdb_00007paj	6	1.341	0.224	2.304	M111111	1.3.C.1404.	1.3.G.1405.	1.3.A.1406.	1.3.A.1381.	1.3.A.1382.	1.3.G.1383.	C	G	A	A	A	G	M000000	1	1	-25	1	1	LC	SM	SM	SM	LC	S	IC	IC	IC	IC	S	-	0	anti,~C3'-endo	anti,~C3'-endo	anti,~C2'-endo	anti,~C3'-endo	anti,~C3'-endo	anti,~C3'-endo	G-A,tSH	C-G,cWW	-,-	-,-	basepair,stack	basepair,-	-,-
pdb_00007zfw	6	1.342	0.224	2.691	M111111	1.L5.U.381.	1.L5.G.382.	1.L5.A.383.	1.L5.A.384.	1.L5.A.386.	1.L5.A.385.	U	G	A	A	A	A	M000000	1	1	1	2	-1	SM	SM	SM	SM	SM	JC	JC	JC	JC	JC	JC	-	0	anti,~C3'-endo	anti,~C3'-endo	anti,~C3'-endo	anti,~C3'-endo	anti,~C3'-endo	anti,~C2'-endo	G-A,tSH	U-A,tWH	-,-	-,-	-,stack	-,-	basepair,-
pdb_00004v6x	6	1.344	0.224	1.56	M111111	1.A5.G.1178.	1.A5.U.1179.	1.A5.C.1180.	1.A5.C.1181.	1.A5.C.1182.	1.A5.C.1183.	G	U	C	C	C	C	M000000	1	1	1	1	1	LC	SM	SM	SM	LC	S	HC	HC	HC	HC	S	U,C,C,C	4	anti,~C3'-endo	anti,~C3'-endo	anti,~C3'-endo	anti,~C3'-endo	anti,~C3'-endo	anti,~C3'-endo	U-C,tWH	G-C,cWW	-,-	-,-	-,-	-,-	-,-
pdb_00006p5n	6	1.344	0.224	2.687	M111111	1.2.C.1565.	1.2.G.1566.	1.2.G.1567.	1.2.C.1568.	1.2.A.1569.	1.2.G.1570.	C	G	G	C	A	G	M000000	1	1	1	1	1	LC	SM	SM	SM	LC	S	HC	HC	HC	HC	S	G,G,C,A	4	anti,~C3'-endo	anti,~C3'-endo	syn,~C3'-endo	anti,~C3'-endo	anti,~C3'-endo	anti,~C3'-endo	G-A,tSH	C-G,cWW	-,-	-,-	-,stack	-,-	basepair,-
pdb_00008crx	6	1.344	0.224	1.901	M111111	1.a.C.727.	1.a.G.728.	1.a.A.729.	1.a.A.731.	1.a.A.732.	1.a.G.733.	C	G	A	A	A	G	M000000	1	1	2	1	1	LC	SM	SM	SM	LC	S	HC	HC	HC	HC	S	G,A,U,A,A	5	anti,~C3'-endo	anti,~C3'-endo	anti,~C2'-endo	anti,~C3'-endo	anti,~C3'-endo	anti,~C3'-endo	G-A,tSH	C-G,cWW	-,-	-,-	basepair,-	basepair,-	-,-
pdb_00006olg	6	1.345	0.224	2.425	M111111	1.A2.C.2488.	1.A2.G.2489.	1.A2.A.2490.	1.A2.G.2427.	1.A2.A.2428.	1.A2.G.2429.	C	G	A	G	A	G	M000000	1	1	-63	1	1	LC	SM	SM	SM	LC	S	IC	IC	IC	IC	S	-	0	anti,~C3'-endo	anti,~C3'-endo	anti,~C2'-endo	anti,~C3'-endo	anti,~C3'-endo	anti,~C3'-endo	G-A,tSH	C-G,cWW	-,-	-,-	basepair,stack	-,-	basepair,-
pdb_00009bdn	6	1.345	0.224	2.207	M111111	1.A18S.C.1460.	1.A18S.G.1461.	1.A18S.U.1462.	1.A18S.C.1464.	1.A18S.A.1465.	1.A18S.G.1466.	C	G	U	C	A	G	M000000	1	1	2	1	1	LC	SM	SM	SM	LC	S	HC	HC	HC	HC	S	G,U,U,C,A	5	anti,~C3'-endo	anti,~C3'-endo	syn,~C2'-endo	anti,~C3'-endo	anti,~C3'-endo	anti,~C3'-endo	G-A,tSH	C-G,cWW	-,-	-,stack	basepair,-	-,-	basepair,-
pdb_00003bbx	6	1.346	0.224	2.357	M111111	1.B.C.1376.	1.B.G.1377.	1.B.A.1378.	1.B.A.1353.	1.B.A.1354.	1.B.G.1355.	C	G	A	A	A	G	M000000	1	1	-25	1	1	LC	SM	SM	SM	LC	S	IC	IC	IC	IC	S	-	0	anti,~C3'-endo	anti,~C3'-endo	anti,~C2'-endo	anti,~C3'-endo	anti,~C3'-endo	anti,~C3'-endo	G-A,tSH	C-G,cWW	-,-	-,stack	basepair,stack	basepair,-	-,-
pdb_00006ri5	6	1.346	0.224	2.643	M111111	1.A.U.370.	1.A.G.371.	1.A.A.372.	1.A.A.373.	1.A.A.375.	1.A.A.374.	U	G	A	A	A	A	M000000	1	1	1	2	-1	SM	SM	SM	SM	SM	JCJP	JCJP	JCJP	JCJP	JCJP	JCJP	-	0	anti,~C3'-endo	anti,~C3'-endo	anti,~C3'-endo	anti,~C3'-endo	anti,~C3'-endo	anti,~C2'-endo	G-A,tSH	U-A,tWH	-,stack	-,-	-,stack	basepair,-	basepair,-
pdb_00008fr8	6	1.347	0.225	1.746	M111111	1.A.U.1646.	1.A.G.1647.	1.A.A.1790.	1.A.A.1791.	1.A.A.1792.	1.A.G.1793.	U	G	A	A	A	G	M000000	1	143	1	1	1	LC	SM	SM	SM	LC	S	IC	ICJP	ICJP	ICJP	SJP	-	0	anti,~C3'-endo	anti,~C3'-endo	anti,~C3'-endo	anti,~C3'-endo	anti,~C3'-endo	anti,~C3'-endo	G-A,tSH	U-G,cWW	-,-	-,stack	basepair,stack	basepair,-	-,-
pdb_00009c4g	6	1.347	0.225	1.9	M111111	1.b.U.71.	1.b.G.72.	1.b.G.103.	1.b.U.104.	1.b.A.105.	1.b.A.106.	U	G	G	U	A	A	M000000	1	31	1	1	1	LC	SM	SM	SM	LC	S	IC	IC	IC	IC	S	-	0	anti,~C3'-endo	anti,~C3'-endo	anti,~C3'-endo	anti,~C3'-endo	anti,~C3'-endo	anti,~C3'-endo	G-A,tSH	U-A,cWW	-,-	-,-	basepair,stack	basepair,-	-,stack
pdb_00008jdm	6	1.348	0.225	1.74	M111111	1.w.U.416.	1.w.C.417.	1.w.A.418.	1.w.G.419.	1.w.G.420.	1.w.G.421.	U	C	A	G	G	G	M000000	1	1	1	1	1	LC	SM	SM	SM	LC	S	HC	HC	HC	HC	S	C,A,G,G	4	anti,~C3'-endo	anti,~C2'-endo	anti,~C3'-endo	anti,~C3'-endo	anti,~C3'-endo	anti,~C3'-endo	-	U-G,cWW	-,-	-,-	-,stack	basepair,-	basepair,-
pdb_00007pam	6	1.35	0.225	1.927	M111111	1.3.C.2602.	1.3.G.2603.	1.3.U.2604.	1.3.G.2605.	1.3.A.2606.	1.3.G.2607.	C	G	U	G	A	G	M000000	1	1	1	1	1	LC	SM	SM	SM	LC	S	HC	HC	HC	HC	S	G,U,G,A	4	anti,~C3'-endo	anti,~C3'-endo	anti,~C3'-endo	anti,~C3'-endo	anti,~C3'-endo	anti,~C3'-endo	-	C-G,cWW	-,-	-,-	basepair,-	-,-	basepair,-
pdb_00004u1u	6	1.354	0.226	2.354	M111111	1.DA.C.1376.	1.DA.G.1377.	1.DA.A.1378.	1.DA.A.1353.	1.DA.A.1354.	1.DA.G.1355.	C	G	A	A	A	G	M000000	1	1	-25	1	1	LC	SM	SM	SM	LC	S	IC	IC	IC	IC	S	-	0	anti,~C3'-endo	anti,~C3'-endo	anti,~C2'-endo	anti,~C3'-endo	anti,~C3'-endo	anti,~C3'-endo	G-A,tSH	C-G,cWW	-,-	-,-	-,stack	basepair,-	basepair,-
[truncated: 12,521 more rows]
[truncated: 10 more columns]
