# Supplementary material for: Exploring GNRA tetraloop-like motifs in nucleic acid 3D structures
Source: Sci Rep. 2025 Oct 23;15:37081. doi: 10.1038/s41598-025-21072-9 (PMC12550061; doi:10.1038/s41598-025-21072-9)
Supplement: Supplementary file 4 — Supplementary Material 4 [file 41598_2025_21072_MOESM4_ESM.xlsx]

## Sheet: README
Table S3. List of 59 unique instances of the GNRA tetraloop motif strand topologies
Column	Description	Example	Comment
EXTPDBID	Extended PDB ID	pdb_00001a4d	https://www.wwpdb.org/documentation/new-format-for-pdb-ids
SIZE	Number of residues in the match	6
RMSD	Root mean square deviation from the reference instance	1.44
RMSDSIZE	RMSD / SIZE ratio	0.24
RESRMSD	Maximum per-residue RMSD in the match	2.295
MATCHMASK	Boolean mask of the match, M for Mask, 1 for matched residues, 0 for missing residues, from n1 to n6.	M111111
N1	String-id of the n1 residue in the DSSR format (model.chain.base.num)	1.A.C.71.	http://docs.x3dna.org/dssr2-overview.pdf
N2	String-id of the n2 residue	1.A.G.72.
N3	String-id of the n3 residue	1.B.A.101.
N4	String-id of the n4 residue	1.B.G.102.
N5	String-id of the n5 residue	1.B.U.103.
N6	String-id of the n6 residue	1.B.G.105.
B1	Base of the n1 residue (“-” for missing residues)	C
B2	Base of the n2 residue	G
B3	Base of the n3 residue	A
B4	Base of the n4 residue	G
B5	Base of the n5 residue	U
B6	Base of the n6 residue	G
CRYSTALCONTACTS	Boolean mask of the residues involved in crystal contacts, M for Mask, 1 for forming crystal contacts, 0 for no crystal contacts, from n1 to n6.	M000000
SEQDIST12	Sequence distance between n1 and n2 (1 for consecutive residues, 0 for residues from different chains)	1
SEQDIST23	Sequence distance between n2 and n3	0
SEQDIST34	Sequence distance between n3 and n4	1
SEQDIST45	Sequence distance between n4 and n5	1
SEQDIST56	Sequence distance between n5 and n6	2
REL12	RNA secondary structure context of the n1-n2 relationship (SM – same stem/loop, LC – local interaction between adjacent elements, LR – long-range interaction between distant elements)	LC	https://doi.org/10.1093/nar/gkad605
REL23	RNA secondary structure context of the n2-n3 relationship	SM
REL34	RNA secondary structure context of the n3-n4 relationship	SM
REL45	RNA secondary structure context of the n4-n5 relationship	SM
REL56	RNA secondary structure context of the n5-n6 relationship	LC
SS1	RNA secondary structure element of the n1 residue (S – stem, HC/HI/HP – classic, isolated, or pseudoknotted hairpin, IC/II/IP – internal loop, BC/BI/BP – bulge, JC/JI/JP – multiple junction	S	https://doi.org/10.1093/nar/gkad605
SS2	RNA secondary structure element of the n2 residue	IC
SS3	RNA secondary structure element of the n3 residue	IC
SS4	RNA secondary structure element of the n4 residue	IC
SS5	RNA secondary structure element of the n5 residue	IC
SS6	RNA secondary structure element of the n6 residue	S
HAIRPINSEQ	Sequence of the hairpin loop, if all the residues n2-n5 belong to the same hairpin, “-” otherwise	-
HAIRPINLEN	Length of the hairpin loop, if all the residues n2-n5 belong to the same hairpin, “0” otherwise	0
CONF1	base (anti/syn) and sugar pucker (~C3’-endo, ~C2’-endo, etc.) conformation of the n1 residue	anti,~C3'-endo
CONF2	Base and sugar pucker conformation of the n2 residue	anti,~C3'-endo
CONF3	Base and sugar pucker conformation of the n3 residue	anti,~C3'-endo
CONF4	Base and sugar pucker conformation of the n4 residue	anti,~C3'-endo
CONF5	Base and sugar pucker conformation of the n5 residue	anti,~C3'-endo
CONF6	Base and sugar pucker conformation of the n6 residue	anti,~C3'-endo
BP25	Base pair type (Leontis-Westhof nomenclature) for the n2-n5 pair (“-” for no pairing)	-	https://pubmed.ncbi.nlm.nih.gov/11345429/
BP16	Base pair type for the flanking n1-n6 pair	C-G,cWW
INTER1	Base-pairing and base-stacking interactions formed between n1 and non-match residues	-,-
INTER2	Base-pairing and base-stacking interactions formed between n2 and non-match residues	basepair,-
INTER3	Base-pairing and base-stacking interactions formed between n3 and non-match residues	basepair,stack
INTER4	Base-pairing and base-stacking interactions formed between n4 and non-match residues	basepair,-
INTER5	Base-pairing and base-stacking interactions formed between n5 and non-match residues	basepair,-
INTER6	Base-pairing and base-stacking interactions formed between n6 and non-match residues	-,stack
UTURN	1 if the match overlaps with a U-turn annotated by DSSR, 0 otherwise	0
RFAM	Rfam family id of the source RNA chain	-	https://rfam.org/
BGSU	BGSU representative class id of the source RNA chain	NR_all_66286.1	https://rna.bgsu.edu/rna3dhub/nrlist/
#RFAM	Number of unique Rfam families assigned to the matches of the same structural descriptor	1
#BGSU	Number of unique BGSU representative classes assigned to the matches of the same structural descriptor	1
TOPOLOGY	Strand topology of the match, hyphens (“-”) connect consecutive residues, pipes (“|”) connect non-consecutive residues.	n1-n2|n3-n4-n5|n6
RFAMLIST	List of unique Rfam families assigned to the matches of the same structural descriptor	-
BGSULIST	List of unique BGSU representative classes assigned to the matches of the same structural descriptor	NR_all_66286.1
RNA3DHUB	Link for the RNA3DHub web-based 3D visualization of the match	https://rna.bgsu.edu/rna3dhub/display3D/unitid/1A4D|1|A|C|71,1A4D|1|A|G|72,1A4D|1|B|A|101,1A4D|1|B|G|102,1A4D|1|B|U|103,1A4D|1|B|G|105

## Sheet: unique_topologies
EXTPDBID	SIZE	RMSD	RMSDSIZE	RESRMSD	MATCHMASK	N1	N2	N3	N4	N5	N6	B1	B2	B3	B4	B5	B6	CRYSTALCONTACTS	SEQDIST12	SEQDIST23	SEQDIST34	SEQDIST45	SEQDIST56	REL12	REL23	REL34	REL45	REL56	SS1	SS2	SS3	SS4	SS5	SS6	HAIRPINSEQ	HAIRPINLEN	CONF1	CONF2	CONF3	CONF4	CONF5	CONF6	BP25	BP16	INTER1	INTER2	INTER3	INTER4	INTER5
pdb_00008vtw	6	0	0	0	M111111	1.1A.C.2374.	1.1A.G.2375.	1.1A.A.2376.	1.1A.A.2377.	1.1A.A.2378.	1.1A.G.2379.	C	G	A	A	A	G	M000000	1	1	1	1	1	LC	SM	SM	SM	LC	S	HC	HC	HC	HC	S	G,A,A,A	4	anti,~C3'-endo	anti,~C3'-endo	anti,~C3'-endo	anti,~C3'-endo	anti,~C3'-endo	anti,~C3'-endo	G-A,tSH	C-G,cWW	-,-	-,-	-,stack	-,-	-,stack
pdb_00001yjn	6	0.591	0.098	0.911	M111111	1.0.C.1793.	1.0.G.1794.	1.0.G.1795.	1.0.A.1796.	1.0.A.1797.	1.0.G.1799.	C	G	G	A	A	G	M000000	1	1	1	1	2	LC	SM	SM	SM	LC	S	HC	HC	HC	HC	S	G,G,A,A,C	5	anti,~C3'-endo	anti,~C3'-endo	anti,~C3'-endo	anti,~C3'-endo	anti,~C3'-endo	anti,~C3'-endo	G-A,tSH	C-G,cWW	-,-	-,-	-,-	-,-	-,-
pdb_00007rqc	6	0.595	0.099	0.801	M111111	1.2A.C.955.	1.2A.G.956.	1.2A.A.957.	1.2A.A.959.	1.2A.A.960.	1.2A.G.962.	C	G	A	A	A	G	M000000	1	1	2	1	2	LC	SM	SM	SM	LC	S	HC	HC	HC	HC	S	G,A,U,A,A,C	6	anti,~C3'-endo	anti,~C3'-endo	anti,~C2'-endo	anti,~C3'-endo	anti,~C3'-endo	anti,~C3'-endo	G-A,tSH	C-G,cWW	-,-	-,-	basepair,-	basepair,-	basepair,-
pdb_00008btd	6	0.672	0.112	0.93	M111111	1.St.C.289.	1.St.G.290.	1.St.G.275.	1.St.G.276.	1.St.A.277.	1.St.G.278.	C	G	G	G	A	G	M000000	1	-15	1	1	1	LC	LC	SM	LC	LC	S	IC	S	S	IC	S	-	0	anti,~C3'-endo	anti,~C2'-endo	anti,~C3'-endo	anti,~C3'-endo	anti,~C3'-endo	anti,~C3'-endo	G-A,tSH	C-G,cWW	-,-	-,-	basepair,-	basepair,-	basepair,-
pdb_00004v5h	6	0.73	0.122	0.937	M111111	1.AA.U.1165.	1.AA.G.1166.	1.AA.A.1167.	1.AA.A.1169.	1.AA.A.1170.	1.AA.A.1171.	U	G	A	A	A	A	M000000	1	1	2	1	1	LC	SM	SM	SM	LC	S	HC	HC	HC	HC	S	G,A,U,A,A	5	anti,~C3'-endo	anti,~C3'-endo	anti,~C3'-endo	anti,~C3'-endo	anti,~C3'-endo	anti,~C3'-endo	G-A,tSH	U-A,cWW	-,-	-,-	basepair,-	-,-	basepair,-
pdb_00006lnb	6	0.83	0.138	1.157	M111111	1.M.C.50.	1.M.G.51.	1.M.A.52.	1.M.G.53.	1.M.A.55.	1.M.G.56.	C	G	A	G	A	G	M000000	1	1	1	2	1	LC	SM	SM	SM	LC	S	HC	HC	HC	HC	S	G,A,G,U,A	5	anti,~C3'-endo	anti,~C3'-endo	anti,~C3'-endo	anti,~C2'-endo	anti,~C3'-endo	anti,~C3'-endo	G-A,tSH	C-G,cWW	-,-	-,-	-,-	-,-	-,-
pdb_00003ja1	6	0.904	0.151	1.243	M111111	1.LA.C.1752.	1.LA.G.1753.	1.LA.A.1754.	1.LA.A.1755.	1.LA.U.1758.	1.LA.G.1756.	C	G	A	A	U	G	M000000	1	1	1	3	-2	SM	SM	SM	SM	SM	JC	JC	JC	JC	JC	JC	-	0	anti,~C3'-endo	anti,~C3'-endo	anti,~C3'-endo	anti,~C3'-endo	syn,NA	anti,~C3'-endo	-	C-G,cWW	-,-	-,-	basepair,-	basepair,-	-,-
pdb_00009e71	6	0.957	0.16	1.143	M111111	1.4.G.307.	1.4.G.309.	1.4.G.293.	1.4.G.294.	1.4.G.295.	1.4.C.296.	G	G	G	G	G	C	M000000	2	-16	1	1	1	LC	LC	SM	SM	NR	S	BC	S	S	S	S	-	0	anti,~C2'-endo	anti,~C2'-endo	anti,~C3'-endo	anti,~C3'-endo	anti,~C3'-endo	anti,~C3'-endo	G-G,tWH	G-C,cWW	-,-	-,-	basepair,-	basepair,-	basepair,-
pdb_00004v6w	6	1.045	0.174	1.68	M111111	1.A5.C.1355.	1.A5.G.1356.	1.A5.A.1151.	1.A5.A.1152.	1.A5.G.1153.	1.A5.G.1331.	C	G	A	A	G	G	M000000	1	-205	1	1	178	LC	SM	SM	SM	LC	S	JC	JC	JC	JC	S	-	0	anti,~C3'-endo	anti,~C3'-endo	anti,~C3'-endo	anti,~C3'-endo	anti,~C3'-endo	anti,~C3'-endo	G-G,tSH	C-G,cWW	-,-	-,stack	basepair,stack	basepair,-	-,-
pdb_00004v4b	6	1.085	0.181	1.888	M111111	1.AA.U.1012.	1.AA.G.1013.	1.AA.G.988.	1.AA.A.1015.	1.AA.A.1016.	1.AA.G.1017.	U	G	G	A	A	G	M000000	1	-26	28	1	1	LC	LR	LR	SM	LC	S	HC	S	HC	HC	S	-	0	anti,~C3'-endo	anti,~C3'-endo	anti,~C3'-endo	anti,~C3'-endo	anti,~C3'-endo	anti,~C3'-endo	G-A,tSH	U-G,cWW	-,-	-,-	basepair,-	-,stack	-,-
pdb_00008hl5	6	1.113	0.185	2.254	M111111	1.A23S.C.1161.	1.A23S.C.1275.	1.A23S.G.1276.	1.A23S.G.1277.	1.A23S.G.1278.	1.A23S.G.1279.	C	C	G	G	G	G	M000000	114	1	1	1	1	LC	LC	SM	SM	NR	SIP	IP	SIP	SIP	SIP	S	-	0	anti,~C3'-endo	anti,~C3'-endo	anti,~C3'-endo	anti,~C3'-endo	anti,~C3'-endo	anti,~C3'-endo	-	C-G,cWW	-,-	-,-	basepair,-	basepair,-	basepair,-
pdb_00006spf	6	1.156	0.193	2.008	M111111	1.a.U.216.	1.a.A.217.	1.a.U.178.	1.a.G.177.	1.a.C.176.	1.a.A.135.	U	A	U	G	C	A	M000000	1	-39	-1	-1	-41	SM	LC	SM	SM	LC	S	S	JC	JC	JC	S	-	0	anti,~C3'-endo	anti,~C3'-endo	anti,~C3'-endo	syn,~C3'-endo	syn,~C3'-endo	anti,~C3'-endo	A-C,tSH	U-A,cWW	-,-	basepair,stack	basepair,stack	basepair,-	-,-
pdb_00006ylx	6	1.227	0.205	1.993	M111111	1.1.C.2840.	1.1.G.2841.	1.1.U.2843.	1.1.C.2844.	1.1.A.2847.	1.1.G.2848.	C	G	U	C	A	G	M000000	1	2	1	3	1	LC	SM	SM	SM	LC	S	HC	HC	HC	HC	S	G,U,U,C,A,U,A	7	anti,~C3'-endo	anti,~C3'-endo	anti,~C3'-endo	anti,~C2'-endo	anti,~C3'-endo	anti,~C3'-endo	G-A,tSH	C-G,cWW	-,-	-,-	-,-	-,-	-,-
pdb_00006x6t	6	1.416	0.236	2.482	M111111	1.a.G.954.	1.a.G.956.	1.a.C.957.	1.a.A.959.	1.a.A.960.	1.a.G.962.	G	G	C	A	A	G	M000000	2	1	2	1	2	LC	SM	SM	SM	SM	S	HC	HC	HC	HC	HC	U,G,C,U,A,A,C,G	8	anti,~C3'-endo	anti,~C3'-endo	anti,~C2'-endo	anti,~C3'-endo	anti,~C3'-endo	anti,~C3'-endo	G-A,tSH	-	basepair,-	-,-	-,-	basepair,-	basepair,-
pdb_00007zrs	6	1.442	0.24	3.032	M111111	1.2.U.1254.	1.2.G.1255.	1.2.A.1227.	1.2.A.1256.	1.2.A.1230.	1.2.U.1231.	U	G	A	A	A	U	M000000	1	-28	29	-26	1	SM	SM	SM	SM	SM	IC	IC	IC	IC	IC	IC	-	0	anti,~C3'-endo	anti,~C2'-endo	syn,~C2'-endo	anti,~C2'-endo	anti,~C3'-endo	anti,~C3'-endo	G-A,tSH	U-U,cWW	-,stack	-,stack	-,-	basepair,-	basepair,-
pdb_00006ogi	6	1.472	0.245	2.189	M111111	1.3.G.1164.	1.3.G.1166.	1.3.A.1167.	1.3.A.1169.	1.3.A.1170.	1.3.A.1171.	G	G	A	A	A	A	M000000	2	1	2	1	1	SM	SM	SM	SM	SM	HC	HC	HC	HC	HC	HC	G,U,G,A,U,A,A,A,C	9	anti,~C3'-endo	anti,~C3'-endo	anti,~C3'-endo	anti,~C3'-endo	anti,~C3'-endo	anti,~C3'-endo	G-A,tSH	-	basepair,stack	-,stack	-,-	-,-	basepair,-
pdb_00008fiz	6	1.488	0.248	2.19	M111111	1.AA.G.993.	1.AA.U.992.	1.AA.G.1041.	1.AA.G.1043.	1.AA.A.1044.	1.AA.C.1045.	G	U	G	G	A	C	M000000	-1	49	2	1	1	SM	NR	LC	SM	LC	JC	JC	IC	S	S	JC	-	0	NA,~C2'-endo	anti,~C2'-endo	anti,~C3'-endo	anti,~C3'-endo	anti,~C3'-endo	anti,~C3'-endo	U-A,tWH	G-C,cWW	basepair,-	-,-	basepair,-	basepair,-	basepair,-
pdb_00007sae	5	0.304	0.061	0.407	M110111	1.A.C.249.	1.A.G.250.	-	1.A.G.253.	1.A.A.254.	1.A.G.255.	C	G	-	G	A	G	M000000	1	0	0	1	1	LC	NA	NA	SM	LC	S	HC	NA	HC	HC	S	-	0	anti,~C3'-endo	anti,~C3'-endo	NA,NA	anti,~C3'-endo	anti,~C3'-endo	anti,~C3'-endo	G-A,tSH	C-G,cWW	-,-	-,stack	-,-	basepair,stack	basepair,-
pdb_00007jjd	5	0.378	0.076	0.649	M111011	1.A.C.2658.	1.A.G.2659.	1.A.A.2660.	-	1.A.A.2662.	1.A.G.2663.	C	G	A	-	A	G	M111011	1	1	0	0	1	SM	SM	NA	NA	SM	HC	HC	HC	NA	HC	HC	-	0	anti,~C3'-endo	anti,~C3'-endo	anti,~C3'-endo	NA,NA	anti,~C3'-endo	anti,~C3'-endo	G-A,tSH	C-G,cWW	-,stack	-,-	-,stack	-,-	-,stack
pdb_00004y27	5	0.394	0.079	0.518	M111101	1.A.C.2658.	1.A.G.2659.	1.A.A.2660.	1.A.OMG.2661.	-	1.A.G.2663.	C	G	A	OMG	-	G	M111101	1	1	1	0	0	SM	SM	SM	NA	NA	HC	HC	HC	HC	NA	HC	-	0	anti,~C3'-endo	anti,~C3'-endo	anti,~C3'-endo	anti,~C3'-endo	NA,NA	anti,~C3'-endo	-	C-G,cWW	-,stack	basepair,-	-,-	-,stack	-,-
pdb_00006skf	5	0.498	0.1	0.728	M011111	-	1.BA.G.527.	1.BA.G.528.	1.BA.G.529.	1.BA.A.530.	1.BA.G.531.	-	G	G	G	A	G	M000000	0	1	1	1	1	NA	SM	SM	SM	LC	NA	HC	HC	HC	HC	S	G,G,G,A	4	NA,NA	anti,~C3'-endo	anti,~C3'-endo	anti,~C3'-endo	anti,~C3'-endo	anti,~C3'-endo	G-A,tWH	-	-,-	-,-	-,stack	-,-	-,-
pdb_00003j2d	5	0.698	0.14	1.171	M101111	1.N.C.810.	-	1.N.A.766.	1.N.A.767.	1.N.A.768.	1.N.G.769.	C	-	A	A	A	G	M000000	0	0	1	1	1	NA	NA	SM	SM	LC	S	NA	JP	JP	JP	S	-	0	anti,~C3'-endo	NA,NA	anti,~C3'-endo	anti,~C3'-endo	anti,~C3'-endo	anti,~C3'-endo	-	C-G,cWW	basepair,-	-,-	basepair,stack	-,-	-,-
pdb_00009e71	5	0.738	0.148	0.84	M101111	1.1.C.1092.	-	1.1.A.937.	1.1.A.938.	1.1.G.939.	1.1.G.1067.	C	-	A	A	G	G	M000000	0	0	1	1	128	NA	NA	SM	SM	LC	S	NA	JC	JC	JC	S	-	0	anti,~C3'-endo	NA,NA	anti,~C3'-endo	anti,~C3'-endo	anti,~C3'-endo	anti,~C3'-endo	-	C-G,cWW	basepair,-	-,-	basepair,stack	basepair,-	basepair,-
pdb_00001evv	5	0.74	0.148	1.13	M111110	1.A.OMC.32.	1.A.U.33.	1.A.OMG.34.	1.A.A.35.	1.A.A.36.	-	OMC	U	OMG	A	A	-	M001000	1	1	1	1	0	SM	SM	SM	SM	NA	HC	HC	HC	HC	HC	NA	A,OMC,U,OMG,A,A,YG,A,PSU	9	anti,~C3'-endo	anti,~C3'-endo	anti,~C3'-endo	anti,~C3'-endo	anti,~C3'-endo	NA,NA	U-A,tSH	-	basepair,stack	-,-	-,-	-,-	-,stack
pdb_00008e47	5	0.763	0.153	1.123	M111110	1.I.U.499.	1.I.G.500.	1.I.A.501.	1.I.A.502.	1.I.A.505.	-	U	G	A	A	A	-	M000000	1	1	1	3	0	SM	SM	SM	SM	NA	JCJP	JCJP	JCJP	JCJP	JCJP	NA	-	0	anti,~C3'-endo	anti,~C3'-endo	anti,~C3'-endo	anti,~C3'-endo	anti,~C3'-endo	NA,NA	G-A,tSH	-	basepair,stack	-,-	basepair,stack	-,-	basepair,stack
pdb_00003jap	5	0.792	0.158	1.002	M101111	1.2.C.442.	-	1.2.G.456.	1.2.G.457.	1.2.A.459.	1.2.G.460.	C	-	G	G	A	G	M000000	0	0	1	2	1	NA	NA	SM	SM	LC	S	NA	HC	HC	HC	S	-	0	anti,~C3'-endo	NA,NA	anti,~C3'-endo	anti,~C3'-endo	anti,~C3'-endo	anti,~C3'-endo	-	C-G,cWW	basepair,stack	-,-	basepair,stack	basepair,-	basepair,-
pdb_00005gak	5	0.81	0.162	1.232	M110111	1.1.C.1023.	1.1.G.1024.	-	1.1.A.1026.	1.1.A.1027.	1.1.G.1029.	C	G	-	A	A	G	M000000	1	0	0	1	2	LC	NA	NA	SM	LC	S	HC	NA	HC	HC	S	-	0	anti,~C3'-endo	anti,~C3'-endo	NA,NA	anti,~C3'-endo	anti,~C3'-endo	anti,~C3'-endo	-	C-G,cWW	-,-	-,-	-,-	-,-	-,-
pdb_00008ydb	5	0.825	0.165	1.1	M110111	1.C.C.50.	1.C.G.51.	-	1.C.A.53.	1.C.A.55.	1.C.G.56.	C	G	-	A	A	G	M000000	1	0	0	2	1	LC	NA	NA	SM	LC	S	HC	NA	HC	HC	S	-	0	anti,~C3'-endo	anti,~C3'-endo	NA,NA	anti,~C3'-endo	anti,~C3'-endo	anti,~C3'-endo	G-A,tSH	C-G,cWW	-,-	-,-	-,-	-,-	-,-
pdb_00006lu8	5	0.837	0.167	1.068	M111101	1.2.C.2561.	1.2.G.2562.	1.2.G.2564.	1.2.A.2565.	-	1.2.G.2566.	C	G	G	A	-	G	M000000	1	2	1	0	0	LC	SM	SM	NA	NA	S	HC	HC	HC	NA	S	-	0	anti,~C3'-endo	anti,~C3'-endo	anti,~C3'-endo	anti,~C3'-endo	NA,NA	anti,~C3'-endo	-	C-G,cWW	-,-	-,-	-,stack	-,-	-,-
pdb_00006o8z	5	0.843	0.169	1	M111101	1.A.C.649.	1.A.G.650.	1.A.A.651.	1.A.G.653.	-	1.A.G.655.	C	G	A	G	-	G	M000000	1	1	2	0	0	LC	SM	SM	NA	NA	S	HC	HC	HC	NA	S	-	0	anti,~C3'-endo	anti,~C3'-endo	anti,~C2'-endo	anti,~C3'-endo	NA,NA	anti,~C2'-endo	-	C-G,cWW	-,-	-,-	-,-	-,-	-,-
pdb_00008z70	5	0.866	0.173	0.997	M111011	1.2.U.1254.	1.2.G.1255.	1.2.A.1227.	-	1.2.A.1230.	1.2.U.1231.	U	G	A	-	A	U	M000000	1	-28	0	0	1	SM	SM	NA	NA	SM	IC	IC	IC	NA	IC	IC	-	0	anti,~C3'-endo	anti,~C2'-endo	syn,~C2'-endo	NA,NA	anti,~C3'-endo	anti,~C3'-endo	G-A,tSH	U-U,cWW	-,stack	-,stack	-,stack	-,-	basepair,stack
pdb_00006xdr	5	0.905	0.181	1.22	M011111	-	1.a.G.956.	1.a.C.957.	1.a.A.959.	1.a.A.960.	1.a.G.962.	-	G	C	A	A	G	M000000	0	1	2	1	2	NA	SM	SM	SM	SM	NA	HC	HC	HC	HC	HC	U,G,C,U,A,A,C,G	8	NA,NA	anti,~C3'-endo	anti,~C2'-endo	anti,~C3'-endo	anti,~C3'-endo	anti,~C3'-endo	G-A,tSH	-	-,-	-,-	-,-	-,-	basepair,-
pdb_00006ogg	5	0.943	0.189	1.391	M111110	1.1.U.2404.	1.1.G.2405.	1.1.G.2409.	1.1.G.2410.	1.1.A.2411.	-	U	G	G	G	A	-	M000000	1	4	1	1	0	LC	LC	SM	LC	NA	SJP	HPJP	SHP	SHP	HP	NA	-	0	anti,~C3'-endo	anti,~C3'-endo	anti,~C3'-endo	anti,~C3'-endo	anti,~C3'-endo	NA,NA	-	-	basepair,-	basepair,-	basepair,-	basepair,-	basepair,stack
pdb_00008ie3	5	0.986	0.197	1.352	M011111	-	1.2.G.1880.	1.2.A.1668.	1.2.A.1669.	1.2.G.1670.	1.2.G.1855.	-	G	A	A	G	G	M000000	0	-212	1	1	185	NA	SM	SM	SM	SM	NA	JC	JC	JC	JC	JC	-	0	NA,NA	anti,~C3'-endo	anti,~C3'-endo	anti,~C3'-endo	anti,~C3'-endo	anti,~C3'-endo	G-G,tSH	-	-,-	-,stack	basepair,stack	basepair,-	-,-
pdb_00006gzx	5	1.012	0.202	1.351	M111110	1.A2.C.1002.	1.A2.G.1003.	1.A2.A.1004.	1.A2.A.1006.	1.A2.A.1007.	-	C	G	A	A	A	-	M000000	1	1	2	1	0	SM	SM	SM	SM	NA	JC	JC	JC	JC	JC	NA	-	0	anti,~C3'-endo	anti,~C3'-endo	anti,~C2'-endo	anti,~C3'-endo	anti,~C3'-endo	NA,NA	-	-	basepair,stack	-,-	-,-	-,-	-,stack
pdb_00007bge	5	1.016	0.203	1.548	M110111	1.a.G.1003.	1.a.U.1002.	-	1.a.G.1055.	1.a.A.1056.	1.a.C.1057.	G	U	-	G	A	C	M000000	-1	0	0	1	1	SM	NA	NA	SM	LC	JC	JC	NA	S	S	JC	-	0	syn,~C2'-endo	anti,~C2'-endo	NA,NA	anti,~C3'-endo	anti,~C3'-endo	anti,~C3'-endo	U-A,tWH	G-C,cWW	basepair,-	-,-	-,-	basepair,stack	basepair,-
pdb_00007a01	5	1.047	0.209	1.446	M011111	-	1.K3.U.822.	1.K3.C.824.	1.K3.A.825.	1.K3.A.826.	1.K3.A.827.	-	U	C	A	A	A	M000000	0	2	1	1	1	NA	SM	SM	SM	SM	NA	IC	IC	IC	IC	IC	-	0	NA,NA	anti,~C3'-endo	anti,~C3'-endo	anti,~C3'-endo	anti,~C3'-endo	anti,~C3'-endo	U-A,tWH	-	-,-	-,-	-,-	-,-	-,-
pdb_00008rcs	5	1.062	0.212	1.412	M011111	-	1.A2.U.464.	1.A2.A.465.	1.A2.A.466.	1.A2.A.468.	1.A2.U.467.	-	U	A	A	A	U	M000000	0	1	1	2	-1	NA	SM	SM	SM	SM	NA	HC	HC	HC	HC	HC	U,U,A,A,U,A,C	7	NA,NA	anti,~C3'-endo	anti,~C3'-endo	anti,NA	anti,~C3'-endo	anti,~C2'-endo	U-A,tSH	-	-,-	-,-	basepair,stack	basepair,-	-,stack
pdb_00006spb	5	1.07	0.214	1.731	M110111	1.A.C.1739.	1.A.G.1740.	-	1.A.A.1742.	1.A.U.1745.	1.A.G.1743.	C	G	-	A	U	G	M000000	1	0	0	3	-2	SM	NA	NA	SM	SM	JC	JC	NA	JC	JC	JC	-	0	anti,~C3'-endo	anti,~C3'-endo	NA,NA	anti,~C3'-endo	syn,~C2'-endo	anti,~C3'-endo	-	C-G,cWW	-,stack	-,-	-,-	basepair,stack	-,-
pdb_00006xiq	5	1.075	0.215	1.289	M111110	1.1.U.1125.	1.1.G.1127.	1.1.U.1128.	1.1.A.1129.	1.1.A.1130.	-	U	G	U	A	A	-	M000000	2	1	1	1	0	LC	SM	SM	SM	NA	S	HC	HC	HC	HC	NA	G,U,A,A,G	5	anti,~C3'-endo	anti,~C3'-endo	anti,~C3'-endo	anti,~C3'-endo	anti,~C3'-endo	NA,NA	G-A,tSH	-	basepair,stack	-,-	-,stack	basepair,-	-,stack
pdb_00006s0x	5	1.096	0.219	1.261	M111011	1.A.U.2800.	1.A.A.2802.	1.A.U.2664.	-	1.A.A.2666.	1.A.G.2667.	U	A	U	-	A	G	M000000	2	-138	0	0	1	LC	SM	NA	NA	LC	S	IC	IC	NA	IC	S	-	0	anti,~C3'-endo	anti,NA	anti,NA	NA,NA	anti,~C3'-endo	anti,~C2'-endo	A-A,tSH	-	basepair,-	-,stack	-,stack	-,-	basepair,stack
pdb_00008pvl	5	1.112	0.222	1.759	M101111	1.C1.C.2160.	-	1.C1.A.2205.	1.C1.A.2207.	1.C1.C.2208.	1.C1.G.2209.	C	-	A	A	C	G	M000000	0	0	2	1	1	NA	NA	LC	SM	NR	S	NA	BC	S	S	S	-	0	anti,~C2'-endo	NA,NA	anti,~C3'-endo	anti,~C3'-endo	anti,~C3'-endo	anti,~C3'-endo	-	C-G,cWW	-,stack	-,-	basepair,-	basepair,-	basepair,-
pdb_00008eth	5	1.118	0.224	1.592	M111011	1.1.C.623.	1.1.U.624.	1.1.U.625.	-	1.1.G.627.	1.1.G.629.	C	U	U	-	G	G	M000000	1	1	0	0	2	LC	SM	NA	NA	LC	S	HC	HC	NA	HC	S	-	0	anti,~C3'-endo	anti,~C3'-endo	anti,~C3'-endo	NA,NA	anti,~C2'-endo	anti,~C3'-endo	U-G,tSH	C-G,cWW	-,-	-,-	-,stack	-,-	-,stack
pdb_00001njn	5	1.161	0.232	1.862	M101111	1.0.U.509.	-	1.0.A.511.	1.0.A.512.	1.0.A.515.	1.0.A.513.	U	-	A	A	A	A	M000000	0	0	1	3	-2	NA	NA	SM	SM	SM	JCJP	NA	JCJP	JCJP	JCJP	JCJP	-	0	anti,~C3'-endo	NA,NA	anti,~C3'-endo	anti,~C3'-endo	anti,~C3'-endo	anti,~C3'-endo	-	U-A,tWH	basepair,stack	-,-	basepair,stack	-,-	-,-
pdb_00009fmd	5	1.163	0.233	1.462	M111110	1.IN.U.15.	1.IN.G.16.	1.6.A.27.	1.6.A.29.	1.6.A.30.	-	U	G	A	A	A	-	M000000	1	0	2	1	0	SM	SM	SM	SM	NA	JI	JI	JIJP	JIJP	JIJP	NA	-	0	anti,~C3'-endo	anti,~C2'-endo	anti,~C2'-endo	anti,~C3'-endo	anti,~C3'-endo	NA,NA	G-A,tSH	-	basepair,stack	-,-	-,stack	-,-	-,stack
pdb_00007ryh	5	1.191	0.238	1.547	M011111	-	1.a.G.1163.	1.a.A.1164.	1.a.A.1166.	1.a.A.1167.	1.a.A.1168.	-	G	A	A	A	A	M000000	0	1	2	1	1	NA	SM	SM	SM	SM	NA	HC	HC	HC	HC	HC	U,G,A,C,A,A,A	7	NA,NA	anti,~C3'-endo	anti,~C3'-endo	anti,~C3'-endo	anti,~C3'-endo	anti,~C3'-endo	G-A,tSH	-	-,-	-,-	-,-	-,-	-,-
pdb_00008cku	5	1.214	0.243	1.399	M011111	-	1.AA.G.1024.	1.AA.A.1025.	1.AA.A.1026.	1.AA.A.1027.	1.AA.G.1029.	-	G	A	A	A	G	M000000	0	1	1	1	2	NA	SM	SM	SM	SM	NA	HC	HC	HC	HC	HC	U,C,G,A,A,A,U,G,A	9	NA,NA	anti,~C3'-endo	anti,~C3'-endo	anti,~C2'-endo	anti,~C3'-endo	anti,~C3'-endo	G-A,tSH	-	-,-	-,stack	-,-	-,-	-,-
pdb_00007xsl	4	0.575	0.144	0.847	M011110	-	1.N.G.23.	1.N.A.24.	1.N.G.25.	1.N.G.26.	-	-	G	A	G	G	-	M000000	0	1	1	1	0	NA	SM	SM	SM	NA	NA	HI	HI	HI	HI	NA	-	0	NA,NA	anti,~C3'-endo	anti,~C3'-endo	anti,~C3'-endo	anti,~C3'-endo	NA,NA	G-G,tSH	-	-,-	basepair,stack	-,-	-,-	-,stack
pdb_00007a01	4	0.586	0.146	0.784	M011110	-	1.K3.G.959.	1.K3.A.962.	1.K3.A.963.	1.K3.A.964.	-	-	G	A	A	A	-	M000000	0	3	1	1	0	NA	SM	SM	SM	NA	NA	HC	HC	HC	HC	NA	G,G,U,G,A,A,A,U	8	NA,NA	anti,~C3'-endo	anti,~C3'-endo	anti,~C3'-endo	anti,~C3'-endo	NA,NA	G-A,tSH	-	-,-	-,stack	-,stack	basepair,-	-,stack
pdb_00007uin	4	0.604	0.151	0.722	M011110	-	1.B.A.145.	1.B.A.146.	1.B.A.147.	1.B.A.137.	-	-	A	A	A	A	-	M000000	0	1	1	-10	0	NA	SM	SM	SM	NA	NA	BCJP	BCJP	BCJP	BCJP	NA	-	0	NA,NA	anti,~C3'-endo	anti,~C3'-endo	anti,~C3'-endo	anti,~C3'-endo	NA,NA	A-A,tSH	-	-,-	-,stack	basepair,stack	basepair,-	-,stack
pdb_00008uua	4	0.67	0.168	0.924	M011110	-	1.A.G.656.	1.A.A.657.	1.A.A.659.	1.A.A.660.	-	-	G	A	A	A	-	M000000	0	1	2	1	0	NA	SM	SM	SM	NA	NA	HC	HC	HC	HC	NA	G,G,A,A,A,A,A	7	NA,NA	anti,~C3'-endo	anti,~C2'-endo	anti,~C3'-endo	anti,~C3'-endo	NA,NA	G-A,tSH	-	-,-	-,stack	-,-	-,-	-,stack
pdb_00006id1	4	0.943	0.236	1.078	M011110	-	1.G.G.16.	1.F.A.27.	1.F.A.29.	1.F.A.30.	-	-	G	A	A	A	-	M000000	0	0	2	1	0	NA	NR	SM	SM	NA	NA	HP	JI	JI	JI	NA	-	0	NA,NA	anti,~C2'-endo	anti,~C2'-endo	anti,~C3'-endo	anti,~C3'-endo	NA,NA	G-A,tSH	-	-,-	-,stack	-,stack	-,-	-,stack
pdb_00006r5q	3	0.14	0.047	0.164	M011100	-	1.5.G.2378.	1.5.A.2379.	1.5.G.2380.	-	-	-	G	A	G	-	-	M000000	0	1	1	0	0	NA	SM	SM	NA	NA	NA	HC	HC	HC	NA	NA	-	0	NA,NA	anti,~C3'-endo	anti,~C3'-endo	anti,~C3'-endo	NA,NA	NA,NA	-	-	-,-	basepair,stack	-,stack	-,stack	-,-
pdb_00008bip	3	0.301	0.1	0.448	M011010	-	1.1.G.1713.	1.1.G.1728.	-	1.1.A.1731.	-	-	G	G	-	A	-	M000000	0	15	0	0	0	NA	SM	NA	NA	NA	NA	IC	IC	NA	IC	NA	-	0	NA,NA	anti,~C2'-endo	syn,~C2'-endo	NA,NA	anti,~C3'-endo	NA,NA	G-A,tSH	-	-,-	-,stack	-,stack	-,-	-,stack
pdb_00004erl	3	0.384	0.128	0.485	M010110	-	1.A.G.122.	-	1.A.A.124.	1.A.A.126.	-	-	G	-	A	A	-	M000000	0	0	0	2	0	NA	NA	NA	SM	NA	NA	HC	NA	HC	HC	NA	-	0	NA,NA	anti,~C3'-endo	NA,NA	anti,~C3'-endo	anti,~C3'-endo	NA,NA	G-A,tSH	-	-,-	-,stack	-,-	basepair,stack	-,stack
pdb_00006q97	3	0.407	0.136	0.524	M010110	-	1.1.G.2144.	-	1.1.A.2147.	1.1.G.2148.	-	-	G	-	A	G	-	M000000	0	0	0	1	0	NA	NA	NA	SM	NA	NA	HC	NA	HC	HC	NA	-	0	NA,NA	anti,~C3'-endo	NA,NA	anti,~C3'-endo	anti,~C3'-endo	NA,NA	G-G,tSH	-	-,-	basepair,-	-,-	-,stack	-,stack
pdb_00006ip5	3	0.45	0.15	0.551	M011010	-	1.1A.G.2811.	1.1A.A.2812.	-	1.1A.A.2815.	-	-	G	A	-	A	-	M000000	0	1	0	0	0	NA	SM	NA	NA	NA	NA	HC	HC	NA	HC	NA	-	0	NA,NA	anti,~C3'-endo	anti,~C3'-endo	NA,NA	anti,~C3'-endo	NA,NA	G-A,tSH	-	-,-	-,stack	-,stack	-,-	-,stack
pdb_00004v6z	3	0.485	0.162	0.584	M011100	-	1.AA.G.1300.	1.AA.A.1333.	1.AA.G.1334.	-	-	-	G	A	G	-	-	M000000	0	33	1	0	0	NA	SM	SM	NA	NA	NA	JC	JC	JC	NA	NA	-	0	NA,NA	anti,~C3'-endo	anti,~C3'-endo	anti,~C3'-endo	NA,NA	NA,NA	-	-	-,-	-,stack	basepair,stack	basepair,-	-,-
pdb_00007s9u	3	0.672	0.224	0.747	M011100	-	1.A.G.1002.	1.A.A.1003.	1.A.A.1005.	-	-	-	G	A	A	-	-	M000000	0	1	2	0	0	NA	SM	SM	NA	NA	NA	HC	HC	HC	NA	NA	-	0	NA,NA	anti,~C3'-endo	anti,~C2'-endo	anti,~C3'-endo	NA,NA	NA,NA	-	-	-,-	-,stack	-,-	-,stack	-,-
[truncated: 10 more columns]
